# Supplementary material for: The Transcriptome of the Reference Potato Genome Solanum tuberosum Group Phureja Clone DM1-3 516R44
Source: PLoS One. 2011 Oct 28;6(10):e26801. doi: 10.1371/journal.pone.0026801 (PMC3203163; doi:10.1371/journal.pone.0026801)
Supplement: Table S2 — List of high-confidence transcripts with corresponding putative function, as determined by BLASTX searches against UniRef100 (E-value cutoff of 1e-5), and Pfam domains. (XLS) [file pone.0026801.s003.xls]

## Sheet: Sheet1
Table S2. List of high-confidence transcripts with corresponding putative function, as determined by BLASTX searches against UniRef100 (E-value cutoff of 1e-5), and Pfam domain/s.
Transcript_ID	Putative Function	Pfam IDs (description)
PGSC0003DMT400000002	Adenosine 3'-phospho 5'-phosphosulfate transporter	PF08449(UAA transporter)
PGSC0003DMT400000004	Vacuolar iron family transporter	PF01988(Protein of unknown function DUF125, transmembrane)
PGSC0003DMT400000009	SPX domain-containing membrane protein	PF07690(Major facilitator superfamily MFS-1)
PGSC0003DMT400000010	Arsenical pump-driving atpase	PF02374(NULL)
PGSC0003DMT400000012	Shrunken seed protein	PF08610(Peroxisome membrane protein, Pex16)
PGSC0003DMT400000028	Transcription factor	PF00319(Transcription factor, MADS-box) PF01486(Transcription factor, K-box)
PGSC0003DMT400000030	Transcription factor	PF01486(Transcription factor, K-box)
PGSC0003DMT400000034	Glycosyltransferase	PF01501(Glycosyl transferase, family 8)
PGSC0003DMT400000036	Gibberellin 20-oxidase 4	PF03171(Oxoglutarate/iron-dependent oxygenase)
PGSC0003DMT400000041	Nucleotide binding protein	NA
PGSC0003DMT400000042	Globulin	PF00190(Cupin 1) PF00190(Cupin 1)
PGSC0003DMT400000043	Enoyl-CoA-hydratase	PF00378(Crotonase, core)
PGSC0003DMT400000051	Globulin	PF00190(Cupin 1)
PGSC0003DMT400000054	Beta-hydroxyisobutyryl-CoA hydrolase 1	PF00378(Crotonase, core)
PGSC0003DMT400000078	Carbonyl reductase	PF00106(Short-chain dehydrogenase/reductase SDR)
PGSC0003DMT400000080	(+)-neomenthol dehydrogenase	PF00106(Short-chain dehydrogenase/reductase SDR)
PGSC0003DMT400000086	Conserved gene of unknown function	NA
PGSC0003DMT400000089	Acetyl-coenzyme A carboxylase carboxyl transferase alpha	PF03255(Acetyl-CoA carboxylase, alpha subunit, conserved region)
PGSC0003DMT400000116	Ulp1 protease family, C-terminal catalytic domain containing protein	PF09331(Domain of unknown function DUF1985)
PGSC0003DMT400000126	Conserved gene of unknown function	NA
PGSC0003DMT400000129	Acyl-CoA thioesterase	PF02551(Acyl-CoA thioesterase)
PGSC0003DMT400000130	Calmodulin-binding heat-shock protein	PF01764(Lipase, class 3) PF03893(Mono-/di-acylglycerol lipase, N-terminal)
PGSC0003DMT400000136	Rop guanine nucleotide exchange factor	PF03759(Rop nucleotide exchanger, PRONE)
PGSC0003DMT400000143	RNA binding protein	PF11595(Protein of unknown function DUF3245)
PGSC0003DMT400000146	Protein kinase; U box	PF00069(Serine/threonine-protein kinase-like domain) PF04564(U box domain)
PGSC0003DMT400000151	Water channel protein	PF00230(Major intrinsic protein)
PGSC0003DMT400000152	GPAT	PF01553(Phospholipid/glycerol acyltransferase)
PGSC0003DMT400000154	Sialin	PF07690(Major facilitator superfamily MFS-1)
PGSC0003DMT400000156	Cysteine synthase	PF00291(Pyridoxal phosphate-dependent enzyme, beta subunit)
PGSC0003DMT400000163	Ccr4-not transcription complex	NA
PGSC0003DMT400000176	Conserved gene of unknown function	PF04749(Protein of unknown function Cys-rich)
PGSC0003DMT400000205	Transferase, transferring glycosyl groups	PF04646(Protein of unknown function DUF604)
PGSC0003DMT400000210	Mads box protein	PF00319(Transcription factor, MADS-box)
PGSC0003DMT400000212	Heavy metal-associated domain containing protein	PF00403(Heavy metal transport/detoxification protein)
PGSC0003DMT400000215	WRKY transcription factor 23	PF03106(DNA-binding WRKY)
PGSC0003DMT400000218	Proline iminopeptidase	PF00561(Alpha/beta hydrolase fold-1)
PGSC0003DMT400000220	Ethylene-responsive late embryogenesis	PF03168(Late embryogenesis abundant protein, group 2)
PGSC0003DMT400000222	Late embryogenesis (Lea)	PF03168(Late embryogenesis abundant protein, group 2)
PGSC0003DMT400000226	Plant cell wall protein SlTFR88	PF03168(Late embryogenesis abundant protein, group 2)
PGSC0003DMT400000227	RING-H2 finger protein ATL67	PF00097(Zinc finger, C3HC4 RING-type)
PGSC0003DMT400000230	24 kDa seed maturation protein	PF02453(Reticulon)
PGSC0003DMT400000233	Class III chitinase	PF00704(Glycoside hydrolase, family 18, catalytic domain)
PGSC0003DMT400000235	Conserved gene of unknown function	PF10184(Protein of unknown function DUF2358)
PGSC0003DMT400000241	Alpha 1,3-xylosyltransferase	PF03407(Nucleotide-diphospho-sugar transferase, predicted)
PGSC0003DMT400000243	Transferase, transferring glycosyl groups	PF00534(Glycosyl transferase, group 1)
PGSC0003DMT400000247	BCL-2-associated athanogene 6	PF02179(Apoptosis regulator, Bcl-2 protein, BAG)
PGSC0003DMT400000249	C2 domain-containing protein	PF00168(C2 calcium-dependent membrane targeting)
PGSC0003DMT400000251	Protein UNUSUAL FLORAL ORGANS	PF00646(F-box domain, cyclin-like)
PGSC0003DMT400000259	Conserved gene of unknown function	NA
PGSC0003DMT400000261	BTB/POZ protein	PF00651(BTB/POZ) PF07707(BTB/Kelch-associated)
PGSC0003DMT400000264	Translation initiation factor eIF-1A	PF01176(S1, IF1 type)
PGSC0003DMT400000265	Atpob1	PF06697(Protein of unknown function DUF1191)
PGSC0003DMT400000266	TAF-2	PF07777(G-box binding, MFMR) PF00170(bZIP transcription factor, bZIP-1)
PGSC0003DMT400000269	Aldose 1-epimerase	PF01263(Aldose 1-epimerase)
PGSC0003DMT400000273	Ubiquitin carrier protein	PF00179(Ubiquitin-conjugating enzyme, E2)
PGSC0003DMT400000274	AP2/ERF domain-containing transcription factor	PF00847(Pathogenesis-related transcriptional factor/ERF, DNA-binding)
PGSC0003DMT400000276	Mitochondrial carrier protein	PF00153(Mitochondrial substrate/solute carrier) PF00153(Mitochondrial substrate/solute carrier) PF00153(Mitochondrial substrate/solute carrier)
PGSC0003DMT400000279	Serine-threonine protein kinase	PF06760(Protein of unknown function DUF1221) PF07714(Serine-threonine/tyrosine-protein kinase)
PGSC0003DMT400000293	Conserved gene of unknown function	PF11955(RNA recognition domain, plant)
PGSC0003DMT400000295	Pentatricopeptide repeat-containing protein, mitochondrial	PF01535(Pentatricopeptide repeat) PF01535(Pentatricopeptide repeat) PF01535(Pentatricopeptide repeat) PF01535(Pentatricopeptide repeat) PF01535(Pentatricopeptide repeat) PF01535(Pentatricopeptide repeat) PF01535(Pentatricopeptide repeat) PF01535(Pentatricopeptide repeat) PF01535(Pentatricopeptide repeat) PF01535(Pentatricopeptide repeat)
PGSC0003DMT400000301	Triacylglycerol lipase	PF01764(Lipase, class 3)
PGSC0003DMT400000310	Ubiquitin family protein	NA
PGSC0003DMT400000320	Eukaryotic translation initiation factor 3 subunit	NA
PGSC0003DMT400000326	Wax synthase	PF06974(O-acyltransferase, WSD1, C-terminal) PF03007(O-acyltransferase, WSD1, N-terminal)
PGSC0003DMT400000333	Gene of unknown function	PF06974(O-acyltransferase, WSD1, C-terminal)
PGSC0003DMT400000335	Conserved gene of unknown function	PF02681(Acid phosphatase/vanadium-dependent haloperoxidase related)
PGSC0003DMT400000336	Phosphatidylinositol 3-and 4-kinase family protein	PF00454(Phosphatidylinositol 3-/4-kinase, catalytic) PF00240(Ubiquitin) PF00240(Ubiquitin)
PGSC0003DMT400000338	Conserved gene of unknown function	PF03168(Late embryogenesis abundant protein, group 2)
PGSC0003DMT400000339	Gene of unknown function	NA
PGSC0003DMT400000345	ARF domain class transcription factor	PF02309(AUX/IAA protein) PF06507(Auxin response factor) PF02362(Transcriptional factor B3)
PGSC0003DMT400000347	Conserved gene of unknown function	NA
PGSC0003DMT400000349	Dof18	PF02701(Zinc finger, Dof-type)
PGSC0003DMT400000351	Kinase	PF00069(Serine/threonine-protein kinase-like domain)
PGSC0003DMT400000352	Calcium-transporting ATPase, endoplasmic reticulum-type	PF00122(ATPase, P-type, ATPase-associated domain) PF00689(ATPase, P-type cation-transporter, C-terminal) PF00702(Haloacid dehalogenase-like hydrolase) PF00690(ATPase, P-type cation-transporter, N-terminal)
PGSC0003DMT400000356	RAB11B	PF00071(Ras)
PGSC0003DMT400000359	Conserved gene of unknown function	NA
PGSC0003DMT400000360	Conserved gene of unknown function	NA
PGSC0003DMT400000363	Cytochrome b5 isoform Cb5-A	PF00173(Cytochrome b5)
PGSC0003DMT400000364	Ubiquitin fusion protein	PF00240(Ubiquitin) PF01020(Ribosomal protein L40e)
PGSC0003DMT400000365	SAUR family protein	PF02519(Auxin responsive SAUR protein)
PGSC0003DMT400000367	Gtpase activating protein	PF00620(RhoGAP) PF00786(PAK-box/P21-Rho-binding)
PGSC0003DMT400000376	SET domain-containing protein	NA
PGSC0003DMT400000377	Conserved gene of unknown function	PF09138(Ubiquitin related modifier 1)
PGSC0003DMT400000378	Phospholipase PLDb2	PF12357(NULL) PF00614(Phospholipase D/Transphosphatidylase)
PGSC0003DMT400000380	Xylem serine proteinase 1	PF00082(Peptidase S8/S53, subtilisin/kexin/sedolisin) PF02225(Protease-associated PA) PF05922(Proteinase inhibitor I9, subtilisin propeptide)
PGSC0003DMT400000383	PMADS4 protein	PF01486(Transcription factor, K-box) PF00319(Transcription factor, MADS-box)
PGSC0003DMT400000387	Conserved gene of unknown function	PF03828(PAP/25A-associated) PF01909(Nucleotidyl transferase domain)
PGSC0003DMT400000390	Gibberellin receptor GID1	PF07859(Alpha/beta hydrolase fold-3)
PGSC0003DMT400000391	ATP binding protein	PF00069(Serine/threonine-protein kinase-like domain) PF00069(Serine/threonine-protein kinase-like domain)
PGSC0003DMT400000396	Copper ion binding protein	PF02298(Plastocyanin-like)
PGSC0003DMT400000423	Cytochrome P450 monooxygenase	PF00067(Cytochrome P450)
PGSC0003DMT400000436	Cytochrome P450	PF00067(Cytochrome P450)
PGSC0003DMT400000446	Digalactosyldiacylglycerol synthase 2, chloroplastic	PF00534(Glycosyl transferase, group 1)
PGSC0003DMT400000447	Methylenetetrahydrofolate dehydrogenase	PF02882(Tetrahydrofolate dehydrogenase/cyclohydrolase, NAD(P)-binding domain) PF00763(Tetrahydrofolate dehydrogenase/cyclohydrolase, catalytic domain)
PGSC0003DMT400000448	KEA1 (K EFFLUX ANTIPORTER 1)	PF02254(Regulator of K+ conductance, N-terminal)
PGSC0003DMT400000453	LIM domain protein PLIM-2	PF00412(Zinc finger, LIM-type) PF00412(Zinc finger, LIM-type)
PGSC0003DMT400000457	Conserved gene of unknown function	PF07287(Protein of unknown function DUF1446)
PGSC0003DMT400000462	Remorin 2	PF03763(Remorin, C-terminal) PF03766(Remorin, N-terminal)
PGSC0003DMT400000464	Actin-depolymerizing factor 12	PF00241(Actin-binding, cofilin/tropomyosin type)
PGSC0003DMT400000466	DNA binding protein	PF03479(Protein of unknown function DUF296)
PGSC0003DMT400000470	Gene of unknown function	NA
PGSC0003DMT400000471	Conserved gene of unknown function	NA
PGSC0003DMT400000473	Ccr4-not transcription complex	NA
PGSC0003DMT400000477	Cytidine/deoxycytidylate deaminase family protein	PF00383(CMP/dCMP deaminase, zinc-binding) PF01872(Bacterial bifunctional deaminase-reductase, C-terminal)
PGSC0003DMT400000478	Protein AFR	PF01344(Kelch repeat type 1) PF01344(Kelch repeat type 1) PF01344(Kelch repeat type 1) PF00646(F-box domain, cyclin-like)
PGSC0003DMT400000479	Acyl-CoA thioesterase	PF02551(Acyl-CoA thioesterase) PF00027(Cyclic nucleotide-binding)
PGSC0003DMT400000482	Small nuclear ribonucleoprotein-associated protein	PF01423(Like-Sm ribonucleoprotein (LSM) domain)
PGSC0003DMT400000483	60S ribosomal protein L36	PF01158(Ribosomal protein L36e)
PGSC0003DMT400000485	Beta-amylase	PF01373(Glycoside hydrolase, family 14) PF05687(BZR1, transcriptional repressor)
PGSC0003DMT400000488	Gibberellin 20-oxidase	PF03171(Oxoglutarate/iron-dependent oxygenase)
PGSC0003DMT400000489	2-oxo acid dehydrogenase, lipoyl-binding site	NA
PGSC0003DMT400000492	Conserved gene of unknown function	PF12552(Protein of unknown function DUF3741)
PGSC0003DMT400000500	Origin recognition complex 5 subunit	NA
PGSC0003DMT400000502	Conserved gene of unknown function	NA
PGSC0003DMT400000503	Conserved gene of unknown function	PF10185(Mesoderm development candidate 2)
PGSC0003DMT400000505	Ubiquitin carrier protein	PF00179(Ubiquitin-conjugating enzyme, E2)
PGSC0003DMT400000507	DNA binding protein	PF01448(ELM2) PF01388(ARID/BRIGHT DNA-binding domain)
PGSC0003DMT400000510	RLK4 (RECEPTOR KINASE 4); protein kinase/ sugar binding	PF00069(Serine/threonine-protein kinase-like domain) PF01453(Curculin-like (mannose-binding) lectin) PF00954(S-locus glycoprotein) PF08276(PAN-2 domain)
PGSC0003DMT400000512	Zinc finger family protein	PF00097(Zinc finger, C3HC4 RING-type)
PGSC0003DMT400000517	Conserved gene of unknown function	PF12036(Protein of unknown function DUF3522)
PGSC0003DMT400000536	Ferric-chelate reductase	PF08030(Ferric reductase, NAD binding) PF08022(FAD-binding 8) PF01794(Ferric reductase-like transmembrane component, N-terminal)
PGSC0003DMT400000537	ATP binding protein	PF11721(Malectin/receptor-like protein kinase) PF11721(Malectin/receptor-like protein kinase)
PGSC0003DMT400000538	Polygalacturonase	PF00295(Glycoside hydrolase, family 28)
PGSC0003DMT400000539	Conserved gene of unknown function	PF10184(Protein of unknown function DUF2358)
PGSC0003DMT400000543	Bmru protein	PF00781(Diacylglycerol kinase, catalytic domain)
PGSC0003DMT400000546	MYBR domain class transcription factor	PF00249(Myb, DNA-binding)
PGSC0003DMT400000547	Angustifolia	PF02826(D-isomer specific 2-hydroxyacid dehydrogenase, NAD-binding)
PGSC0003DMT400000548	Conserved gene of unknown function	PF04667(cAMP-regulated phosphoprotein/endosulphine conserved region)
PGSC0003DMT400000552	2-hydroxyacid dehydrogenase	NA
PGSC0003DMT400000553	1-aminocyclopropane-1-carboxylate synthase 2	PF00155(Aminotransferase, class I/classII)
PGSC0003DMT400000557	Pentatricopeptide repeat-containing protein, mitochondrial	PF01535(Pentatricopeptide repeat) PF01535(Pentatricopeptide repeat) PF01535(Pentatricopeptide repeat) PF01535(Pentatricopeptide repeat) PF01535(Pentatricopeptide repeat) PF01535(Pentatricopeptide repeat) PF01535(Pentatricopeptide repeat) PF01535(Pentatricopeptide repeat) PF01535(Pentatricopeptide repeat) PF01535(Pentatricopeptide repeat) PF01535(Pentatricopeptide repeat) PF01535(Pentatricopeptide…
PGSC0003DMT400000565	Structural maintenance of chromosome 1 protein	NA
PGSC0003DMT400000587	Conserved gene of unknown function	NA
PGSC0003DMT400000589	Thylakoid membrane phosphoprotein 14 kDa, chloroplast	NA
PGSC0003DMT400000591	Lanatoside 15'-O-acetylesterase	PF00657(Lipase, GDSL)
PGSC0003DMT400000592	Exosome complex exonuclease RRP41	PF01138(Exoribonuclease, phosphorolytic domain 1) PF03725(Exoribonuclease, phosphorolytic domain 2)
PGSC0003DMT400000593	Arabinogalactan peptide 16	PF06376(Protein of unknown function DUF1070)
PGSC0003DMT400000594	Conserved gene of unknown function	NA
PGSC0003DMT400000595	Cmp-sialic acid transporter	PF04142(Nucleotide-sugar transporter)
PGSC0003DMT400000597	Mitochondrial carrier	PF00153(Mitochondrial substrate/solute carrier) PF00153(Mitochondrial substrate/solute carrier) PF00153(Mitochondrial substrate/solute carrier)
PGSC0003DMT400000599	WRKY transcription factor	PF03106(DNA-binding WRKY)
PGSC0003DMT400000600	Triptychon and cpc	PF00249(Myb, DNA-binding)
PGSC0003DMT400000601	Histone H3	PF00125(Histone core)
PGSC0003DMT400000605	Chitinase	NA
PGSC0003DMT400000606	Conserved gene of unknown function	PF10604(Polyketide cyclase/dehydrase)
PGSC0003DMT400000619	Zinc finger (C3HC4-type RING finger) family protein	NA
PGSC0003DMT400000626	RING-H2 finger protein ATL3K	PF00097(Zinc finger, C3HC4 RING-type)
PGSC0003DMT400000639	Conserved gene of unknown function	PF03007(O-acyltransferase, WSD1, N-terminal)
PGSC0003DMT400000646	Phragmoplastin	PF01031(Dynamin central region) PF00350(Dynamin, GTPase domain) PF02212(Dynamin GTPase effector)
PGSC0003DMT400000647	EMB1703	NA
PGSC0003DMT400000649	Ubiquitin ligase SINAT3	PF03145(Seven-in-absentia protein, TRAF-like domain)
PGSC0003DMT400000650	Conserved gene of unknown function	PF09740(Protein of unknown function DUF2043)
PGSC0003DMT400000651	Aspartic proteinase nepenthesin-1	PF00026(Peptidase A1)
PGSC0003DMT400000652	Myc2 bHLH protein	PF00010(Helix-loop-helix DNA-binding domain)
PGSC0003DMT400000654	Fiber protein Fb11	NA
PGSC0003DMT400000657	Conserved gene of unknown function	NA
PGSC0003DMT400000660	Transducin family protein / WD-40 repeat family protein	PF00400(WD40 repeat, subgroup) PF00400(WD40 repeat, subgroup)
PGSC0003DMT400000662	Ormdl	PF04061(ORMDL)
PGSC0003DMT400000664	Conserved gene of unknown function	PF04970(NC)
PGSC0003DMT400000666	GHMP kinases putative ATP-binding protein	PF07959(L-fucokinase) PF00288(GHMP kinase) PF08544(GHMP kinase, C-terminal)
PGSC0003DMT400000674	Arginine/serine-rich splicing factor	PF00076(RNA recognition motif, RNP-1) PF00076(RNA recognition motif, RNP-1)
PGSC0003DMT400000676	Pentatricopeptide repeat-containing protein	PF01535(Pentatricopeptide repeat) PF01535(Pentatricopeptide repeat) PF01535(Pentatricopeptide repeat) PF01535(Pentatricopeptide repeat) PF01535(Pentatricopeptide repeat) PF01535(Pentatricopeptide repeat)
PGSC0003DMT400000679	Spotted leaf protein	PF04564(U box domain) PF05804(NULL)
PGSC0003DMT400000681	Pentatricopeptide repeat-containing protein	PF01535(Pentatricopeptide repeat) PF01535(Pentatricopeptide repeat) PF01535(Pentatricopeptide repeat) PF01535(Pentatricopeptide repeat) PF01535(Pentatricopeptide repeat) PF01535(Pentatricopeptide repeat) PF01535(Pentatricopeptide repeat) PF01535(Pentatricopeptide repeat) PF01535(Pentatricopeptide repeat) PF01535(Pentatricopeptide repeat)
PGSC0003DMT400000682	ATP binding protein	PF00004(ATPase, AAA-type, core)
PGSC0003DMT400000685	Cytochrome P450	PF00067(Cytochrome P450)
PGSC0003DMT400000687	Cysteine-type endopeptidase/ ubiquitin thiolesterase	NA
PGSC0003DMT400000688	Trehalose-6-phosphate synthase	PF00982(Glycosyl transferase, family 20) PF02358(Trehalose-phosphatase)
PGSC0003DMT400000693	Gene of unknown function	NA
PGSC0003DMT400000694	HB1	PF00046(Homeobox) PF02183(Leucine zipper, homeobox-associated)
PGSC0003DMT400000700	Adenosine 3'-phospho 5'-phosphosulfate transporter	NA
PGSC0003DMT400000701	KDEL motif-containing protein 1	PF05686(Lipopolysaccharide-modifying protein)
PGSC0003DMT400000703	Gene of unknown function	NA
PGSC0003DMT400000704	Conserved gene of unknown function	NA
PGSC0003DMT400000705	Gene of unknown function	NA
PGSC0003DMT400000706	Gene of unknown function	NA
PGSC0003DMT400000712	Conserved gene of unknown function	NA
PGSC0003DMT400000713	Gene of unknown function	NA
PGSC0003DMT400000736	O-methyltransferase	PF00891(O-methyltransferase, family 2)
PGSC0003DMT400000740	YA5	PF02045(CCAAT-binding transcription factor, subunit B)
PGSC0003DMT400000744	MAPKK	PF00069(Serine/threonine-protein kinase-like domain)
PGSC0003DMT400000747	Diacylglycerol acylCoA acyltransferase	PF03062(Membrane bound O-acyl transferase, MBOAT)
PGSC0003DMT400000749	Conserved gene of unknown function	NA
PGSC0003DMT400000751	Nucleosome assembly protein 1 2	PF00956(Nucleosome assembly protein (NAP))
PGSC0003DMT400000752	Cytokinin oxidase/dehydrogenase 2	PF09265(Cytokinin dehydrogenase 1, FAD/cytokinin binding domain) PF01565(FAD linked oxidase, N-terminal)
PGSC0003DMT400000757	CwfJ-like family protein / zinc finger (CCCH-type) family protein	PF04677(Cwf19-like, C-terminal domain-1) PF04676(Cwf19-like protein, C-terminal domain-2)
PGSC0003DMT400000759	Conserved gene of unknown function	PF05251(Uncharacterised protein family UPF0197)
PGSC0003DMT400000761	GATA transcription factor 21	PF00320(Zinc finger, GATA-type)
PGSC0003DMT400000763	EMB2752	NA
PGSC0003DMT400000764	Serine acetyltransferase 7	PF06426(Serine acetyltransferase, N-terminal) PF00132(Bacterial transferase hexapeptide repeat)
PGSC0003DMT400000775	Mitochondrial ATP synthase g subunit family protein	PF04718(ATPase, F0 complex, subunit G, mitochondrial)
PGSC0003DMT400000776	40S ribosomal protein S30	PF04758(Ribosomal protein S30)
PGSC0003DMT400000783	Gamma glutamyl transpeptidases	PF01019(Gamma-glutamyltranspeptidase)
PGSC0003DMT400000784	Mitochondrial-processing peptidase subunit alpha	PF00675(Peptidase M16, N-terminal) PF05193(Peptidase M16, C-terminal)
PGSC0003DMT400000786	Profilin	PF00235(Profilin/allergen)
PGSC0003DMT400000789	Conserved gene of unknown function	NA
PGSC0003DMT400000791	Pectinesterase	PF01095(Pectinesterase, catalytic)
PGSC0003DMT400000795	Hexokinase 5	PF03727(Hexokinase, C-terminal) PF00349(Hexokinase, N-terminal)
PGSC0003DMT400000798	Ceramide glucosyltransferase	PF00535(Glycosyl transferase, family 2)
PGSC0003DMT400000801	Senescence-associated protein	PF06911(Senescence/spartin-associated)
PGSC0003DMT400000803	Transferase, transferring pentosyl groups	PF04179(Initiator tRNA phosphoribosyl transferase)
PGSC0003DMT400000810	Ring finger protein	PF00097(Zinc finger, C3HC4 RING-type)
PGSC0003DMT400000811	Lactoylglutathione lyase / glyoxalase I, putative	PF00903(Glyoxalase/bleomycin resistance protein/dioxygenase) PF00903(Glyoxalase/bleomycin resistance protein/dioxygenase)
PGSC0003DMT400000816	ROP	PF00071(Ras)
PGSC0003DMT400000820	Cak1	PF00069(Serine/threonine-protein kinase-like domain) PF00069(Serine/threonine-protein kinase-like domain)
PGSC0003DMT400000827	Protein ABIL5	NA
PGSC0003DMT400000831	Conserved gene of unknown function	NA
PGSC0003DMT400000833	CONTINUOUS VASCULAR RING	PF04367(Protein of unknown function DUF502)
PGSC0003DMT400000835	Gene of unknown function	NA
PGSC0003DMT400000836	Protein cbxX, chromosomal	PF00023(Ankyrin repeat) PF00023(Ankyrin repeat) PF00004(ATPase, AAA-type, core)
PGSC0003DMT400000837	Conserved gene of unknown function	NA
PGSC0003DMT400000842	Conserved gene of unknown function	NA
PGSC0003DMT400000846	Arabinogalactan peptide 22	PF06376(Protein of unknown function DUF1070)
PGSC0003DMT400000847	Conserved gene of unknown function	NA
PGSC0003DMT400000852	Aldehyde dehydrogenase	PF00171(Aldehyde dehydrogenase)
PGSC0003DMT400000858	GTP-ase activating protein for Arf containing protein	NA
PGSC0003DMT400000859	Conserved gene of unknown function	PF08612(Mediator complex, subunit Med20)
PGSC0003DMT400000860	OBP3-responsive gene 4	NA
PGSC0003DMT400000864	Ultraviolet-B-repressible protein	PF06596(Photosystem II protein PsbX)
PGSC0003DMT400000865	Ultraviolet-B-repressible protein	PF06596(Photosystem II protein PsbX)
PGSC0003DMT400000866	Ultraviolet-B-repressible protein	PF06596(Photosystem II protein PsbX)
PGSC0003DMT400000867	Charged multivesicular body protein 2a	PF03357(Snf7)
PGSC0003DMT400000868	Long-chain acyl-CoA synthetase	PF00501(AMP-dependent synthetase/ligase)
PGSC0003DMT400000871	Vernalization independence 3	PF00400(WD40 repeat, subgroup) PF00400(WD40 repeat, subgroup) PF00400(WD40 repeat, subgroup) PF00400(WD40 repeat, subgroup) PF00400(WD40 repeat, subgroup) PF00400(WD40 repeat, subgroup) PF00400(WD40 repeat, subgroup)
PGSC0003DMT400000873	Serine/threonine-protein kinase	PF00069(Serine/threonine-protein kinase-like domain) PF00433(Protein kinase, C-terminal)
PGSC0003DMT400000875	Salt responsive protein 2	NA
PGSC0003DMT400000880	Lycopene epsilon cyclase	PF05834(Lycopene beta/epsilon cyclase)
PGSC0003DMT400000881	Calmodulin binding protein	NA
PGSC0003DMT400000888	Density-regulated protein	PF01253(Translation initiation factor SUI1)
PGSC0003DMT400000889	Carbamoyl phosphate synthase small subunit	PF00988(Carbamoyl phosphate synthase, small subunit, N-terminal) PF00117(Glutamine amidotransferase class-I, C-terminal)
PGSC0003DMT400000899	Beta-galactosidase	PF01301(Glycoside hydrolase, family 35)
PGSC0003DMT400000902	MYB transcription factor	PF00249(Myb, DNA-binding)
PGSC0003DMT400000908	Acyl-[acyl-carrier-protein]--UDP-N-acetylglucosamine O-acyltransferase	PF00132(Bacterial transferase hexapeptide repeat)
PGSC0003DMT400000910	Grave disease carrier protein	PF00153(Mitochondrial substrate/solute carrier) PF00153(Mitochondrial substrate/solute carrier) PF00153(Mitochondrial substrate/solute carrier)
PGSC0003DMT400000915	Protein arginine n-methyltransferase 1	PF06325(Ribosomal L11 methyltransferase, PrmA)
PGSC0003DMT400000917	Splicing factor U2af large subunit B	PF00076(RNA recognition motif, RNP-1)
PGSC0003DMT400000921	60S ribosomal protein L31	PF01198(Ribosomal protein L31e)
PGSC0003DMT400000925	Iaa-amino acid hydrolase 11	PF01546(Peptidase M20) PF07687(Peptidase M20, dimerisation)
PGSC0003DMT400000930	Meiotic coiled-coil protein	PF03962(Meiotic nuclear division protein 1)
PGSC0003DMT400000933	Zinc finger CCCH domain-containing protein 20	NA
PGSC0003DMT400000936	Protein-tyrosine phosphatase mitochondrial 1, mitochondrial	PF00782(Dual specificity phosphatase, catalytic domain)
PGSC0003DMT400000937	AtpA	PF00006(ATPase, alpha/beta subunit, nucleotide-binding domain) PF00006(ATPase, alpha/beta subunit, nucleotide-binding domain) PF00006(ATPase, alpha/beta subunit, nucleotide-binding domain) PF00006(ATPase, alpha/beta subunit, nucleotide-binding domain)
PGSC0003DMT400000942	Conserved gene of unknown function	PF06219(Protein of unknown function DUF1005) PF06219(Protein of unknown function DUF1005)
PGSC0003DMT400000943	Glucan endo-1,3-beta-glucosidase	PF00332(Glycoside hydrolase, family 17) PF07983(X8)
PGSC0003DMT400000946	Arginyl-tRNA synthetase	PF00750(Arginyl-tRNA synthetase, class Ic, core) PF05746(DALR anticodon binding)
PGSC0003DMT400000952	Peptidase M28 family protein	PF04253(Transferrin receptor-like, dimerisation) PF04389(Peptidase M28) PF02225(Protease-associated PA)
PGSC0003DMT400000953	IQ-domain 26	NA
PGSC0003DMT400000956	Serine-threonine protein kinase, plant-type	PF00069(Serine/threonine-protein kinase-like domain) PF00560(Leucine-rich repeat) PF00560(Leucine-rich repeat) PF00560(Leucine-rich repeat) PF00560(Leucine-rich repeat) PF00560(Leucine-rich repeat)
PGSC0003DMT400000957	B5 #5 (cytochrome b5 family protein #5)	PF00173(Cytochrome b5) PF00097(Zinc finger, C3HC4 RING-type)
PGSC0003DMT400000961	Malic enzyme	PF03949(Malic enzyme, NAD-binding) PF00390(Malic enzyme, N-terminal)
PGSC0003DMT400000984	Avr9/Cf-9 rapidly elicited protein 146	NA
PGSC0003DMT400000985	GAMYB-binding protein	PF02731(SKI-interacting protein SKIP, SNW domain)
PGSC0003DMT400000986	Dehydration responsive element binding protein	PF00847(Pathogenesis-related transcriptional factor/ERF, DNA-binding)
PGSC0003DMT400000989	Exostosin family protein	PF03016(Exostosin-like)
PGSC0003DMT400000990	Sugar transporter	PF00083(General substrate transporter)
PGSC0003DMT400000997	B3 domain-containing protein	NA
PGSC0003DMT400001003	Casein kinase	PF00069(Serine/threonine-protein kinase-like domain)
PGSC0003DMT400001012	Conserved gene of unknown function	NA
PGSC0003DMT400001013	Auxin/indole-3-acetic acid 4	PF02309(AUX/IAA protein)
PGSC0003DMT400001017	3-hydroxyacyl-CoA dehyrogenase	PF02737(3-hydroxyacyl-CoA dehydrogenase, NAD binding) PF00378(Crotonase, core) PF00725(3-hydroxyacyl-CoA dehydrogenase, C-terminal)
PGSC0003DMT400001020	Pollen-specific kinase partner protein	PF03759(Rop nucleotide exchanger, PRONE)
PGSC0003DMT400001021	Signal peptidase I	PF10502(Peptidase S26, conserved region)
PGSC0003DMT400001024	PERK1 kinase	PF07714(Serine-threonine/tyrosine-protein kinase)
PGSC0003DMT400001025	HSF domain class transcription factor	PF00447(Heat shock factor (HSF)-type, DNA-binding)
PGSC0003DMT400001026	Conserved gene of unknown function	PF06075(Protein of unknown function DUF936, plant)
PGSC0003DMT400001029	Mrp protein	PF10609(ATPase-like, ParA/MinD) PF01883(Protein of unknown function DUF59) PF06155(Gamma-butyrobetaine dioxygenase/Trimethyllysine dioxygenase, N-terminal)
PGSC0003DMT400001031	Conserved gene of unknown function	PF04398(Protein of unknown function DUF538)
PGSC0003DMT400001032	Chloroplast-targeted copper chaperone	PF00403(Heavy metal transport/detoxification protein)
PGSC0003DMT400001033	Leucine-rich repeat extensin 3	PF00560(Leucine-rich repeat) PF08263(Leucine-rich repeat-containing N-terminal domain, type 2)
PGSC0003DMT400001040	Gene of unknown function	NA
PGSC0003DMT400001041	Conserved gene of unknown function	PF01417(Epsin, N-terminal)
PGSC0003DMT400001044	U3 small nucleolar ribonucleoprotein protein imp4	PF04427(Brix domain)
PGSC0003DMT400001047	Conserved gene of unknown function	NA
PGSC0003DMT400001049	Spotted leaf protein	PF00514(Armadillo) PF04564(U box domain)
PGSC0003DMT400001053	Gene of unknown function	NA
PGSC0003DMT400001058	Heat shock protein 70-3	PF00012(Heat shock protein 70)
PGSC0003DMT400001059	Sodium-and lithium-tolerant 1	NA
PGSC0003DMT400001064	Inner membrane protein PPF-1, chloroplast	PF02096(Membrane insertion protein, OxaA/YidC)
PGSC0003DMT400001066	Osmotin	PF00314(Thaumatin, pathogenesis-related)
PGSC0003DMT400001071	UDP-glucuronate decarboxylase 2	PF01370(NAD-dependent epimerase/dehydratase)
PGSC0003DMT400001072	Histone H4	PF00125(Histone core)
PGSC0003DMT400001073	Gene of unknown function	NA
PGSC0003DMT400001074	Conserved gene of unknown function	PF08646(Replication factor A, C-terminal)
PGSC0003DMT400001076	Xyloglucan endotransglucosylase-hydrolase XTH6	PF00722(Glycoside hydrolase, family 16) PF06955(Xyloglucan endo-transglycosylase, C-terminal)
PGSC0003DMT400001077	RNA processing factor 1	PF04427(Brix domain)
PGSC0003DMT400001086	Transferase	PF03016(Exostosin-like)
PGSC0003DMT400001087	Nodulin family protein	PF06813(Nodulin-like)
PGSC0003DMT400001089	Conserved gene of unknown function	NA
PGSC0003DMT400001093	Shugoshin-1	PF07557(Shugoshin, C-terminal)
PGSC0003DMT400001097	Conserved gene of unknown function	PF07795(Protein of unknown function DUF1635)
PGSC0003DMT400001101	Auxin-regulated protein	PF06136(Protein of unknown function DUF966)
PGSC0003DMT400001102	Superoxide dismutase [Cu-Zn]	PF00080(Superoxide dismutase, copper/zinc binding)
PGSC0003DMT400001104	DNA-binding protein	NA
PGSC0003DMT400001105	Zinc finger family protein	PF00096(Zinc finger, C2H2-type)
PGSC0003DMT400001108	Histone H2B.2	PF00125(Histone core)
PGSC0003DMT400001109	Conserved gene of unknown function	NA
PGSC0003DMT400001119	Retinoid-inducible serine carboxypeptidase	PF00450(Peptidase S10, serine carboxypeptidase)
PGSC0003DMT400001124	Flavonoid 3',5'-hydroxylase	PF00067(Cytochrome P450)
PGSC0003DMT400001133	ATP10 protein	PF05176(ATPase assembly factor ATP10, mitochondria)
PGSC0003DMT400001145	Anthranilate N-benzoyltransferase protein	PF02458(Transferase)
PGSC0003DMT400001149	Glucosyltransferase	PF00201(UDP-glucuronosyl/UDP-glucosyltransferase)
PGSC0003DMT400001151	UDP-apiose/xylose synthase	PF01370(NAD-dependent epimerase/dehydratase)
PGSC0003DMT400001154	Non-phototropic hypocotyl 3	PF03000(NPH3)
PGSC0003DMT400001155	Conserved gene of unknown function	PF11891(Protein of unknown function DUF3411)
PGSC0003DMT400001167	Receptor protein kinase	PF00069(Serine/threonine-protein kinase-like domain)
PGSC0003DMT400001169	Actin-11	PF00022(Actin/actin-like)
PGSC0003DMT400001171	Ring zinc finger protein	PF00023(Ankyrin repeat) PF00023(Ankyrin repeat) PF00023(Ankyrin repeat) PF00023(Ankyrin repeat)
PGSC0003DMT400001174	Dof zinc finger protein	PF02701(Zinc finger, Dof-type)
PGSC0003DMT400001178	Conserved gene of unknown function	NA
PGSC0003DMT400001179	Conserved gene of unknown function	NA
PGSC0003DMT400001180	Heat shock cognate 70 kDa protein	PF00012(Heat shock protein 70)
PGSC0003DMT400001183	AP2/ERF domain protein	PF00847(Pathogenesis-related transcriptional factor/ERF, DNA-binding)
PGSC0003DMT400001192	Serine carboxypeptidase III	PF00450(Peptidase S10, serine carboxypeptidase)
PGSC0003DMT400001194	SNF7 family protein	PF03357(Snf7)
PGSC0003DMT400001203	Signal recognition particle receptor subunit beta	PF09439(Signal recognition particle receptor, beta subunit)
PGSC0003DMT400001215	50S ribosomal protein L9, chloroplastic	PF03948(Ribosomal protein L9, C-terminal) PF01281(Ribosomal protein L9, N-terminal)
PGSC0003DMT400001216	Lethal leaf spot 1	PF08417(Pheophorbide a oxygenase) PF00355(Rieske [2Fe-2S] iron-sulphur domain)
PGSC0003DMT400001219	PHD zinc finger protein	PF00628(Zinc finger, PHD-finger)
PGSC0003DMT400001221	RING-H2 finger protein ATL57	PF00097(Zinc finger, C3HC4 RING-type)
PGSC0003DMT400001225	RNA binding protein	PF00076(RNA recognition motif, RNP-1)
PGSC0003DMT400001232	OB-fold nucleic acid binding domain containing protein	NA
PGSC0003DMT400001233	Zinc finger protein	PF00657(Lipase, GDSL)
PGSC0003DMT400001235	Phosphatidylcholine-sterol acyltransferase	PF02450(Lecithin:cholesterol acyltransferase) PF02450(Lecithin:cholesterol acyltransferase)
PGSC0003DMT400001238	Amino acid transporter	PF01490(Amino acid transporter, transmembrane)
PGSC0003DMT400001242	Gene of unknown function	NA
PGSC0003DMT400001247	Conserved gene of unknown function	PF03168(Late embryogenesis abundant protein, group 2)
PGSC0003DMT400001249	Sirohydrochlorin ferrochelatase	PF01903(Cobalamin (vitamin B12) biosynthesis CbiX)
PGSC0003DMT400001259	Cytochrome c oxidase subunit 5C	PF05799(Cytochrome c oxidase subunit Vc)
PGSC0003DMT400001262	Isocitrate dehydrogenase [NADP]	PF00180(Isocitrate/isopropylmalate dehydrogenase)
PGSC0003DMT400001269	Glutaredoxin	PF00462(Glutaredoxin)
PGSC0003DMT400001270	TRNA	PF08704(tRNA methyltransferase complex GCD14 subunit)
PGSC0003DMT400001273	Triose phosphate/phosphate translocator, non-green plastid, chloroplast	PF03151(Protein of unknown function DUF250) PF00892(Protein of unknown function DUF6, transmembrane)
PGSC0003DMT400001278	MYB305 protein v1	PF00249(Myb, DNA-binding) PF00249(Myb, DNA-binding)
PGSC0003DMT400001279	Monodehydroascorbate reductase	PF07992(FAD-dependent pyridine nucleotide-disulphide oxidoreductase) PF00070(Pyridine nucleotide-disulphide oxidoreductase, NAD-binding region)
PGSC0003DMT400001282	50S ribosomal protein L12, chloroplastic	PF00542(Ribosomal protein L7/L12, C-terminal)
PGSC0003DMT400001283	50S ribosomal protein L12, chloroplastic	PF00542(Ribosomal protein L7/L12, C-terminal)
PGSC0003DMT400001285	Conserved gene of unknown function	PF00855(PWWP)
PGSC0003DMT400001287	Conserved gene of unknown function	PF10178(Proteasome assembly chaperone 3)
PGSC0003DMT400001292	Phospholipid-transporting ATPase	PF00122(ATPase, P-type, ATPase-associated domain) PF00702(Haloacid dehalogenase-like hydrolase)
PGSC0003DMT400001296	Conserved gene of unknown function	PF07816(Protein of unknown function DUF1645)
PGSC0003DMT400001297	Carbonic anhydrase	PF00484(Carbonic anhydrase)
PGSC0003DMT400001298	Serine-type peptidase	PF00089(Peptidase S1/S6, chymotrypsin/Hap)
PGSC0003DMT400001303	Formate dehydrogenase, mitochondrial	PF02826(D-isomer specific 2-hydroxyacid dehydrogenase, NAD-binding) PF00389(D-isomer specific 2-hydroxyacid dehydrogenase, catalytic domain)
PGSC0003DMT400001322	Homeodomain leucine zipper protein	PF00046(Homeobox) PF02183(Leucine zipper, homeobox-associated)
PGSC0003DMT400001325	Clasp	PF12348(NULL)
PGSC0003DMT400001329	High-affinity potassium transporter protein 1	PF02705(K+ potassium transporter)
PGSC0003DMT400001332	Conserved gene of unknown function	PF01436(NHL repeat)
PGSC0003DMT400001350	Alpha-DOX1	PF03098(Haem peroxidase, animal)
PGSC0003DMT400001367	Metal ion binding protein	NA
PGSC0003DMT400001369	GPI ethanolamine phosphate transferase	PF04987(GPI ethanolamine phosphate transferase 1, C-terminal) PF01663(Type I phosphodiesterase/nucleotide pyrophosphatase/phosphate transferase)
PGSC0003DMT400001373	Conserved gene of unknown function	PF10018(Mediator complex, subunit Med4)
PGSC0003DMT400001375	Class III peroxidase	PF00141(Haem peroxidase, plant/fungal/bacterial)
PGSC0003DMT400001376	Stress-associated protein 11	PF01428(Zinc finger, AN1-type) PF01428(Zinc finger, AN1-type)
PGSC0003DMT400001378	Stachyose synthase	PF05691(Raffinose synthase)
PGSC0003DMT400001379	BC10 protein	PF02485(Core-2/I-Branching enzyme)
PGSC0003DMT400001389	Polyribonucleotide nucleotidyltransferase	PF01138(Exoribonuclease, phosphorolytic domain 1) PF01138(Exoribonuclease, phosphorolytic domain 1) PF03725(Exoribonuclease, phosphorolytic domain 2) PF03725(Exoribonuclease, phosphorolytic domain 2) PF03726(Polynucleotide phosphorylase, phosphorolytic RNA-binding, bacterial/organelle-type) PF00575(Ribosomal protein S1, RNA-binding domain) PF00013(K Homology, type 1, subgroup)
PGSC0003DMT400001396	Peptide deformylase 1B, chloroplastic	PF01327(Formylmethionine deformylase)
PGSC0003DMT400001398	Glucan endo-1,3-beta-glucosidase, acidic isoform GI9	PF00332(Glycoside hydrolase, family 17)
PGSC0003DMT400001401	Cinnamoyl-CoA reductase	PF01073(3-beta hydroxysteroid dehydrogenase/isomerase)
PGSC0003DMT400001405	Kinesin light chain	PF09986(Protein of unknown function DUF2225)
PGSC0003DMT400001412	Farnesyl-protein transferase beta subunit	PF00432(Prenyltransferase/squalene oxidase) PF00432(Prenyltransferase/squalene oxidase) PF00432(Prenyltransferase/squalene oxidase) PF00432(Prenyltransferase/squalene oxidase) PF00432(Prenyltransferase/squalene oxidase)
PGSC0003DMT400001435	Cyclic nucleotide-gated ion channel 18	PF00520(Ion transport) PF00027(Cyclic nucleotide-binding)
PGSC0003DMT400001436	Leaf senescence protein	PF03005(Protein of unknown function DUF231, plant)
PGSC0003DMT400001437	Spotted leaf protein	PF00514(Armadillo) PF04564(U box domain)
PGSC0003DMT400001454	ADP-ribosylation factor, arf	PF00025(ARF/SAR superfamily)
PGSC0003DMT400001460	Guanosine-3',5'-bis(Diphosphate) 3'-pyrophosphohydrolase	PF04607(RelA/SpoT)
PGSC0003DMT400001464	ATP binding protein	NA
PGSC0003DMT400001465	Conserved gene of unknown function	NA
PGSC0003DMT400001467	Cell division control 20	PF00400(WD40 repeat, subgroup) PF00400(WD40 repeat, subgroup) PF00400(WD40 repeat, subgroup) PF00400(WD40 repeat, subgroup) PF00400(WD40 repeat, subgroup)
PGSC0003DMT400001468	Hydrogen peroxide-induced 1	NA
PGSC0003DMT400001470	Pentatricopeptide repeat-containing protein	NA
PGSC0003DMT400001472	Conserved gene of unknown function	PF11744(Malate transporter, aliminium toerance)
PGSC0003DMT400001473	Conserved gene of unknown function	PF07851(TMPIT-like)
PGSC0003DMT400001474	UP-9A	NA
PGSC0003DMT400001475	UP-9A	NA
PGSC0003DMT400001476	UP-9A	NA
PGSC0003DMT400001478	Conserved gene of unknown function	NA
PGSC0003DMT400001484	Conserved gene of unknown function	PF04654(Protein of unknown function DUF599)
PGSC0003DMT400001488	Conserved gene of unknown function	PF05978(NULL)
PGSC0003DMT400001489	Serine-type endopeptidase inhibitor	NA
PGSC0003DMT400001491	Auxin-induced protein 5NG4	PF00892(Protein of unknown function DUF6, transmembrane) PF00892(Protein of unknown function DUF6, transmembrane)
PGSC0003DMT400001498	Nam 1	PF02365(No apical meristem (NAM) protein)
PGSC0003DMT400001502	Copper ion binding protein	PF00403(Heavy metal transport/detoxification protein) PF00403(Heavy metal transport/detoxification protein)
PGSC0003DMT400001508	Conserved gene of unknown function	NA
PGSC0003DMT400001510	Peroxidase 5	PF00141(Haem peroxidase, plant/fungal/bacterial)
PGSC0003DMT400001512	Catechol O-methyltransferase	PF00891(O-methyltransferase, family 2) PF08100(Plant methyltransferase dimerisation)
PGSC0003DMT400001513	Transparent testa glabra 1	PF00400(WD40 repeat, subgroup) PF00400(WD40 repeat, subgroup) PF00400(WD40 repeat, subgroup)
PGSC0003DMT400001515	Conserved gene of unknown function	NA
PGSC0003DMT400001522	Cytochrome P450	PF00067(Cytochrome P450)
PGSC0003DMT400001524	Pm52 protein	NA
PGSC0003DMT400001530	Conserved gene of unknown function	PF06749(Protein of unknown function DUF1218)
PGSC0003DMT400001532	Electron transporter	NA
PGSC0003DMT400001535	Conserved gene of unknown function	PF01988(Protein of unknown function DUF125, transmembrane)
PGSC0003DMT400001540	Conserved gene of unknown function	PF10033(Autophagy-related protein 13)
PGSC0003DMT400001542	Protein translocase	PF02466(Mitochondrial inner membrane translocase complex, subunit Tim17/22) PF00536(Sterile alpha motif, type 1)
PGSC0003DMT400001548	Conserved gene of unknown function	NA
PGSC0003DMT400001555	DNA mismatch repair muts family protein	NA
PGSC0003DMT400001563	PGPS/D3	NA
PGSC0003DMT400001564	Band 7 family protein	PF01145(Band 7 protein)
PGSC0003DMT400001565	Serine-threonine protein kinase, plant-type	PF00139(Legume lectin, beta chain) PF00069(Serine/threonine-protein kinase-like domain)
PGSC0003DMT400001566	Nascent polypeptide associated complex alpha subunit	PF01849(Nascent polypeptide-associated complex NAC)
PGSC0003DMT400001568	Conserved gene of unknown function	NA
PGSC0003DMT400001569	Conserved gene of unknown function	NA
PGSC0003DMT400001570	1-aminocyclopropane-1-carboxylate oxidase	PF03171(Oxoglutarate/iron-dependent oxygenase)
PGSC0003DMT400001571	NDR1/HIN1	PF03168(Late embryogenesis abundant protein, group 2)
PGSC0003DMT400001574	Pseudo-response regulator 5	PF00072(Signal transduction response regulator, receiver domain) PF06203(CCT domain)
PGSC0003DMT400001588	PTAC15	PF02536(Mitochodrial transcription termination factor-related) PF02536(Mitochodrial transcription termination factor-related)
PGSC0003DMT400001589	Conserved gene of unknown function	NA
PGSC0003DMT400001592	Gene of unknown function	NA
PGSC0003DMT400001593	Gene of unknown function	NA
PGSC0003DMT400001594	Flavonol synthase/flavanone 3-hydroxylase	PF03171(Oxoglutarate/iron-dependent oxygenase)
PGSC0003DMT400001611	Flavonol synthase/flavanone 3-hydroxylase	PF03171(Oxoglutarate/iron-dependent oxygenase)
PGSC0003DMT400001612	Flavonol synthase/flavanone 3-hydroxylase	PF03171(Oxoglutarate/iron-dependent oxygenase)
PGSC0003DMT400001613	Transcription factor	PF03634(Transcription factor, TCP)
PGSC0003DMT400001615	Conserved gene of unknown function	NA
PGSC0003DMT400001617	DNA-binding protein	NA
PGSC0003DMT400001618	Protein HVA22	PF03134(TB2/DP1/HVA22 related protein)
PGSC0003DMT400001620	ZR1 protein	PF00415(Regulator of chromosome condensation, RCC1) PF01363(Zinc finger, FYVE-type)
PGSC0003DMT400001624	Conserved gene of unknown function	PF04003(Small-subunit processome, Utp12)
PGSC0003DMT400001627	Conserved gene of unknown function	NA
PGSC0003DMT400001635	Ubiquitin-protein ligase	PF00646(F-box domain, cyclin-like)
PGSC0003DMT400001636	Conserved gene of unknown function	NA
PGSC0003DMT400001638	Polygalacturonase	PF00295(Glycoside hydrolase, family 28)
PGSC0003DMT400001642	Pentatricopeptide repeat-containing protein	PF01535(Pentatricopeptide repeat) PF01535(Pentatricopeptide repeat) PF01535(Pentatricopeptide repeat) PF01535(Pentatricopeptide repeat) PF01535(Pentatricopeptide repeat) PF01535(Pentatricopeptide repeat) PF01535(Pentatricopeptide repeat) PF01535(Pentatricopeptide repeat)
PGSC0003DMT400001643	AP2 domain-containing protein AP29	PF10250(GDP-fucose protein O-fucosyltransferase)
PGSC0003DMT400001646	Nucleic acid binding protein	PF04134(Putative thiol-disulphide oxidoreductase DCC)
PGSC0003DMT400001650	Phospholipase PLDa1	PF12357(NULL) PF00614(Phospholipase D/Transphosphatidylase) PF00614(Phospholipase D/Transphosphatidylase) PF00168(C2 calcium-dependent membrane targeting)
PGSC0003DMT400001652	Conserved gene of unknown function	NA
PGSC0003DMT400001656	Conserved gene of unknown function	NA
PGSC0003DMT400001660	Conserved gene of unknown function	NA
PGSC0003DMT400001661	Nucleosome-binding protein	PF01429(Methyl-CpG DNA binding)
PGSC0003DMT400001663	Stellacyanin CASLP1	PF02298(Plastocyanin-like)
PGSC0003DMT400001664	NtEIG-A1 protein	PF02298(Plastocyanin-like)
PGSC0003DMT400001668	Conserved gene of unknown function	PF02845(Ubiquitin system component Cue)
PGSC0003DMT400001674	Signal recognition particle 54 kDa protein 1	PF00448(Signal recognition particle, SRP54 subunit, GTPase) PF02978(Signal recognition particle, SRP54 subunit, M-domain) PF02881(Signal recognition particle, SRP54 subunit, helical bundle)
PGSC0003DMT400001679	AtEB1b	PF03271(EB1, C-terminal) PF00307(Calponin-like actin-binding)
PGSC0003DMT400001680	Late embryogenesis abundant protein	NA
PGSC0003DMT400001688	Lactoylglutathione lyase	PF00903(Glyoxalase/bleomycin resistance protein/dioxygenase)
PGSC0003DMT400001691	Pentatricopeptide repeat-containing protein	PF01535(Pentatricopeptide repeat) PF01535(Pentatricopeptide repeat) PF01535(Pentatricopeptide repeat) PF01535(Pentatricopeptide repeat) PF01535(Pentatricopeptide repeat) PF01535(Pentatricopeptide repeat) PF01535(Pentatricopeptide repeat) PF01535(Pentatricopeptide repeat) PF01535(Pentatricopeptide repeat) PF01535(Pentatricopeptide repeat) PF01535(Pentatricopeptide repeat) PF01535(Pentatricopeptide…
PGSC0003DMT400001692	Glycoside hydrolase, family 28	NA
PGSC0003DMT400001701	CAPIP2	PF06232(Embryo-specific 3)
PGSC0003DMT400001702	Longin	NA
PGSC0003DMT400001703	AP2 transcription factor	PF00847(Pathogenesis-related transcriptional factor/ERF, DNA-binding)
PGSC0003DMT400001705	GTP binding protein	PF04525(Protein of unknown function DUF567)
PGSC0003DMT400001709	Delta 9 desaturase	PF00487(Fatty acid desaturase, type 1)
PGSC0003DMT400001712	Conserved gene of unknown function	NA
PGSC0003DMT400001716	ATP binding protein	PF00069(Serine/threonine-protein kinase-like domain)
PGSC0003DMT400001718	Conserved gene of unknown function	NA
PGSC0003DMT400001722	Phox domain-containing protein	PF00787(Phox-like)
PGSC0003DMT400001726	42kDa chitin-binding protein	PF00187(Chitin-binding, type 1)
PGSC0003DMT400001736	Conserved gene of unknown function	PF03088(Strictosidine synthase, conserved region)
PGSC0003DMT400001743	Serine/threonine protein kinase	PF00069(Serine/threonine-protein kinase-like domain)
PGSC0003DMT400001745	Agmatine deiminase	PF04371(Peptidyl-arginine deiminase, Porphyromonas-type)
PGSC0003DMT400001746	H/ACA ribonucleoprotein complex subunit	PF01248(Ribosomal protein L7Ae/L30e/S12e/Gadd45)
PGSC0003DMT400001750	Serine/threonine-protein phosphatase 7 long form homolog	PF10536(Aminotransferase-like, plant mobile domain)
PGSC0003DMT400001759	Senescence-associated protein 5	PF00335(Tetraspanin)
PGSC0003DMT400001768	Triacylglycerol lipase 2	NA
PGSC0003DMT400001769	Protein disulfide isomerase family	PF00085(Thioredoxin domain) PF00085(Thioredoxin domain)
PGSC0003DMT400001770	Dual specificity protein phosphatase	PF00782(Dual specificity phosphatase, catalytic domain)
PGSC0003DMT400001772	Ubiquitin-protein ligase	PF03224(ATPase, V1 complex, subunit H)
PGSC0003DMT400001773	Clathrin assembly protein	PF07651(ANTH)
PGSC0003DMT400001775	SUMO	PF11976(NULL)
PGSC0003DMT400001776	Gene of unknown function	NA
PGSC0003DMT400001779	Glutathione S-transferase MSR-1	PF00043(Glutathione S-transferase, C-terminal) PF02798(Glutathione S-transferase, N-terminal)
PGSC0003DMT400001787	Phosphatase Psc923	PF08059(SEP domain) PF00789(UBX)
PGSC0003DMT400001793	PTAC18	PF05899(Protein of unknown function DUF861, cupin-3)
PGSC0003DMT400001796	Phd finger transcription factor	PF01426(Bromo adjacent homology (BAH) domain) PF00628(Zinc finger, PHD-finger)
PGSC0003DMT400001805	Dicer-1	PF00636(Ribonuclease III)
PGSC0003DMT400001808	Ribonuclease 3 3	PF00636(Ribonuclease III) PF00035(Double-stranded RNA-binding)
PGSC0003DMT400001813	Metallocarboxypeptidase inhibitor	PF02977(Proteinase inhibitor I37, carboxypeptidase A)
PGSC0003DMT400001820	AP2 domain class transcription factor	PF00847(Pathogenesis-related transcriptional factor/ERF, DNA-binding)
PGSC0003DMT400001821	Cleavage and polyadenylation specificity factor subunit 3-I	PF11718(Pre-mRNA 3'-end-processing endonuclease polyadenylation factor C-term) PF10996(Beta-Casp domain) PF00753(NULL) PF07521(RNA-metabolising metallo-beta-lactamase)
PGSC0003DMT400001824	Laccase	PF00394(Multicopper oxidase, type 1) PF07732(Multicopper oxidase, type 3) PF07731(Multicopper oxidase, type 2)
PGSC0003DMT400001826	Zinc finger protein	PF00657(Lipase, GDSL)
PGSC0003DMT400001832	Conserved gene of unknown function	NA
PGSC0003DMT400001833	Glucan endo-1,3-beta-glucosidase	PF00332(Glycoside hydrolase, family 17) PF07983(X8)
PGSC0003DMT400001836	Conserved gene of unknown function	NA
PGSC0003DMT400001839	Nucleobase ascorbate transporter	PF00860(Xanthine/uracil/vitamin C permease)
PGSC0003DMT400001856	Protein phosphatase 2a, regulatory subunit	PF01603(Protein phosphatase 2A, regulatory B subunit, B56)
PGSC0003DMT400001858	Conserved gene of unknown function	NA
PGSC0003DMT400001860	Gene of unknown function	NA
PGSC0003DMT400001865	Transcription regulatory protein SWI3	PF04433(SWIRM) PF00569(Zinc finger, ZZ-type) PF00249(Myb, DNA-binding)
PGSC0003DMT400001868	Proline-rich receptor kinase PERK6	PF07714(Serine-threonine/tyrosine-protein kinase)
PGSC0003DMT400001869	Coatomer gamma subunit	PF01602(Clathrin/coatomer adaptor, adaptin-like, N-terminal) PF08752(Coatomer, gamma subunit , appendage)
PGSC0003DMT400001872	Conserved gene of unknown function	NA
PGSC0003DMT400001875	AP-3 complex subunit sigma	PF01217(NULL)
PGSC0003DMT400001879	Glycine-rich RNA binding protein	PF00076(RNA recognition motif, RNP-1)
PGSC0003DMT400001883	DNA binding protein	PF00249(Myb, DNA-binding)
PGSC0003DMT400001885	Hydrolase, alpha/beta fold family protein	PF00561(Alpha/beta hydrolase fold-1)
PGSC0003DMT400001888	Basic helix-loop-helix protein BHLH7	PF00010(Helix-loop-helix DNA-binding domain)
PGSC0003DMT400001894	Nitrate and chloride transporter	PF06813(Nodulin-like)
PGSC0003DMT400001896	Isoform 2 of F-box protein	NA
PGSC0003DMT400001898	Conserved gene of unknown function	NA
PGSC0003DMT400001900	Conserved gene of unknown function	NA
PGSC0003DMT400001901	Conserved gene of unknown function	NA
PGSC0003DMT400001903	Sec14 cytosolic factor	PF00650(Cellular retinaldehyde-binding/triple function, C-terminal) PF03765(Cellular retinaldehyde-binding/triple function, N-terminal)
PGSC0003DMT400001904	GTP-binding protein	PF00071(Ras)
PGSC0003DMT400001905	By genefinder and genscan	PF02536(Mitochodrial transcription termination factor-related)
PGSC0003DMT400001911	Adenylyl cyclase-associated protein	PF01213(Adenylate cyclase-associated CAP, N-terminal) PF08603(Adenylate cyclase-associated CAP, C-terminal)
PGSC0003DMT400001912	Serine/threonine-protein kinase PBS1	PF07714(Serine-threonine/tyrosine-protein kinase)
PGSC0003DMT400001913	2-hydroxyacid dehydrogenase	NA
PGSC0003DMT400001914	NADH:ubiquinone oxidoreductase	PF00037(4Fe-4S binding domain)
PGSC0003DMT400001916	EMB2219	PF02536(Mitochodrial transcription termination factor-related)
PGSC0003DMT400001921	Lrr receptor protein kinase	PF07714(Serine-threonine/tyrosine-protein kinase) PF00560(Leucine-rich repeat) PF00560(Leucine-rich repeat) PF00560(Leucine-rich repeat)
PGSC0003DMT400001923	Conserved gene of unknown function	NA
PGSC0003DMT400001924	Transcription factor	PF00249(Myb, DNA-binding)
PGSC0003DMT400001925	Response to dessication RD2	PF00582(UspA)
PGSC0003DMT400001933	Syntaxin	PF05739(Target SNARE coiled-coil domain) PF00804(Syntaxin, N-terminal)
PGSC0003DMT400001934	Protein RER1B	PF03248(Retrieval of early ER protein Rer1)
PGSC0003DMT400001935	Glucose-1-phosphate adenylyltransferase	PF00483(Nucleotidyl transferase)
PGSC0003DMT400001937	Bifunctional dihydrofolate reductase-thymidylate synthase	PF00303(Thymidylate synthase) PF00186(Dihydrofolate reductase domain)
PGSC0003DMT400001939	Diaminopimelate decarboxylase 1, chloroplastic	PF02784(Orn/DAP/Arg decarboxylase 2, N-terminal) PF00278(Orn/DAP/Arg decarboxylase 2, C-terminal)
PGSC0003DMT400001942	Phosphatidylinositol transporter	PF00650(Cellular retinaldehyde-binding/triple function, C-terminal) PF03765(Cellular retinaldehyde-binding/triple function, N-terminal)
PGSC0003DMT400001948	Cyclic nucleotide-gated ion channel	PF00027(Cyclic nucleotide-binding)
PGSC0003DMT400001949	Geraniol 10-hydroxylase	PF00067(Cytochrome P450)
PGSC0003DMT400001954	Geraniol 10-hydroxylase	PF00067(Cytochrome P450)
PGSC0003DMT400001958	Geraniol 10-hydroxylase	PF00067(Cytochrome P450)
PGSC0003DMT400001960	Geraniol 10-hydroxylase	PF00067(Cytochrome P450)
PGSC0003DMT400001965	Geraniol 10-hydroxylase	PF00067(Cytochrome P450)
PGSC0003DMT400001966	Geraniol 10-hydroxylase	PF00067(Cytochrome P450)
PGSC0003DMT400001975	SWIB/MDM2 domain containing protein	PF02201(SWIB/MDM2 domain) PF08766(DEK, C-terminal)
PGSC0003DMT400001980	MAP protein kinase	PF00069(Serine/threonine-protein kinase-like domain)
PGSC0003DMT400001985	Phosphoglycerate mutase	PF00300(Histidine phosphatase superfamily, clade-1)
PGSC0003DMT400001990	Calcium/calmodulin-dependent protein kinase CaMK3	PF00069(Serine/threonine-protein kinase-like domain)
PGSC0003DMT400001992	Salicylic acid-binding protein 2	PF00561(Alpha/beta hydrolase fold-1)
PGSC0003DMT400001994	Salicylic acid-binding protein 2	PF00561(Alpha/beta hydrolase fold-1)
PGSC0003DMT400001995	Salicylic acid-binding protein 2	PF00561(Alpha/beta hydrolase fold-1)
PGSC0003DMT400001997	Geraniol 10-hydroxylase	PF00067(Cytochrome P450)
PGSC0003DMT400001999	Geraniol 10-hydroxylase	PF00067(Cytochrome P450)
PGSC0003DMT400002003	Multicopper oxidase	PF00394(Multicopper oxidase, type 1) PF07732(Multicopper oxidase, type 3) PF07731(Multicopper oxidase, type 2)
PGSC0003DMT400002016	Patatin 3	PF01734(Patatin)
PGSC0003DMT400002019	Patatin 3	PF01734(Patatin)
PGSC0003DMT400002020	Short-chain dehydrogenase	PF00106(Short-chain dehydrogenase/reductase SDR)
PGSC0003DMT400002024	Protein MKS1	PF05678(VQ)
PGSC0003DMT400002032	RNA-binding protein	PF00076(RNA recognition motif, RNP-1)
PGSC0003DMT400002033	Nucleic acid binding / nucleotide binding	NA
PGSC0003DMT400002035	Extensin (ext)	PF04554(Extensin-like repeat)
PGSC0003DMT400002036	Histidine-rich glycoprotein	NA
PGSC0003DMT400002037	GK17577	PF04554(Extensin-like repeat) PF04554(Extensin-like repeat)
PGSC0003DMT400002040	Extensin (ext)	PF04554(Extensin-like repeat) PF04554(Extensin-like repeat) PF04554(Extensin-like repeat) PF04554(Extensin-like repeat)
PGSC0003DMT400002042	Extensin (ext)	PF04554(Extensin-like repeat)
PGSC0003DMT400002047	Extensin	NA
PGSC0003DMT400002049	Extensin (ext)	PF04554(Extensin-like repeat) PF04554(Extensin-like repeat) PF04554(Extensin-like repeat)
PGSC0003DMT400002054	Extensin	PF04554(Extensin-like repeat) PF04554(Extensin-like repeat) PF04554(Extensin-like repeat) PF04554(Extensin-like repeat) PF04554(Extensin-like repeat) PF04554(Extensin-like repeat) PF04554(Extensin-like repeat) PF04554(Extensin-like repeat) PF04554(Extensin-like repeat) PF04554(Extensin-like repeat) PF04554(Extensin-like repeat) PF04554(Extensin-like repeat) PF04554(Extensin-like repeat) PF04554(E…
PGSC0003DMT400002057	Histidine decarboxylase	PF00282(Pyridoxal phosphate-dependent decarboxylase)
PGSC0003DMT400002062	White-brown-complex ABC transporter family	PF01061(ABC-2 type transporter) PF00005(ABC transporter-like)
PGSC0003DMT400002079	Photoperiod responsive protein	PF04564(U box domain)
PGSC0003DMT400002081	Ran GTPase binding protein	PF00415(Regulator of chromosome condensation, RCC1) PF00415(Regulator of chromosome condensation, RCC1) PF00415(Regulator of chromosome condensation, RCC1) PF00415(Regulator of chromosome condensation, RCC1) PF00415(Regulator of chromosome condensation, RCC1) PF00415(Regulator of chromosome condensation, RCC1) PF08381(Disease resistance/zinc finger/chromosome condensation-like region) PF01363(Zin…
PGSC0003DMT400002085	Extensin (ext)	NA
PGSC0003DMT400002094	F-box family protein	PF00646(F-box domain, cyclin-like)
PGSC0003DMT400002095	Cytochrome P450	PF00067(Cytochrome P450)
PGSC0003DMT400002100	BZIP transcriptional activator RSG	PF00170(bZIP transcription factor, bZIP-1)
PGSC0003DMT400002103	Conserved gene of unknown function	PF09542(FFD/TFG box motif) PF09532(DFDF motif)
PGSC0003DMT400002104	Cytochrome B561 family protein	PF03188(Cytochrome b561, eukaryote)
PGSC0003DMT400002108	Conserved gene of unknown function	NA
PGSC0003DMT400002112	CHUP1 (CHLOROPLAST UNUSUAL POSITIONING 1)	NA
PGSC0003DMT400002115	Coiled-coil domain-containing protein	PF04502(Protein of unknown function DUF572)
PGSC0003DMT400002116	Basic 7S globulin 2 small subunit	PF00026(Peptidase A1)
PGSC0003DMT400002119	Zinc finger family protein	PF10269(Transmembrane Fragile-X-F-associated protein)
PGSC0003DMT400002122	NAC domain protein	PF02365(No apical meristem (NAM) protein)
PGSC0003DMT400002124	Serine-threonine protein kinase, plant-type	PF11721(Malectin/receptor-like protein kinase) PF00560(Leucine-rich repeat) PF00560(Leucine-rich repeat)
PGSC0003DMT400002125	RAV transcription factor	PF02362(Transcriptional factor B3) PF00847(Pathogenesis-related transcriptional factor/ERF, DNA-binding)
PGSC0003DMT400002126	Methionine aminopeptidase	PF00557(Peptidase M24, structural domain)
PGSC0003DMT400002128	NBS-LRR resistance protein	PF00931(NB-ARC)
PGSC0003DMT400002131	NBS-coding resistance gene analog	PF00931(NB-ARC)
PGSC0003DMT400002134	Tospovirus resistance protein A	PF00931(NB-ARC)
PGSC0003DMT400002144	Lysine/histidine transporter	PF01490(Amino acid transporter, transmembrane)
PGSC0003DMT400002145	Serine-threonine protein kinase, plant-type	PF00560(Leucine-rich repeat) PF00560(Leucine-rich repeat) PF00560(Leucine-rich repeat) PF00560(Leucine-rich repeat)
PGSC0003DMT400002150	ATP binding protein	PF02374(NULL)
PGSC0003DMT400002155	DNA binding protein	PF00010(Helix-loop-helix DNA-binding domain)
PGSC0003DMT400002156	Leucoanthocyanidin reductase 1	PF05368(NmrA-like)
PGSC0003DMT400002160	Gc-rich sequence DNA-binding factor	PF07842(NULL)
PGSC0003DMT400002161	Glycosyltransferase, CAZy family GT8	PF01501(Glycosyl transferase, family 8)
PGSC0003DMT400002162	DNA binding protein	PF00249(Myb, DNA-binding)
PGSC0003DMT400002167	Transmembrane protein TPARL	PF01169(Uncharacterised protein family UPF0016) PF01169(Uncharacterised protein family UPF0016)
PGSC0003DMT400002168	CLE12	NA
PGSC0003DMT400002180	Gene of unknown function	NA
PGSC0003DMT400002184	Armadillo repeat-containing protein	PF05804(NULL)
PGSC0003DMT400002192	Hepatocellular carcinoma-associated antigen 59 family protein	PF07052(Hepatocellular carcinoma-associated antigen 59)
PGSC0003DMT400002199	Conserved gene of unknown function	PF03364(Streptomyces cyclase/dehydrase)
PGSC0003DMT400002201	Conserved gene of unknown function	PF00702(Haloacid dehalogenase-like hydrolase)
PGSC0003DMT400002209	Binding protein	NA
PGSC0003DMT400002214	Binding protein	NA
PGSC0003DMT400002219	Periaxin	NA
PGSC0003DMT400002220	Conserved gene of unknown function	PF00891(O-methyltransferase, family 2) PF08100(Plant methyltransferase dimerisation)
PGSC0003DMT400002222	Conserved gene of unknown function	PF00891(O-methyltransferase, family 2)
PGSC0003DMT400002227	Conserved gene of unknown function	NA
PGSC0003DMT400002229	Serine/threonine protein kinase	PF00069(Serine/threonine-protein kinase-like domain)
PGSC0003DMT400002232	Hypersensitive-induced response protein	PF01145(Band 7 protein)
PGSC0003DMT400002254	AMP-activated protein kinase, gamma regulatory subunit	PF00571(Cystathionine beta-synthase, core) PF00571(Cystathionine beta-synthase, core) PF00571(Cystathionine beta-synthase, core)
PGSC0003DMT400002256	UDP-galactose transporter	PF08449(UAA transporter)
PGSC0003DMT400002259	DNA-binding protein	PF00046(Homeobox) PF02183(Leucine zipper, homeobox-associated)
PGSC0003DMT400002261	Mitochondrial outer membrane protein porin of 36 kDa	PF01459(Porin, eukaryotic type)
PGSC0003DMT400002273	Quinonprotein alcohol dehydrogenase	PF01011(Pyrrolo-quinoline quinone repeat) PF01011(Pyrrolo-quinoline quinone repeat) PF01011(Pyrrolo-quinoline quinone repeat) PF10527(PQQ-dependent enzyme, N-terminal)
PGSC0003DMT400002277	Quinonprotein alcohol dehydrogenase	PF01011(Pyrrolo-quinoline quinone repeat) PF01011(Pyrrolo-quinoline quinone repeat) PF10527(PQQ-dependent enzyme, N-terminal)
PGSC0003DMT400002280	Protein kinase APK1B, chloroplast	PF07714(Serine-threonine/tyrosine-protein kinase)
PGSC0003DMT400002284	Conserved gene of unknown function	NA
PGSC0003DMT400002287	Peptidyl-prolyl cis-trans isomerase cyclophilin-type family protein	PF00160(Peptidyl-prolyl cis-trans isomerase, cyclophilin-type)
PGSC0003DMT400002293	White-brown-complex ABC transporter family	PF01061(ABC-2 type transporter) PF00005(ABC transporter-like)
PGSC0003DMT400002299	Uncharacterized membrane protein	PF09335(SNARE associated Golgi protein)
PGSC0003DMT400002305	Gene of unknown function	NA
PGSC0003DMT400002306	F-box family protein	PF00646(F-box domain, cyclin-like)
PGSC0003DMT400002312	BTB/POZ domain-containing protein	PF00651(BTB/POZ)
PGSC0003DMT400002316	Cation transport protein chaC	PF04752(ChaC-like protein)
PGSC0003DMT400002331	Calcium-dependent protein kinase	PF00069(Serine/threonine-protein kinase-like domain) PF00036(EF-hand) PF00036(EF-hand) PF00036(EF-hand)
PGSC0003DMT400002334	Pit2 protein	PF05922(Proteinase inhibitor I9, subtilisin propeptide)
PGSC0003DMT400002337	Long-chain-fatty-acid CoA ligase	PF00501(AMP-dependent synthetase/ligase)
PGSC0003DMT400002340	Ribosomal protein L25	PF01386(Ribosomal protein L25, N-terminal)
PGSC0003DMT400002341	Thylakoid-bound ascorbate peroxidase 6	PF00141(Haem peroxidase, plant/fungal/bacterial)
PGSC0003DMT400002347	Filament-like plant protein	PF05911(Protein of unknown function DUF869, plant) PF05911(Protein of unknown function DUF869, plant) PF05911(Protein of unknown function DUF869, plant)
PGSC0003DMT400002350	LysM domain GPI-anchored protein 1	PF01476(Peptidoglycan-binding lysin domain) PF01476(Peptidoglycan-binding lysin domain)
PGSC0003DMT400002352	Conserved gene of unknown function	NA
PGSC0003DMT400002358	Gene of unknown function	NA
PGSC0003DMT400002361	Gene of unknown function	NA
PGSC0003DMT400002367	RNA binding protein	PF00773(Ribonuclease II/R)
PGSC0003DMT400002368	Conserved gene of unknown function	NA
PGSC0003DMT400002373	Aminoacylase	PF01546(Peptidase M20)
PGSC0003DMT400002375	AP2/ERF domain-containing transcription factor	PF00847(Pathogenesis-related transcriptional factor/ERF, DNA-binding)
PGSC0003DMT400002378	Transmembrane emp24 domain-containing protein 10	PF01105(emp24/gp25L/p24)
PGSC0003DMT400002386	S-receptor kinase	PF00069(Serine/threonine-protein kinase-like domain) PF01453(Curculin-like (mannose-binding) lectin)
PGSC0003DMT400002402	Phosphatidylinositol-4-phosphate 5-kinase	PF02493(MORN motif) PF02493(MORN motif) PF02493(MORN motif) PF02493(MORN motif) PF02493(MORN motif) PF02493(MORN motif) PF02493(MORN motif)
PGSC0003DMT400002403	Conserved gene of unknown function	PF05768(Glutaredoxin like)
PGSC0003DMT400002407	Nodulin family protein	PF00892(Protein of unknown function DUF6, transmembrane) PF00892(Protein of unknown function DUF6, transmembrane)
PGSC0003DMT400002410	Myb-like DNA-binding domain, SHAQKYF class family protein	PF00249(Myb, DNA-binding)
PGSC0003DMT400002421	Oxygen-evolving enhancer protein 2, chloroplastic	PF01789(Photosystem II oxygen evolving complex protein PsbP)
PGSC0003DMT400002438	NADH dehydrogenase subunit 5	PF00361(NADH:ubiquinone/plastoquinone oxidoreductase)
PGSC0003DMT400002445	Conserved gene of unknown function	PF03798(TRAM/LAG1/CLN8 homology domain)
PGSC0003DMT400002448	Xyloglucan galactosyltransferase KATAMARI1	PF03016(Exostosin-like)
PGSC0003DMT400002449	Reticulon family protein	PF02453(Reticulon)
PGSC0003DMT400002451	Polygalacturonase	PF00295(Glycoside hydrolase, family 28)
PGSC0003DMT400002454	Phosphoglycerate mutase	PF01676(Metalloenzyme) PF06415(BPG-independent PGAM, N-terminal)
PGSC0003DMT400002456	Fiber protein Fb38	PF00173(Cytochrome b5)
PGSC0003DMT400002457	Gene of unknown function	PF01762(Glycosyl transferase, family 31)
PGSC0003DMT400002468	Gene of unknown function	NA
PGSC0003DMT400002471	Exonuclease	PF00929(Exonuclease, RNase T/DNA polymerase III)
PGSC0003DMT400002479	PAC	NA
PGSC0003DMT400002491	Conserved gene of unknown function	PF11955(RNA recognition domain, plant)
PGSC0003DMT400002497	Phenazine biosynthesis protein	PF02567(Phenazine biosynthesis PhzC/PhzF protein)
PGSC0003DMT400002498	Phenazine biosynthesis protein	PF02567(Phenazine biosynthesis PhzC/PhzF protein)
PGSC0003DMT400002502	Isoamylase isoform 2	PF02922(Glycoside hydrolase, family 13, N-terminal) PF00128(Glycosyl hydrolase, family 13, catalytic domain)
PGSC0003DMT400002504	Conserved gene of unknown function	PF02714(Protein of unknown function DUF221)
PGSC0003DMT400002509	ATP binding protein	PF01715(tRNA isopentenyltransferase) PF01715(tRNA isopentenyltransferase)
PGSC0003DMT400002512	DNA binding protein	NA
PGSC0003DMT400002520	Gene of unknown function	NA
PGSC0003DMT400002527	Ubiquitin-protein ligase	PF05804(NULL)
PGSC0003DMT400002536	Ribosomal protein S10, eukaryotic and archaeal form	PF00338(Ribosomal protein S10)
PGSC0003DMT400002541	Conserved gene of unknown function	NA
PGSC0003DMT400002552	Conserved gene of unknown function	NA
PGSC0003DMT400002554	Multicopper oxidase	PF00394(Multicopper oxidase, type 1) PF07732(Multicopper oxidase, type 3) PF07731(Multicopper oxidase, type 2)
PGSC0003DMT400002555	Acyl-[acyl-carrier-protein] desaturase, chloroplastic	PF03405(Fatty acid desaturase, type 2)
PGSC0003DMT400002556	Binding protein	NA
PGSC0003DMT400002558	Aspartate carbamoyltransferase	PF02729(Aspartate/ornithine carbamoyltransferase, carbamoyl-P binding) PF00185(Aspartate/ornithine carbamoyltransferase, Asp/Orn-binding domain)
PGSC0003DMT400002559	Conserved gene of unknown function	PF04419(Uncharacterised protein family SERF)
PGSC0003DMT400002565	GEX1	NA
PGSC0003DMT400002567	3-oxo-5-alpha-steroid 4-dehydrogenase family protein	PF02544(3-oxo-5-alpha-steroid 4-dehydrogenase, C-terminal)
PGSC0003DMT400002569	Conserved gene of unknown function	PF02544(3-oxo-5-alpha-steroid 4-dehydrogenase, C-terminal)
PGSC0003DMT400002573	Synovial sarcoma associated ss18 protein	PF05030(SSXT)
PGSC0003DMT400002583	Mitochondrial glycoprotein	PF02330(Mitochondrial glycoprotein)
PGSC0003DMT400002590	Pentatricopeptide repeat-containing protein	PF01535(Pentatricopeptide repeat) PF01535(Pentatricopeptide repeat) PF01535(Pentatricopeptide repeat) PF01535(Pentatricopeptide repeat)
PGSC0003DMT400002592	Calcium-dependent protein kinase 3	PF00069(Serine/threonine-protein kinase-like domain) PF00036(EF-hand) PF00036(EF-hand) PF00036(EF-hand)
PGSC0003DMT400002595	Phosphoribosylaminoimidazole carboxylase	PF00731(1-(5-Phosphoribosyl)-5-amino-4-imidazole-carboxylate (AIR) carboxylase) PF02222(ATP-grasp fold, ATP-dependent carboxylate-amine ligase-type)
PGSC0003DMT400002598	Receptor-kinase	PF00069(Serine/threonine-protein kinase-like domain) PF00560(Leucine-rich repeat) PF00560(Leucine-rich repeat) PF00560(Leucine-rich repeat) PF00560(Leucine-rich repeat) PF00560(Leucine-rich repeat) PF00560(Leucine-rich repeat) PF08263(Leucine-rich repeat-containing N-terminal domain, type 2)
PGSC0003DMT400002599	Zinc finger protein	PF00657(Lipase, GDSL)
PGSC0003DMT400002602	Nucleic acid binding protein	PF01936(NULL)
PGSC0003DMT400002603	Sequence-specific DNA binding / transcription factor	PF02791(DDT domain)
PGSC0003DMT400002606	Conserved gene of unknown function	PF05678(VQ)
PGSC0003DMT400002609	Cytochrome c	PF00034(Cytochrome c, class I)
PGSC0003DMT400002617	Non-lysosomal glucosylceramidase	PF04685(Glucosylceramidase) PF12215(NULL)
PGSC0003DMT400002642	H+-transporting two-sector ATPase, alpha/beta subunit, central region	PF00006(ATPase, alpha/beta subunit, nucleotide-binding domain) PF00306(ATPase, F1/V1/A1 complex, alpha/beta subunit, C-terminal) PF02823(ATPase, F1 complex, delta/epsilon subunit, N-terminal) PF00401(ATPase, F1 complex, delta/epsilon subunit, C-terminal)
PGSC0003DMT400002661	Gene of unknown function	NA
PGSC0003DMT400002668	Pollen Ole e 1 allergen and extensin	PF01190(Pollen Ole e 1 allergen/extensin)
PGSC0003DMT400002671	10 kDa putative secreted protein	NA
PGSC0003DMT400002674	Protein COBRA	PF04833(Glycosyl-phosphatidyl inositol-anchored, plant)
PGSC0003DMT400002678	COBRA 10	PF04833(Glycosyl-phosphatidyl inositol-anchored, plant)
PGSC0003DMT400002679	Pis v 1 allergen 2S albumin	PF00234(Plant lipid transfer protein/seed storage/trypsin-alpha amylase inhibitor)
PGSC0003DMT400002684	Serine hydroxymethyltransferase	PF00464(Serine hydroxymethyltransferase)
PGSC0003DMT400002688	COBRA 11	NA
PGSC0003DMT400002692	Early nodulin 55-2	PF02298(Plastocyanin-like)
PGSC0003DMT400002693	Hypothetical repeat protein	NA
PGSC0003DMT400002701	Glucose-6-phosphate/phosphate translocator 1, chloroplast	PF03151(Protein of unknown function DUF250)
PGSC0003DMT400002711	GTPase activating protein	PF00566(RabGAP/TBC)
PGSC0003DMT400002719	Thioredoxin domain-containing protein	PF07970(Protein of unknown function DUF1692) PF00085(Thioredoxin domain)
PGSC0003DMT400002722	Tryptophan synthase beta subunit	PF00291(Pyridoxal phosphate-dependent enzyme, beta subunit)
PGSC0003DMT400002723	Gene of unknown function	NA
PGSC0003DMT400002726	2S albumin	PF00234(Plant lipid transfer protein/seed storage/trypsin-alpha amylase inhibitor)
PGSC0003DMT400002727	Septum-promoting GTP-binding protein 1 (GTPase spg1)	NA
PGSC0003DMT400002733	Soul heme-binding family protein	PF04832(SOUL haem-binding protein) PF10184(Protein of unknown function DUF2358)
PGSC0003DMT400002734	Beta-ketoacyl-coa synthase family protein	PF08392(FAE1/Type III polyketide synthase-like protein) PF08541(3-Oxoacyl-[acyl-carrier-protein (ACP)] synthase III C-terminal)
PGSC0003DMT400002736	Serine/threonine-protein kinase PBS1	PF07714(Serine-threonine/tyrosine-protein kinase) PF01453(Curculin-like (mannose-binding) lectin) PF08276(PAN-2 domain) PF00954(S-locus glycoprotein)
PGSC0003DMT400002738	Brassinosteroid hydroxylase	PF00067(Cytochrome P450)
PGSC0003DMT400002741	Ring finger protein	PF00097(Zinc finger, C3HC4 RING-type)
PGSC0003DMT400002743	Conserved gene of unknown function	NA
PGSC0003DMT400002745	Histone H2A	PF00125(Histone core)
PGSC0003DMT400002746	Potassium channel	PF00023(Ankyrin repeat) PF00023(Ankyrin repeat) PF00520(Ion transport) PF11834(Protein of unknown function DUF3354) PF00027(Cyclic nucleotide-binding)
PGSC0003DMT400002750	Ethylene-responsive element-binding protein	PF05903(Protein of unknown function DUF862, eukaryotic)
PGSC0003DMT400002755	Protein phosphatase 2a, regulatory subunit	PF01603(Protein phosphatase 2A, regulatory B subunit, B56)
PGSC0003DMT400002762	Acyl-ACP thioesterase B	PF01643(Acyl-ACP thioesterase) PF12590(Acyl-ACP-thioesterase, N-terminal domain)
PGSC0003DMT400002767	Sulfate transporter	PF00916(Sulphate transporter) PF01740(Sulphate transporter/antisigma-factor antagonist STAS)
PGSC0003DMT400002768	Leucine-rich repeat extensin 3	PF00560(Leucine-rich repeat) PF08263(Leucine-rich repeat-containing N-terminal domain, type 2)
PGSC0003DMT400002770	Gene of unknown function	NA
PGSC0003DMT400002771	Hsr201 protein	PF02458(Transferase)
PGSC0003DMT400002773	Hsr201 protein	PF02458(Transferase)
PGSC0003DMT400002777	Condensin complex subunit 2	PF05786(NULL)
PGSC0003DMT400002779	Fatty acid hydroperoxide lyase	PF00067(Cytochrome P450)
PGSC0003DMT400002782	Lipid-A-disaccharide synthase	PF02684(Glycosyl transferase, family 19)
PGSC0003DMT400002787	GD3B	NA
PGSC0003DMT400002789	ATP synthase subunit H protein	PF05493(ATPase, V0 complex, subunit E)
PGSC0003DMT400002790	Topoisomerase I	PF02919(DNA topoisomerase I, DNA binding, eukaryotic-type) PF01028(DNA topoisomerase I, catalytic core, eukaryotic-type)
PGSC0003DMT400002793	Conserved gene of unknown function	PF06364(Protein of unknown function DUF1068)
PGSC0003DMT400002796	Cell differentiation protein rcd1	PF04078(Cell differentiation, Rcd1-like)
PGSC0003DMT400002802	Conserved gene of unknown function	NA
PGSC0003DMT400002805	AT hook motif-containing protein	PF02178(AT hook, DNA-binding motif)
PGSC0003DMT400002807	Receptor serine-threonine protein kinase	PF00069(Serine/threonine-protein kinase-like domain)
PGSC0003DMT400002808	UDP-glucoronosyl/UDP-glucosyl transferase family protein	PF00201(UDP-glucuronosyl/UDP-glucosyltransferase)
PGSC0003DMT400002810	Protein phosphatase 2c	PF07228(Sporulation stage II, protein E C-terminal)
PGSC0003DMT400002816	Transporter	PF03092(Biopterin transport-related protein BT1)
PGSC0003DMT400002817	Pollen ole e 1 allergen and extensin family protein	PF01190(Pollen Ole e 1 allergen/extensin)
PGSC0003DMT400002818	Cytochrome P450	PF00067(Cytochrome P450)
PGSC0003DMT400002820	Chloroplast lipocalin	PF08212(Lipocalin-like)
PGSC0003DMT400002822	Electron transport oxidoreductase	PF00766(Electron transfer flavoprotein, alpha subunit, C-terminal) PF01012(Electron transfer flavoprotein, alpha/beta-subunit, N-terminal)
PGSC0003DMT400002830	Sphingosine-1-phosphate phosphohydrolase	PF01569(Phosphatidic acid phosphatase type 2/haloperoxidase)
PGSC0003DMT400002837	Gene of unknown function	NA
PGSC0003DMT400002842	Protein GIGANTEA	NA
PGSC0003DMT400002858	TLP domain class transcription factor	PF01167(Tubby, C-terminal) PF00646(F-box domain, cyclin-like)
PGSC0003DMT400002859	Conserved gene of unknown function	NA
PGSC0003DMT400002866	Protoporphyrinogen oxidase	PF01593(Amine oxidase)
PGSC0003DMT400002869	Zinc finger protein	PF01529(Zinc finger, DHHC-type)
PGSC0003DMT400002870	Histone H3.2	PF00125(Histone core)
PGSC0003DMT400002872	Ribonuclease P	PF01248(Ribosomal protein L7Ae/L30e/S12e/Gadd45)
PGSC0003DMT400002874	Cysteine desulfurylase	PF00266(Aminotransferase, class V/Cysteine desulfurase)
PGSC0003DMT400002877	Protein translocase subunit secA	PF07516(SecA Wing/Scaffold) PF07517(SecA DEAD-like)
PGSC0003DMT400002883	Zinc knuckle (CCHC-type) family protein	PF03126(Plus-3)
PGSC0003DMT400002887	Histone H1F	PF00538(Histone H1/H5)
PGSC0003DMT400002890	40S ribosomal protein S15	PF00203(Ribosomal protein S19/S15)
PGSC0003DMT400002891	DNA-directed RNA polymerase II 19 kD polypeptide rpb7	NA
PGSC0003DMT400002893	Phosphatidate cytidylyltransferase	PF01148(Phosphatidate cytidylyltransferase)
PGSC0003DMT400002898	RNA binding	PF01985(RNA-binding, CRM domain) PF01985(RNA-binding, CRM domain) PF01985(RNA-binding, CRM domain)
PGSC0003DMT400002906	Clathrin coat assembly protein ap-1	PF00928(Clathrin adaptor, mu subunit, C-terminal)
PGSC0003DMT400002908	Uncharacterized mitochondrial protein	PF05919(RNA-dependent RNA polymerase, mitoviral)
PGSC0003DMT400002919	Gene of unknown function	NA
PGSC0003DMT400002923	Cytochrome P450 92B1	PF00067(Cytochrome P450)
PGSC0003DMT400002927	Snf1-kinase beta subunit, plants	PF04739(5-AMP-activated protein kinase, beta subunit, interaction domain)
PGSC0003DMT400002931	Conserved gene of unknown function	NA
PGSC0003DMT400002933	RuBisCO large subunit-binding protein subunit alpha, chloroplastic	PF00118(Chaperonin Cpn60/TCP-1)
PGSC0003DMT400002934	Allene oxide synthase 2	PF00067(Cytochrome P450)
PGSC0003DMT400002935	Cysteine-type peptidase	PF02338(Ovarian tumour, otubain)
PGSC0003DMT400002947	FK506-binding protein	NA
PGSC0003DMT400002949	Conserved gene of unknown function	NA
PGSC0003DMT400002951	Gene of unknown function	NA
PGSC0003DMT400002955	Arf gtpase-activating protein	PF01412(Arf GTPase activating protein)
PGSC0003DMT400002958	Gene of unknown function	NA
PGSC0003DMT400002959	ESC	PF03479(Protein of unknown function DUF296)
PGSC0003DMT400002962	Conserved gene of unknown function	NA
PGSC0003DMT400002963	MYC transcription factor	PF00010(Helix-loop-helix DNA-binding domain)
PGSC0003DMT400002964	SnRK1-interacting protein 1	NA
PGSC0003DMT400002985	Conserved gene of unknown function	PF06200(Tify) PF09425(CCT domain-like)
PGSC0003DMT400002991	Conserved gene of unknown function	PF06200(Tify) PF09425(CCT domain-like)
PGSC0003DMT400002994	Carboxylesterase	PF07859(Alpha/beta hydrolase fold-3)
PGSC0003DMT400002997	Cytochrome b561	PF03188(Cytochrome b561, eukaryote)
PGSC0003DMT400003000	ACI19	PF04678(Protein of unknown function DUF607)
PGSC0003DMT400003001	RING zinc finger protein 1	PF00097(Zinc finger, C3HC4 RING-type)
PGSC0003DMT400003004	Glycosyltransferase family GT8 protein	PF01501(Glycosyl transferase, family 8)
PGSC0003DMT400003005	Pentatricopeptide repeat-containing protein	PF01535(Pentatricopeptide repeat) PF01535(Pentatricopeptide repeat) PF01535(Pentatricopeptide repeat) PF01535(Pentatricopeptide repeat) PF01535(Pentatricopeptide repeat) PF01535(Pentatricopeptide repeat) PF01535(Pentatricopeptide repeat) PF01535(Pentatricopeptide repeat)
PGSC0003DMT400003009	DVL protein	NA
PGSC0003DMT400003010	Heat shock protein binding protein	PF00226(Heat shock protein DnaJ, N-terminal)
PGSC0003DMT400003012	Conserved gene of unknown function	PF00806(Pumilio RNA-binding repeat)
PGSC0003DMT400003013	Nucleolin	PF00076(RNA recognition motif, RNP-1) PF00076(RNA recognition motif, RNP-1)
PGSC0003DMT400003016	Pectinesterase	PF01095(Pectinesterase, catalytic) PF04043(Pectinesterase inhibitor)
PGSC0003DMT400003017	RALFL33	PF05498(Rapid ALkalinization Factor)
PGSC0003DMT400003018	Outer envelope membrane protein	NA
PGSC0003DMT400003021	Conserved gene of unknown function	PF03005(Protein of unknown function DUF231, plant)
PGSC0003DMT400003025	Basic 7S globulin 2 small subunit	NA
PGSC0003DMT400003034	Gene of unknown function	NA
PGSC0003DMT400003036	Gene of unknown function	NA
PGSC0003DMT400003037	Gene of unknown function	NA
PGSC0003DMT400003038	Conserved gene of unknown function	NA
PGSC0003DMT400003039	Peroxisomal enoyl-CoA hydratase/isomerase family protein	PF00378(Crotonase, core)
PGSC0003DMT400003049	Beta-glucosidase	PF00232(Glycoside hydrolase, family 1)
PGSC0003DMT400003054	Hydrolase, hydrolyzing O-glycosyl compounds	PF07983(X8)
PGSC0003DMT400003061	ATP binding protein	PF03141(Protein of unknown function DUF248, methyltransferase putative)
PGSC0003DMT400003064	Unknow protein	NA
PGSC0003DMT400003071	Type I MADS box transcription factor	NA
PGSC0003DMT400003078	EARLY flowering 4 protein	PF07011(Protein of unknown function DUF1313)
PGSC0003DMT400003087	Gibberellin regulated protein	PF02704(Gibberellin regulated protein)
PGSC0003DMT400003089	Gibberellin regulated protein	PF02704(Gibberellin regulated protein)
PGSC0003DMT400003091	Cytochrome b5	PF00173(Cytochrome b5)
PGSC0003DMT400003095	Gene of unknown function	PF00722(Glycoside hydrolase, family 16) PF06955(Xyloglucan endo-transglycosylase, C-terminal)
PGSC0003DMT400003096	Gene of unknown function	NA
PGSC0003DMT400003100	Phototropic-responsive NPH3 family protein	PF03000(NPH3) PF00651(BTB/POZ)
PGSC0003DMT400003101	30S ribosomal protein S1, chloroplastic	PF00575(Ribosomal protein S1, RNA-binding domain) PF00575(Ribosomal protein S1, RNA-binding domain) PF00575(Ribosomal protein S1, RNA-binding domain)
PGSC0003DMT400003102	Gene of unknown function	NA
PGSC0003DMT400003131	Ubiquitin-protein ligase	PF00646(F-box domain, cyclin-like)
PGSC0003DMT400003134	Proline-rich protein	PF01190(Pollen Ole e 1 allergen/extensin)
PGSC0003DMT400003138	Nucleic acid binding protein	NA
PGSC0003DMT400003151	Urease	PF00449(Urease alpha-subunit, N-terminal) PF00547(Urease, alpha/gamma subunit) PF00699(Urease, beta subunit) PF01979(Amidohydrolase 1)
PGSC0003DMT400003152	Adenylate kinase B	PF00406(Adenylate kinase) PF05191(Adenylate kinase, active site lid domain)
PGSC0003DMT400003166	Leucine-rich repeat protein	PF00560(Leucine-rich repeat) PF00560(Leucine-rich repeat) PF00560(Leucine-rich repeat) PF00560(Leucine-rich repeat) PF08263(Leucine-rich repeat-containing N-terminal domain, type 2)
PGSC0003DMT400003174	Anion:sodium symporter	PF01758(Bile acid:sodium symporter)
PGSC0003DMT400003181	Conserved gene of unknown function	NA
PGSC0003DMT400003185	Gene of unknown function	NA
PGSC0003DMT400003202	Gene of unknown function	NA
PGSC0003DMT400003203	Gene of unknown function	NA
PGSC0003DMT400003207	Gene of unknown function	NA
PGSC0003DMT400003214	Gene of unknown function	NA
PGSC0003DMT400003226	ADP-ribosylation factor 1	PF00025(ARF/SAR superfamily)
PGSC0003DMT400003228	SAUR family protein	PF02519(Auxin responsive SAUR protein)
PGSC0003DMT400003234	Electron carrier	PF00111(Ferredoxin)
PGSC0003DMT400003243	O-methyltransferase 3	PF00891(O-methyltransferase, family 2)
PGSC0003DMT400003249	NBS-LRR root-knot nematode resistance protein	NA
PGSC0003DMT400003250	Glutamate decarboxylase isozyme 3	NA
PGSC0003DMT400003253	Conserved gene of unknown function	NA
PGSC0003DMT400003257	Cytochrome P450 92B1	PF00067(Cytochrome P450)
PGSC0003DMT400003261	Conserved gene of unknown function	NA
PGSC0003DMT400003262	NADH dehydrogenase	PF01512(NADH:ubiquinone oxidoreductase, 51kDa subunit) PF10589(NADH ubiquinone oxidoreductase, F subunit, iron sulphur binding) PF10531(Soluble ligand binding domain)
PGSC0003DMT400003263	MRNA, 1290 bp sequence	PF04819(Protein of unknown function DUF716)
PGSC0003DMT400003267	Protein transport SEC13	PF00400(WD40 repeat, subgroup) PF00400(WD40 repeat, subgroup) PF00400(WD40 repeat, subgroup) PF00400(WD40 repeat, subgroup) PF00400(WD40 repeat, subgroup) PF00400(WD40 repeat, subgroup)
PGSC0003DMT400003269	Repressor, antagonist of e2f-dp complex	PF02319(Transcription factor E2F/dimerisation partner (TDP)) PF02319(Transcription factor E2F/dimerisation partner (TDP))
PGSC0003DMT400003273	Seed maturation	NA
PGSC0003DMT400003274	Ankyrin repeat domain protein	PF00385(Chromo domain) PF00385(Chromo domain) PF00385(Chromo domain) PF00023(Ankyrin repeat) PF00023(Ankyrin repeat)
PGSC0003DMT400003275	Conserved gene of unknown function	NA
PGSC0003DMT400003278	BRASSINOSTEROID INSENSITIVE 1-associated receptor kinase 1	PF07714(Serine-threonine/tyrosine-protein kinase) PF00560(Leucine-rich repeat) PF00560(Leucine-rich repeat) PF08263(Leucine-rich repeat-containing N-terminal domain, type 2)
PGSC0003DMT400003279	CW14 protein	PF07059(Protein of unknown function DUF1336)
PGSC0003DMT400003282	Atlastin	PF09331(Domain of unknown function DUF1985)
PGSC0003DMT400003284	Protein P21	PF00314(Thaumatin, pathogenesis-related)
PGSC0003DMT400003288	Pentatricopeptide repeat-containing protein	PF01535(Pentatricopeptide repeat) PF01535(Pentatricopeptide repeat) PF01535(Pentatricopeptide repeat) PF01535(Pentatricopeptide repeat) PF01535(Pentatricopeptide repeat) PF01535(Pentatricopeptide repeat) PF01535(Pentatricopeptide repeat) PF01535(Pentatricopeptide repeat) PF01535(Pentatricopeptide repeat) PF01535(Pentatricopeptide repeat) PF01535(Pentatricopeptide repeat)
PGSC0003DMT400003290	Conserved gene of unknown function	PF04601(Protein of unknown function DUF569) PF04601(Protein of unknown function DUF569) PF04601(Protein of unknown function DUF569)
PGSC0003DMT400003309	Conserved gene of unknown function	NA
PGSC0003DMT400003310	Pectate lyase P59	PF00544(Pectate lyase/Amb allergen) PF04431(Pectate lyase, N-terminal)
PGSC0003DMT400003312	F-box family protein	PF00400(WD40 repeat, subgroup) PF00400(WD40 repeat, subgroup) PF00400(WD40 repeat, subgroup)
PGSC0003DMT400003317	UPA19	PF07847(Protein of unknown function DUF1637)
PGSC0003DMT400003320	Ubiquitin carrier protein	PF00179(Ubiquitin-conjugating enzyme, E2)
PGSC0003DMT400003322	Calmodulin binding protein	PF00612(IQ calmodulin-binding region) PF00612(IQ calmodulin-binding region)
PGSC0003DMT400003330	Non-cell-autonomous protein pathway2	PF01263(Aldose 1-epimerase)
PGSC0003DMT400003334	Electron transporter	PF00462(Glutaredoxin)
PGSC0003DMT400003336	Alpha-tubulin	PF00091(Tubulin/FtsZ, GTPase domain) PF03953(Tubulin/FtsZ, 2-layer sandwich domain)
PGSC0003DMT400003338	ATCUL3/ATCUL3A/CUL3/CUL3A	PF00888(Cullin, N-terminal) PF10557(Cullin protein, neddylation domain)
PGSC0003DMT400003340	Non-specific lipid-transfer protein	PF00234(Plant lipid transfer protein/seed storage/trypsin-alpha amylase inhibitor)
PGSC0003DMT400003346	Conserved gene of unknown function	NA
PGSC0003DMT400003347	R2R3 Myb30 transcription factor	PF00249(Myb, DNA-binding) PF00249(Myb, DNA-binding)
PGSC0003DMT400003351	Condensin complex components subunit	PF02463(RecF/RecN/SMC protein, N-terminal) PF06470(SMCs flexible hinge)
PGSC0003DMT400003353	60S ribosomal protein L34	PF07891(Protein of unknown function DUF1666)
PGSC0003DMT400003356	Granule-bound starch synthase 2, chloroplastic/amyloplastic	PF08323(Starch synthase, catalytic domain) PF00534(Glycosyl transferase, group 1)
PGSC0003DMT400003357	Zinc finger protein	PF00097(Zinc finger, C3HC4 RING-type)
PGSC0003DMT400003359	Zinc finger protein	PF02701(Zinc finger, Dof-type)
PGSC0003DMT400003361	Gene of unknown function	NA
PGSC0003DMT400003364	Calcium ion binding protein	PF00036(EF-hand) PF00036(EF-hand)
PGSC0003DMT400003371	KH domain-containing protein	PF00013(K Homology, type 1, subgroup) PF00013(K Homology, type 1, subgroup) PF00013(K Homology, type 1, subgroup) PF00013(K Homology, type 1, subgroup)
PGSC0003DMT400003380	Nam 14	PF02365(No apical meristem (NAM) protein)
PGSC0003DMT400003382	Protein 1	PF00249(Myb, DNA-binding) PF00249(Myb, DNA-binding)
PGSC0003DMT400003384	SPX domain-containing protein 4	PF03105(SPX, N-terminal) PF03105(SPX, N-terminal) PF03105(SPX, N-terminal)
PGSC0003DMT400003401	Conserved gene of unknown function	PF02714(Protein of unknown function DUF221)
PGSC0003DMT400003407	Conserved gene of unknown function	PF07059(Protein of unknown function DUF1336)
PGSC0003DMT400003408	Pentatricopeptide repeat-containing protein	PF01535(Pentatricopeptide repeat) PF01535(Pentatricopeptide repeat) PF01535(Pentatricopeptide repeat) PF01535(Pentatricopeptide repeat) PF01535(Pentatricopeptide repeat) PF01535(Pentatricopeptide repeat) PF01535(Pentatricopeptide repeat) PF01535(Pentatricopeptide repeat)
PGSC0003DMT400003418	Saccharopine dehydrogenase	PF03435(Saccharopine dehydrogenase / Homospermidine synthase)
PGSC0003DMT400003423	RRNA methylase	PF00588(tRNA/rRNA methyltransferase, SpoU)
PGSC0003DMT400003426	Ubiquitin-protein ligase	NA
PGSC0003DMT400003429	Conserved gene of unknown function	PF07839(Calmodulin-binding protein, plant)
PGSC0003DMT400003433	EID1-like F-box protein 2	NA
PGSC0003DMT400003434	Pentatricopeptide repeat-containing protein	PF01535(Pentatricopeptide repeat) PF01535(Pentatricopeptide repeat) PF01535(Pentatricopeptide repeat) PF01535(Pentatricopeptide repeat) PF01535(Pentatricopeptide repeat) PF01535(Pentatricopeptide repeat) PF01535(Pentatricopeptide repeat) PF01535(Pentatricopeptide repeat) PF01535(Pentatricopeptide repeat)
PGSC0003DMT400003437	Mitochondrial processing peptidase	PF00675(Peptidase M16, N-terminal) PF05193(Peptidase M16, C-terminal)
PGSC0003DMT400003443	Hydroxyproline-rich protein	NA
PGSC0003DMT400003445	Conserved gene of unknown function	NA
PGSC0003DMT400003446	Conserved gene of unknown function	NA
PGSC0003DMT400003451	LysM type receptor kinase	PF07714(Serine-threonine/tyrosine-protein kinase)
PGSC0003DMT400003454	Transcription factor	PF03634(Transcription factor, TCP)
PGSC0003DMT400003455	Esterase PIR7B	PF00561(Alpha/beta hydrolase fold-1)
PGSC0003DMT400003457	SP1L	NA
PGSC0003DMT400003458	Cop9 complex subunit 7a	PF01399(Proteasome component (PCI) domain)
PGSC0003DMT400003459	Rapid alkalinization factor 5	NA
PGSC0003DMT400003460	Rapid alkalinization factor 4	NA
PGSC0003DMT400003461	FERONIA receptor-like kinase	PF07714(Serine-threonine/tyrosine-protein kinase) PF11721(Malectin/receptor-like protein kinase) PF11721(Malectin/receptor-like protein kinase)
PGSC0003DMT400003464	Kinase	PF07714(Serine-threonine/tyrosine-protein kinase) PF11721(Malectin/receptor-like protein kinase) PF11721(Malectin/receptor-like protein kinase)
PGSC0003DMT400003467	Conserved gene of unknown function	PF10217(Protein of unknown function DUF2039)
PGSC0003DMT400003470	Protein COBRA	PF04833(Glycosyl-phosphatidyl inositol-anchored, plant)
PGSC0003DMT400003472	B12D	PF06522(B12D)
PGSC0003DMT400003474	Phospholipase C	NA
PGSC0003DMT400003477	Cytochrome P450 85A1	PF00067(Cytochrome P450)
PGSC0003DMT400003478	UDP-glucose:protein transglucosylase SlUPTG1	PF03214(Alpha-1,4-glucan-protein synthase, UDP-forming)
PGSC0003DMT400003483	MADS-box protein	PF00319(Transcription factor, MADS-box) PF01486(Transcription factor, K-box)
PGSC0003DMT400003485	MADS-box transcription factor FBP29	PF01486(Transcription factor, K-box) PF00319(Transcription factor, MADS-box)
PGSC0003DMT400003486	Protein disulfide oxidoreductase	PF01323(DSBA oxidoreductase)
PGSC0003DMT400003487	Pollen Ole e 1 allergen and extensin	PF01190(Pollen Ole e 1 allergen/extensin)
PGSC0003DMT400003496	Protein bem46	PF00326(Peptidase S9, prolyl oligopeptidase, catalytic domain)
PGSC0003DMT400003515	Zinc finger protein	NA
PGSC0003DMT400003516	Ocs element-binding factor	PF00170(bZIP transcription factor, bZIP-1)
PGSC0003DMT400003517	Glycosyltransferase QUASIMODO1	PF01501(Glycosyl transferase, family 8)
PGSC0003DMT400003520	Conserved gene of unknown function	NA
PGSC0003DMT400003521	Gene of unknown function	NA
PGSC0003DMT400003527	CFM2	PF01985(RNA-binding, CRM domain) PF01985(RNA-binding, CRM domain) PF01985(RNA-binding, CRM domain) PF01985(RNA-binding, CRM domain)
PGSC0003DMT400003528	Protein CREG1	NA
PGSC0003DMT400003532	Amino acid permease	PF00854(Oligopeptide transporter)
PGSC0003DMT400003533	Mannosidase alpha class 2a	PF01074(Glycoside hydrolase, family 38, core) PF07748(Glycosyl hydrolases 38, C-terminal) PF09261(Glycoside hydrolase, family 38, central domain)
PGSC0003DMT400003534	B12D	PF06522(B12D)
PGSC0003DMT400003537	Avr9/Cf-9 rapidly elicited protein 231	PF01501(Glycosyl transferase, family 8)
PGSC0003DMT400003538	SIN3 component, histone deacetylase complex	PF02671(Paired amphipathic helix) PF02671(Paired amphipathic helix) PF02671(Paired amphipathic helix) PF08295(Histone deacetylase interacting)
PGSC0003DMT400003545	Paired amphipathic helix protein Sin3-like 2	PF02671(Paired amphipathic helix) PF02671(Paired amphipathic helix) PF02671(Paired amphipathic helix) PF02671(Paired amphipathic helix) PF02671(Paired amphipathic helix)
PGSC0003DMT400003546	ABC transporter family protein	PF00664(ABC transporter, transmembrane domain) PF00664(ABC transporter, transmembrane domain) PF00005(ABC transporter-like) PF00005(ABC transporter-like)
PGSC0003DMT400003550	Conserved gene of unknown function	NA
PGSC0003DMT400003551	Type 2 proly 4-hydroxylase	PF01549(Metridin-like ShK toxin) PF03171(Oxoglutarate/iron-dependent oxygenase)
PGSC0003DMT400003553	ER glycerol-phosphate acyltransferase	PF01553(Phospholipid/glycerol acyltransferase)
PGSC0003DMT400003558	ATP binding protein	PF00004(ATPase, AAA-type, core)
PGSC0003DMT400003562	Acetylglucosaminyltransferase	PF02485(Core-2/I-Branching enzyme)
PGSC0003DMT400003564	Thioredoxin H	PF00085(Thioredoxin domain)
PGSC0003DMT400003568	Uncharacterized ACR, COG1565 family protein	PF02636(Protein of unknown function DUF185)
PGSC0003DMT400003573	FACT complex subunit SSRP1	PF03531(Structure-specific recognition protein)
PGSC0003DMT400003579	Structure-specific recognition protein	PF03531(Structure-specific recognition protein) PF00505(High mobility group, HMG1/HMG2)
PGSC0003DMT400003581	Conserved gene of unknown function	NA
PGSC0003DMT400003585	DNA-binding protein	PF00046(Homeobox) PF02183(Leucine zipper, homeobox-associated)
PGSC0003DMT400003587	Transcription factor style2.1	PF00010(Helix-loop-helix DNA-binding domain)
PGSC0003DMT400003590	LO4	PF00664(ABC transporter, transmembrane domain) PF00664(ABC transporter, transmembrane domain) PF00005(ABC transporter-like) PF00005(ABC transporter-like)
PGSC0003DMT400003592	60S ribosomal protein L34	PF01199(Ribosomal protein L34e)
PGSC0003DMT400003596	60S ribosomal protein L34	PF07891(Protein of unknown function DUF1666)
PGSC0003DMT400003600	Leucine zipper protein	PF03556(Protein of unknown function DUF298)
PGSC0003DMT400003601	60S ribosomal protein L34	NA
PGSC0003DMT400003602	Plasma membrane ATPase 3	PF00122(ATPase, P-type, ATPase-associated domain) PF00702(Haloacid dehalogenase-like hydrolase) PF00690(ATPase, P-type cation-transporter, N-terminal)
PGSC0003DMT400003608	Expansin	PF01357(Pollen allergen/expansin, C-terminal) PF03330(Rare lipoprotein A)
PGSC0003DMT400003611	Polypyrimidine tract-binding protein	PF00076(RNA recognition motif, RNP-1) PF00076(RNA recognition motif, RNP-1)
PGSC0003DMT400003616	Nucleic acid binding protein	NA
PGSC0003DMT400003629	SPX, N-terminal; EXS, C-terminal	PF03124(EXS, C-terminal) PF03105(SPX, N-terminal)
PGSC0003DMT400003630	Pro-resilin	NA
PGSC0003DMT400003632	GNOM-like 1 protein	PF01369(SEC7-like)
PGSC0003DMT400003634	ATP binding protein	PF00069(Serine/threonine-protein kinase-like domain)
PGSC0003DMT400003637	WRKY transcription factor-c	PF03106(DNA-binding WRKY) PF03106(DNA-binding WRKY)
PGSC0003DMT400003638	Conserved gene of unknown function	PF12204(Domain of unknown function DUF3598)
PGSC0003DMT400003639	Early nodulin 55-2	PF02298(Plastocyanin-like)
PGSC0003DMT400003642	Blue (Type 1) copper domain	PF02298(Plastocyanin-like)
PGSC0003DMT400003643	Chorismate mutase 1	PF01817(Chorismate mutase, type II)
PGSC0003DMT400003648	Ubiquitin-protein ligase	PF10408(Ubiquitin conjugation factor E4, core) PF04564(U box domain)
PGSC0003DMT400003651	Cyclic nucleotide-gated ion channel	PF00027(Cyclic nucleotide-binding)
PGSC0003DMT400003652	Heat shock protein	PF07724(ATPase, AAA-2) PF02861(Clp, N-terminal) PF02861(Clp, N-terminal) PF00004(ATPase, AAA-type, core) PF10431(Clp ATPase, C-terminal)
PGSC0003DMT400003654	Membrane-anchored ubiquitin-fold protein 2	NA
PGSC0003DMT400003657	Isoform 2 of Probable galacturonosyltransferase 13	PF01501(Glycosyl transferase, family 8)
PGSC0003DMT400003663	Conserved gene of unknown function	NA
PGSC0003DMT400003666	UDP-glucose dehydrogenase 2	PF03721(UDP-glucose/GDP-mannose dehydrogenase, N-terminal) PF03720(UDP-glucose/GDP-mannose dehydrogenase, C-terminal) PF00984(UDP-glucose/GDP-mannose dehydrogenase, dimerisation)
PGSC0003DMT400003667	F-box family protein	PF00646(F-box domain, cyclin-like)
PGSC0003DMT400003672	Folate carrier protein	PF00542(Ribosomal protein L7/L12, C-terminal) PF00153(Mitochondrial substrate/solute carrier) PF00153(Mitochondrial substrate/solute carrier)
PGSC0003DMT400003683	Transducin family protein	PF00400(WD40 repeat, subgroup) PF00400(WD40 repeat, subgroup) PF00400(WD40 repeat, subgroup) PF00400(WD40 repeat, subgroup) PF00400(WD40 repeat, subgroup) PF00400(WD40 repeat, subgroup) PF00400(WD40 repeat, subgroup) PF08154(NLE)
PGSC0003DMT400003685	RNA-binding protein	PF00076(RNA recognition motif, RNP-1)
PGSC0003DMT400003687	ATEXO70E1	PF03081(Exo70 exocyst complex subunit)
PGSC0003DMT400003690	Serine carboxypeptidase-like 25	PF00450(Peptidase S10, serine carboxypeptidase)
PGSC0003DMT400003706	Conserved gene of unknown function	PF03151(Protein of unknown function DUF250) PF03151(Protein of unknown function DUF250) PF01936(NULL)
PGSC0003DMT400003712	Ninja-family protein Os03g0419100	PF07897(Protein of unknown function DUF1675)
PGSC0003DMT400003713	Ras-GTPase-activating protein-binding protein	PF02136(Nuclear transport factor 2) PF00076(RNA recognition motif, RNP-1)
PGSC0003DMT400003717	Conserved gene of unknown function	NA
PGSC0003DMT400003718	60S ribosomal protein L39-3	PF00832(Ribosomal protein L39e)
PGSC0003DMT400003719	Mitochondrial carnitine/acylcarnitine carrier protein	PF00153(Mitochondrial substrate/solute carrier) PF00153(Mitochondrial substrate/solute carrier) PF00153(Mitochondrial substrate/solute carrier) PF00153(Mitochondrial substrate/solute carrier)
PGSC0003DMT400003723	Protein COBRA	PF04833(Glycosyl-phosphatidyl inositol-anchored, plant)
PGSC0003DMT400003724	N2,N2-dimethylguanosine tRNA methyltransferase family protein	PF02005(N2,N2-dimethylguanosine tRNA methyltransferase)
PGSC0003DMT400003727	Protein pim1	PF00415(Regulator of chromosome condensation, RCC1) PF00415(Regulator of chromosome condensation, RCC1) PF00415(Regulator of chromosome condensation, RCC1) PF00415(Regulator of chromosome condensation, RCC1)
PGSC0003DMT400003731	U3 small nucleolar ribonucleoprotein protein IMP3	PF01479(RNA-binding S4) PF00163(Ribosomal protein S4)
PGSC0003DMT400003734	Protein-serine/threonine kinase	PF07714(Serine-threonine/tyrosine-protein kinase)
PGSC0003DMT400003737	Ubiquitin-protein ligase	PF00646(F-box domain, cyclin-like)
PGSC0003DMT400003739	Smad nuclear interacting protein	PF00498(Forkhead-associated (FHA) domain)
PGSC0003DMT400003740	Amino acid transporter	PF01490(Amino acid transporter, transmembrane) PF01490(Amino acid transporter, transmembrane)
PGSC0003DMT400003749	Conserved gene of unknown function	NA
PGSC0003DMT400003750	Conserved gene of unknown function	NA
PGSC0003DMT400003751	Conserved gene of unknown function	NA
PGSC0003DMT400003752	Conserved gene of unknown function	NA
PGSC0003DMT400003763	Gene of unknown function	NA
PGSC0003DMT400003777	Ribonucleoprotein, chloroplast	PF00076(RNA recognition motif, RNP-1) PF00076(RNA recognition motif, RNP-1) PF00407(Bet v I allergen)
PGSC0003DMT400003781	Ras-GTPase-activating protein-binding protein	PF02136(Nuclear transport factor 2) PF00076(RNA recognition motif, RNP-1)
PGSC0003DMT400003782	C2 domain-containing protein	PF00168(C2 calcium-dependent membrane targeting)
PGSC0003DMT400003784	Auxin-responsive protein IAA13	PF02309(AUX/IAA protein)
PGSC0003DMT400003790	Vesicle transport protein SEC20	PF03908(Sec20)
PGSC0003DMT400003794	Conserved gene of unknown function	NA
PGSC0003DMT400003795	PGmPM3	PF05512(AWPM-19-like)
PGSC0003DMT400003796	MYB transcription factor	PF00249(Myb, DNA-binding) PF00249(Myb, DNA-binding)
PGSC0003DMT400003805	Ammonium transporter 1 member 1	PF00909(Ammonium transporter)
PGSC0003DMT400003810	Kinase	PF06479(KEN domain, ribonuclease activator) PF00069(Serine/threonine-protein kinase-like domain)
PGSC0003DMT400003812	Protein phosphatase 2c	PF00481(Protein phosphatase 2C, N-terminal)
PGSC0003DMT400003813	Gene of unknown function	NA
PGSC0003DMT400003817	Ran GTPase binding protein	PF00415(Regulator of chromosome condensation, RCC1) PF00415(Regulator of chromosome condensation, RCC1) PF00415(Regulator of chromosome condensation, RCC1) PF00415(Regulator of chromosome condensation, RCC1) PF00415(Regulator of chromosome condensation, RCC1)
PGSC0003DMT400003819	50S robosomal protein L11	PF00298(Ribosomal protein L11, C-terminal domain) PF03946(Ribosomal protein L11, N-terminal domain)
PGSC0003DMT400003820	Srpk	PF00069(Serine/threonine-protein kinase-like domain)
PGSC0003DMT400003822	Conserved gene of unknown function	NA
PGSC0003DMT400003823	RAB GTPase activator	PF12068(Protein of unknown function DUF3548) PF00566(RabGAP/TBC)
PGSC0003DMT400003838	Conserved gene of unknown function	NA
PGSC0003DMT400003844	Nucleic acid binding protein	NA
PGSC0003DMT400003846	Conserved gene of unknown function	PF04420(CHD5-like protein)
PGSC0003DMT400003867	Poly(A) polymerase	NA
PGSC0003DMT400003868	Cyclin B2	PF00134(Cyclin, N-terminal) PF02984(Cyclin, C-terminal)
PGSC0003DMT400003869	Phosphoserine aminotransferase, chloroplastic	PF00266(Aminotransferase, class V/Cysteine desulfurase)
PGSC0003DMT400003870	NAD-dependent isocitrate dehydrogenase	PF00180(Isocitrate/isopropylmalate dehydrogenase)
PGSC0003DMT400003877	Class II chitinase	PF00182(Glycoside hydrolase, family 19, catalytic)
PGSC0003DMT400003878	Acidic 27 kDa endochitinase	PF00182(Glycoside hydrolase, family 19, catalytic)
PGSC0003DMT400003892	Pollen coat	NA
PGSC0003DMT400003898	Conserved gene of unknown function	PF03087(Protein of unknown function DUF241, plant)
PGSC0003DMT400003907	Conserved gene of unknown function	PF03087(Protein of unknown function DUF241, plant)
PGSC0003DMT400003908	Conserved gene of unknown function	PF03398(Protein of unknown function DUF292, eukaryotic)
PGSC0003DMT400003911	Ribonuclease E	PF10150(RNA-binding protein AU-1/Ribonuclease E/G)
PGSC0003DMT400003919	F-box family protein	PF03478(Protein of unknown function DUF295)
PGSC0003DMT400003920	F-box family protein	PF00646(F-box domain, cyclin-like)
PGSC0003DMT400003933	Beta-amylase	PF01373(Glycoside hydrolase, family 14)
PGSC0003DMT400003934	TSI-1 protein	PF00407(Bet v I allergen)
PGSC0003DMT400003940	O-linked n-acetylglucosamine transferase, ogt	NA
PGSC0003DMT400003950	Universal stress protein family protein	PF00582(UspA)
PGSC0003DMT400003951	Aspartyl/glutamyl-tRNA(Asn/Gln) amidotransferase subunit B	PF02934(Glutamyl-tRNA(Gln) amidotransferase, subunit B/E, N-terminal) PF02637(Asn/Gln amidotransferase)
PGSC0003DMT400003954	GRAS family transcription factor	PF03514(Transcription factor GRAS)
PGSC0003DMT400003956	SET domain-containing protein	PF02182(SRA-YDG) PF05033(Pre-SET domain) PF00856(SET domain)
PGSC0003DMT400003957	Gene of unknown function	NA
PGSC0003DMT400003958	Transporter	PF03092(Biopterin transport-related protein BT1)
PGSC0003DMT400003959	Hydrolase	PF00702(Haloacid dehalogenase-like hydrolase)
PGSC0003DMT400003969	Conserved gene of unknown function	PF10419(Transcription factor TFIIIC, tau55-related)
PGSC0003DMT400003980	HB2 homeodomain protein	PF00046(Homeobox)
PGSC0003DMT400003982	Conserved gene of unknown function	NA
PGSC0003DMT400003983	High mobility group protein	PF00505(High mobility group, HMG1/HMG2)
PGSC0003DMT400003985	SAC	PF02383(Synaptojanin, N-terminal)
PGSC0003DMT400003986	Catalase isozyme 2	PF00199(Catalase related subgroup) PF06628(Catalase-related immune responsive)
PGSC0003DMT400003987	Plant ubiquilin	PF00240(Ubiquitin) PF00627(Ubiquitin-associated/translation elongation factor EF1B, N-terminal)
PGSC0003DMT400003992	Serine acetyltransferase 2	PF06426(Serine acetyltransferase, N-terminal)
PGSC0003DMT400003995	Conserved gene of unknown function	PF03088(Strictosidine synthase, conserved region)
PGSC0003DMT400003998	GIL1 (GRAVITROPIC IN THE LIGHT)	PF04859(Protein of unknown function DUF641, plant)
PGSC0003DMT400004001	Zinc finger protein	PF01529(Zinc finger, DHHC-type)
PGSC0003DMT400004007	Conserved gene of unknown function	PF09348(Domain of unknown function DUF1990)
PGSC0003DMT400004010	Conserved gene of unknown function	NA
PGSC0003DMT400004013	GPI mannosyltransferase 1	PF05007(Mannosyltransferase, DXD)
PGSC0003DMT400004016	Anti-PCD protein	PF07884(Vitamin K epoxide reductase)
PGSC0003DMT400004027	Amino acid transporter	PF01490(Amino acid transporter, transmembrane)
PGSC0003DMT400004028	Glycine-rich protein 2	PF00313(Cold-shock protein, DNA-binding)
PGSC0003DMT400004030	Glycine-rich protein 2	PF00313(Cold-shock protein, DNA-binding) PF00098(Zinc finger, CCHC-type) PF00098(Zinc finger, CCHC-type)
PGSC0003DMT400004034	Protein translocase	PF11886(NULL) PF04548(AIG1)
PGSC0003DMT400004039	DNA binding protein	PF00010(Helix-loop-helix DNA-binding domain)
PGSC0003DMT400004042	Triosephosphate isomerase, chloroplastic	PF00121(Triosephosphate isomerase)
PGSC0003DMT400004043	Putative neutral invertase	PF04853(Plant neutral invertase)
PGSC0003DMT400004045	ER lumen protein retaining receptor	PF00810(ER lumen protein retaining receptor)
PGSC0003DMT400004046	Snakin-2	PF02704(Gibberellin regulated protein)
PGSC0003DMT400004049	Pentatricopeptide repeat-containing protein	PF01535(Pentatricopeptide repeat) PF01535(Pentatricopeptide repeat) PF01535(Pentatricopeptide repeat) PF01535(Pentatricopeptide repeat) PF01535(Pentatricopeptide repeat) PF01535(Pentatricopeptide repeat) PF01535(Pentatricopeptide repeat) PF01535(Pentatricopeptide repeat)
PGSC0003DMT400004060	Auxin-responsive family protein	PF02519(Auxin responsive SAUR protein)
PGSC0003DMT400004063	Conserved gene of unknown function	PF02519(Auxin responsive SAUR protein)
PGSC0003DMT400004068	RNA binding protein	PF00076(RNA recognition motif, RNP-1) PF00076(RNA recognition motif, RNP-1)
PGSC0003DMT400004070	Auxin-induced SAUR	PF02519(Auxin responsive SAUR protein)
PGSC0003DMT400004073	Auxin-induced SAUR	PF02519(Auxin responsive SAUR protein)
PGSC0003DMT400004086	Auxin-induced SAUR	PF02519(Auxin responsive SAUR protein)
PGSC0003DMT400004087	Auxin-induced SAUR	PF02519(Auxin responsive SAUR protein)
PGSC0003DMT400004088	Auxin-induced SAUR	PF02519(Auxin responsive SAUR protein)
PGSC0003DMT400004089	SAUR family protein	PF02519(Auxin responsive SAUR protein)
PGSC0003DMT400004090	SAUR family protein	PF02519(Auxin responsive SAUR protein)
PGSC0003DMT400004092	Ribosome-binding factor A	PF02033(Ribosome-binding factor A)
PGSC0003DMT400004094	Peptidyl-prolyl cis-trans isomerase Pin1	PF00639(Peptidyl-prolyl cis-trans isomerase, PpiC-type)
PGSC0003DMT400004095	Amidophosphoribosyltransferase	PF00310(Glutamine amidotransferase, class-II) PF00156(Phosphoribosyltransferase)
PGSC0003DMT400004104	ARM repeat containing protein	PF00514(Armadillo)
PGSC0003DMT400004106	Phospholipase C	PF00388(Phospholipase C, phosphatidylinositol-specific , X domain)
PGSC0003DMT400004107	Phospholipase C	PF00388(Phospholipase C, phosphatidylinositol-specific , X domain)
PGSC0003DMT400004111	Disease resistance response protein	PF03018(Plant disease resistance response protein)
PGSC0003DMT400004112	Amidase	PF01425(Amidase) PF01425(Amidase)
PGSC0003DMT400004117	Conserved gene of unknown function	PF01190(Pollen Ole e 1 allergen/extensin)
PGSC0003DMT400004120	Translation initiation factor	PF06273(Plant specific eukaryotic initiation factor 4B)
PGSC0003DMT400004121	Non-imprinted in Prader-Willi/Angelman syndrome region protein	PF05653(Protein of unknown function DUF803)
PGSC0003DMT400004125	Peptidyl-prolyl cis-trans isomerase	PF00160(Peptidyl-prolyl cis-trans isomerase, cyclophilin-type)
PGSC0003DMT400004126	Proline-rich protein	PF01190(Pollen Ole e 1 allergen/extensin)
PGSC0003DMT400004129	Translocon-associated protein, alpha subunit	PF03896(Translocon-associated protein (TRAP), alpha subunit)
PGSC0003DMT400004130	Protein FAM50A	PF04921(XAP5 protein)
PGSC0003DMT400004132	Conserved gene of unknown function	NA
PGSC0003DMT400004133	Chalcone synthase	PF00195(Chalcone/stilbene synthase, N-terminal) PF02797(Chalcone/stilbene synthase, C-terminal)
PGSC0003DMT400004137	Mta/sah nucleosidase	PF01048(Nucleoside phosphorylase)
PGSC0003DMT400004142	39 kDa EF-Hand containing protein	NA
PGSC0003DMT400004146	Transducin family protein	PF00400(WD40 repeat, subgroup) PF00400(WD40 repeat, subgroup) PF00400(WD40 repeat, subgroup) PF00400(WD40 repeat, subgroup) PF00400(WD40 repeat, subgroup) PF00400(WD40 repeat, subgroup) PF00400(WD40 repeat, subgroup) PF08154(NLE)
PGSC0003DMT400004151	Auxin-induced SAUR	PF02519(Auxin responsive SAUR protein)
PGSC0003DMT400004154	Auxin-induced SAUR	PF02519(Auxin responsive SAUR protein)
PGSC0003DMT400004155	Auxin-induced SAUR	PF02519(Auxin responsive SAUR protein)
PGSC0003DMT400004156	Ubiquitin-protein ligase BRE1A	NA
PGSC0003DMT400004159	Auxin-induced SAUR	PF02519(Auxin responsive SAUR protein)
PGSC0003DMT400004165	SAUR family protein	PF02519(Auxin responsive SAUR protein)
PGSC0003DMT400004170	Auxin-induced protein 6B	PF02519(Auxin responsive SAUR protein)
PGSC0003DMT400004171	Conserved gene of unknown function	PF05680(ATPase, F0 complex, subunit E, mitochondrial)
PGSC0003DMT400004172	Conserved gene of unknown function	NA
PGSC0003DMT400004176	TRNA-dihydrouridine synthase	PF01207(tRNA-dihydrouridine synthase) PF00642(Zinc finger, CCCH-type)
PGSC0003DMT400004178	DNA binding protein	PF00170(bZIP transcription factor, bZIP-1)
PGSC0003DMT400004179	GAGA-binding transcriptional activator BBR/BPC4	PF06217(GAGA binding-like)
PGSC0003DMT400004180	Aldo-keto reductase	PF00248(Aldo/keto reductase)
PGSC0003DMT400004181	Arginine decarboxylase	PF02784(Orn/DAP/Arg decarboxylase 2, N-terminal) PF00278(Orn/DAP/Arg decarboxylase 2, C-terminal)
PGSC0003DMT400004186	SAUR family protein	PF02519(Auxin responsive SAUR protein)
PGSC0003DMT400004187	SAUR family protein	PF02519(Auxin responsive SAUR protein)
PGSC0003DMT400004190	Receptor protein kinase	PF07714(Serine-threonine/tyrosine-protein kinase)
PGSC0003DMT400004191	Peptide transporter	PF00854(Oligopeptide transporter)
PGSC0003DMT400004193	Protoheme IX farnesyltransferase	PF01040(UbiA prenyltransferase)
PGSC0003DMT400004200	Eukaryotic translation initiation factor 3 subunit B	PF08662(Eukaryotic translation initiation factor 2A, central region) PF00076(RNA recognition motif, RNP-1)
PGSC0003DMT400004212	Sterol desaturase	PF12076(Uncharacterised protein, Wax2 C-terminal) PF04116(Fatty acid hydroxylase)
PGSC0003DMT400004214	RING finger	PF00097(Zinc finger, C3HC4 RING-type)
PGSC0003DMT400004217	Gene of unknown function	NA
PGSC0003DMT400004221	Structural constituent of ribosome	PF00861(Ribosomal protein L18/L5)
PGSC0003DMT400004222	Phosphatidylinositol n-acetylglucosaminyltransferase subunit p	NA
PGSC0003DMT400004228	Dynamin	PF01031(Dynamin central region) PF02212(Dynamin GTPase effector)
PGSC0003DMT400004230	Phosphatidylinositol n-acetylglucosaminyltransferase subunit p	NA
PGSC0003DMT400004234	Conserved gene of unknown function	NA
PGSC0003DMT400004235	Acyl carrier protein	PF00550(Phosphopantetheine-binding)
PGSC0003DMT400004240	Ferredoxin	NA
PGSC0003DMT400004241	Ethphon-induced protein	PF04570(Protein of unknown function DUF581)
PGSC0003DMT400004245	Protein synthesis initiation factor	PF01780(Ribosomal protein L37ae)
PGSC0003DMT400004251	Cytochrome P450	PF00067(Cytochrome P450)
PGSC0003DMT400004258	RNA binding protein	PF00076(RNA recognition motif, RNP-1) PF00076(RNA recognition motif, RNP-1) PF00076(RNA recognition motif, RNP-1)
PGSC0003DMT400004269	Transcription factor	PF10545(MADF domain)
PGSC0003DMT400004275	Ankyrin repeat-containing protein	PF00023(Ankyrin repeat)
PGSC0003DMT400004281	Conserved gene of unknown function	NA
PGSC0003DMT400004298	Protein binding / zinc ion binding	PF09724(Sister chromatid cohesion protein DCC1)
PGSC0003DMT400004306	RING-H2 finger protein ATL5A	NA
PGSC0003DMT400004307	Conserved gene of unknown function	PF00097(Zinc finger, C3HC4 RING-type)
PGSC0003DMT400004308	RING-H2 finger protein ATL1Q	PF00097(Zinc finger, C3HC4 RING-type)
PGSC0003DMT400004310	Uridylate kinase	PF00406(Adenylate kinase)
PGSC0003DMT400004314	Phosphatidylinositol n-acetylglucosaminyltransferase subunit p	PF08510(PIG-P)
PGSC0003DMT400004317	Conserved gene of unknown function	NA
PGSC0003DMT400004319	Dynamin	PF01031(Dynamin central region) PF00350(Dynamin, GTPase domain) PF02212(Dynamin GTPase effector)
PGSC0003DMT400004320	ATPUP11	PF03151(Protein of unknown function DUF250)
PGSC0003DMT400004322	Nt-rab6 protein	PF00071(Ras)
PGSC0003DMT400004323	Sts15 protein	PF04043(Pectinesterase inhibitor)
PGSC0003DMT400004324	ATP binding protein	PF00166(Chaperonin Cpn10)
PGSC0003DMT400004325	E3 ubiquitin-protein ligase ATL4	PF00097(Zinc finger, C3HC4 RING-type)
PGSC0003DMT400004338	ATP binding protein	PF00069(Serine/threonine-protein kinase-like domain)
PGSC0003DMT400004341	Eukaryotic translation initiation factor 4g	PF02854(MIF4G-like, type 3) PF02847(Initiation factor eIF-4 gamma, MA3)
PGSC0003DMT400004344	LOL3 (LSD ONE LIKE 3)	PF00656(Peptidase C14, caspase catalytic) PF06943(Zinc finger, LSD1-type)
PGSC0003DMT400004355	Conserved gene of unknown function	PF06747(CHCH)
PGSC0003DMT400004357	Sts15 protein	PF04043(Pectinesterase inhibitor)
PGSC0003DMT400004363	Kinase	PF07714(Serine-threonine/tyrosine-protein kinase) PF00560(Leucine-rich repeat)
PGSC0003DMT400004365	Ccaat-binding transcription factor subunit A	PF00808(Transcription factor CBF/NF-Y/archaeal histone)
PGSC0003DMT400004369	Pentatricopeptide repeat-containing protein, chloroplastic	PF01535(Pentatricopeptide repeat) PF01535(Pentatricopeptide repeat) PF01535(Pentatricopeptide repeat) PF01535(Pentatricopeptide repeat) PF01535(Pentatricopeptide repeat) PF01535(Pentatricopeptide repeat) PF01535(Pentatricopeptide repeat)
PGSC0003DMT400004371	Conserved gene of unknown function	NA
PGSC0003DMT400004383	Conserved gene of unknown function	NA
PGSC0003DMT400004384	SAT5	PF04749(Protein of unknown function Cys-rich)
PGSC0003DMT400004386	Photosystem II D2 protein	PF00124(Photosynthetic reaction centre, L/M)
PGSC0003DMT400004390	C2H2L domain class transcription factor	NA
PGSC0003DMT400004391	50S ribosomal protein L5	PF00673(Ribosomal protein L5, C-terminal) PF00281(Ribosomal protein L5, N-terminal)
PGSC0003DMT400004392	I-box binding factor	PF00249(Myb, DNA-binding)
PGSC0003DMT400004399	P58IPK	PF00226(Heat shock protein DnaJ, N-terminal) PF07719(Tetratricopeptide TPR2)
PGSC0003DMT400004400	Vitellogenic carboxypeptidase	PF00450(Peptidase S10, serine carboxypeptidase)
PGSC0003DMT400004401	Arabinogalactan protein 3	PF02469(FAS1 domain)
PGSC0003DMT400004403	Transducin family protein / WD-40 repeat family protein	PF00400(WD40 repeat, subgroup) PF00400(WD40 repeat, subgroup) PF00400(WD40 repeat, subgroup) PF00400(WD40 repeat, subgroup) PF00400(WD40 repeat, subgroup)
PGSC0003DMT400004414	40S ribosomal protein S23	PF00164(Ribosomal protein S12/S23)
PGSC0003DMT400004415	P70 protein	NA
PGSC0003DMT400004430	Ribonuclease P family protein	PF01868(Ribonuclease P/MRP, subunit p29, eukaryotic/archaeal)
PGSC0003DMT400004431	Mitochondrial import inner membrane translocase subunit TIM14	PF00226(Heat shock protein DnaJ, N-terminal)
PGSC0003DMT400004433	Calmodulin binding protein	PF00612(IQ calmodulin-binding region)
PGSC0003DMT400004435	Beta-1,3-glucuronyltransferase	PF03360(Glycosyl transferase, family 43)
PGSC0003DMT400004436	Mitochondrial SBP40	PF00436(Primosome PriB/single-strand DNA-binding)
PGSC0003DMT400004441	DNA-binding protein S1FA	PF04689(DNA binding protein S1FA)
PGSC0003DMT400004442	Lectin receptor kinase	PF00139(Legume lectin, beta chain) PF00069(Serine/threonine-protein kinase-like domain)
PGSC0003DMT400004447	Peroxidase	PF00141(Haem peroxidase, plant/fungal/bacterial)
PGSC0003DMT400004449	Protein containing C-terminal RING-finger	PF00097(Zinc finger, C3HC4 RING-type)
PGSC0003DMT400004459	Zinc finger family protein	PF00097(Zinc finger, C3HC4 RING-type)
PGSC0003DMT400004461	Zinc finger, RING-type	NA
PGSC0003DMT400004463	Conserved gene of unknown function	PF06813(Nodulin-like)
PGSC0003DMT400004465	Nuclear matrix protein 1	PF06694(Plant nuclear matrix 1)
PGSC0003DMT400004466	Aspartic proteinase nepenthesin-1	PF00026(Peptidase A1)
PGSC0003DMT400004479	Serine/threonine-protein kinase PEPKR2	PF00069(Serine/threonine-protein kinase-like domain)
PGSC0003DMT400004486	Protein AFR	NA
PGSC0003DMT400004487	Conserved gene of unknown function	NA
PGSC0003DMT400004488	RNA polymerase	PF03870(RNA polymerase, Rpb8)
PGSC0003DMT400004493	Conserved gene of unknown function	NA
PGSC0003DMT400004512	Pentatricopeptide repeat-containing protein, chloroplastic	PF01535(Pentatricopeptide repeat) PF01535(Pentatricopeptide repeat) PF01535(Pentatricopeptide repeat) PF01535(Pentatricopeptide repeat) PF01535(Pentatricopeptide repeat) PF01535(Pentatricopeptide repeat) PF01535(Pentatricopeptide repeat) PF01535(Pentatricopeptide repeat)
PGSC0003DMT400004514	Protein phosphatase 2c	PF07228(Sporulation stage II, protein E C-terminal)
PGSC0003DMT400004515	ESC	PF03479(Protein of unknown function DUF296)
PGSC0003DMT400004521	Enoyl-CoA-hydratase	NA
PGSC0003DMT400004523	B3 domain-containing protein Os06g0112300	PF02362(Transcriptional factor B3)
PGSC0003DMT400004531	Glutathione S-transferase T3	PF02798(Glutathione S-transferase, N-terminal) PF00043(Glutathione S-transferase, C-terminal)
PGSC0003DMT400004532	Phosphoribosylaminoimidazole-succinocarboxamide synthase	PF01259(SAICAR synthetase)
PGSC0003DMT400004534	Conserved gene of unknown function	PF00536(Sterile alpha motif, type 1)
PGSC0003DMT400004540	Glutathione s-transferase	PF02798(Glutathione S-transferase, N-terminal) PF00043(Glutathione S-transferase, C-terminal)
PGSC0003DMT400004544	Calcium ion binding protein	NA
PGSC0003DMT400004549	Major latex	PF00407(Bet v I allergen)
PGSC0003DMT400004550	Protein transport protein sec23	PF04815(Sec23/Sec24, helical domain) PF00626(Gelsolin domain)
PGSC0003DMT400004553	Xyloglucan endotransglucosylase-hydrolase XTH5	PF00722(Glycoside hydrolase, family 16) PF06955(Xyloglucan endo-transglycosylase, C-terminal)
PGSC0003DMT400004562	AMP dependent ligase	NA
PGSC0003DMT400004563	Ring finger protein	PF00097(Zinc finger, C3HC4 RING-type)
PGSC0003DMT400004589	LEA protein Le25 homolog	PF03760(Late embryogenesis abundant protein, group 1)
PGSC0003DMT400004592	5-hydroxyisourate hydrolase	PF09349(Oxo-4-hydroxy-4-carboxy-5-ureidoimidazoline decarboxylase) PF00576(Transthyretin/hydroxyisourate hydrolase)
PGSC0003DMT400004594	Conserved gene of unknown function	PF04564(U box domain)
PGSC0003DMT400004595	Conserved gene of unknown function	NA
PGSC0003DMT400004597	Ent-kaurenoic acid oxidase	PF00067(Cytochrome P450)
PGSC0003DMT400004617	Conserved gene of unknown function	PF00560(Leucine-rich repeat) PF00560(Leucine-rich repeat)
PGSC0003DMT400004618	Conserved gene of unknown function	PF00560(Leucine-rich repeat) PF00560(Leucine-rich repeat) PF00560(Leucine-rich repeat) PF00560(Leucine-rich repeat) PF00560(Leucine-rich repeat) PF00560(Leucine-rich repeat) PF00560(Leucine-rich repeat) PF08263(Leucine-rich repeat-containing N-terminal domain, type 2)
PGSC0003DMT400004624	1-phosphatidylinositol-4-phosphate 5-kinase	PF02493(MORN motif) PF02493(MORN motif) PF02493(MORN motif) PF02493(MORN motif) PF02493(MORN motif) PF02493(MORN motif) PF02493(MORN motif)
PGSC0003DMT400004627	RAB6-interacting protein	PF07765(KIP1-like)
PGSC0003DMT400004633	Conserved gene of unknown function	NA
PGSC0003DMT400004637	Conserved gene of unknown function	PF09496(Centromere protein Cenp-O)
PGSC0003DMT400004641	Reticulon B22	PF02453(Reticulon)
PGSC0003DMT400004642	Ubiquitin-protein ligase	NA
PGSC0003DMT400004645	Lon protease homolog	PF05362(Peptidase S16, Lon C-terminal) PF00004(ATPase, AAA-type, core) PF02190(Peptidase S16, lon N-terminal)
PGSC0003DMT400004650	Invertase inhibitor	PF04043(Pectinesterase inhibitor)
PGSC0003DMT400004651	Purine transporter	PF03151(Protein of unknown function DUF250)
PGSC0003DMT400004654	Purine permease	PF03151(Protein of unknown function DUF250)
PGSC0003DMT400004655	Dynamin	PF01031(Dynamin central region) PF00350(Dynamin, GTPase domain) PF02212(Dynamin GTPase effector)
PGSC0003DMT400004660	Major pollen allergen Ory s 1	PF03330(Rare lipoprotein A) PF01357(Pollen allergen/expansin, C-terminal)
PGSC0003DMT400004661	Protein synthesis initiation factor	PF01780(Ribosomal protein L37ae)
PGSC0003DMT400004663	Eukaryotic translation initiation factor 4g	PF02854(MIF4G-like, type 3) PF02847(Initiation factor eIF-4 gamma, MA3)
PGSC0003DMT400004680	NAK-type protein kinase	PF07714(Serine-threonine/tyrosine-protein kinase)
PGSC0003DMT400004684	Novel plant snare	PF03908(Sec20)
PGSC0003DMT400004686	Beta-amylase PCT-BMYI	PF01373(Glycoside hydrolase, family 14)
PGSC0003DMT400004688	Placental protein 11	PF09412(Endoribonuclease XendoU)
PGSC0003DMT400004695	Conserved gene of unknown function	PF04570(Protein of unknown function DUF581)
PGSC0003DMT400004709	Glycine-rich protein	NA
PGSC0003DMT400004712	Nonsense-mediated mRNA decay protein	PF09416(RNA helicase UPF1, UPF2-interacting domain) PF04851(Restriction endonuclease, type I, R subunit/Type III, Res subunit)
PGSC0003DMT400004714	RNA binding protein	PF00078(RNA-directed DNA polymerase (reverse transcriptase)) PF01348(Intron maturase, type II)
PGSC0003DMT400004717	2-deoxyglucose-6-phosphate phosphatase	PF00702(Haloacid dehalogenase-like hydrolase)
PGSC0003DMT400004720	F-box family protein	PF08387(FBD)
PGSC0003DMT400004734	Conserved gene of unknown function	NA
PGSC0003DMT400004741	Annexin p35	PF00191(Annexin repeat) PF00191(Annexin repeat) PF00191(Annexin repeat) PF00191(Annexin repeat)
PGSC0003DMT400004748	Cyclin dependent kinase C	NA
PGSC0003DMT400004751	Protein brittle-1, chloroplast	PF00153(Mitochondrial substrate/solute carrier) PF00153(Mitochondrial substrate/solute carrier)
PGSC0003DMT400004753	Cystathionine beta-lyase	PF01053(Cys/Met metabolism, pyridoxal phosphate-dependent enzyme)
PGSC0003DMT400004763	Glycerol uptake protein	PF03062(Membrane bound O-acyl transferase, MBOAT)
PGSC0003DMT400004767	TLD family protein	PF07534(NULL)
PGSC0003DMT400004768	Conserved gene of unknown function	NA
PGSC0003DMT400004769	Conserved gene of unknown function	NA
PGSC0003DMT400004770	Conserved gene of unknown function	NA
PGSC0003DMT400004772	Conserved gene of unknown function	NA
PGSC0003DMT400004773	Conserved gene of unknown function	NA
PGSC0003DMT400004778	Conserved gene of unknown function	NA
PGSC0003DMT400004781	Carbohydrate transporter	PF07690(Major facilitator superfamily MFS-1)
PGSC0003DMT400004782	Conserved gene of unknown function	PF05678(VQ)
PGSC0003DMT400004783	Gene of unknown function	NA
PGSC0003DMT400004785	Gene of unknown function	NA
PGSC0003DMT400004786	Gene of unknown function	NA
PGSC0003DMT400004791	Non-specific lipid-transfer protein 1	PF00234(Plant lipid transfer protein/seed storage/trypsin-alpha amylase inhibitor)
PGSC0003DMT400004792	Alpha-expansin 8	PF01357(Pollen allergen/expansin, C-terminal) PF03330(Rare lipoprotein A)
PGSC0003DMT400004796	Conserved gene of unknown function	PF01823(Membrane attack complex component/perforin (MACPF) domain)
PGSC0003DMT400004806	Phosphoglucomutase	PF02878(Alpha-D-phosphohexomutase, alpha/beta/alpha domain I) PF02879(Alpha-D-phosphohexomutase, alpha/beta/alpha domain II) PF02880(Alpha-D-phosphohexomutase, alpha/beta/alpha domain III)
PGSC0003DMT400004809	Transcription factor	PF00249(Myb, DNA-binding)
PGSC0003DMT400004810	(-)-germacrene D synthase	PF03936(Terpene synthase, metal-binding domain) PF01397(Terpene synthase-like)
PGSC0003DMT400004821	Ocs element-binding factor	PF00170(bZIP transcription factor, bZIP-1)
PGSC0003DMT400004826	2-oxoglutarate decarboxylase/ hydro-lyase/ magnesium ion binding / thiamin pyrophosphate binding	PF00561(Alpha/beta hydrolase fold-1)
PGSC0003DMT400004830	Transcription factor bHLH49	PF00010(Helix-loop-helix DNA-binding domain)
PGSC0003DMT400004832	BHLH domain class transcription factor	PF00010(Helix-loop-helix DNA-binding domain)
PGSC0003DMT400004836	Translin family protein	PF01997(Translin)
PGSC0003DMT400004838	Nuclease	PF00075(Ribonuclease H)
PGSC0003DMT400004842	F-box and wd40 domain protein	PF00400(WD40 repeat, subgroup) PF00400(WD40 repeat, subgroup) PF00400(WD40 repeat, subgroup) PF00400(WD40 repeat, subgroup) PF00400(WD40 repeat, subgroup) PF00400(WD40 repeat, subgroup) PF00400(WD40 repeat, subgroup)
PGSC0003DMT400004843	Matrix metalloprotease 1	PF00413(Peptidase M10, metallopeptidase) PF01471(Peptidoglycan binding-like)
PGSC0003DMT400004845	Matrix metalloprotease 1	PF00413(Peptidase M10, metallopeptidase) PF01471(Peptidoglycan binding-like)
PGSC0003DMT400004846	Conserved gene of unknown function	NA
PGSC0003DMT400004851	Pyruvate dehydrogenase E1 component subunit alpha, mitochondrial	PF00676(Dehydrogenase, E1 component)
PGSC0003DMT400004852	Conserved gene of unknown function	PF11152(Protein of unknown function DUF2930)
PGSC0003DMT400004853	Serine/threonine-protein phosphatase	PF00149(Metallophosphoesterase)
PGSC0003DMT400004855	MYC1	PF00010(Helix-loop-helix DNA-binding domain)
PGSC0003DMT400004856	Conserved gene of unknown function	NA
PGSC0003DMT400004861	6-phosphogluconate dehydrogenase, decarboxylating	PF00393(6-phosphogluconate dehydrogenase, C-terminal) PF03446(6-phosphogluconate dehydrogenase, NAD-binding)
PGSC0003DMT400004867	DNA methyltransferase	PF00145(DNA methylase, C-5 cytosine-specific)
PGSC0003DMT400004869	Inositol or phosphatidylinositol kinase	PF00454(Phosphatidylinositol 3-/4-kinase, catalytic)
PGSC0003DMT400004871	Conserved gene of unknown function	NA
PGSC0003DMT400004873	Ethanol tolerance protein GEKO1	PF04414(D-aminoacyl-tRNA deacylase)
PGSC0003DMT400004878	UDP-glucose:protein transglucosylase	PF03214(Alpha-1,4-glucan-protein synthase, UDP-forming)
PGSC0003DMT400004879	Peptidyl-prolyl cis-trans isomerase E	PF00076(RNA recognition motif, RNP-1)
PGSC0003DMT400004888	Cytochrome P450	PF00067(Cytochrome P450)
PGSC0003DMT400004890	Cytochrome P450	NA
PGSC0003DMT400004894	Gene of unknown function	NA
PGSC0003DMT400004910	Copalyl diphosphate synthase	PF01397(Terpene synthase-like) PF03936(Terpene synthase, metal-binding domain)
PGSC0003DMT400004914	Conserved gene of unknown function	PF03168(Late embryogenesis abundant protein, group 2)
PGSC0003DMT400004927	Conserved gene of unknown function	NA
PGSC0003DMT400004931	AP-1 complex subunit gamma-2	NA
PGSC0003DMT400004938	Component of oligomeric golgi complex	PF06419(Conserved oligomeric complex COG6)
PGSC0003DMT400004947	Auxin-induced protein 5NG4	PF00892(Protein of unknown function DUF6, transmembrane) PF00892(Protein of unknown function DUF6, transmembrane)
PGSC0003DMT400004951	ABA 8'-hydroxylase CYP707A1	PF00067(Cytochrome P450)
PGSC0003DMT400004961	Glycine-rich protein A3	PF02162(XYPPX repeat) PF02162(XYPPX repeat) PF02162(XYPPX repeat)
PGSC0003DMT400004962	Annexin A7	NA
PGSC0003DMT400004963	F-box protein	PF00646(F-box domain, cyclin-like)
PGSC0003DMT400004968	SWIb domain-containing protein	PF02201(SWIB/MDM2 domain)
PGSC0003DMT400004973	White-brown-complex ABC transporter family	PF01061(ABC-2 type transporter) PF00005(ABC transporter-like)
PGSC0003DMT400004981	Carotenoid cleavage dioxygenase 4	PF03055(Carotenoid oxygenase)
PGSC0003DMT400004986	Pla2g4b	NA
PGSC0003DMT400004988	Electron carrier	NA
PGSC0003DMT400004995	Myo-inositol oxygenase	PF05153(Protein of unknown function DUF706) PF00293(NUDIX hydrolase domain)
PGSC0003DMT400004999	Regulator of gene silencing	PF00036(EF-hand)
PGSC0003DMT400005010	Conserved gene of unknown function	NA
PGSC0003DMT400005012	NBS-coding resistance gene analog	PF00931(NB-ARC)
PGSC0003DMT400005013	Disease resistance protein BS2	PF00931(NB-ARC)
PGSC0003DMT400005019	DnaJ	PF01556(Chaperone DnaJ, C-terminal) PF00226(Heat shock protein DnaJ, N-terminal) PF00684(Heat shock protein DnaJ, cysteine-rich domain)
PGSC0003DMT400005021	UPF0497 membrane protein 17	PF04535(Uncharacterised protein family UPF0497, trans-membrane plant)
PGSC0003DMT400005027	Cytosolic 5'-nucleotidase III	PF05822(NULL)
PGSC0003DMT400005040	Disease resistance protein BS2	PF00931(NB-ARC)
PGSC0003DMT400005061	Glycosyltransferase	PF00534(Glycosyl transferase, group 1)
PGSC0003DMT400005064	BZIP protein	NA
PGSC0003DMT400005066	Conserved gene of unknown function	PF02485(Core-2/I-Branching enzyme)
PGSC0003DMT400005067	Conserved gene of unknown function	NA
PGSC0003DMT400005071	Gene of unknown function	NA
PGSC0003DMT400005073	Gene of unknown function	NA
PGSC0003DMT400005075	Ring finger protein	PF00097(Zinc finger, C3HC4 RING-type)
PGSC0003DMT400005078	Hsp20/alpha crystallin family protein	PF00011(Heat shock protein Hsp20)
PGSC0003DMT400005082	Ketopantoate hydroxymethyltransferase	PF02548(Ketopantoate hydroxymethyltransferase)
PGSC0003DMT400005084	ATP binding protein	PF07714(Serine-threonine/tyrosine-protein kinase) PF00560(Leucine-rich repeat) PF08263(Leucine-rich repeat-containing N-terminal domain, type 2)
PGSC0003DMT400005085	Transcription factor DcMYB4	PF00249(Myb, DNA-binding) PF00249(Myb, DNA-binding)
PGSC0003DMT400005086	Avr9/Cf-9 rapidly elicited protein 76	PF03168(Late embryogenesis abundant protein, group 2)
PGSC0003DMT400005088	Conserved gene of unknown function	NA
PGSC0003DMT400005104	Glutathione S-transferase omega	NA
PGSC0003DMT400005106	Amidase family protein	PF01425(Amidase) PF01425(Amidase)
PGSC0003DMT400005111	BZIP transcription factor bZIP114	PF04782(Protein of unknown function DUF632) PF04783(Protein of unknown function DUF630)
PGSC0003DMT400005115	Protein phosphatase 2C 38	PF00481(Protein phosphatase 2C, N-terminal)
PGSC0003DMT400005133	Bipolar kinesin KRP-130	PF00225(Kinesin, motor domain)
PGSC0003DMT400005134	Cytoplasmic small heat shock protein class I	PF00188(SCP-like extracellular)
PGSC0003DMT400005135	Cytoplasmic small heat shock protein class I	PF00188(SCP-like extracellular)
PGSC0003DMT400005136	Cytoplasmic small heat shock protein class I	PF00188(SCP-like extracellular)
PGSC0003DMT400005150	Conserved gene of unknown function	NA
PGSC0003DMT400005151	Conserved gene of unknown function	NA
PGSC0003DMT400005156	Kinase	PF00069(Serine/threonine-protein kinase-like domain)
PGSC0003DMT400005159	Mads box protein	PF01486(Transcription factor, K-box)
PGSC0003DMT400005162	Hydroxyproline-rich glycoprotein	NA
PGSC0003DMT400005175	Transcription factor	NA
PGSC0003DMT400005177	ATP binding protein	PF00069(Serine/threonine-protein kinase-like domain) PF01657(Protein of unknown function DUF26) PF01657(Protein of unknown function DUF26)
PGSC0003DMT400005181	Aspartic proteinase nepenthesin-1	PF00026(Peptidase A1)
PGSC0003DMT400005182	AT-hook1 protein	PF03479(Protein of unknown function DUF296)
PGSC0003DMT400005183	DNA binding protein	NA
PGSC0003DMT400005186	Anthranilate N-benzoyltransferase protein	PF02458(Transferase)
PGSC0003DMT400005187	Hydroxyproline-rich glycoprotein family protein	NA
PGSC0003DMT400005199	Transcription initiation factor iia (Tfiia), gamma chain	PF02751(Transcription initiation factor IIA, gamma subunit, C-terminal) PF02268(Transcription initiation factor IIA, gamma subunit, N-terminal)
PGSC0003DMT400005207	Peptidase aspartic, active site	PF03169(Oligopeptide transporter OPT superfamily)
PGSC0003DMT400005236	Protein PPLZ12	PF01145(Band 7 protein)
PGSC0003DMT400005245	34 kDa outer mitochondrial membrane protein porin	PF01459(Porin, eukaryotic type)
PGSC0003DMT400005246	Conserved gene of unknown function	NA
PGSC0003DMT400005250	Gibberellin 2-oxidase 1	PF03171(Oxoglutarate/iron-dependent oxygenase)
PGSC0003DMT400005252	Cysteine string protein	PF00226(Heat shock protein DnaJ, N-terminal)
PGSC0003DMT400005259	Conserved gene of unknown function	NA
PGSC0003DMT400005265	Nuclear transport factor	PF02136(Nuclear transport factor 2)
PGSC0003DMT400005268	Pectinesterase	PF04043(Pectinesterase inhibitor) PF01095(Pectinesterase, catalytic)
PGSC0003DMT400005277	Homeobox protein	PF01852(Lipid-binding START) PF00046(Homeobox)
PGSC0003DMT400005298	Cytochrome P450	PF00067(Cytochrome P450)
PGSC0003DMT400005303	Galactolipase/ phospholipase	PF01734(Patatin)
PGSC0003DMT400005339	Postsynaptic protein CRIPT	NA
PGSC0003DMT400005342	Xyloglucan endotransglucosylase/hydrolase protein A	PF00722(Glycoside hydrolase, family 16) PF06955(Xyloglucan endo-transglycosylase, C-terminal)
PGSC0003DMT400005343	Pectinesterase	PF01095(Pectinesterase, catalytic) PF04043(Pectinesterase inhibitor)
PGSC0003DMT400005344	Vacuolar protein sorting-associated protein VPS28	PF03997(Vacuolar protein sorting-associated, VPS28)
PGSC0003DMT400005348	Ribosomal pseudouridine synthase	PF00849(Pseudouridine synthase, RsuA and RluB/C/D/E/F)
PGSC0003DMT400005355	Gene of unknown function	NA
PGSC0003DMT400005360	Seed maturation protein	PF03760(Late embryogenesis abundant protein, group 1)
PGSC0003DMT400005376	Transcriptional regulator SUPERMAN	NA
PGSC0003DMT400005377	Mitochondrial carrier protein	PF00153(Mitochondrial substrate/solute carrier) PF00153(Mitochondrial substrate/solute carrier) PF00153(Mitochondrial substrate/solute carrier)
PGSC0003DMT400005378	Abscisic acid receptor PYR1	PF10604(Polyketide cyclase/dehydrase)
PGSC0003DMT400005379	Gene of unknown function	NA
PGSC0003DMT400005383	Mitochondrial glycine decarboxylase complex H-protein	PF01597(Glycine cleavage H-protein)
PGSC0003DMT400005384	Conserved gene of unknown function	PF11744(Malate transporter, aliminium toerance) PF11744(Malate transporter, aliminium toerance) PF07534(NULL)
PGSC0003DMT400005396	LRX2	PF05678(VQ)
PGSC0003DMT400005398	Glycine-rich protein TomR2	NA
PGSC0003DMT400005404	Proteinase inhibitor type-2 CEVI57	PF02428(Proteinase inhibitor I20, Pin2)
PGSC0003DMT400005419	LeTIR	NA
PGSC0003DMT400005425	40S ribosomal protein S21e	PF01249(Ribosomal protein S21e)
PGSC0003DMT400005437	Ripening regulated protein DDTFR18	PF01554(Multi antimicrobial extrusion protein MatE) PF01554(Multi antimicrobial extrusion protein MatE)
PGSC0003DMT400005441	Ripening regulated protein DDTFR18	PF01554(Multi antimicrobial extrusion protein MatE) PF01554(Multi antimicrobial extrusion protein MatE)
PGSC0003DMT400005446	DNA binding protein	PF00010(Helix-loop-helix DNA-binding domain)
PGSC0003DMT400005470	Purine transporter	PF03151(Protein of unknown function DUF250) PF00892(Protein of unknown function DUF6, transmembrane)
PGSC0003DMT400005471	Clathrin assembly protein	PF07651(ANTH)
PGSC0003DMT400005472	Zinc finger protein	PF00097(Zinc finger, C3HC4 RING-type)
PGSC0003DMT400005476	MYBR domain class transcription factor	NA
PGSC0003DMT400005481	GRAS family transcription factor	PF03514(Transcription factor GRAS)
PGSC0003DMT400005484	DVL13	PF08137(DVL)
PGSC0003DMT400005489	Pumilio	PF07990(Nucleic acid binding NABP) PF07990(Nucleic acid binding NABP) PF00806(Pumilio RNA-binding repeat) PF00806(Pumilio RNA-binding repeat) PF00806(Pumilio RNA-binding repeat) PF00806(Pumilio RNA-binding repeat) PF00806(Pumilio RNA-binding repeat) PF00806(Pumilio RNA-binding repeat) PF00806(Pumilio RNA-binding repeat) PF00806(Pumilio RNA-binding repeat)
PGSC0003DMT400005490	NbPCL1 protein	PF00249(Myb, DNA-binding)
PGSC0003DMT400005492	PTAC16	PF05368(NmrA-like)
PGSC0003DMT400005501	Conserved gene of unknown function	PF10175(NULL)
PGSC0003DMT400005506	Zinc transporter	PF02535(Zinc/iron permease)
PGSC0003DMT400005510	Zinc finger family protein	NA
PGSC0003DMT400005512	Zinc finger protein	PF06547(Protein of unknown function DUF1117) PF00097(Zinc finger, C3HC4 RING-type)
PGSC0003DMT400005519	C-4 sterol methyl oxidase 2	PF04116(Fatty acid hydroxylase)
PGSC0003DMT400005530	Conserved gene of unknown function	NA
PGSC0003DMT400005532	Glutathione S-transferase	PF00043(Glutathione S-transferase, C-terminal) PF02798(Glutathione S-transferase, N-terminal)
PGSC0003DMT400005538	Glutathione S-transferase	PF00043(Glutathione S-transferase, C-terminal) PF02798(Glutathione S-transferase, N-terminal)
PGSC0003DMT400005542	Glutathione S-transferase	PF00043(Glutathione S-transferase, C-terminal) PF02798(Glutathione S-transferase, N-terminal)
PGSC0003DMT400005544	Glutathion S-transferase	PF00043(Glutathione S-transferase, C-terminal) PF02798(Glutathione S-transferase, N-terminal)
PGSC0003DMT400005546	Glutathione S-transferase	PF00043(Glutathione S-transferase, C-terminal) PF02798(Glutathione S-transferase, N-terminal)
PGSC0003DMT400005547	Glutathione-S-transferase	PF00043(Glutathione S-transferase, C-terminal) PF02798(Glutathione S-transferase, N-terminal)
PGSC0003DMT400005549	Glutathione-S-transferase	PF00043(Glutathione S-transferase, C-terminal) PF02798(Glutathione S-transferase, N-terminal)
PGSC0003DMT400005551	Glutathione S-transferase T2	PF02798(Glutathione S-transferase, N-terminal) PF00043(Glutathione S-transferase, C-terminal)
PGSC0003DMT400005552	Glutathione S-transferase T2	PF00043(Glutathione S-transferase, C-terminal) PF02798(Glutathione S-transferase, N-terminal)
PGSC0003DMT400005554	Rop guanine nucleotide exchange factor	PF03759(Rop nucleotide exchanger, PRONE)
PGSC0003DMT400005557	Glutathione S-transferase	PF00043(Glutathione S-transferase, C-terminal) PF02798(Glutathione S-transferase, N-terminal)
PGSC0003DMT400005558	Glutathione S-transferase	PF00043(Glutathione S-transferase, C-terminal) PF02798(Glutathione S-transferase, N-terminal)
PGSC0003DMT400005560	Glutathione S-transferase	PF02798(Glutathione S-transferase, N-terminal) PF00043(Glutathione S-transferase, C-terminal)
PGSC0003DMT400005571	Glutathione S-transferase	PF02798(Glutathione S-transferase, N-terminal) PF00043(Glutathione S-transferase, C-terminal)
PGSC0003DMT400005572	Glutathione S-transferase	PF00043(Glutathione S-transferase, C-terminal) PF02798(Glutathione S-transferase, N-terminal)
PGSC0003DMT400005573	Ert1	NA
PGSC0003DMT400005578	Conserved gene of unknown function	PF07786(Protein of unknown function DUF1624)
PGSC0003DMT400005582	Zinc finger protein	PF01529(Zinc finger, DHHC-type)
PGSC0003DMT400005587	Serine/threonine-protein kinase Aurora-3	PF00069(Serine/threonine-protein kinase-like domain)
PGSC0003DMT400005592	DedA	PF09335(SNARE associated Golgi protein)
PGSC0003DMT400005594	Minichromosome maintenance factor	PF00493(DNA-dependent ATPase MCM) PF12619(MCM protein 2, N-terminal)
PGSC0003DMT400005606	Aspartic proteinase nepenthesin-1	PF00026(Peptidase A1)
PGSC0003DMT400005609	Thioredoxin family Trp26	PF06201(Proteasome-interacting thioredoxin-like domain, C-terminal)
PGSC0003DMT400005611	Serine hydroxymethyltransferase	PF00464(Serine hydroxymethyltransferase)
PGSC0003DMT400005613	Ferrochelatase	PF00762(Ferrochelatase)
PGSC0003DMT400005614	ATP synthase subunit 9, mitochondrial	PF00137(ATPase, F0/V0 complex, subunit C)
PGSC0003DMT400005623	Pollen specific protein sf21	PF03096(Ndr)
PGSC0003DMT400005625	Legumain	PF01650(Peptidase C13, legumain) PF01650(Peptidase C13, legumain)
PGSC0003DMT400005637	Protein phosphatase-2c	PF00481(Protein phosphatase 2C, N-terminal)
PGSC0003DMT400005639	Hydrogen-transporting ATP synthase, rotational mechanism	PF04718(ATPase, F0 complex, subunit G, mitochondrial)
PGSC0003DMT400005640	F17H15.1/F17H15.1	PF00013(K Homology, type 1, subgroup) PF00013(K Homology, type 1, subgroup)
PGSC0003DMT400005644	Conserved gene of unknown function	PF02176(NULL)
PGSC0003DMT400005645	Aldehyde dehydrogenase	PF00171(Aldehyde dehydrogenase)
PGSC0003DMT400005663	NBS-LRR resistance protein	PF00931(NB-ARC)
PGSC0003DMT400005672	Deacetylase	NA
PGSC0003DMT400005675	Gene of unknown function	NA
PGSC0003DMT400005677	PHD family protein	PF04434(Zinc finger, SWIM-type)
PGSC0003DMT400005679	Protein pim1	PF00415(Regulator of chromosome condensation, RCC1) PF00415(Regulator of chromosome condensation, RCC1)
PGSC0003DMT400005680	Copper ion binding protein	PF06830(Root cap)
PGSC0003DMT400005682	Conserved gene of unknown function	NA
PGSC0003DMT400005698	Peptidyl-tRNA hydrolase	PF01981(Peptidyl-tRNA hydrolase, PTH2)
PGSC0003DMT400005705	Conserved gene of unknown function	PF05664(Protein of unknown function DUF810)
PGSC0003DMT400005709	Transcriptional factor TINY	PF00847(Pathogenesis-related transcriptional factor/ERF, DNA-binding)
PGSC0003DMT400005712	Exostosin family protein	PF03016(Exostosin-like)
PGSC0003DMT400005718	Exostosin family protein	PF03016(Exostosin-like)
PGSC0003DMT400005722	Gene of unknown function	NA
PGSC0003DMT400005752	AML1	PF04059(RNA recognition motif 2) PF00076(RNA recognition motif, RNP-1) PF00076(RNA recognition motif, RNP-1)
PGSC0003DMT400005756	ATP binding protein	PF01412(Arf GTPase activating protein) PF00023(Ankyrin repeat) PF00023(Ankyrin repeat) PF00169(Pleckstrin homology) PF03114(BAR)
PGSC0003DMT400005759	ATP binding protein	PF00069(Serine/threonine-protein kinase-like domain)
PGSC0003DMT400005760	Gene of unknown function	NA
PGSC0003DMT400005766	Gene of unknown function	NA
PGSC0003DMT400005782	Conserved gene of unknown function	NA
PGSC0003DMT400005798	Auxin-regulated protein	PF06136(Protein of unknown function DUF966)
PGSC0003DMT400005800	DNA binding protein	NA
PGSC0003DMT400005836	Transcription factor AP2-EREBP	PF00847(Pathogenesis-related transcriptional factor/ERF, DNA-binding)
PGSC0003DMT400005837	Gene of unknown function	NA
PGSC0003DMT400005838	Ly200	PF01655(Ribosomal protein L32e)
PGSC0003DMT400005860	LRR	NA
PGSC0003DMT400005872	Gene of unknown function	NA
PGSC0003DMT400005873	Gene of unknown function	NA
PGSC0003DMT400005877	Aluminum-induced protein	PF12481(NULL) PF12504(NULL)
PGSC0003DMT400005882	Gene of unknown function	NA
PGSC0003DMT400005889	Early-responsive to dehydration 4	PF02714(Protein of unknown function DUF221)
PGSC0003DMT400005893	Triacylglycerol lipase	PF01764(Lipase, class 3)
PGSC0003DMT400005896	Conserved gene of unknown function	NA
PGSC0003DMT400005897	Hydrolase	PF00753(NULL)
PGSC0003DMT400005911	Gene of unknown function	NA
PGSC0003DMT400005915	RNA lariat debranching enzyme	PF05011(Lariat debranching enzyme, C-terminal) PF00149(Metallophosphoesterase)
PGSC0003DMT400005927	Bifunctional lysine-ketoglutarate reductase/saccharopine dehydrogenase	PF04455(LOR/SDH bifunctional enzyme, conserved domain)
PGSC0003DMT400005932	Aminoadipic semialdehyde synthase	PF03435(Saccharopine dehydrogenase / Homospermidine synthase)
PGSC0003DMT400005933	Glucan endo-1,3-beta-glucosidase	PF00332(Glycoside hydrolase, family 17) PF07983(X8)
PGSC0003DMT400005935	Tac7077	NA
PGSC0003DMT400005949	Xyloglucan endo-transglycosylase	PF00722(Glycoside hydrolase, family 16) PF06955(Xyloglucan endo-transglycosylase, C-terminal)
PGSC0003DMT400005951	Gene of unknown function	NA
PGSC0003DMT400005956	Photosystem II 10 kDa polypeptide, chloroplast	PF04725(Photosystem II protein PsbR) PF04725(Photosystem II protein PsbR)
PGSC0003DMT400005959	Conserved gene of unknown function	NA
PGSC0003DMT400005961	Conserved gene of unknown function	NA
PGSC0003DMT400005965	DNA binding protein	NA
PGSC0003DMT400005967	Conserved gene of unknown function	PF11510(Fanconi Anaemia group E protein, C-terminal)
PGSC0003DMT400005971	ACC oxidase	PF03171(Oxoglutarate/iron-dependent oxygenase)
PGSC0003DMT400005974	Exostosin family protein	PF03016(Exostosin-like)
PGSC0003DMT400005977	Plastid high chlorophyll fluorescence 136	PF02012(BNR repeat) PF02012(BNR repeat) PF02012(BNR repeat) PF02012(BNR repeat)
PGSC0003DMT400005987	Avr9/Cf-9 induced kinase 1	PF07714(Serine-threonine/tyrosine-protein kinase)
PGSC0003DMT400005990	Adipocyte plasma membrane-associated protein	PF03088(Strictosidine synthase, conserved region)
PGSC0003DMT400006002	CBS domain-containing protein	PF01595(Protein of unknown function DUF21)
PGSC0003DMT400006010	Aldo/keto reductase 2	PF00248(Aldo/keto reductase)
PGSC0003DMT400006023	Elicitor-inducible cytochrome P450	PF00067(Cytochrome P450) PF00067(Cytochrome P450)
PGSC0003DMT400006028	Glucan endo-1,3-beta-glucosidase	PF00332(Glycoside hydrolase, family 17)
PGSC0003DMT400006032	Conserved gene of unknown function	PF09668(Peptidase aspartic, eukaryotic predicted)
PGSC0003DMT400006034	Cytochrome P450 hydroxylase	PF00067(Cytochrome P450)
PGSC0003DMT400006035	Gene of unknown function	NA
PGSC0003DMT400006036	1,3-beta-glucan glucanohydrolase	PF00332(Glycoside hydrolase, family 17)
PGSC0003DMT400006041	Ethylene-responsive transcription factor	PF00847(Pathogenesis-related transcriptional factor/ERF, DNA-binding)
PGSC0003DMT400006042	CYP72A58	PF00067(Cytochrome P450)
PGSC0003DMT400006050	Tetrahydrofolylpolyglutamate synthase	PF08245(Mur ligase, central)
PGSC0003DMT400006053	Polypyrimidine tract binding protein	PF00076(RNA recognition motif, RNP-1) PF00076(RNA recognition motif, RNP-1)
PGSC0003DMT400006056	Potassium transporter 17	PF02705(K+ potassium transporter) PF02705(K+ potassium transporter)
PGSC0003DMT400006075	ATEXO70C1	PF03081(Exo70 exocyst complex subunit)
PGSC0003DMT400006082	GYF domain-containing protein	PF02213(GYF)
PGSC0003DMT400006086	Hydroxyproline-rich glycoprotein (HRGP)	PF01190(Pollen Ole e 1 allergen/extensin) PF04554(Extensin-like repeat) PF04554(Extensin-like repeat)
PGSC0003DMT400006089	Coatomer alpha subunit	NA
PGSC0003DMT400006095	Conserved gene of unknown function	PF10250(GDP-fucose protein O-fucosyltransferase)
PGSC0003DMT400006104	Vesicle-associated membrane protein	PF00957(Synaptobrevin)
PGSC0003DMT400006110	Gene of unknown function	NA
PGSC0003DMT400006113	Pantoate-beta-alanine ligase	PF02569(Pantoate-beta-alanine ligase)
PGSC0003DMT400006114	Conserved gene of unknown function	PF08572(Pre-mRNA-splicing factor 3) PF06544(NULL)
PGSC0003DMT400006124	RNase H family protein	NA
PGSC0003DMT400006126	C2H2-type zinc finger protein	NA
PGSC0003DMT400006132	Conserved gene of unknown function	NA
PGSC0003DMT400006135	O-methyltransferase	PF01596(O-methyltransferase, family 3)
PGSC0003DMT400006139	ATP binding protein	PF03141(Protein of unknown function DUF248, methyltransferase putative)
PGSC0003DMT400006140	Chaperonin 21	PF00166(Chaperonin Cpn10) PF00166(Chaperonin Cpn10)
PGSC0003DMT400006144	Conserved gene of unknown function	NA
PGSC0003DMT400006151	Auxin response factor 7	PF06507(Auxin response factor) PF02309(AUX/IAA protein) PF02362(Transcriptional factor B3)
PGSC0003DMT400006155	Homeobox protein	PF01852(Lipid-binding START) PF00046(Homeobox)
PGSC0003DMT400006161	Glycosyltransferase, CAZy family GT2	PF03552(Cellulose synthase)
PGSC0003DMT400006168	Gamma-tocopherol methyltransferase	PF08241(Methyltransferase type 11)
PGSC0003DMT400006173	NPH3 (NON-PHOTOTROPIC HYPOCOTYL 3)	PF03000(NPH3)
PGSC0003DMT400006174	Cytochrome P450-dependent fatty acid hydroxylase	PF00067(Cytochrome P450)
PGSC0003DMT400006183	60S ribosomal protein L10	PF00252(Ribosomal protein L10e/L16)
PGSC0003DMT400006190	26S protease regulatory subunit 6B homolog	PF00004(ATPase, AAA-type, core)
PGSC0003DMT400006199	Conserved gene of unknown function	NA
PGSC0003DMT400006202	Gene of unknown function	NA
PGSC0003DMT400006208	Sn-2 protein	PF00407(Bet v I allergen)
PGSC0003DMT400006214	Gene of unknown function	NA
PGSC0003DMT400006218	GNS1/SUR4 membrane protein	PF01151(GNS1/SUR4 membrane protein)
PGSC0003DMT400006221	Integral membrane Yip1 family protein	PF04893(Yip1 domain)
PGSC0003DMT400006229	Resistance gene	PF00931(NB-ARC) PF01582(Toll-Interleukin receptor) PF00560(Leucine-rich repeat) PF00560(Leucine-rich repeat) PF00560(Leucine-rich repeat) PF00560(Leucine-rich repeat) PF00560(Leucine-rich repeat) PF00560(Leucine-rich repeat) PF00560(Leucine-rich repeat) PF00560(Leucine-rich repeat)
PGSC0003DMT400006232	Bacterial spot disease resistance protein 4	PF00931(NB-ARC) PF01582(Toll-Interleukin receptor) PF00560(Leucine-rich repeat) PF00560(Leucine-rich repeat) PF00560(Leucine-rich repeat) PF00560(Leucine-rich repeat)
PGSC0003DMT400006249	Gene of unknown function	NA
PGSC0003DMT400006256	Gene of unknown function	NA
PGSC0003DMT400006261	Gene of unknown function	NA
PGSC0003DMT400006264	42kDa chitin-binding protein	PF00187(Chitin-binding, type 1)
PGSC0003DMT400006269	Conserved gene of unknown function	PF02681(Acid phosphatase/vanadium-dependent haloperoxidase related)
PGSC0003DMT400006272	Cgi67 serine protease	PF03959(Serine hydrolase)
PGSC0003DMT400006275	GPI-anchored protein	NA
PGSC0003DMT400006276	Conserved gene of unknown function	NA
PGSC0003DMT400006281	Big map kinase/bmk	PF00069(Serine/threonine-protein kinase-like domain)
PGSC0003DMT400006285	Conserved gene of unknown function	PF07103(Protein of unknown function DUF1365)
PGSC0003DMT400006289	Cysteine-rich extensin-2	NA
PGSC0003DMT400006290	Late blight resistance protein Rpi-blb2	PF00931(NB-ARC)
PGSC0003DMT400006292	NBS-LRR resistance protein	NA
PGSC0003DMT400006305	Beta-glucosidase 18	PF00232(Glycoside hydrolase, family 1)
PGSC0003DMT400006318	Geraniol 10-hydroxylase	PF00067(Cytochrome P450)
PGSC0003DMT400006323	CYP76J1	PF00067(Cytochrome P450)
PGSC0003DMT400006324	Non-specific lipid-transfer protein	PF00234(Plant lipid transfer protein/seed storage/trypsin-alpha amylase inhibitor)
PGSC0003DMT400006325	DNA-directed RNA polymerase subunit alpha	PF01193(DNA-directed RNA polymerase, dimerisation) PF03118(RNA polymerase, alpha subunit, C-terminal) PF01000(DNA-directed RNA polymerase, insert domain)
PGSC0003DMT400006326	Glutamate decarboxylase 4a	PF00282(Pyridoxal phosphate-dependent decarboxylase)
PGSC0003DMT400006328	Conserved gene of unknown function	PF00931(NB-ARC)
PGSC0003DMT400006334	Gene of unknown function	NA
PGSC0003DMT400006337	Alpha-1,4 glucan phosphorylase L-1 isozyme, chloroplastic/amyloplastic	PF00343(Glycosyl transferase, family 35) PF00343(Glycosyl transferase, family 35)
PGSC0003DMT400006344	TRFL6 (TRF-LIKE 6); DNA binding / transcription factor	PF00249(Myb, DNA-binding)
PGSC0003DMT400006346	Developmentally regulated GTP-binding protein	PF02824(TGS) PF01926(GTP-binding protein, HSR1-related)
PGSC0003DMT400006347	Phosphatidylcholine: Diacylglycerol Acyltransferase	PF02450(Lecithin:cholesterol acyltransferase)
PGSC0003DMT400006360	YA6	PF02045(CCAAT-binding transcription factor, subunit B)
PGSC0003DMT400006365	PHD1	PF12165(Protein of unknown function DUF3594) PF00628(Zinc finger, PHD-finger)
PGSC0003DMT400006366	Threonine synthase, chloroplastic	PF00291(Pyridoxal phosphate-dependent enzyme, beta subunit)
PGSC0003DMT400006367	Lipid binding protein	PF00234(Plant lipid transfer protein/seed storage/trypsin-alpha amylase inhibitor)
PGSC0003DMT400006368	Mitochondrial import inner membrane translocase subunit Tim17 family protein	PF02466(Mitochondrial inner membrane translocase complex, subunit Tim17/22)
PGSC0003DMT400006369	Transcription factor	PF00249(Myb, DNA-binding) PF00538(Histone H1/H5)
PGSC0003DMT400006371	EPIDERMAL PATTERNING FACTOR 3	NA
PGSC0003DMT400006376	Calmodulin binding protein	PF00612(IQ calmodulin-binding region) PF00612(IQ calmodulin-binding region)
PGSC0003DMT400006378	Nucleosome assembly protein 1 4	PF00956(Nucleosome assembly protein (NAP))
PGSC0003DMT400006383	Metallo-beta-lactamase family protein	PF00753(NULL)
PGSC0003DMT400006386	C2H2L domain class transcription factor	NA
PGSC0003DMT400006390	ATP binding protein	PF07714(Serine-threonine/tyrosine-protein kinase)
PGSC0003DMT400006393	WD-repeat protein	PF00400(WD40 repeat, subgroup) PF00400(WD40 repeat, subgroup) PF00400(WD40 repeat, subgroup) PF12265(Histone-binding protein RBBP4)
PGSC0003DMT400006398	Endosomal P24A protein	PF02990(Nonaspanin (TM9SF))
PGSC0003DMT400006402	Conserved gene of unknown function	NA
PGSC0003DMT400006407	Protein kinase PKN/PRK1, effector	NA
PGSC0003DMT400006408	Thioredoxin	PF00085(Thioredoxin domain)
PGSC0003DMT400006409	PRA1 family protein F3	PF03208(Prenylated rab acceptor PRA1)
PGSC0003DMT400006410	Conserved gene of unknown function	PF00076(RNA recognition motif, RNP-1) PF00076(RNA recognition motif, RNP-1)
PGSC0003DMT400006419	Ser/Thr specific protein phosphatase 2A B regulatory subunit beta isoform	PF00400(WD40 repeat, subgroup) PF00400(WD40 repeat, subgroup)
PGSC0003DMT400006421	Zinc finger protein	PF02701(Zinc finger, Dof-type)
PGSC0003DMT400006422	Conserved gene of unknown function	NA
PGSC0003DMT400006425	40S ribosomal protein S15a-2	PF00410(Ribosomal protein S8)
PGSC0003DMT400006434	Conserved gene of unknown function	PF02485(Core-2/I-Branching enzyme)
PGSC0003DMT400006437	RNA m5u methyltransferase	PF05958((Uracil-5)-methyltransferase)
PGSC0003DMT400006452	DNA binding protein	PF00010(Helix-loop-helix DNA-binding domain)
PGSC0003DMT400006456	Conserved gene of unknown function	NA
PGSC0003DMT400006458	Conserved gene of unknown function	NA
PGSC0003DMT400006459	Zinc finger protein	PF00657(Lipase, GDSL)
PGSC0003DMT400006461	Zinc finger protein	PF00657(Lipase, GDSL)
PGSC0003DMT400006465	DNA repair protein	NA
PGSC0003DMT400006469	Pentatricopeptide repeat-containing protein	PF01535(Pentatricopeptide repeat) PF01535(Pentatricopeptide repeat) PF01535(Pentatricopeptide repeat) PF01535(Pentatricopeptide repeat) PF01535(Pentatricopeptide repeat) PF01535(Pentatricopeptide repeat) PF01535(Pentatricopeptide repeat) PF01535(Pentatricopeptide repeat) PF01535(Pentatricopeptide repeat) PF01535(Pentatricopeptide repeat)
PGSC0003DMT400006471	Stem 28 kDa glycoprotein	PF03767(Acid phosphatase (Class B))
PGSC0003DMT400006472	Conserved gene of unknown function	NA
PGSC0003DMT400006474	Hexokinase 7	PF03727(Hexokinase, C-terminal) PF00349(Hexokinase, N-terminal)
PGSC0003DMT400006475	LysM type receptor kinase	PF00069(Serine/threonine-protein kinase-like domain)
PGSC0003DMT400006484	Gene of unknown function	NA
PGSC0003DMT400006485	Downstream target of agl15-4	NA
PGSC0003DMT400006487	Conserved gene of unknown function	NA
PGSC0003DMT400006489	Conserved gene of unknown function	PF07911(Protein of unknown function DUF1677, plant)
PGSC0003DMT400006490	SEC13 family protein	PF00400(WD40 repeat, subgroup) PF00400(WD40 repeat, subgroup) PF00400(WD40 repeat, subgroup) PF00400(WD40 repeat, subgroup) PF00400(WD40 repeat, subgroup) PF00400(WD40 repeat, subgroup)
PGSC0003DMT400006494	Conserved gene of unknown function	NA
PGSC0003DMT400006496	Nucleoporin NUP53	PF05172(MPPN)
PGSC0003DMT400006497	UPF0497 membrane protein 14	PF04535(Uncharacterised protein family UPF0497, trans-membrane plant)
PGSC0003DMT400006501	Rubisco subunit binding-protein beta subunit, rubb	PF00118(Chaperonin Cpn60/TCP-1)
PGSC0003DMT400006508	BY-2 kinesin 10	PF00225(Kinesin, motor domain)
PGSC0003DMT400006512	Ribosomal protein L37	PF01907(Ribosomal protein L37e)
PGSC0003DMT400006523	Conserved gene of unknown function	PF01925(Protein of unknown function DUF81)
PGSC0003DMT400006527	Cytoplasmic dynein light chain	PF01221(Dynein light chain, type 1/2)
PGSC0003DMT400006531	Pollen-specific kinase partner protein	PF03759(Rop nucleotide exchanger, PRONE)
PGSC0003DMT400006532	30S ribosomal protein S17	PF00366(Ribosomal protein S17)
PGSC0003DMT400006547	Tha8	NA
PGSC0003DMT400006548	Auxin-regulated protein	PF02309(AUX/IAA protein)
PGSC0003DMT400006558	Delta TIP	PF00230(Major intrinsic protein)
PGSC0003DMT400006569	Pentatricopeptide repeat-containing protein	PF01535(Pentatricopeptide repeat) PF01535(Pentatricopeptide repeat) PF01535(Pentatricopeptide repeat) PF01535(Pentatricopeptide repeat) PF01535(Pentatricopeptide repeat) PF01535(Pentatricopeptide repeat) PF01535(Pentatricopeptide repeat) PF01535(Pentatricopeptide repeat) PF01535(Pentatricopeptide repeat) PF01535(Pentatricopeptide repeat)
PGSC0003DMT400006572	Vegetative storage protein	PF01535(Pentatricopeptide repeat) PF01535(Pentatricopeptide repeat) PF01535(Pentatricopeptide repeat) PF01535(Pentatricopeptide repeat) PF01535(Pentatricopeptide repeat) PF01535(Pentatricopeptide repeat)
PGSC0003DMT400006578	D-glycerate 3-kinase, chloroplast	NA
PGSC0003DMT400006581	CENP-C	NA
PGSC0003DMT400006583	Conserved gene of unknown function	PF01344(Kelch repeat type 1) PF01344(Kelch repeat type 1) PF00646(F-box domain, cyclin-like)
PGSC0003DMT400006584	F-box/kelch-repeat protein	PF01344(Kelch repeat type 1) PF01344(Kelch repeat type 1)
PGSC0003DMT400006585	Cdc27B	PF00515(Tetratricopeptide TPR-1) PF00515(Tetratricopeptide TPR-1) PF00515(Tetratricopeptide TPR-1)
PGSC0003DMT400006590	MAR-binding filament 1	NA
PGSC0003DMT400006592	Protein SYS1	PF09801(Integral membrane protein SYS1-related)
PGSC0003DMT400006594	Coatomer subunit beta'-2	PF00400(WD40 repeat, subgroup) PF00400(WD40 repeat, subgroup) PF00400(WD40 repeat, subgroup)
PGSC0003DMT400006598	COP1-interacting protein 7 (CIP7)	NA
PGSC0003DMT400006601	TATA binding protein associated factor	PF03847(Transcription initiation factor TFIID)
PGSC0003DMT400006604	Conserved gene of unknown function	NA
PGSC0003DMT400006606	Conserved gene of unknown function	NA
PGSC0003DMT400006608	Protein phosphatase 2C ABI2 homolog	PF00481(Protein phosphatase 2C, N-terminal)
PGSC0003DMT400006616	Actin-binding protein ABP140	PF08242(Methyltransferase type 12)
PGSC0003DMT400006617	Conserved gene of unknown function	NA
PGSC0003DMT400006622	Glycylpeptide N-tetradecanoyltransferase	PF02799(Myristoyl-CoA:protein N-myristoyltransferase, C-terminal) PF01233(Myristoyl-CoA:protein N-myristoyltransferase, N-terminal)
PGSC0003DMT400006625	Casein kinase	PF00069(Serine/threonine-protein kinase-like domain)
PGSC0003DMT400006627	Phospholipid-transporting ATPase	PF00122(ATPase, P-type, ATPase-associated domain)
PGSC0003DMT400006628	Nonclathrin coat protein zeta1-COP	PF01217(NULL)
PGSC0003DMT400006632	Acid phosphatase	PF01975(Survival protein SurE-like phosphatase/nucleotidase)
PGSC0003DMT400006633	Succinic semialdehyde reductase isofom2	PF03446(6-phosphogluconate dehydrogenase, NAD-binding)
PGSC0003DMT400006638	Heterogeneous nuclear ribonucleoprotein A3	PF00076(RNA recognition motif, RNP-1) PF00076(RNA recognition motif, RNP-1)
PGSC0003DMT400006639	Cell wall invertase	PF00251(Glycosyl hydrolases family 32, N-terminal) PF08244(Glycosyl hydrolase family 32, C-terminal)
PGSC0003DMT400006641	RNA binding protein	PF05266(Protein of unknown function DUF724) PF05641(Agenet)
PGSC0003DMT400006642	Chaperonin-60kD, ch60	PF00118(Chaperonin Cpn60/TCP-1)
PGSC0003DMT400006643	Harpin-induced 1	PF03168(Late embryogenesis abundant protein, group 2)
PGSC0003DMT400006646	Glucose-methanol-choline (Gmc) oxidoreductase	PF05199(Glucose-methanol-choline oxidoreductase, C-terminal) PF00732(Glucose-methanol-choline oxidoreductase, N-terminal)
PGSC0003DMT400006649	CA-responsive protein	NA
PGSC0003DMT400006654	Beta-galactosidase	PF01301(Glycoside hydrolase, family 35) PF02140(D-galactoside/L-rhamnose binding SUEL lectin)
PGSC0003DMT400006657	RNA binding protein	NA
PGSC0003DMT400006661	Phospholipase d	PF12357(NULL) PF00614(Phospholipase D/Transphosphatidylase) PF00614(Phospholipase D/Transphosphatidylase)
PGSC0003DMT400006664	ATP binding protein	PF07714(Serine-threonine/tyrosine-protein kinase)
PGSC0003DMT400006680	Developmental protein	PF03357(Snf7)
PGSC0003DMT400006681	Ribosomal protein L28	PF01778(Ribosomal protein L28e)
PGSC0003DMT400006682	Conserved gene of unknown function	NA
PGSC0003DMT400006689	F-box family protein	NA
PGSC0003DMT400006691	IAA-amino acid hydrolase	PF01546(Peptidase M20) PF07687(Peptidase M20, dimerisation)
PGSC0003DMT400006698	Conserved gene of unknown function	PF05910(Protein of unknown function DUF868, plant)
PGSC0003DMT400006708	Conserved gene of unknown function	NA
PGSC0003DMT400006709	ARF domain class transcription factor	PF02309(AUX/IAA protein)
PGSC0003DMT400006713	Clavaminate synthase	PF02668(Taurine catabolism dioxygenase TauD/TfdA)
PGSC0003DMT400006719	Gene of unknown function	NA
PGSC0003DMT400006726	Malic enzyme	PF03949(Malic enzyme, NAD-binding) PF00390(Malic enzyme, N-terminal)
PGSC0003DMT400006729	PDR8/PEN3 (PLEIOTROPIC DRUG RESISTANCE8)	PF01061(ABC-2 type transporter) PF01061(ABC-2 type transporter) PF08370(Plant PDR ABC transporter associated) PF00005(ABC transporter-like) PF00005(ABC transporter-like)
PGSC0003DMT400006733	ESTs AU078251(R0889)	NA
PGSC0003DMT400006734	Avr9/Cf-9 rapidly elicited protein 146	NA
PGSC0003DMT400006735	DNA binding protein	PF08670(MEKHLA) PF01852(Lipid-binding START) PF00046(Homeobox)
PGSC0003DMT400006741	Conserved gene of unknown function	PF05705(Protein of unknown function DUF829, transmembrane 53)
PGSC0003DMT400006743	Endo-1,4-beta-D-glucanase	PF00759(Glycoside hydrolase, family 9)
PGSC0003DMT400006751	AP2 domain class transcription factor	PF00847(Pathogenesis-related transcriptional factor/ERF, DNA-binding)
PGSC0003DMT400006752	Phox (PX) domain-containing protein	NA
PGSC0003DMT400006756	Protein disulfide isomerase	PF00085(Thioredoxin domain) PF00085(Thioredoxin domain)
PGSC0003DMT400006761	Low density lipoprotein B	PF08700(Vps51/Vps67)
PGSC0003DMT400006768	Photosystem I psaH protein	PF03244(Photosystem I reaction centre subunit VI)
PGSC0003DMT400006770	Homeobox protein	PF01852(Lipid-binding START) PF00046(Homeobox)
PGSC0003DMT400006782	Conserved gene of unknown function	PF00857(Isochorismatase-like)
PGSC0003DMT400006783	Transcription factor	NA
PGSC0003DMT400006784	Peroxisome assembly factor 1	PF04757(Pex, N-terminal)
PGSC0003DMT400006788	Conserved gene of unknown function	NA
PGSC0003DMT400006793	Gene of unknown function	NA
PGSC0003DMT400006794	Conserved gene of unknown function	NA
PGSC0003DMT400006800	Auxin-induced protein AUX22	PF02309(AUX/IAA protein)
PGSC0003DMT400006804	Phospholipase	PF05278(Phospholipase-like, arabidopsis)
PGSC0003DMT400006808	NMDA receptor-regulated protein	PF12569(NULL) PF07719(Tetratricopeptide TPR2)
PGSC0003DMT400006812	Ran-binding protein	PF08911(Nuclear pore complex, NUP2/50/61) PF00638(Ran binding protein 1)
PGSC0003DMT400006820	Sulfate/bicarbonate/oxalate exchanger and transporter sat-1	PF00916(Sulphate transporter) PF01740(Sulphate transporter/antisigma-factor antagonist STAS)
PGSC0003DMT400006821	Conserved gene of unknown function	PF07762(Protein of unknown function DUF1618)
PGSC0003DMT400006822	Conserved gene of unknown function	PF12023(Protein of unknown function DUF3511)
PGSC0003DMT400006823	Gene of unknown function	NA
PGSC0003DMT400006825	Gene of unknown function	NA
PGSC0003DMT400006828	NAD(P)H-quinone oxidoreductase subunit J, chloroplastic	NA
PGSC0003DMT400006829	Conserved gene of unknown function	NA
PGSC0003DMT400006847	Esterase/lipase superfamily protein	PF00561(Alpha/beta hydrolase fold-1)
PGSC0003DMT400006851	DNA binding protein	PF00170(bZIP transcription factor, bZIP-1)
PGSC0003DMT400006858	Conserved gene of unknown function	NA
PGSC0003DMT400006861	APO protein 3, mitochondrial	PF05634(Protein of unknown function DUF794, plant)
PGSC0003DMT400006862	Serine/threonine protein kinase	PF00069(Serine/threonine-protein kinase-like domain) PF00069(Serine/threonine-protein kinase-like domain)
PGSC0003DMT400006867	Gene of unknown function	NA
PGSC0003DMT400006887	Protein G10	PF01125(G10 protein)
PGSC0003DMT400006891	Protein ELC	PF05743(Tumour susceptibility gene 101) PF09454(Steadiness box)
PGSC0003DMT400006894	Fructose-bisphosphate aldolase	PF00274(Fructose-bisphosphate aldolase, class-I)
PGSC0003DMT400006901	Conserved gene of unknown function	NA
PGSC0003DMT400006904	GRF domain class transcription factor	NA
PGSC0003DMT400006908	Heat shock protein binding protein	PF02889(Sec63 domain)
PGSC0003DMT400006915	Phytosulfokine peptide	PF06404(Phytosulfokine)
PGSC0003DMT400006927	Histone deacetylase HDT1	PF03066(Nucleoplasmin)
PGSC0003DMT400006937	Conserved gene of unknown function	PF05003(Protein of unknown function DUF668) PF11961(Protein of unknown function DUF3475)
PGSC0003DMT400006940	Geranyl geranyl pyrophosphate synthase	PF00348(Polyprenyl synthetase)
PGSC0003DMT400006941	Cytochrome P450 76A1	PF00067(Cytochrome P450)
PGSC0003DMT400006944	Receptor kinase	PF00069(Serine/threonine-protein kinase-like domain) PF00560(Leucine-rich repeat) PF00560(Leucine-rich repeat)
PGSC0003DMT400006945	Pyruvate kinase	PF00224(Pyruvate kinase, barrel) PF02887(Pyruvate kinase, alpha/beta)
PGSC0003DMT400006947	ATPP2-A13	NA
PGSC0003DMT400006951	Srpk	PF00069(Serine/threonine-protein kinase-like domain) PF00069(Serine/threonine-protein kinase-like domain)
PGSC0003DMT400006953	Conserved gene of unknown function	PF01423(Like-Sm ribonucleoprotein (LSM) domain)
PGSC0003DMT400006955	Purple acid phosphatase 20	PF00149(Metallophosphoesterase)
PGSC0003DMT400006957	Stress-associated protein 8	PF01428(Zinc finger, AN1-type) PF01754(Zinc finger, A20-type)
PGSC0003DMT400006971	F-box family protein	PF00646(F-box domain, cyclin-like)
PGSC0003DMT400007000	Monodehydroascorbate reductase	PF07992(FAD-dependent pyridine nucleotide-disulphide oxidoreductase) PF00070(Pyridine nucleotide-disulphide oxidoreductase, NAD-binding region)
PGSC0003DMT400007009	Gene of unknown function	PF00125(Histone core)
PGSC0003DMT400007012	Ankyrin repeat domain-containing protein EMB506, chloroplastic	PF00023(Ankyrin repeat) PF00023(Ankyrin repeat) PF00023(Ankyrin repeat)
PGSC0003DMT400007016	Transcription factor	NA
PGSC0003DMT400007017	Conserved gene of unknown function	PF04949(Protein of unknown function DUF662)
PGSC0003DMT400007020	ACI14	PF00149(Metallophosphoesterase)
PGSC0003DMT400007029	Gamma-tubulin complex component	PF04130(Spc97/Spc98)
PGSC0003DMT400007032	Conserved gene of unknown function	PF04818(Protein of unknown function DUF618)
PGSC0003DMT400007038	Repressor of silencing 1	PF00730(HhH-GPD domain)
PGSC0003DMT400007043	Delta14-sterol reductase	PF01222(Ergosterol biosynthesis ERG4/ERG24)
PGSC0003DMT400007050	Cellulose synthase-like A1	PF00535(Glycosyl transferase, family 2)
PGSC0003DMT400007051	Conserved gene of unknown function	NA
PGSC0003DMT400007053	Conserved gene of unknown function	NA
PGSC0003DMT400007056	DNA binding protein	PF03479(Protein of unknown function DUF296) PF02178(AT hook, DNA-binding motif)
PGSC0003DMT400007058	Cytochrome P450	PF00067(Cytochrome P450)
PGSC0003DMT400007059	Homeodomain-like; Uridylate kinase	PF00696(Aspartate/glutamate/uridylate kinase) PF10545(MADF domain)
PGSC0003DMT400007060	Homeodomain	NA
PGSC0003DMT400007062	Ribosomal protein L24	PF01246(Ribosomal protein L24e)
PGSC0003DMT400007068	Conserved gene of unknown function	PF01925(Protein of unknown function DUF81) PF01925(Protein of unknown function DUF81)
PGSC0003DMT400007070	LEA protein group 3	PF02987(Late embryogenesis abundant protein, group 4) PF02987(Late embryogenesis abundant protein, group 4) PF02987(Late embryogenesis abundant protein, group 4) PF02987(Late embryogenesis abundant protein, group 4) PF02987(Late embryogenesis abundant protein, group 4)
PGSC0003DMT400007071	VQ motif-containing protein	PF05678(VQ)
PGSC0003DMT400007072	Gene of unknown function	NA
PGSC0003DMT400007079	Gene of unknown function	NA
PGSC0003DMT400007080	Cytochrome P450 76A1	PF00067(Cytochrome P450)
PGSC0003DMT400007084	Gene of unknown function	NA
PGSC0003DMT400007086	COR413-PM2	PF05562(Cold acclimation WCOR413)
PGSC0003DMT400007087	Conserved gene of unknown function	NA
PGSC0003DMT400007088	NtK-1	PF00069(Serine/threonine-protein kinase-like domain)
PGSC0003DMT400007091	Zinc finger CCCH domain-containing protein 3	PF00642(Zinc finger, CCCH-type) PF06220(Zinc finger, U1-C type)
PGSC0003DMT400007095	Polygalacturonase	PF00295(Glycoside hydrolase, family 28)
PGSC0003DMT400007105	Glucose-6-phosphate 1-dehydrogenase	PF02781(Glucose-6-phosphate dehydrogenase, C-terminal) PF00479(Glucose-6-phosphate dehydrogenase, NAD-binding)
PGSC0003DMT400007107	Conserved gene of unknown function	NA
PGSC0003DMT400007108	Auxin-induced protein 5NG4	PF00892(Protein of unknown function DUF6, transmembrane)
PGSC0003DMT400007119	Synbindin	PF04099(Sybindin-like protein)
PGSC0003DMT400007122	Clathrin-associated adaptor complexes medium subunit	PF00928(Clathrin adaptor, mu subunit, C-terminal)
PGSC0003DMT400007125	Beta-fructofuranosidase	PF04853(Plant neutral invertase)
PGSC0003DMT400007129	Agenet domain-containing protein	PF05641(Agenet) PF05641(Agenet)
PGSC0003DMT400007130	Importin alpha 1	PF00514(Armadillo) PF00514(Armadillo) PF00514(Armadillo) PF00514(Armadillo) PF00514(Armadillo) PF00514(Armadillo) PF00514(Armadillo) PF00514(Armadillo) PF01749(Importin-alpha-like, importin-beta-binding domain)
PGSC0003DMT400007134	Conserved gene of unknown function	PF09597(IGR protein motif)
PGSC0003DMT400007140	Ferroportin protein family	PF06963(Ferroporti-1)
PGSC0003DMT400007146	Kelch repeat protein	PF01344(Kelch repeat type 1) PF01344(Kelch repeat type 1) PF07646(Kelch repeat type 2) PF07646(Kelch repeat type 2)
PGSC0003DMT400007147	Conserved gene of unknown function	PF09459(Cytochrome c-552/DMSO reductase-like, haem-binding domain)
PGSC0003DMT400007150	Nucleolar protein nop56	PF01798(Pre-mRNA processing ribonucleoprotein, snoRNA-binding domain) PF08060(NOSIC) PF08156(NOP5, N-terminal)
PGSC0003DMT400007153	Conserved gene of unknown function	PF04795(PAPA-1-like conserved region) PF04438(Zinc finger, HIT-type)
PGSC0003DMT400007157	ATP-dependent Clp protease proteolytic subunit	PF00574(Peptidase S14, ClpP) PF00657(Lipase, GDSL)
PGSC0003DMT400007159	Knox	PF03791(KNOX2) PF03790(KNOX1) PF03789(ELK) PF00046(Homeobox)
PGSC0003DMT400007163	Microfibril-associated protein	PF06991(Micro-fibrillar-associated 1, C-terminal)
PGSC0003DMT400007166	Conserved gene of unknown function	NA
PGSC0003DMT400007170	Dimethyladenosine transferase	PF00398(Ribosomal RNA adenine methylase transferase)
PGSC0003DMT400007171	Ribosomal pseudouridine synthase	PF00849(Pseudouridine synthase, RsuA and RluB/C/D/E/F)
PGSC0003DMT400007177	Calreticulin	PF00262(Calreticulin/calnexin)
PGSC0003DMT400007182	Dihydrolipoyl dehydrogenase	PF07992(FAD-dependent pyridine nucleotide-disulphide oxidoreductase) PF02852(Pyridine nucleotide-disulphide oxidoreductase, dimerisation) PF00070(Pyridine nucleotide-disulphide oxidoreductase, NAD-binding region)
PGSC0003DMT400007183	Small GTP-binding protein Sar1BNt	PF00025(ARF/SAR superfamily)
PGSC0003DMT400007185	Disulfide-isomerase	PF00085(Thioredoxin domain) PF00085(Thioredoxin domain) PF07749(Endoplasmic reticulum, protein ERp29, C-terminal)
PGSC0003DMT400007188	Conserved gene of unknown function	PF04535(Uncharacterised protein family UPF0497, trans-membrane plant)
PGSC0003DMT400007189	Oxygen-evolving enhancer protein 1, chloroplastic	PF01716(Photosystem II manganese-stabilising protein PsbO)
PGSC0003DMT400007191	MRNA, clone: rafl24-09-C04	PF04884(Protein of unknown function DUF647)
PGSC0003DMT400007199	Sulfotransferase	PF02362(Transcriptional factor B3) PF02362(Transcriptional factor B3)
PGSC0003DMT400007202	Pyroglutamyl-peptidase I	PF01470(Peptidase C15, pyroglutamyl peptidase I)
PGSC0003DMT400007203	Zinc finger protein	PF00657(Lipase, GDSL)
PGSC0003DMT400007215	ABC transporter family protein	NA
PGSC0003DMT400007216	Conserved gene of unknown function	PF04398(Protein of unknown function DUF538)
PGSC0003DMT400007217	Conserved gene of unknown function	PF04398(Protein of unknown function DUF538)
PGSC0003DMT400007222	Xaa-pro dipeptidase	PF05195(Peptidase M24B, X-Pro dipeptidase/aminopeptidase P N-terminal) PF00557(Peptidase M24, structural domain)
PGSC0003DMT400007224	Conserved gene of unknown function	PF03959(Serine hydrolase)
PGSC0003DMT400007230	Conserved gene of unknown function	NA
PGSC0003DMT400007231	Transcription factor	NA
PGSC0003DMT400007271	Pentatricopeptide repeat-containing protein	PF01535(Pentatricopeptide repeat) PF01535(Pentatricopeptide repeat) PF01535(Pentatricopeptide repeat) PF01535(Pentatricopeptide repeat)
PGSC0003DMT400007274	TMV resistance protein N	PF00931(NB-ARC) PF01582(Toll-Interleukin receptor)
PGSC0003DMT400007275	Nicotianamine synthase	PF03059(NULL)
PGSC0003DMT400007277	Conserved gene of unknown function	NA
PGSC0003DMT400007278	Pentatricopeptide repeat-containing protein	PF01535(Pentatricopeptide repeat) PF01535(Pentatricopeptide repeat) PF01535(Pentatricopeptide repeat) PF01535(Pentatricopeptide repeat) PF01535(Pentatricopeptide repeat) PF01535(Pentatricopeptide repeat) PF01535(Pentatricopeptide repeat) PF01535(Pentatricopeptide repeat) PF01535(Pentatricopeptide repeat) PF01535(Pentatricopeptide repeat) PF01535(Pentatricopeptide repeat)
PGSC0003DMT400007287	USP	PF00582(UspA)
PGSC0003DMT400007288	Pentatricopeptide repeat-containing protein	PF01535(Pentatricopeptide repeat) PF01535(Pentatricopeptide repeat) PF01535(Pentatricopeptide repeat) PF01535(Pentatricopeptide repeat) PF01535(Pentatricopeptide repeat) PF01535(Pentatricopeptide repeat)
PGSC0003DMT400007289	Zinc finger protein	PF12171(Zinc finger, double-stranded RNA binding)
PGSC0003DMT400007292	Conserved gene of unknown function	NA
PGSC0003DMT400007299	3-5 exonuclease	PF01612(3'-5' exonuclease)
PGSC0003DMT400007315	Conserved gene of unknown function	PF12023(Protein of unknown function DUF3511)
PGSC0003DMT400007319	Ganglioside induced differentiation associated protein	PF01661(Appr-1-p processing)
PGSC0003DMT400007325	Eukaryotic translation initiation factor 5A-4	PF01287(Translation elongation factor, IF5A C-terminal)
PGSC0003DMT400007331	Conserved gene of unknown function	PF00931(NB-ARC)
PGSC0003DMT400007334	Conserved gene of unknown function	NA
PGSC0003DMT400007341	NAC domain protein NAC2	PF02365(No apical meristem (NAM) protein)
PGSC0003DMT400007347	Kelch repeat-containing F-box family protein	PF01344(Kelch repeat type 1) PF01344(Kelch repeat type 1)
PGSC0003DMT400007349	Spliceosome associated protein	PF12230(Pre-mRNA splicing factor PRP21 like protein) PF01805(SWAP/Surp) PF01805(SWAP/Surp) PF00240(Ubiquitin)
PGSC0003DMT400007351	Myb-like DNA-binding protein	PF00249(Myb, DNA-binding) PF00249(Myb, DNA-binding)
PGSC0003DMT400007360	Conserved gene of unknown function	PF07059(Protein of unknown function DUF1336)
PGSC0003DMT400007376	Homeobox protein	PF02183(Leucine zipper, homeobox-associated) PF00046(Homeobox)
PGSC0003DMT400007384	Stage III sporulation protein AA	PF00004(ATPase, AAA-type, core)
PGSC0003DMT400007396	Ubiquitin-protein ligase	PF08387(FBD) PF00646(F-box domain, cyclin-like)
PGSC0003DMT400007397	Conserved gene of unknown function	NA
PGSC0003DMT400007398	ATP binding protein	PF03141(Protein of unknown function DUF248, methyltransferase putative) PF03141(Protein of unknown function DUF248, methyltransferase putative)
PGSC0003DMT400007401	Nucleotide pyrophosphatase/phosphodiesterase	PF00149(Metallophosphoesterase)
PGSC0003DMT400007405	Gene of unknown function	NA
PGSC0003DMT400007407	Conserved gene of unknown function	PF05904(Protein of unknown function DUF863, plant)
PGSC0003DMT400007408	Aspartate/glutamate/uridylate kinase family protein	PF00696(Aspartate/glutamate/uridylate kinase)
PGSC0003DMT400007415	Conserved gene of unknown function	NA
PGSC0003DMT400007416	Transmembrane emp24 domain-containing protein 10	PF01105(emp24/gp25L/p24)
PGSC0003DMT400007417	Conserved gene of unknown function	PF07802(GCK)
PGSC0003DMT400007418	Ribosomal protein L32	PF01783(Ribosomal protein L32p)
PGSC0003DMT400007419	UPF0497 membrane protein 1	PF04535(Uncharacterised protein family UPF0497, trans-membrane plant)
PGSC0003DMT400007420	Mitochondrial transcription termination factor family protein	PF02536(Mitochodrial transcription termination factor-related)
PGSC0003DMT400007430	Transcription regulator	PF00010(Helix-loop-helix DNA-binding domain)
PGSC0003DMT400007431	40S ribosomal protein S9	PF00163(Ribosomal protein S4) PF01479(RNA-binding S4)
PGSC0003DMT400007432	Sn-1 protein	PF00407(Bet v I allergen)
PGSC0003DMT400007434	Sn-1 protein	PF00407(Bet v I allergen)
PGSC0003DMT400007438	Calcium ion binding protein	PF05042(Caleosin related)
PGSC0003DMT400007441	Nitrate transporter	PF00854(Oligopeptide transporter)
PGSC0003DMT400007445	Potyviral capsid protein interacting protein 1	PF01556(Chaperone DnaJ, C-terminal) PF00226(Heat shock protein DnaJ, N-terminal)
PGSC0003DMT400007448	CW14 protein	PF07059(Protein of unknown function DUF1336)
PGSC0003DMT400007454	Leucine-rich repeat receptor-like kinase	PF00069(Serine/threonine-protein kinase-like domain) PF08263(Leucine-rich repeat-containing N-terminal domain, type 2) PF00560(Leucine-rich repeat) PF00560(Leucine-rich repeat)
PGSC0003DMT400007456	Conserved gene of unknown function	NA
PGSC0003DMT400007462	Gene of unknown function	NA
PGSC0003DMT400007465	Conserved gene of unknown function	PF03006(Hly-III related)
PGSC0003DMT400007468	Proline-rich protein	NA
PGSC0003DMT400007474	YABBY domain class transcription factor	PF04690(YABBY protein)
PGSC0003DMT400007475	Calcineurin B-like interacting protein kinase	PF00069(Serine/threonine-protein kinase-like domain) PF03822(NAF domain)
PGSC0003DMT400007477	Serine-threonine protein kinase, plant-type	PF00560(Leucine-rich repeat) PF00560(Leucine-rich repeat) PF00560(Leucine-rich repeat) PF00560(Leucine-rich repeat) PF00560(Leucine-rich repeat) PF00560(Leucine-rich repeat) PF00560(Leucine-rich repeat) PF00560(Leucine-rich repeat) PF08263(Leucine-rich repeat-containing N-terminal domain, type 2)
PGSC0003DMT400007482	Serine/threonine-protein kinase bri1	PF00560(Leucine-rich repeat) PF00560(Leucine-rich repeat) PF00560(Leucine-rich repeat) PF00560(Leucine-rich repeat) PF00560(Leucine-rich repeat) PF00560(Leucine-rich repeat) PF00560(Leucine-rich repeat) PF00560(Leucine-rich repeat) PF00560(Leucine-rich repeat) PF00560(Leucine-rich repeat)
PGSC0003DMT400007494	DNA binding protein	PF00847(Pathogenesis-related transcriptional factor/ERF, DNA-binding)
PGSC0003DMT400007496	Xenotropic and polytropic murine leukemia virus receptor ids-4	PF03105(SPX, N-terminal) PF03105(SPX, N-terminal)
PGSC0003DMT400007497	Heme oxygenase 1	PF01126(Haem oxygenase-like)
PGSC0003DMT400007500	Polygalacturonase	PF00295(Glycoside hydrolase, family 28)
PGSC0003DMT400007502	Zinc finger (CCCH-type) family protein	PF00642(Zinc finger, CCCH-type)
PGSC0003DMT400007503	Protein kinase APK1B, chloroplast	PF07714(Serine-threonine/tyrosine-protein kinase)
PGSC0003DMT400007506	Sucrose synthase	PF00862(Sucrose synthase) PF00534(Glycosyl transferase, group 1)
PGSC0003DMT400007507	SAUR family protein	PF02519(Auxin responsive SAUR protein)
PGSC0003DMT400007510	Conserved gene of unknown function	PF04043(Pectinesterase inhibitor)
PGSC0003DMT400007511	AP2/ERF domain-containing transcription factor	PF00847(Pathogenesis-related transcriptional factor/ERF, DNA-binding)
PGSC0003DMT400007513	Oligouridylate binding protein	PF00076(RNA recognition motif, RNP-1) PF00076(RNA recognition motif, RNP-1) PF00076(RNA recognition motif, RNP-1)
PGSC0003DMT400007514	Chlorophyll A/B binding protein	PF00504(NULL)
PGSC0003DMT400007518	Receptor kinase 3	PF00069(Serine/threonine-protein kinase-like domain) PF00560(Leucine-rich repeat) PF00560(Leucine-rich repeat)
PGSC0003DMT400007519	Conserved gene of unknown function	PF06172(Protein of unknown function DUF985)
PGSC0003DMT400007520	Proteasome subunit alpha type-6	PF00227(Proteasome, subunit alpha/beta) PF10584(Proteasome, alpha-subunit, conserved site)
PGSC0003DMT400007521	Apocytochrome f	NA
PGSC0003DMT400007525	Conserved gene of unknown function	PF00560(Leucine-rich repeat) PF00560(Leucine-rich repeat)
PGSC0003DMT400007542	CUE domain containing protein	PF02845(Ubiquitin system component Cue)
PGSC0003DMT400007543	Nucleosome-binding protein	PF01429(Methyl-CpG DNA binding)
PGSC0003DMT400007545	EIN3-binding F-box protein 1	PF00646(F-box domain, cyclin-like)
PGSC0003DMT400007553	Conserved gene of unknown function	PF09807(Protein of unknown function DUF2348)
PGSC0003DMT400007561	Methyltransferase, FkbM family protein	NA
PGSC0003DMT400007570	RGC1	PF00931(NB-ARC)
PGSC0003DMT400007571	Pyruvate dehydrogenase E1 alpha subunit	PF00676(Dehydrogenase, E1 component)
PGSC0003DMT400007573	40S ribosomal protein S17	PF00366(Ribosomal protein S17)
PGSC0003DMT400007574	DSK2	PF07714(Serine-threonine/tyrosine-protein kinase)
PGSC0003DMT400007575	40S ribosomal protein S17	PF00366(Ribosomal protein S17)
PGSC0003DMT400007581	SAUR family protein	PF02519(Auxin responsive SAUR protein)
PGSC0003DMT400007585	Beta-ketoacyl-ACP synthase II-1	PF00109(Beta-ketoacyl synthase, N-terminal) PF02801(Beta-ketoacyl synthase, C-terminal)
PGSC0003DMT400007587	Small molecular heat shock protein	PF00011(Heat shock protein Hsp20)
PGSC0003DMT400007588	Chaperonin 21	PF00166(Chaperonin Cpn10) PF00166(Chaperonin Cpn10)
PGSC0003DMT400007592	Jasmonate ZIM-domain protein 1	PF06200(Tify) PF09425(CCT domain-like)
PGSC0003DMT400007594	Polygalacturonase	PF00295(Glycoside hydrolase, family 28)
PGSC0003DMT400007597	Inter-alpha-trypsin inhibitor heavy chain	PF00092(von Willebrand factor, type A)
PGSC0003DMT400007598	Conserved gene of unknown function	PF03005(Protein of unknown function DUF231, plant)
PGSC0003DMT400007607	Gene of unknown function	NA
PGSC0003DMT400007610	Gene of unknown function	NA
PGSC0003DMT400007611	Gene of unknown function	NA
PGSC0003DMT400007615	Microsomal omega-6-desaturase	PF00487(Fatty acid desaturase, type 1) PF11960(Protein of unknown function DUF3474)
PGSC0003DMT400007616	Plastidic phosphate translocator1	NA
PGSC0003DMT400007619	UDP-glucosyltransferase	PF00201(UDP-glucuronosyl/UDP-glucosyltransferase)
PGSC0003DMT400007625	NRC1	PF00931(NB-ARC)
PGSC0003DMT400007650	Thioredoxin fold	PF00462(Glutaredoxin)
PGSC0003DMT400007661	Strictosidine synthase	PF03088(Strictosidine synthase, conserved region)
PGSC0003DMT400007670	P20Sh148J07	NA
PGSC0003DMT400007674	Histone H4	PF00125(Histone core)
PGSC0003DMT400007678	Pheophorbide A oxygenase	PF00355(Rieske [2Fe-2S] iron-sulphur domain)
PGSC0003DMT400007684	Cytochrome c oxidase subunit 1	PF00115(Cytochrome c oxidase, subunit I)
PGSC0003DMT400007707	Disease resistance protein R3a	PF00931(NB-ARC)
PGSC0003DMT400007721	Alr/erv	PF04777(Erv1/Alr)
PGSC0003DMT400007723	J domain-containing protein spf31	PF00226(Heat shock protein DnaJ, N-terminal)
PGSC0003DMT400007724	Conserved gene of unknown function	PF01103(Bacterial surface antigen (D15))
PGSC0003DMT400007728	DNAJ protein	PF01556(Chaperone DnaJ, C-terminal) PF00226(Heat shock protein DnaJ, N-terminal) PF00684(Heat shock protein DnaJ, cysteine-rich domain)
PGSC0003DMT400007731	FAS protein	PF04690(YABBY protein)
PGSC0003DMT400007732	Strictosidine synthase	PF03088(Strictosidine synthase, conserved region)
PGSC0003DMT400007733	Conserved gene of unknown function	NA
PGSC0003DMT400007734	Conserved gene of unknown function	NA
PGSC0003DMT400007735	Translation elongation factor	PF00009(Protein synthesis factor, GTP-binding) PF00679(Translation elongation factor EFG/EF2, C-terminal) PF03144(Translation elongation factor EFTu/EF1A, domain 2)
PGSC0003DMT400007736	Regulator of gene silencing	PF00036(EF-hand) PF00036(EF-hand)
PGSC0003DMT400007737	Regulator of gene silencing	PF00036(EF-hand)
PGSC0003DMT400007742	Cellular nucleic acid binding protein	PF00098(Zinc finger, CCHC-type) PF00098(Zinc finger, CCHC-type) PF00098(Zinc finger, CCHC-type) PF00098(Zinc finger, CCHC-type)
PGSC0003DMT400007746	Tousled	PF00069(Serine/threonine-protein kinase-like domain)
PGSC0003DMT400007759	Conserved gene of unknown function	NA
PGSC0003DMT400007760	Conserved gene of unknown function	PF11250(Protein of unknown function DUF3049)
PGSC0003DMT400007762	Serine/threonine-protein phosphatase BSL3	PF00149(Metallophosphoesterase) PF07646(Kelch repeat type 2)
PGSC0003DMT400007765	GTP-binding family protein	PF01926(GTP-binding protein, HSR1-related)
PGSC0003DMT400007769	Ubiquitin carrier protein	PF00179(Ubiquitin-conjugating enzyme, E2)
PGSC0003DMT400007773	Hypoxia-responsive family protein	PF04588(Hypoxia induced protein, conserved region)
PGSC0003DMT400007780	Calmodulin binding protein	NA
PGSC0003DMT400007783	Serine/threonine-protein kinase PBS1	PF07714(Serine-threonine/tyrosine-protein kinase)
PGSC0003DMT400007784	Kinesin	NA
PGSC0003DMT400007796	Pentatricopeptide repeat-containing protein	PF01535(Pentatricopeptide repeat) PF01535(Pentatricopeptide repeat) PF01535(Pentatricopeptide repeat) PF01535(Pentatricopeptide repeat) PF01535(Pentatricopeptide repeat) PF01535(Pentatricopeptide repeat) PF01535(Pentatricopeptide repeat) PF01535(Pentatricopeptide repeat)
PGSC0003DMT400007803	Beta-D-glucan exohydrolase	PF00933(Glycoside hydrolase, family 3, N-terminal) PF01915(Glycoside hydrolase, family 3, C-terminal)
PGSC0003DMT400007831	Gene of unknown function	NA
PGSC0003DMT400007836	Indole-3-acetic acid-induced protein ARG7	PF02519(Auxin responsive SAUR protein)
PGSC0003DMT400007838	Gene of unknown function	NA
PGSC0003DMT400007839	Gene of unknown function	NA
PGSC0003DMT400007840	Cytochrome P450	PF00067(Cytochrome P450)
PGSC0003DMT400007842	GPI transamidase subunit PIG-U family protein	PF06728(GPI transamidase subunit PIG-U)
PGSC0003DMT400007855	Calmodulin binding protein	NA
PGSC0003DMT400007864	Increased size exclusion limit 1a	PF00270(DNA/RNA helicase, DEAD/DEAH box type, N-terminal) PF00271(DNA/RNA helicase, C-terminal)
PGSC0003DMT400007865	Osmotin	PF00314(Thaumatin, pathogenesis-related)
PGSC0003DMT400007868	Osmotin	PF00314(Thaumatin, pathogenesis-related)
PGSC0003DMT400007869	Osmotin	PF00314(Thaumatin, pathogenesis-related)
PGSC0003DMT400007870	Osmotin	PF00314(Thaumatin, pathogenesis-related)
PGSC0003DMT400007873	Elicitor-responsive protein	PF00168(C2 calcium-dependent membrane targeting)
PGSC0003DMT400007876	GTP binding protein	PF04525(Protein of unknown function DUF567)
PGSC0003DMT400007879	GRAS family transcription factor	PF03514(Transcription factor GRAS)
PGSC0003DMT400007881	Ara4-interacting protein	PF00789(UBX)
PGSC0003DMT400007883	Generative cell specific-1	NA
PGSC0003DMT400007890	KOM	PF01694(NULL)
PGSC0003DMT400007892	Replication factor C / DNA polymerase III gamma-tau subunit	PF08542(Replication factor C) PF00004(ATPase, AAA-type, core)
PGSC0003DMT400007894	Conserved gene of unknown function	NA
PGSC0003DMT400007895	HSP transcription factor	PF00447(Heat shock factor (HSF)-type, DNA-binding)
PGSC0003DMT400007898	UDP-Glc-4-epimerase	PF01370(NAD-dependent epimerase/dehydratase)
PGSC0003DMT400007899	Myb	PF00249(Myb, DNA-binding) PF00249(Myb, DNA-binding) PF00249(Myb, DNA-binding)
PGSC0003DMT400007904	Ethylene-responsive proteinase inhibitor 1	PF00280(Proteinase inhibitor I13, potato inhibitor I)
PGSC0003DMT400007905	Osmotin	PF00314(Thaumatin, pathogenesis-related)
PGSC0003DMT400007906	Osmotin OSML15	PF00314(Thaumatin, pathogenesis-related)
PGSC0003DMT400007910	Conserved gene of unknown function	PF01429(Methyl-CpG DNA binding)
PGSC0003DMT400007912	Conserved gene of unknown function	NA
PGSC0003DMT400007914	Conserved gene of unknown function	PF00335(Tetraspanin)
PGSC0003DMT400007915	Pollen-specific protein SF3	PF00412(Zinc finger, LIM-type) PF00412(Zinc finger, LIM-type)
PGSC0003DMT400007919	Conserved gene of unknown function	PF03080(Protein of unknown function DUF239, plant) PF03080(Protein of unknown function DUF239, plant)
PGSC0003DMT400007921	Conserved gene of unknown function	NA
PGSC0003DMT400007922	Ring finger protein	PF00097(Zinc finger, C3HC4 RING-type)
PGSC0003DMT400007923	Conserved gene of unknown function	PF03141(Protein of unknown function DUF248, methyltransferase putative)
PGSC0003DMT400007924	Nonclathrin coat protein zeta2-COP	PF01217(NULL)
PGSC0003DMT400007927	D1 protease	PF03572(Peptidase S41) PF00595(PDZ/DHR/GLGF)
PGSC0003DMT400007933	Gene of unknown function	NA
PGSC0003DMT400007944	Phytochrome E	PF00360(Phytochrome, central region) PF00989(PAS fold) PF00989(PAS fold) PF08446(PAS fold-2) PF01590(GAF) PF02518(ATPase-like, ATP-binding domain) PF00512(Signal transduction histidine kinase, subgroup 1, dimerisation/phosphoacceptor domain)
PGSC0003DMT400007946	16S rRNA processing protein RimM family	PF01782(RimM protein) PF05239(PRC-barrel)
PGSC0003DMT400007948	Gene of unknown function	NA
PGSC0003DMT400007951	Plasma membrane associated protein	PF05512(AWPM-19-like)
PGSC0003DMT400007954	SH3 domain-containing protein 3	PF00018(Src homology-3 domain)
PGSC0003DMT400007960	MDR-like ABC transporter	PF00664(ABC transporter, transmembrane domain) PF00664(ABC transporter, transmembrane domain) PF00005(ABC transporter-like) PF00005(ABC transporter-like)
PGSC0003DMT400007963	Leucoanthocyanidin dioxygenase	PF03171(Oxoglutarate/iron-dependent oxygenase)
PGSC0003DMT400007965	Conserved gene of unknown function	PF00566(RabGAP/TBC)
PGSC0003DMT400007970	Double-stranded DNA-binding protein	PF01984(DNA-binding TFAR19-related protein)
PGSC0003DMT400007972	Conserved gene of unknown function	PF06972(Protein of unknown function DUF1296)
PGSC0003DMT400007975	COR414-TM1	PF05562(Cold acclimation WCOR413)
PGSC0003DMT400007977	Two-component response regulator ARR8	PF00072(Signal transduction response regulator, receiver domain)
PGSC0003DMT400007978	NLI interacting factor (NIF) family protein	PF03031(NLI interacting factor)
PGSC0003DMT400007982	AML1	PF04059(RNA recognition motif 2) PF00076(RNA recognition motif, RNP-1) PF00076(RNA recognition motif, RNP-1)
PGSC0003DMT400007986	Cell wall protein TIR4	NA
PGSC0003DMT400007989	Flavonol synthase/flavanone 3-hydroxylase	PF03171(Oxoglutarate/iron-dependent oxygenase)
PGSC0003DMT400007990	Leucoanthocyanidin dioxygenase	NA
PGSC0003DMT400007992	Leucoanthocyanidin dioxygenase	PF03171(Oxoglutarate/iron-dependent oxygenase)
PGSC0003DMT400007999	Leucoanthocyanidin dioxygenase	PF03171(Oxoglutarate/iron-dependent oxygenase)
PGSC0003DMT400008001	Leucoanthocyanidin dioxygenase	PF03171(Oxoglutarate/iron-dependent oxygenase)
PGSC0003DMT400008016	Flavonol synthase/flavanone 3-hydroxylase	PF03171(Oxoglutarate/iron-dependent oxygenase)
PGSC0003DMT400008021	Gene of unknown function	NA
PGSC0003DMT400008024	L-galactose dehydrogenase	PF00248(Aldo/keto reductase)
PGSC0003DMT400008028	Inorganic pyrophosphatase	PF00719(Inorganic pyrophosphatase)
PGSC0003DMT400008034	Glutamyl-tRNA reductase	PF05201(Tetrapyrrole biosynthesis, glutamyl-tRNA reductase, N-terminal) PF01488(Quinate/shikimate 5-dehydrogenase/glutamyl-tRNA reductase) PF00745(Tetrapyrrole biosynthesis, glutamyl-tRNA reductase, C-terminal)
PGSC0003DMT400008036	ATP binding protein	PF00564(Octicosapeptide/Phox/Bem1p)
PGSC0003DMT400008037	Adhesive/proline-rich protein	NA
PGSC0003DMT400008041	Bromodomain-containing RNA-binding protein 1	PF00439(Bromodomain)
PGSC0003DMT400008044	Salt-tolerance protein	PF00643(Zinc finger, B-box) PF00643(Zinc finger, B-box)
PGSC0003DMT400008045	Mitochondrion protein	PF07798(NULL)
PGSC0003DMT400008049	Clathrin binding protein	PF00018(Src homology-3 domain)
PGSC0003DMT400008069	Palmitoyltransferase TIP1	PF00023(Ankyrin repeat) PF00023(Ankyrin repeat) PF00023(Ankyrin repeat) PF01529(Zinc finger, DHHC-type)
PGSC0003DMT400008074	Chloroplast methionine sulfoxide reductase B2	PF01641(Methionine sulphoxide reductase B)
PGSC0003DMT400008077	Conserved gene of unknown function	NA
PGSC0003DMT400008083	Conserved gene of unknown function	PF03005(Protein of unknown function DUF231, plant)
PGSC0003DMT400008091	Glutamyl-tRNA(Gln) amidotransferase subunit A	PF01425(Amidase)
PGSC0003DMT400008093	Glutamyl-tRNA(Gln) amidotransferase subunit A	PF01425(Amidase)
PGSC0003DMT400008095	Gene of unknown function	NA
PGSC0003DMT400008101	Heat shock 70 kDa protein, mitochondrial	PF00012(Heat shock protein 70)
PGSC0003DMT400008103	Fructose-bisphosphate aldolase	PF00274(Fructose-bisphosphate aldolase, class-I)
PGSC0003DMT400008105	Endo-1,4-beta-glucanase	PF00759(Glycoside hydrolase, family 9)
PGSC0003DMT400008112	AG-motif binding protein-4	PF00320(Zinc finger, GATA-type)
PGSC0003DMT400008114	CRS1 / YhbY domain containing protein	PF01985(RNA-binding, CRM domain)
PGSC0003DMT400008118	Gene of unknown function	NA
PGSC0003DMT400008123	Pentatricopeptide repeat-containing protein	PF01535(Pentatricopeptide repeat) PF01535(Pentatricopeptide repeat) PF01535(Pentatricopeptide repeat) PF01535(Pentatricopeptide repeat) PF01535(Pentatricopeptide repeat) PF01535(Pentatricopeptide repeat) PF01535(Pentatricopeptide repeat) PF01535(Pentatricopeptide repeat) PF01535(Pentatricopeptide repeat)
PGSC0003DMT400008133	Elongation factor Ts	PF00889(Translation elongation factor EFTs/EF1B, dimerisation) PF00889(Translation elongation factor EFTs/EF1B, dimerisation) PF00889(Translation elongation factor EFTs/EF1B, dimerisation) PF00889(Translation elongation factor EFTs/EF1B, dimerisation) PF00575(Ribosomal protein S1, RNA-binding domain) PF00575(Ribosomal protein S1, RNA-binding domain) PF00627(Ubiquitin-associated/translation elonga…
PGSC0003DMT400008135	Conserved gene of unknown function	NA
PGSC0003DMT400008145	Pentatricopeptide repeat-containing protein	PF01535(Pentatricopeptide repeat) PF01535(Pentatricopeptide repeat) PF01535(Pentatricopeptide repeat) PF01535(Pentatricopeptide repeat) PF01535(Pentatricopeptide repeat) PF01535(Pentatricopeptide repeat) PF01535(Pentatricopeptide repeat) PF01535(Pentatricopeptide repeat) PF01535(Pentatricopeptide repeat) PF01535(Pentatricopeptide repeat) PF01535(Pentatricopeptide repeat) PF01535(Pentatricopeptide…
PGSC0003DMT400008149	Gene of unknown function	NA
PGSC0003DMT400008151	Conserved gene of unknown function	NA
PGSC0003DMT400008153	Calmodulin	PF00036(EF-hand) PF00036(EF-hand) PF00036(EF-hand)
PGSC0003DMT400008158	ATP binding protein	NA
PGSC0003DMT400008161	N-acetyltransferase	PF00583(GCN5-related N-acetyltransferase, C-terminal)
PGSC0003DMT400008172	Cinnamoyl-CoA reductase	PF01370(NAD-dependent epimerase/dehydratase)
PGSC0003DMT400008182	4-coumarate:CoA ligase	PF00501(AMP-dependent synthetase/ligase)
PGSC0003DMT400008191	Jumonji domain protein	PF00112(Peptidase C1A, papain C-terminal) PF02373(Transcription factor jumonji) PF02375(Transcription factor jumonji, JmjN)
PGSC0003DMT400008196	Nucleic acid binding protein	PF00076(RNA recognition motif, RNP-1)
PGSC0003DMT400008199	Heat stress transcription factor A-1	PF00447(Heat shock factor (HSF)-type, DNA-binding)
PGSC0003DMT400008203	NERD domain containing protein	PF08378(NERD)
PGSC0003DMT400008204	ATP binding protein	PF05701(Protein of unknown function DUF827, plant)
PGSC0003DMT400008206	Conserved gene of unknown function	NA
PGSC0003DMT400008207	ORF41g	NA
PGSC0003DMT400008211	Root phototropism protein	PF03000(NPH3) PF00651(BTB/POZ)
PGSC0003DMT400008217	Conserved gene of unknown function	PF01544(Mg2+ transporter protein, CorA-like)
PGSC0003DMT400008226	Cation-chloride co-transporter	NA
PGSC0003DMT400008228	Protein AFR	PF01344(Kelch repeat type 1) PF00646(F-box domain, cyclin-like)
PGSC0003DMT400008244	Conserved gene of unknown function	PF04641(NULL)
PGSC0003DMT400008245	Beta-glucosidase 08	PF00332(Glycoside hydrolase, family 17) PF07983(X8)
PGSC0003DMT400008250	ATP binding protein	NA
PGSC0003DMT400008260	Gene of unknown function	NA
PGSC0003DMT400008264	Temperature-induced lipocalin'	PF08212(Lipocalin-like)
PGSC0003DMT400008267	Lysosomal pro-X carboxypeptidase	PF05577(Peptidase S28)
PGSC0003DMT400008268	Conserved gene of unknown function	PF06364(Protein of unknown function DUF1068)
PGSC0003DMT400008273	Receptor-like kinase CHRK1	PF07714(Serine-threonine/tyrosine-protein kinase) PF00704(Glycoside hydrolase, family 18, catalytic domain)
PGSC0003DMT400008279	Conserved gene of unknown function	PF00407(Bet v I allergen)
PGSC0003DMT400008281	NTGP1	PF00957(Synaptobrevin)
PGSC0003DMT400008290	Two-component system sensor histidine kinase/response regulator	PF00072(Signal transduction response regulator, receiver domain) PF00004(ATPase, AAA-type, core) PF00249(Myb, DNA-binding)
PGSC0003DMT400008297	Protein bem46	PF02230(Phospholipase/carboxylesterase)
PGSC0003DMT400008300	Phosphoesterase	NA
PGSC0003DMT400008312	Gene of unknown function	NA
PGSC0003DMT400008320	Phosphatidylcholine transfer protein	NA
PGSC0003DMT400008335	Leucine Rich Repeat family protein	PF00069(Serine/threonine-protein kinase-like domain) PF00560(Leucine-rich repeat) PF00560(Leucine-rich repeat) PF00560(Leucine-rich repeat) PF00560(Leucine-rich repeat) PF00560(Leucine-rich repeat) PF08263(Leucine-rich repeat-containing N-terminal domain, type 2)
PGSC0003DMT400008336	Leucine Rich Repeat family protein	PF00069(Serine/threonine-protein kinase-like domain) PF00560(Leucine-rich repeat) PF00560(Leucine-rich repeat) PF00560(Leucine-rich repeat) PF08263(Leucine-rich repeat-containing N-terminal domain, type 2)
PGSC0003DMT400008338	GRF domain class transcription factor	PF05030(SSXT)
PGSC0003DMT400008340	Serine/threonine protein kinase pk23	PF00069(Serine/threonine-protein kinase-like domain)
PGSC0003DMT400008345	Avr9/Cf-9 rapidly elicited protein 65	NA
PGSC0003DMT400008346	Avr9/Cf-9 rapidly elicited protein 65	NA
PGSC0003DMT400008347	Pre-mRNA splicing factor	PF00076(RNA recognition motif, RNP-1) PF00076(RNA recognition motif, RNP-1) PF00428(Ribosomal protein 60S)
PGSC0003DMT400008351	Small heat shock protein, chloroplastic	PF00011(Heat shock protein Hsp20)
PGSC0003DMT400008352	AtGRF7	PF08879(WRC) PF08880(Glutamine-Leucine-Glutamine, QLQ)
PGSC0003DMT400008354	Lung seven transmembrane receptor	PF06814(Transmembrane receptor, eukaryota)
PGSC0003DMT400008363	SAUR family protein	PF02519(Auxin responsive SAUR protein)
PGSC0003DMT400008364	SAUR family protein	PF02519(Auxin responsive SAUR protein)
PGSC0003DMT400008365	SAUR family protein	PF02519(Auxin responsive SAUR protein)
PGSC0003DMT400008366	SAUR family protein	PF02519(Auxin responsive SAUR protein)
PGSC0003DMT400008367	Conserved gene of unknown function	NA
PGSC0003DMT400008368	Gene of unknown function	NA
PGSC0003DMT400008381	Nucleobase ascorbate transporter	PF00860(Xanthine/uracil/vitamin C permease)
PGSC0003DMT400008388	Conserved gene of unknown function	PF06075(Protein of unknown function DUF936, plant)
PGSC0003DMT400008389	Malic enzyme	PF00390(Malic enzyme, N-terminal) PF03949(Malic enzyme, NAD-binding) PF00557(Peptidase M24, structural domain)
PGSC0003DMT400008400	XYPPX repeat family protein	NA
PGSC0003DMT400008401	Glucose acyltransferase	PF00450(Peptidase S10, serine carboxypeptidase)
PGSC0003DMT400008404	Gene of unknown function	NA
PGSC0003DMT400008406	Gene of unknown function	NA
PGSC0003DMT400008407	Heat shock 70 kDa protein	NA
PGSC0003DMT400008412	Ndr family protein	PF03096(Ndr)
PGSC0003DMT400008416	Conserved gene of unknown function	PF07816(Protein of unknown function DUF1645)
PGSC0003DMT400008432	Taxane 13-alpha-hydroxylase cytochrome P450	PF00067(Cytochrome P450)
PGSC0003DMT400008434	Gene of unknown function	NA
PGSC0003DMT400008450	Methyltransferase	PF08241(Methyltransferase type 11)
PGSC0003DMT400008461	Glycerophosphoryl diester phosphodiesterase family protein	PF03009(Glycerophosphoryl diester phosphodiesterase) PF03009(Glycerophosphoryl diester phosphodiesterase)
PGSC0003DMT400008464	Glycerophosphoryl diester phosphodiesterase family protein	PF03009(Glycerophosphoryl diester phosphodiesterase) PF03009(Glycerophosphoryl diester phosphodiesterase)
PGSC0003DMT400008470	Gene of unknown function	NA
PGSC0003DMT400008475	Receptor kinase 3	PF00069(Serine/threonine-protein kinase-like domain) PF00560(Leucine-rich repeat) PF08263(Leucine-rich repeat-containing N-terminal domain, type 2)
[truncated: 20,706 more rows]
