# Supplementary material for: The Transcriptome of the Reference Potato Genome Solanum tuberosum Group Phureja Clone DM1-3 516R44
Source: PLoS One. 2011 Oct 28;6(10):e26801. doi: 10.1371/journal.pone.0026801 (PMC3203163; doi:10.1371/journal.pone.0026801)
Supplement: Table S3 — List of constitutively expressed genes, their FPKM values (columns 2–33), coefficient of variation (CV = Standard deviation/Mean), putative function, and Pfam domains. (XLS) [file pone.0026801.s004.xls]

## Sheet: Sheet1
Table S3. List of constitutively expressed genes, their FPKM values (columns 2-33), coefficient of variation (CV=Standard deviation/Mean), putative function, and Pfam domain/s.
Gene_id	Control (Salt; Mannitol, Whole Plant in vitro)	Salt (150mM NaCl, 24hr)	Control (IAA; GA3; BAP; ABA, Whole Plant in vitro)	BAP (24hr, 10uM)	Heat (24hr, 35°C)	Leaves	Roots (in vitro)	Shoots (in vitro)	Mannitol (260uM, 24hr)	ABA (24hr, 50uM)	IAA (24hr, 10uM)	GA3 (24hr, 50uM)	Control (35C treatment, Whole Plant in vitro)	Leaves (Wounding Secondary Tissue)	Callus (10 & 11 wks old, Leaves & Stems, in vitro)	Tubers (Whole, Sample 1)	Tubers (Whole, Sample 2)	Sepals	Stamens	Stolons (Above & below ground)	Whole Mature Flowers	Petioles	Petals	Carpels	Leaves (Wounding Primary Tissue)	Control (Biotic Stress)	Phytophthora infestans - Infected Leaves (24hr/48hr/72hr)	BABA Treated Leaves (24hr/48hr/72hr)	BTH - Treated Leaves (24hr/48hr/72hr)	Mature whole fruit	Immature whole fruit	Inside of fruit (mesocarp & endocarp)	CV	Putative function	Pfam
PGSC0003DMG400000002	6.07896	7.63043	5.18799	8.52606	8.64814	7.95864	3.52071	6.51432	8.34569	11.2649	7.30693	5.45708	4.95675	13.6459	11.0149	23.5244	8.16762	7.10003	7.07694	8.34533	4.90293	6.7217	8.18774	5.50883	7.38708	4.21392	6.22114	4.07156	5.55887	12.3671	10.2311	14.06	0.47596	Vacuolar iron family transporter	PF01988(Protein of unknown function DUF125, transmembrane)
PGSC0003DMG400000004	14.0746	26.3946	24.5022	18.7597	21.0469	12.5055	14.5285	24.3086	17.7141	20.4131	19.8662	23.2983	22.7473	14.2235	13.2087	9.25458	16.6643	24.3655	20.387	15.3313	25.8051	12.3417	21.7343	15.8878	21.2917	33.2817	21.5503	23.165	26.3437	20.9713	19.4711	16.1398	0.262391	Arsenical pump-driving atpase	PF02374(NULL)
PGSC0003DMG400000010	15.9424	15.0242	16.5774	10.7421	7.40836	8.42518	9.45058	12.1412	11.1613	9.84075	14.4765	15.39	9.36477	5.48594	13.3918	8.90079	11.6243	9.5414	16.4535	14.5878	24.5039	13.6005	20.4471	9.78645	9.45806	10.5021	9.32798	9.27131	9.46149	7.61886	18.0201	15.0723	0.337145	Glycosyltransferase	PF01501(Glycosyl transferase, family 8)
PGSC0003DMG400000012	14.1804	13.2618	16.4295	8.65919	10.9628	10.9633	8.07633	12.0821	16.2988	13.3699	13.5514	14.1395	13.8797	5.55091	13.7473	7.77926	8.09084	13.1027	11.8711	12.066	16.0674	12.3208	16.1888	12.4605	8.80791	12.9737	11.8979	14.0138	8.82834	16.191	17.3212	14.8055	0.236137	Nucleotide binding protein	NA
PGSC0003DMG400000025	14.0614	51.1157	45.2823	11.2774	107.232	22.4595	59.6574	71.5707	54.9339	27.3834	35.5111	35.6277	84.2861	132.992	16.822	28.2436	15.7043	64.5944	16.3532	9.63962	15.1481	14.1691	25.9675	12.2621	112.175	30.8548	22.0129	16.2418	20.655	29.5558	19.2875	27.1458	0.818793	Acetyl-coenzyme A carboxylase carboxyl transferase alpha	PF03255(Acetyl-CoA carboxylase, alpha subunit, conserved region)
PGSC0003DMG400000031	19.9656	22.5062	22.4809	14.4941	26.1094	21.5716	18.5783	18.0708	17.7138	21.1617	21.4581	20.5231	19.5801	14.8214	20.721	11.0513	11.0277	20.4309	10.9596	23.0956	18.2931	17.9463	27.7696	25.0816	16.0511	19.4913	16.5672	15.5341	21.0527	22.6026	25.0709	25.0349	0.219155	Ulp1 protease family, C-terminal catalytic domain containing protein	PF09331(Domain of unknown function DUF1985)
PGSC0003DMG400000036	2.17098	3.95496	2.05166	3.2868	3.80947	1.73828	1.86825	2.83752	4.95088	4.37529	3.76968	2.02749	0.890703	1.76135	1.40399	1.39727	1.32951	1.21169	1.48688	1.06488	1.11499	8.13161	5.09362	2.30431	1.1571	1.08569	1.35027	1.04005	1.82101	0.964351	2.15746	2.32423	0.672696	Conserved gene of unknown function	NA
PGSC0003DMG400000042	12.397	17.996	18.6892	22.8479	14.1085	7.75228	10.7237	16.3265	20.672	17.5842	16.5528	15.7905	15.7378	11.8166	13.557	11.9835	6.06876	16.9733	11.0179	9.66732	10.2172	11.3258	9.99364	15.1963	12.6789	12.3354	9.90474	7.52418	12.5456	11.4756	9.13599	8.76024	0.302968	RNA binding protein	PF11595(Protein of unknown function DUF3245)
PGSC0003DMG400000047	37.5764	37.575	39.1028	33.6303	17.107	119.902	17.0763	39.0687	33.9229	31.1977	39.532	42.402	11.2529	54.6375	52.5618	49.7888	73.0735	23.4116	39.01	6.71307	54.8249	30.6457	32.9521	23.5564	53.9933	27.4216	23.3028	4.99975	47.3883	13.3102	52.7538	41.7724	0.576583	Sialin	PF07690(Major facilitator superfamily MFS-1)
PGSC0003DMG400000048	47.398	59.3955	44.1279	19.8386	21.787	16.2853	6.64399	36.5445	45.1479	26.4566	48.3747	36.2913	11.3204	22.5789	32.5323	11.1573	20.4784	24.7	14.6719	20.9575	41.6775	8.8281	35.2361	267.158	45.767	40.0877	33.1888	35.7561	26.9262	7.92588	9.9941	12.0357	1.26182	Cysteine synthase	PF00291(Pyridoxal phosphate-dependent enzyme, beta subunit)
PGSC0003DMG400000063	58.6406	28.096	32.5822	23.2186	28.4419	31.6836	17.802	17.1747	47.9199	42.3811	38.1734	37.1341	19.7051	29.4302	79.1881	50.3399	33.3107	68.4663	105.974	53.0861	33.2495	50.5994	155.409	57.2339	37.6364	39.1768	78.2435	65.5935	21.8395	6.83989	74.0491	72.7132	0.61723	Heavy metal-associated domain containing protein	PF00403(Heavy metal transport/detoxification protein)
PGSC0003DMG400000065	20.4795	17.8059	20.0897	18.1019	16.0006	14.7365	18.9206	17.0242	18.5169	13.7201	18.4852	19.5732	20.9921	7.17141	27.3871	20.6227	22.6973	17.4383	5.43588	23.6072	14.5709	16.0073	12.6874	21.2834	10.935	23.7919	21.4347	18.1282	24.2372	30.8841	24.4086	27.8197	0.292393	Proline iminopeptidase	PF00561(Alpha/beta hydrolase fold-1)
PGSC0003DMG400000067	46.053	51.0127	42.2796	41.6355	30.2109	10.5306	17.9675	65.5596	53.8825	62.0383	54.8734	72.5861	27.8023	8.65489	80.4224	387.463	308.428	34.2364	254.334	668.879	115.962	73.1611	78.1332	43.8836	11.1782	23.1628	25.7602	41.8999	15.3	24.0633	45.2709	32.6765	1.5294	Late embryogenesis (Lea)	PF03168(Late embryogenesis abundant protein, group 2)
PGSC0003DMG400000072	39.3045	81.7467	82.573	86.7436	121.085	33.5819	71.4525	74.013	72.5359	155.554	90.8215	76.8232	76.5578	55.1902	121.191	80.4459	65.1811	142.224	138.98	49.5323	161.278	60.5561	148.892	158.604	86.6118	106.557	84.4861	48.6429	122.331	193.759	133.175	141.492	0.414725	24 kDa seed maturation protein	PF02453(Reticulon)
PGSC0003DMG400000075	11.9975	27.1697	23.8103	37.6128	18.6243	79.8087	41.132	45.47	35.7627	39.1963	21.7832	27.8581	61.4482	18.8218	16.2113	13.2243	7.53086	25.1011	20.6115	5.1808	43.1115	42.1344	24.1387	8.34324	13.5804	30.4857	29.0073	27.1768	23.41	11.6162	10.5664	11.803	0.61143	Conserved gene of unknown function	PF10184(Protein of unknown function DUF2358)
PGSC0003DMG400000079	71.5038	136.55	91.7322	49.6916	484.83	169.434	957.744	298.967	196.135	415.632	99.5823	165.697	746.011	85.0684	91.1178	1368.96	1080.94	373.849	127.074	208.264	122.843	45.0777	606.346	181.113	36.3477	251.92	107.914	34.0182	235.859	3515.98	1921.16	1745.73	1.47874	BCL-2-associated athanogene 6	PF02179(Apoptosis regulator, Bcl-2 protein, BAG)
PGSC0003DMG400000085	31.9716	33.284	32.4546	27.9781	43.6111	28.6344	41.0304	31.4121	40.6504	40.9134	30.4423	35.9862	52.0011	37.3161	59.8462	55.2347	74.7988	61.0874	101.393	66.0482	62.967	47.0493	67.7414	59.6793	32.5705	65.4334	60.6193	71.6945	61.6384	64.6365	51.5721	44.0816	0.339047	BTB/POZ protein	PF00651(BTB/POZ) PF07707(BTB/Kelch-associated)
PGSC0003DMG400000086	677.134	510.141	452.634	253.472	962.052	326.709	844.965	515.616	324.222	514.976	488.595	421.103	584.291	358.014	543.379	711.459	1126.06	526.645	685.746	870.106	495.342	672.83	631.463	527.007	394.037	937.519	822.406	874.253	1039.51	934.801	556.47	592.844	0.357426	Translation initiation factor eIF-1A	PF01176(S1, IF1 type)
PGSC0003DMG400000090	37.3954	59.0089	56.5525	86.0134	63.7363	22.7569	27.5136	49.2081	69.7547	112.326	80.0521	74.7155	53.2072	59.1311	64.2524	42.3516	50.932	89.3291	286.959	39.6903	109.376	37.8346	98.4666	43.489	66.2233	108.231	66.9198	83.6665	75.853	44.1209	44.1335	33.6471	0.662259	Ubiquitin carrier protein	PF00179(Ubiquitin-conjugating enzyme, E2)
PGSC0003DMG400000104	54.171	126.637	101.146	65.1094	355.172	22.6052	483.539	274.949	263.977	176.666	100.741	127.323	428.832	81.3652	192.652	542.31	296.075	332.307	105.002	287.697	103.252	46.0398	129.247	353.096	43.4168	77.1835	62.7623	42.1658	75.3561	531.419	205.589	269.538	0.766105	Ubiquitin family protein	NA
PGSC0003DMG400000114	30.0855	34.9172	40.6214	38.5706	29.4352	14.6764	16.0295	61.1649	26.4499	39.7961	40.1533	50.8276	32.0744	25.5086	43.1734	32.4027	53.6814	37.9139	111.136	81.7297	131.64	27.7137	45.9968	51.2604	27.071	78.4063	55.8491	87.841	60.4738	19.5009	32.0406	28.7272	0.574935	Phosphatidylinositol 3-and 4-kinase family protein	PF00454(Phosphatidylinositol 3-/4-kinase, catalytic) PF00240(Ubiquitin) PF00240(Ubiquitin)
PGSC0003DMG400000127	131.996	77.1498	78.4721	76.5841	123.361	92.5745	58.2661	66.5993	28.0015	64.51	93.8219	73.6386	76.9645	46.7941	163.455	20.8045	66.4406	90.4059	230.115	148.406	189.574	137.26	217.003	173.992	117.353	188.3	262.882	244.228	233.294	80.8373	76.3537	79.8904	0.562195	Cytochrome b5 isoform Cb5-A	PF00173(Cytochrome b5)
PGSC0003DMG400000128	386.786	222.131	211.709	204.769	291.867	139.249	244.541	209.818	343.397	379.521	283.36	234.332	269.107	75.4679	236.265	163.872	147.368	103.401	57.1258	177.265	85.5116	342.572	78.1549	186.436	168.746	190.228	234.444	171.428	276.967	134.639	159.138	137.722	0.423913	Ubiquitin fusion protein	PF00240(Ubiquitin) PF01020(Ribosomal protein L40e)
PGSC0003DMG400000129	31.9271	30.9891	29.2887	53.4948	32.0134	155.777	31.608	43.8571	49.9664	73.5623	27.8082	32.0909	13.2534	29.5081	15.6982	5.47095	11.6079	77.8329	606.07	6.85166	274.233	32.4994	360.435	181.589	47.2175	84.9813	80.5641	34.5811	122.984	70.8467	11.136	19.1648	1.47264	SAUR family protein	PF02519(Auxin responsive SAUR protein)
PGSC0003DMG400000131	4.75651	11.5407	10.218	7.59371	15.7398	7.45268	16.4685	12.183	17.8104	13.0671	9.00815	9.05911	22.3821	15.646	11.4375	28.9873	14.4435	14.8662	5.66454	10.3247	8.24633	3.37198	6.63787	11.2346	10.2591	10.5633	6.48216	2.82721	10.3181	20.0405	9.93081	13.7775	0.477703	SET domain-containing protein	NA
PGSC0003DMG400000132	33.2673	50.5954	39.7287	32.9017	68.7894	11.9018	137.945	43.2957	31.1105	46.5259	37.1088	39.7785	76.2023	22.8357	85.5992	55.1015	53.5242	62.3095	38.2138	33.2571	33.3103	27.5153	27.8104	74.1638	28.9653	52.1004	41.3813	28.0463	54.5282	63.274	36.079	38.5476	0.502196	Conserved gene of unknown function	PF09138(Ubiquitin related modifier 1)
PGSC0003DMG400000138	39.5311	31.4636	32.3211	19.5337	39.7438	31.3331	48.4761	37.9565	28.3952	27.9064	33.4711	33.444	70.3134	18.1798	45.4819	31.201	36.9942	43.9776	22.178	53.922	32.1814	47.1236	59.2517	45.1185	17.7557	32.2754	31.6953	27.4732	33.4829	51.4455	39.5352	54.3443	0.324214	Conserved gene of unknown function	PF03828(PAP/25A-associated) PF01909(Nucleotidyl transferase domain)
PGSC0003DMG400000142	36.667	22.5281	26.5049	24.9202	24.1303	20.5744	37.1885	21.5057	24.3793	29.7485	30.5627	32.6552	26.6385	10.9986	37.7791	22.4564	39.7245	31.0477	23.3482	55.1681	32.3371	24.5811	42.3981	20.4208	30.5723	38.988	45.3511	57.8377	34.3778	24.7704	28.3279	27.4073	0.324297	Copper ion binding protein	PF02298(Plastocyanin-like)
PGSC0003DMG400000152	33.686	28.9935	33.165	24.1349	41.9505	65.2638	133.431	29.4719	32.6341	39.0229	32.5123	22.9461	74.0108	4.96331	27.8171	54.3259	22.8456	18.3777	4.16503	29.0596	18.3151	27.9085	8.76459	27.8563	10.9381	18.1205	19.8008	7.23234	24.0571	22.0327	21.5971	19.3176	0.794371	Methylenetetrahydrofolate dehydrogenase	PF02882(Tetrahydrofolate dehydrogenase/cyclohydrolase, NAD(P)-binding domain) PF00763(Tetrahydrofolate dehydrogenase/cyclohydrolase, catalytic domain)
PGSC0003DMG400000153	60.6578	54.3352	56.1072	32.8185	25.1747	100.693	13.6488	46.1567	46.8277	49.523	50.3942	45.1219	17.8703	32.8477	37.6998	40.6003	23.5639	45.0806	23.6279	24.8875	52.7098	58.2661	42.7092	27.2698	39.1714	47.8925	41.49	31.013	49.6324	21.8372	27.8294	20.2631	0.42244	KEA1 (K EFFLUX ANTIPORTER 1)	PF02254(Regulator of K+ conductance, N-terminal)
PGSC0003DMG400000157	23.0267	75.7114	64.4657	38.1986	30.8962	39.7921	53.1902	75.493	88.6699	90.8529	63.6732	71.7028	48.0493	57.1567	25.9186	89.8531	78.0435	49.6553	18.6252	45.8964	64.5348	26.9459	87.9381	16.3619	58.5267	38.6915	25.3612	5.87561	50.8589	41.9901	73.7629	32.532	0.461702	Remorin 2	PF03763(Remorin, C-terminal) PF03766(Remorin, N-terminal)
PGSC0003DMG400000166	6.54474	10.3096	10.8111	6.94096	13.0588	4.54328	8.03816	6.6166	11.8547	12.4445	9.77133	9.36585	8.4073	5.38033	10.1189	10.2884	9.05558	16.0855	8.6226	8.32448	13.395	5.87775	9.7262	12.7092	5.83477	12.3476	10.3896	6.09937	17.3443	12.6943	9.26355	10.9987	0.31159	Acyl-CoA thioesterase	PF02551(Acyl-CoA thioesterase) PF00027(Cyclic nucleotide-binding)
PGSC0003DMG400000167	39.7352	35.6621	48.694	49.4047	26.9974	30.8837	83.7284	38.9855	56.1488	47.6953	47.6157	43.9169	84.2444	33.8646	69.5238	47.7854	36.5002	61.8068	11.6696	49.1605	24.4826	45.6494	27.7589	57.7756	27.3922	29.502	35.117	27.7867	35.6219	44.0543	60.48	53.9445	0.370767	Small nuclear ribonucleoprotein-associated protein	PF01423(Like-Sm ribonucleoprotein (LSM) domain)
PGSC0003DMG400000168	8.69992	44.8364	39.8324	28.5829	40.2936	9.42718	43.7967	34.5969	39.6435	40.4312	53.3339	37.0009	60.3593	24.14	54.1145	47.2004	37.8155	30.5167	39.3891	9.90922	22.1301	8.52061	4.24465	15.5796	34.4468	46.5194	32.4347	17.3057	36.1534	39.1246	32.5259	22.5145	0.449409	60S ribosomal protein L36	PF01158(Ribosomal protein L36e)
PGSC0003DMG400000169	18.0614	17.885	19.121	9.40743	9.71397	11.5691	16.5212	14.4152	19.0345	12.1391	16.3917	17.5641	24.886	5.25177	12.2596	6.8666	8.20039	14.687	6.93669	17.8891	11.7342	9.92479	16.2159	19.2388	5.98352	12.8342	12.8875	14.7154	11.9029	12.3808	12.9233	15.415	0.332016	Beta-amylase	PF01373(Glycoside hydrolase, family 14) PF05687(BZR1, transcriptional repressor)
PGSC0003DMG400000171	19.912	26.0778	25.9383	21.4844	29.9435	19.0265	45.7394	29.6886	30.9911	37.5386	26.0625	28.1318	49.7064	24.9605	34.1595	27.0739	17.674	45.0094	33.5402	43.2102	22.6106	27.873	26.2528	35.9513	18.7362	21.7097	21.7266	25.5478	27.1154	22.2495	21.9226	22.2807	0.293727	2-oxo acid dehydrogenase, lipoyl-binding site	NA
PGSC0003DMG400000172	7.64697	17.0538	15.7686	14.1952	14.0735	6.45349	27.685	13.9827	15.6373	15.0318	14.1297	16.3818	18.7706	6.18429	33.3026	6.54862	11.1852	15.9734	7.32186	11.4773	7.5441	4.96342	8.1493	16.0883	6.55527	19.1711	12.3112	15.4994	12.4177	27.7549	26.0608	30.2656	0.499502	Conserved gene of unknown function	PF12552(Protein of unknown function DUF3741)
PGSC0003DMG400000175	25.3911	21.5915	22.5322	14.8748	32.3389	30.7005	25.7378	25.6503	28.518	36.0614	24.3761	26.7493	49.8074	33.5173	53.6884	24.8832	33.3832	43.9781	43.6948	36.9259	34.1155	46.9375	63.9851	32.9385	22.0775	27.4407	27.3335	38.4078	30.3242	40.4185	33.6601	39.9622	0.311645	Conserved gene of unknown function	NA
PGSC0003DMG400000177	35.5752	66.5622	65.8132	81.8674	47.7884	29.5411	138.044	49.3915	62.9273	117.027	58.659	68.2805	61.2639	50.2767	64.6406	20.9508	26.7317	72.1498	30.4748	57.7616	30.9821	61.7438	48.6129	62.9203	47.2526	63.1786	57.2695	53.1123	52.1771	24.6954	52.4192	35.0458	0.432492	Ubiquitin carrier protein	PF00179(Ubiquitin-conjugating enzyme, E2)
PGSC0003DMG400000185	42.474	49.3476	53.4961	59.4233	52.4535	34.8084	76.2173	71.6389	35.3125	38.3601	61.707	75.93	58.1679	62.9388	74.1485	116.058	176.397	87.4415	96.7134	163.701	72.8191	53.1344	188.202	78.6001	80.3338	102.372	88.3319	86.6932	87.9385	51.0965	63.4668	67.9247	0.478053	ATP binding protein	PF11721(Malectin/receptor-like protein kinase) PF11721(Malectin/receptor-like protein kinase)
PGSC0003DMG400000186	0.655262	0.590082	0.562556	1.03514	0.853174	0.198527	0.252132	0.0255048	0.497436	4.16898	0.26171	0.916568	0.256847	0.33108	0.657141	1.11177	2.9863	0.493235	0.708021	0.82007	0.307129	0.155441	0.508579	0.635991	0.507485	2.08489	0.00432568	0.21027	44.313	1.97346	0.122432	0.0129997	3.63477	Polygalacturonase	PF00295(Glycoside hydrolase, family 28)
PGSC0003DMG400000189	19.7092	35.1654	28.3092	22.9162	123.713	35.954	106.224	33.8856	38.3357	47.0621	29.8855	35.0401	46.6559	55.5157	53.1372	37.8369	28.3783	56.1111	90.533	29.0429	55.7159	31.4961	88.5362	85.5448	37.421	36.8006	26.9671	27.6651	37.0227	77.1245	53.4272	44.506	0.526685	MYBR domain class transcription factor	PF00249(Myb, DNA-binding)
PGSC0003DMG400000190	36.3834	44.4392	50.8389	26.8414	50.2041	15.7949	64.9258	57.8969	56.0652	41.732	46.9161	50.9945	102.347	24.8699	61.1374	55.8745	46.8701	77.0532	20.8353	63.6197	26.4222	31.5191	35.2561	81.3124	21.8921	30.6156	26.2916	18.4071	35.3433	89.6694	73.4225	88.6967	0.470925	Angustifolia	PF02826(D-isomer specific 2-hydroxyacid dehydrogenase, NAD-binding)
PGSC0003DMG400000191	133.034	214.554	186.318	175.835	268.904	62.3429	273.984	160.35	226.731	295.95	228.859	178.752	221.153	213.476	174.756	180.005	166.742	175.205	359.483	136.805	252.93	194.281	164.784	249.432	162.141	206.07	185.542	108.004	156.094	183.484	205.922	144.14	0.293164	Conserved gene of unknown function	PF04667(cAMP-regulated phosphoprotein/endosulphine conserved region)
PGSC0003DMG400000197	12.013	14.6049	13.299	4.48401	14.8093	11.2621	13.4557	11.5549	13.8719	15.9663	15.5415	12.5455	14.6693	11.9345	14.0881	10.8188	10.5881	16.7157	27.7219	13.5862	17.9241	12.4273	23.0705	14.4709	12.5245	10.145	10.8427	11.8861	10.9037	10.9592	14.0081	11.4831	0.293477	Structural maintenance of chromosome 1 protein	NA
PGSC0003DMG400000204	419.517	537.861	524.813	832.704	353.371	1103.99	239.394	845.664	1182.41	525.552	574.305	561.761	223.246	1489.41	108.627	40.299	12.2405	484.339	95.2238	27.7284	221.998	452.908	144.689	181.817	1107.03	71.6748	69.009	20.3878	93.2507	51.3763	147.063	92.6538	0.984302	Thylakoid membrane phosphoprotein 14 kDa, chloroplast	NA
PGSC0003DMG400000210	23.6312	19.4836	22.1885	14.705	31.9906	10.6795	13.9892	11.0685	16.3023	13.336	19.0488	21.2567	18.6398	18.3129	33.81	14.3708	22.7472	16.7755	10.2021	39.1633	11.7661	27.4741	15.0077	27.6152	23.9107	8.74806	14.6077	11.2554	8.38057	18.4395	28.7335	18.3263	0.401953	Mitochondrial carrier	PF00153(Mitochondrial substrate/solute carrier) PF00153(Mitochondrial substrate/solute carrier) PF00153(Mitochondrial substrate/solute carrier)
PGSC0003DMG400000229	22.5111	19.1782	21.4826	18.8279	27.2286	11.5353	27.0759	18.7183	18.3182	23.4793	22.7728	21.4736	35.065	22.7766	31.2509	24.3235	21.0107	20.4109	21.277	28.3515	22.3929	16.4087	18.3807	26.8159	21.6359	12.9337	13.3897	11.7287	14.0483	21.1687	20.503	24.729	0.253428	Ubiquitin ligase SINAT3	PF03145(Seven-in-absentia protein, TRAF-like domain)
PGSC0003DMG400000232	4.31827	10.2117	9.54141	5.99137	6.26716	4.39476	21.4729	13.1272	18.658	15.6222	8.94403	10.3043	19.6411	13.8385	8.25902	17.6014	11.5633	13.676	5.90124	10.3458	9.397	5.43035	17.9186	5.97409	16.3495	6.46057	4.93455	4.36524	12.5987	10.6589	10.3408	8.39906	0.45923	Myc2 bHLH protein	PF00010(Helix-loop-helix DNA-binding domain)
PGSC0003DMG400000233	64.1267	80.6706	58.0342	86.171	49.074	33.0486	47.5794	62.3087	87.3465	91.3172	84.5457	79.2908	62.7522	47.3679	81.0852	40.3788	45.7211	53.3843	61.0012	33.526	74.4144	51.0854	31.077	53.4702	70.437	127.253	148.533	129.81	103.423	41.6009	66.0854	47.4556	0.417454	Fiber protein Fb11	NA
PGSC0003DMG400000234	23.2658	33.0099	31.3577	19.7171	28.3261	14.8897	43.5499	40.6347	31.0964	24.3961	28.6409	31.6788	85.0728	44.0345	91.025	15.5763	45.1447	64.8727	15.7392	31.5813	23.9367	32.4191	69.571	21.2191	29.7539	36.9265	32.4283	34.1967	34.1431	67.3465	50.3539	60.4293	0.502051	Conserved gene of unknown function	NA
PGSC0003DMG400000235	8.65156	18.1858	17.6072	11.4855	24.6974	7.90636	16.7443	15.5522	14.5611	14.8897	13.8694	13.2568	18.8055	9.84398	28.6332	21.9848	18.8836	18.5936	18.8571	11.2524	16.1441	13.0451	11.6748	19.8558	13.622	15.2905	12.7865	7.75257	17.3483	24.5355	18.7066	15.2335	0.305423	Transducin family protein / WD-40 repeat family protein	PF00400(WD40 repeat, subgroup) PF00400(WD40 repeat, subgroup)
PGSC0003DMG400000236	49.9547	52.121	44.5079	61.3559	66.1199	69.2025	73.8596	63.6792	42.5965	41.8043	50.1656	58.2154	90.4846	47.3416	64.8492	17.5423	27.7089	89.4652	81.8421	45.9797	70.5123	70.2396	128.54	46.5728	53.0227	71.5086	85.6401	112.546	63.9066	73.234	53.7387	71.9165	0.35163	Ormdl	PF04061(ORMDL)
PGSC0003DMG400000239	32.7089	27.2351	25.2238	13.901	49.3227	27.7754	39.9832	23.7202	27.1576	29.895	25.2977	20.9922	36.0964	14.6693	27.5924	40.7341	23.4894	27.644	27.8401	30.4413	19.454	36.8237	25.4265	33.8236	15.492	19.7948	27.6277	20.6534	24.9432	36.0454	19.8453	22.3681	0.291504	Arginine/serine-rich splicing factor	PF00076(RNA recognition motif, RNP-1) PF00076(RNA recognition motif, RNP-1)
PGSC0003DMG400000243	9.54824	12.5887	12.7828	11.1954	63.9108	5.60746	12.7201	7.59053	16.1677	12.4568	15.9147	16.1405	10.5212	17.9659	23.5498	24.6423	20.5052	25.9627	146.905	15.5576	22.662	16.5501	26.7642	34.0418	14.3845	10.2154	6.80369	11.0829	9.848	20.5111	23.1279	20.5533	1.15372	ATP binding protein	PF00004(ATPase, AAA-type, core)
PGSC0003DMG400000273	40.7958	44.4053	43.4645	46.1271	72.9354	28.188	37.4669	47.0802	36.8301	40.427	37.554	39.2665	55.0609	29.373	37.3632	67.8679	107.683	42.8402	13.4855	109.948	29.6899	75.7728	41.292	28.0856	26.7242	79.4364	56.2715	60.7313	78.2715	55.1331	42.8686	67.8112	0.44146	MAPKK	PF00069(Serine/threonine-protein kinase-like domain)
PGSC0003DMG400000274	11.659	11.0847	10.2046	8.41095	9.84674	10.6559	14.8128	6.5246	5.03499	6.69738	11.9082	10.6755	10.8581	6.04947	23.6185	8.48164	20.4996	28.9672	53.0121	29.2775	67.2721	12.6715	52.3274	56.4889	9.2529	22.9977	22.7344	42.5452	17.5578	33.4207	18.5122	22.6543	0.781654	Diacylglycerol acylCoA acyltransferase	PF03062(Membrane bound O-acyl transferase, MBOAT)
PGSC0003DMG400000276	68.5345	88.6961	90.2202	35.3897	153.768	35.9577	181.729	92.1893	91.6051	99.9457	87.5543	80.4076	112.352	41.1559	104.397	173.248	153.672	99.2033	41.8989	98.9466	51.0319	76.0725	64.9785	75.3704	65.1736	68.4304	53.2209	59.406	62.0578	147.635	117.219	98.3173	0.431575	Nucleosome assembly protein 1 2	PF00956(Nucleosome assembly protein (NAP))
PGSC0003DMG400000279	42.3375	46.5446	43.3088	58.4871	52.8395	37.8875	27.6388	43.3309	44.9062	104.375	67.6652	61.5977	35.6821	19.954	53.2788	33.0767	44.1285	44.7593	38.5987	33.4189	46.1545	71.9009	35.7592	64.4489	36.516	75.9162	69.7317	61.0228	83.674	36.954	51.7118	37.5716	0.356593	Conserved gene of unknown function	PF05251(Uncharacterised protein family UPF0197)
PGSC0003DMG400000281	10.2239	8.09727	8.41699	5.67361	11.0507	9.56963	17.042	11.8125	8.955	9.45247	8.78702	8.74031	25.7878	7.16214	10.3852	6.78752	7.08528	8.91683	7.7833	7.86572	6.89648	8.80016	9.61183	11.3481	9.13814	8.63341	8.15097	5.83006	8.97652	11.5858	6.73191	8.36619	0.385776	EMB2752	NA
PGSC0003DMG400000282	47.1742	27.2175	29.6033	33.662	31.3027	39.5919	153.676	31.8449	37.5024	46.3166	37.7991	39.7302	85.5091	34.4293	75.6834	90.8327	51.5218	64.4433	119.136	57.6278	103.119	77.2026	86.0009	104.868	28.9238	56.1762	69.8284	93.8552	44.3314	123.693	45.2883	66.176	0.509973	Serine acetyltransferase 7	PF06426(Serine acetyltransferase, N-terminal) PF00132(Bacterial transferase hexapeptide repeat)
PGSC0003DMG400000285	149.868	128.639	119.365	108.965	127.298	66.9362	101.91	115.247	97.303	129.889	161.69	144.181	143.971	60.6065	148.35	138.682	128.299	117.282	101.266	121.143	99.21	140.348	75.7741	91.9983	111.682	163.889	160.886	103.373	152.929	149.201	128.716	111.24	0.220718	Mitochondrial ATP synthase g subunit family protein	PF04718(ATPase, F0 complex, subunit G, mitochondrial)
PGSC0003DMG400000286	425.287	250.065	290.019	121.803	167.229	174.413	141.951	146.842	274.392	339.094	326.638	274.391	174.154	31.7569	269.988	174.535	178.597	103.291	51.1621	175.065	73.5604	361.857	61.7085	132.108	143.927	204.498	241.482	186.58	302.539	97.4656	170.937	84.2952	0.505962	40S ribosomal protein S30	PF04758(Ribosomal protein S30)
PGSC0003DMG400000288	52.732	68.1341	78.7156	46.3813	60.5227	112.854	182.516	74.2294	78.8112	55.484	74.4478	80.7043	112.601	87.6905	50.7562	12.5815	18.3931	196.43	268.76	69.3601	220.512	95.573	245.474	85.6638	84.9668	63.6968	63.4333	77.9858	72.3848	39.7288	31.4426	60.3996	0.688198	Gamma glutamyl transpeptidases	PF01019(Gamma-glutamyltranspeptidase)
PGSC0003DMG400000289	95.2258	94.7952	110.788	78.6178	87.4085	54.0382	48.1734	67.208	92.0748	111.467	105.984	107.003	102.378	55.9482	122.968	73.731	77.4158	103.505	118.666	96.5126	110.239	87.599	86.3359	91.7012	72.6485	148.038	139.851	121.002	115.132	91.7746	90.3358	86.9919	0.241632	Mitochondrial-processing peptidase subunit alpha	PF00675(Peptidase M16, N-terminal) PF05193(Peptidase M16, C-terminal)
PGSC0003DMG400000291	182.874	220.75	213.897	224.837	171.342	176.831	76.8602	163.198	126.528	177.204	272.81	281.63	132.268	223.176	157.319	69.2018	134.308	204.588	280.263	150.081	256.493	266.183	213.906	134.671	300.995	229.908	209.694	233.646	195.591	195.363	368.853	229.075	0.317841	Profilin	PF00235(Profilin/allergen)
PGSC0003DMG400000292	25.5899	288.451	156.473	198.932	209.882	16.7562	82.8152	549.629	317.007	212.374	351.302	281.947	457.964	486.48	231.947	60.1617	123.039	543.48	47.2061	36.4634	144.194	46.1103	19.3904	143.12	468.037	354.076	305.164	76.459	330.051	262.855	239.887	195.909	0.698937	Conserved gene of unknown function	NA
PGSC0003DMG400000302	153.085	163.788	156.683	102.968	81.5349	254.743	69.5543	173.376	203.739	169.531	169.764	146.071	47.8549	96.6672	34.6416	50.1263	31.1589	69.9782	23.6572	23.619	62.3498	95.7446	48.001	36.4025	110.205	118.538	95.3153	45.8698	138.708	63.2255	51.1345	47.0131	0.606869	Lactoylglutathione lyase / glyoxalase I, putative	PF00903(Glyoxalase/bleomycin resistance protein/dioxygenase) PF00903(Glyoxalase/bleomycin resistance protein/dioxygenase)
PGSC0003DMG400000305	27.3859	37.0278	33.3949	32.7196	38.91	9.98366	33.0427	38.7851	41.6801	38.8025	33.8148	42.4094	41.0611	20.967	45.2128	77.2669	69.0835	43.9716	26.6716	46.2044	29.6606	31.4191	31.2924	38.5291	21.181	48.445	41.3467	31.8759	46.5979	101.858	67.9941	88.6115	0.458138	Cak1	PF00069(Serine/threonine-protein kinase-like domain) PF00069(Serine/threonine-protein kinase-like domain)
PGSC0003DMG400000309	27.0699	23.4678	21.3189	28.239	38.0883	23.7651	23.2975	26.126	10.4093	16.316	25.4116	26.9569	25.1342	11.0799	27.5502	8.3584	19.0651	24.3212	28.3763	30.9873	39.643	24.9387	62.0341	33.609	23.0742	30.874	24.6352	28.954	24.5643	23.4134	22.3211	25.6048	0.364099	CONTINUOUS VASCULAR RING	PF04367(Protein of unknown function DUF502)
PGSC0003DMG400000322	25.1491	29.952	33.0066	28.3377	39.9408	27.105	25.1343	30.4757	44.3804	32.8841	30.3537	36.7996	76.1557	53.4718	60.6121	101.714	73.6679	54.9285	22.2305	63.1908	25.2654	32.0185	49.7598	39.3286	30.4589	53.7144	45.0751	51.2525	39.3722	65.8462	58.4324	62.6952	0.410027	GTP-ase activating protein for Arf containing protein	NA
PGSC0003DMG400000323	8.54403	14.8935	11.4324	12.2568	29.8556	6.35907	50.4143	15.4899	14.8848	14.0551	13.3552	14.1492	19.4328	6.8901	16.5922	19.7644	17.8178	18.4474	17.737	12.5769	12.2236	6.19359	13.186	26.5252	7.75134	12.3785	11.3513	4.73296	12.0084	22.8266	14.213	17.8388	0.54701	Conserved gene of unknown function	PF08612(Mediator complex, subunit Med20)
PGSC0003DMG400000328	34.2507	57.6877	51.8817	26.0335	66.4458	26.5135	44.8716	62.7222	64.704	81.5818	55.3155	54.3863	63.7954	54.7245	67.7252	100.852	129.803	78.032	118.205	96.6547	57.2941	46.567	59.8171	51.8875	50.7685	115.302	79.8752	102.056	83.7213	43.6231	53.2466	51.4247	0.387312	Charged multivesicular body protein 2a	PF03357(Snf7)
PGSC0003DMG400000337	10.3628	20.1891	23.7384	12.3485	10.7412	20.6504	9.72648	14.0791	19.2496	26.7774	22.0787	20.3363	8.43658	5.69532	13.3681	6.00398	8.06397	19.1114	25.8951	5.06299	46.5829	5.68571	12.3731	21.6593	12.9461	15.5332	8.5752	4.38784	16.2988	9.6285	12.1943	9.42822	0.578186	Carbamoyl phosphate synthase small subunit	PF00988(Carbamoyl phosphate synthase, small subunit, N-terminal) PF00117(Glutamine amidotransferase class-I, C-terminal)
PGSC0003DMG400000342	11.5408	11.4247	9.49449	6.05033	15.4464	7.14266	23.1289	8.37433	11.6918	11.3194	8.16729	10.0253	21.288	11.7582	18.5832	6.24237	11.1371	21.643	21.1953	14.8145	13.834	8.2455	28.0301	19.8091	12.503	18.5832	22.4837	21.6146	15.9216	15.0175	7.3096	15.2796	0.404726	Grave disease carrier protein	PF00153(Mitochondrial substrate/solute carrier) PF00153(Mitochondrial substrate/solute carrier) PF00153(Mitochondrial substrate/solute carrier)
PGSC0003DMG400000344	38.9834	49.6794	48.7414	22.3201	57.6292	39.8604	78.6721	43.9317	59.7187	50.9199	45.3507	42.5358	127.59	32.2624	62.396	71.0035	42.177	65.585	23.0655	61.9527	26.0657	34.995	40.4075	64.7946	25.9988	40.3842	39.5805	28.5149	51.2881	70.8441	40.3925	54.4554	0.415307	Splicing factor U2af large subunit B	PF00076(RNA recognition motif, RNP-1)
PGSC0003DMG400000345	619.314	549.896	511.255	327.069	451.472	337.812	796.91	555.267	626.608	919.862	787.245	582.765	652.708	210.484	938.474	1339.65	834.669	309.891	111.148	404.516	196.038	399.348	123.474	278.909	575.13	483.508	680.25	309.698	668.707	524.173	652.29	407.2	0.490636	60S ribosomal protein L31	PF01198(Ribosomal protein L31e)
PGSC0003DMG400000351	35.582	36.3568	41.8934	39.4774	46.3466	22.6315	88.8432	50.7372	41.021	42.7607	37.223	39.0533	64.2158	36.4805	38.4827	24.3065	20.5254	50.0816	37.2847	28.6184	31.0995	55.9117	51.7671	55.1876	32.8858	49.9692	48.7376	44.5845	45.9338	29.797	35.134	44.9338	0.312015	Protein-tyrosine phosphatase mitochondrial 1, mitochondrial	PF00782(Dual specificity phosphatase, catalytic domain)
PGSC0003DMG400000355	32.1302	41.6323	44.7669	23.4647	34.4906	26.8539	39.805	42.1379	34.8455	29.1163	46.9174	38.8391	38.4737	27.4773	33.5524	15.9498	27.1247	27.6407	15.0908	29.7998	19.9943	22.1112	17.0084	23.0185	38.3086	33.6537	31.3885	17.7886	34.5645	29.1787	25.4292	20.9704	0.287554	Arginyl-tRNA synthetase	PF00750(Arginyl-tRNA synthetase, class Ic, core) PF05746(DALR anticodon binding)
PGSC0003DMG400000359	44.0554	33.0131	27.7627	20.4882	20.6899	18.5117	24.3922	17.4111	37.193	34.2597	25.7739	24.2585	9.39509	8.29504	22.6963	7.66778	9.81806	14.7314	26.8953	15.5666	27.9606	29.2987	31.1976	62.3294	15.1408	19.2019	31.3957	15.2793	20.3313	13.4569	19.6507	19.5123	0.481293	B5 #5 (cytochrome b5 family protein #5)	PF00173(Cytochrome b5) PF00097(Zinc finger, C3HC4 RING-type)
PGSC0003DMG400000364	34.1844	54.7007	55.6912	26.4055	113.118	22.1699	66.364	61.5384	72.5357	70.3481	52.1414	56.0067	165.387	61.4169	109.006	329.547	120.24	119.272	67.2779	64.8897	50.1709	39.4752	62.3659	98.4317	39.0309	49.0168	45.3933	35.9321	58.2645	160.765	88.5445	112.598	0.72361	GAMYB-binding protein	PF02731(SKI-interacting protein SKIP, SNW domain)
PGSC0003DMG400000372	20.0461	35.4961	28.9326	30.2016	49.6932	26.8684	53.7748	43.3935	33.2329	28.0054	24.3033	31.0905	61.5664	81.6828	53.7913	25.7628	33.3513	52.3431	41.7695	39.825	28.381	19.3786	56.9853	44.8296	62.1995	41.118	30.9955	28.9089	36.6542	37.6617	28.5699	36.5193	0.360215	Casein kinase	PF00069(Serine/threonine-protein kinase-like domain)
PGSC0003DMG400000376	23.9878	31.8682	32.7876	22.183	30.4331	14.4614	15.9606	20.7882	32.5112	39.4101	30.5471	35.0119	21.9696	12.1304	54.6312	18.4817	36.2384	90.8406	79.7037	46.0177	94.6665	35.2431	177.831	28.0321	21.9346	89.7924	82.2948	70.903	94.397	63.9962	48.0109	42.5634	0.725233	3-hydroxyacyl-CoA dehyrogenase	PF02737(3-hydroxyacyl-CoA dehydrogenase, NAD binding) PF00378(Crotonase, core) PF00725(3-hydroxyacyl-CoA dehydrogenase, C-terminal)
PGSC0003DMG400000379	33.1581	29.2002	43.0116	23.9046	14.0364	20.4436	17.987	28.0073	34.9827	32.0856	30.8944	33.714	34.6649	16.2366	74.9187	60.9638	69.8695	21.4057	9.78275	123.169	20.4591	33.3937	30.4363	18.9247	29.8067	28.8969	33.1362	40.249	20.8171	37.4456	34.0696	52.0825	0.61664	PERK1 kinase	PF07714(Serine-threonine/tyrosine-protein kinase)
PGSC0003DMG400000384	50.6787	197.235	172.818	263.936	159.66	86.1198	277.869	300.365	210.794	215.856	182.819	200.96	176.464	186.687	104.64	128.009	61.7587	222.145	215.077	36.3221	343.837	63.5949	181.243	163.175	168.269	219.588	173.549	89.9587	175.838	146.076	161.951	116.328	0.420633	Conserved gene of unknown function	PF04398(Protein of unknown function DUF538)
PGSC0003DMG400000386	58.1332	49.2288	74.2908	63.0494	11.5403	67.6426	43.8817	54.9788	75.3957	59.0822	58.9118	53.7593	90.9266	115.408	98.2687	296.929	102.484	41.579	136.851	392.528	49.4312	150.299	149.457	19.6879	113.277	23.3264	22.4471	48.4912	19.1321	32.8614	160.741	128.5	0.890388	Leucine-rich repeat extensin 3	PF00560(Leucine-rich repeat) PF08263(Leucine-rich repeat-containing N-terminal domain, type 2)
PGSC0003DMG400000393	38.879	44.7844	29.3206	27.5014	77.9913	34.1475	9.72808	30.7885	27.1696	25.3698	29.6684	30.7533	14.9139	12.7345	43.6275	9.72068	23.6263	29.0867	69.5326	30.0247	59.9334	68.5053	96.8287	30.5917	27.2793	120.061	103.694	100.676	100.126	35.6698	29.0806	41.9046	0.669279	Conserved gene of unknown function	PF01417(Epsin, N-terminal)
PGSC0003DMG400000396	13.7282	13.2472	16.5634	8.77271	15.1733	6.29203	14.3503	12.168	13.6405	15.1604	14.0378	14.7612	19.3535	8.6589	34.4518	46.5311	43.3507	12.3591	11.4656	16.4452	15.0695	11.9527	20.8857	11.0954	7.20313	14.1435	11.1016	13.3988	14.7436	9.69594	17.4791	13.7434	0.5662	Spotted leaf protein	PF00514(Armadillo) PF04564(U box domain)
PGSC0003DMG400000398	407.127	304.824	339.199	130.233	229.812	654.566	90.4927	241.217	335.275	347.183	333.832	342.085	174.864	55.0084	229.296	707.722	983.976	239.518	482.513	600.701	391.221	688.732	255.288	331.857	117.853	303.707	259.401	284.566	277.194	117.927	161.257	83.3889	0.633589	Heat shock protein 70-3	PF00012(Heat shock protein 70)
PGSC0003DMG400000401	127.886	183.865	172.302	142.739	201.447	243.989	147.948	252.801	254.14	175.217	184.27	200.721	239.016	390.46	76.9544	44.5994	23.2611	272.124	105.451	41.5554	111.494	92.606	127.753	71.5112	221.392	141.766	141.981	69.4465	123.836	121.276	87.7767	105.77	0.520315	Inner membrane protein PPF-1, chloroplast	PF02096(Membrane insertion protein, OxaA/YidC)
PGSC0003DMG400000405	111.407	126.841	130.567	57.5931	62.0178	31.2365	38.0324	105.805	106.21	100.653	134.833	105.635	58.1035	23.3824	91.8941	25.3262	35.8122	55.853	62.2753	37.0371	65.955	77.8266	41.3319	48.2258	53.4567	31.223	70.4389	29.8378	74.7913	43.1454	52.8925	46.0925	0.494009	Histone H4	PF00125(Histone core)
PGSC0003DMG400000409	30.0543	37.1287	38.7562	26.7536	71.2472	17.1268	74.7793	40.8463	63.0091	56.754	40.2224	37.5943	68.0822	19.6631	61.4742	156.76	66.7006	44.3752	13.5876	40.8944	18.4973	21.6493	19.6699	53.8006	24.769	28.1425	20.9599	9.17026	34.2215	106.404	35.0842	39.8116	0.672111	RNA processing factor 1	PF04427(Brix domain)
PGSC0003DMG400000420	59.9741	137.448	139.505	49.587	33.0984	9.36501	6.82393	119.971	119.452	102.959	131.104	90.554	28.3795	35.2826	52.7803	17.6715	23.2856	20.233	13.1991	16.2789	20.9618	29.6768	7.21496	11.3136	90.5222	51.8678	51.2198	12.1977	67.8902	25.1186	29.1917	21.8032	0.836038	Histone H2B.2	PF00125(Histone core)
PGSC0003DMG400000433	59.6454	53.0588	50.5653	38.7851	22.0902	58.035	25.6096	32.3653	64.9844	44.8681	63.3644	56.4204	29.3715	25.6502	33.1549	32.1216	42.7594	44.5879	74.1943	39.4517	88.3764	100.726	55.6104	28.9703	48.6966	18.9291	13.6219	13.0069	31.4949	15.0964	56.589	34.4114	0.479591	UDP-apiose/xylose synthase	PF01370(NAD-dependent epimerase/dehydratase)
PGSC0003DMG400000435	8.56469	11.402	10.9593	8.91424	9.79251	14.7112	14.5179	11.8368	9.36101	16.2438	12.8248	12.0247	9.06407	9.21708	11.0364	17.875	11.9531	20.0431	14.8121	7.48372	16.9429	9.36641	4.90247	11.6051	7.63565	43.2497	28.2832	19.1775	34.7034	16.6121	16.6537	12.193	0.549059	Conserved gene of unknown function	PF11891(Protein of unknown function DUF3411)
PGSC0003DMG400000438	4.98945	9.23937	8.35632	6.84803	11.5308	5.95481	20.0661	7.82156	9.44304	11.6839	8.17986	9.22414	16.3924	8.96458	12.9338	10.741	5.59873	28.9128	19.2253	9.88508	16.1089	10.3469	18.8523	30.2	4.76596	9.46764	8.49497	5.55487	12.1856	30.8458	9.94313	16.4691	0.565319	Receptor protein kinase	PF00069(Serine/threonine-protein kinase-like domain)
PGSC0003DMG400000440	45.7484	44.1457	48.0276	28.649	11.4303	38.1743	34.986	68.1574	55.2706	55.0454	43.0777	51.5249	47.189	4.40114	53.9978	29.6221	26.1739	11.4308	9.42206	55.6801	44.0592	120.732	31.2866	6.83153	5.23674	36.2012	29.4348	34.44	27.3246	86.2964	77.3664	101.159	0.634094	Ring zinc finger protein	PF00023(Ankyrin repeat) PF00023(Ankyrin repeat) PF00023(Ankyrin repeat) PF00023(Ankyrin repeat)
PGSC0003DMG400000451	20.0551	27.4914	26.281	26.0095	30.2105	16.1218	33.8881	25.6765	28.5016	23.189	24.2976	27.1022	28.0342	18.5354	35.3656	11.4624	14.5109	29.7683	42.311	14.9309	31.9154	14.8443	44.6935	28.4587	30.0683	25.4233	19.8217	17.1216	25.3931	28.7558	21.0009	25.4766	0.298726	Signal recognition particle receptor subunit beta	PF09439(Signal recognition particle receptor, beta subunit)
PGSC0003DMG400000457	86.4139	90.1232	97.4591	103.778	66.5418	91.3856	173.333	109.926	77.4961	114.32	88.3177	98.0735	93.121	66.8814	33.6797	11.4277	11.608	93.3349	25.7326	22.0074	43.6922	64.0404	88.6936	17.831	70.4303	338.937	233.155	240.975	229.263	83.0024	50.5768	37.9635	0.77651	Lethal leaf spot 1	PF08417(Pheophorbide a oxygenase) PF00355(Rieske [2Fe-2S] iron-sulphur domain)
PGSC0003DMG400000459	12.753	16.1381	14.6644	6.97668	10.2648	11.5592	19.2042	14.562	12.9369	9.82846	12.8963	13.8356	15.7269	7.20104	15.1023	5.55748	11.5093	13.9088	6.30355	12.006	13.2931	7.90351	15.505	17.2986	7.93965	13.4577	10.3388	8.05218	13.4343	14.7742	21.0826	31.1944	0.381721	PHD zinc finger protein	PF00628(Zinc finger, PHD-finger)
PGSC0003DMG400000462	14.1913	30.8326	29.9645	15.0382	40.976	9.2055	38.3359	25.9231	29.8994	43.015	31.0301	29.2278	47.9355	19.1349	37.4757	39.7378	26.8461	32.3056	12.4291	17.9717	15.6685	11.1789	6.59095	18.1679	23.24	24.0394	15.8901	8.11483	25.7554	43.1473	24.1066	24.5926	0.443205	RNA binding protein	PF00076(RNA recognition motif, RNP-1)
PGSC0003DMG400000477	20.3019	21.6806	20.0194	14.8954	21.5576	20.5495	9.65179	19.2829	17.5129	19.2347	22.4745	18.5296	11.2264	33.8987	12.3603	4.84928	5.76852	18.4015	13.0093	8.00659	15.8794	14.7242	23.5794	21.6194	25.6297	14.3815	14.5876	10.8324	16.7998	9.66123	14.2277	9.96409	0.376885	Sirohydrochlorin ferrochelatase	PF01903(Cobalamin (vitamin B12) biosynthesis CbiX)
PGSC0003DMG400000481	16.4738	23.856	24.7392	17.3173	33.6149	17.5554	33.1862	19.826	18.5539	19.605	24.6379	21.4293	24.4912	14.4461	27.1722	15.1924	21.7827	18.7154	11.0498	20.1584	20.3132	13.1683	14.7429	19.5223	19.7423	36.9676	30.5488	22.3137	35.0286	31.3127	15.5814	19.3422	0.305063	Isocitrate dehydrogenase [NADP]	PF00180(Isocitrate/isopropylmalate dehydrogenase)
PGSC0003DMG400000483	12.2503	15.1488	14.9098	16.8129	26.9943	7.27301	15.7523	19.2223	10.749	13.513	17.9544	13.6059	20.3663	10.2107	22.1319	22.352	17.238	17.2272	9.12872	14.6921	9.68812	7.70529	8.9496	15.9874	13.2287	14.8568	16.4127	9.27165	18.5836	33.8949	13.9591	19.3884	0.363949	TRNA	PF08704(tRNA methyltransferase complex GCD14 subunit)
PGSC0003DMG400000486	59.3836	71.0496	64.6179	45.3096	65.1111	112.435	91.8715	77.2528	59.364	58.1305	68.224	74.8178	38.4452	106.599	32.9594	12.9438	17.1807	54.3167	90.9211	23.4914	53.0521	34.9218	51.4142	65.4265	89.6058	31.1642	34.8083	31.7114	39.8549	23.2335	23.642	26.4448	0.486905	Monodehydroascorbate reductase	PF07992(FAD-dependent pyridine nucleotide-disulphide oxidoreductase) PF00070(Pyridine nucleotide-disulphide oxidoreductase, NAD-binding region)
PGSC0003DMG400000487	244.07	229.272	331.819	376.617	62.1455	407.34	147.858	372.439	429.795	248.857	370.892	254.371	70.8582	317.753	32.9061	20.4793	11.5351	102.324	26.2611	13.3343	68.7214	186.11	18.8449	26.0926	324.649	59.3856	64.0193	28.0136	85.8584	12.1447	47.9225	25.2377	0.916375	50S ribosomal protein L12, chloroplastic	PF00542(Ribosomal protein L7/L12, C-terminal)
PGSC0003DMG400000488	426.039	313.814	459.077	414.616	101.887	557.763	201.837	488.533	480.064	255.774	498.889	331.588	89.828	243.165	36.1379	12.869	12.102	105.877	12.1083	16.6123	78.897	268.064	22.2374	24.3843	364.826	69.3295	70.1292	29.5893	97.9152	13.9723	59.5638	28.1721	0.947543	50S ribosomal protein L12, chloroplastic	PF00542(Ribosomal protein L7/L12, C-terminal)
PGSC0003DMG400000490	10.4454	16.6156	14.0761	13.9851	15.9672	8.20757	7.43099	14.945	15.1473	17.6403	14.8128	14.0878	11.922	5.49056	16.5186	4.34403	8.31549	10.06	5.57748	5.26168	7.06202	6.75354	8.77623	16.6019	9.07516	9.91138	10.2514	6.19782	13.268	8.21018	12.6907	9.59198	0.363781	Conserved gene of unknown function	PF10178(Proteasome assembly chaperone 3)
PGSC0003DMG400000494	73.217	92.986	84.6436	65.2355	67.1615	162.735	169.846	96.0955	73.4386	67.4629	95.1671	90.2165	35.0478	203.54	31.6857	7.72696	12.0975	109.048	19.9549	20.1513	48.5516	58.0623	88.6262	33.9839	134.099	116.455	119.593	70.7825	132.369	25.5559	52.5283	28.1233	0.62187	Serine-type peptidase	PF00089(Peptidase S1/S6, chymotrypsin/Hap)
PGSC0003DMG400000496	309.365	206.208	395.46	219.365	162.286	58.1724	191.339	196.654	159.162	365.897	261.91	307.595	290.878	55.5693	553.336	168.249	469.038	114.153	143.528	502.369	157.686	155.831	103.171	143.742	90.7575	1510.24	2459.06	928.102	467.805	226.866	141.508	237.418	1.29444	Formate dehydrogenase, mitochondrial	PF02826(D-isomer specific 2-hydroxyacid dehydrogenase, NAD-binding) PF00389(D-isomer specific 2-hydroxyacid dehydrogenase, catalytic domain)
PGSC0003DMG400000498	50.2683	60.2225	67.3274	31.4808	52.8908	45.4484	38.4812	60.2555	72.3777	92.31	62.7393	87.0292	56.9903	39.7663	31.1429	136.407	81.4956	89.5569	41.5375	135.354	42.5101	134.122	82.724	15.0816	19.9861	64.4222	48.2406	32.7448	42.4973	24.8278	58.6662	43.599	0.518419	Homeodomain leucine zipper protein	PF00046(Homeobox) PF02183(Leucine zipper, homeobox-associated)
PGSC0003DMG400000499	7.64627	16.7714	16.4573	14.6391	16.478	8.22104	12.2883	13.6062	16.0758	14.9748	17.2907	16.3363	15.8437	9.05201	17.1939	12.8183	12.7651	11.552	9.56654	10.6601	16.9671	12.3353	11.8114	7.26	11.8744	11.4285	9.80215	8.21487	8.59602	11.0838	12.0213	10.5949	0.250862	Clasp	PF12348(NULL)
PGSC0003DMG400000508	170.992	154.167	160.796	134.73	105.243	294.391	94.6646	173.264	157.081	134.599	170.486	117.019	74.3956	71.276	21.1437	8.92909	8.55637	39.381	5.13961	11.6914	31.693	78.6888	21.59	14.3718	134.078	31.0995	31.1052	8.15661	54.5181	12.6625	16.3888	15.3471	0.89682	Metal ion binding protein	NA
PGSC0003DMG400000510	10.6959	12.933	17.0776	14.8987	14.1619	9.24387	24.1299	13.0963	15.7915	13.3543	13.0251	12.4645	18.5952	12.5857	15.078	18.0756	12.8744	17.7261	18.9802	12.1357	17.9609	13.8487	16.6278	17.1236	12.7618	10.9771	9.32418	9.10102	10.5872	12.6574	16.2059	15.1316	0.2322	Conserved gene of unknown function	PF10018(Mediator complex, subunit Med4)
PGSC0003DMG400000525	19.7408	23.1512	19.8666	15.833	27.2471	14.5974	27.3914	22.2145	20.5422	19.4884	19.1603	21.7078	25.8821	9.21269	28.964	23.5246	25.9219	26.6581	12.7079	35.8028	16.2233	22.1009	17.2716	29.9487	11.4417	16.2618	17.2365	13.7319	25.5537	36.0575	22.318	35.4814	0.313008	Farnesyl-protein transferase beta subunit	PF00432(Prenyltransferase/squalene oxidase) PF00432(Prenyltransferase/squalene oxidase) PF00432(Prenyltransferase/squalene oxidase) PF00432(Prenyltransferase/squalene oxidase) PF00432(Prenyltransferase/squalene oxidase)
PGSC0003DMG400000539	5.23434	7.52816	7.85503	4.13561	10.2906	5.24755	8.41578	8.31157	9.45623	11.0183	6.34	7.94591	8.41024	4.43253	8.33159	10.3122	10.1961	12.8996	10.8964	13.3109	9.26792	6.35806	10.4115	16.4853	4.29385	10.391	7.1823	6.88238	9.98792	9.45097	9.85105	11.5418	0.31299	Conserved gene of unknown function	NA
PGSC0003DMG400000541	262.939	379.647	378.581	374.058	141.098	178.991	647.422	491.836	615.093	486.672	470.412	464.12	606.891	528.678	386.572	253.961	153.357	908.394	376.402	281.466	488.605	410.027	245.193	399.066	307.042	518.544	495.769	888.793	437.457	79.1114	397.061	387.597	0.443943	Hydrogen peroxide-induced 1	NA
PGSC0003DMG400000544	31.4956	49.031	44.5385	39.3884	103.176	31.9074	97.1875	50.4827	57.7419	62.8465	51.0535	58.4146	84.8722	58.7223	62.0889	123.19	76.8281	65.1917	68.4699	59.4564	48.2488	27.4237	45.8535	61.3245	47.5023	56.4521	43.0108	32.544	48.5384	117.438	46.09	67.2187	0.39199	Conserved gene of unknown function	PF07851(TMPIT-like)
PGSC0003DMG400000555	40.2116	66.6543	62.5132	73.0434	94.7421	38.0651	89.4961	118.737	56.8503	76.9287	74.3077	88.2504	90.9849	54.0036	372.526	237.002	313.569	102.563	111.409	209.274	83.2347	55.4659	114.187	103.911	61.5735	92.6966	69.2683	80.3197	87.0017	83.5834	57.901	62.7091	0.72505	Nam 1	PF02365(No apical meristem (NAM) protein)
PGSC0003DMG400000558	13.6963	24.8029	22.9872	15.7598	50.9438	15.0575	33.0294	22.1546	30.0666	22.5434	19.3484	21.1035	82.4574	26.3804	48.8656	27.3608	36.5659	50.8864	27.8116	42.4594	24.8274	18.219	52.5007	33.8137	17.9612	49.0536	37.7035	34.4477	50.0168	64.0971	30.923	48.2637	0.465605	Conserved gene of unknown function	NA
PGSC0003DMG400000559	1.73487	4.53682	3.37141	7.86687	8.69271	1.04032	2.5077	0.747569	1.96022	2.5954	3.37473	1.41128	1.69548	0.127495	7.58856	8.2825	12.5134	0.499225	0.571278	1.97583	0.493434	0.459347	1.00118	0.3122	0.77076	0.74775	0.308145	0.083647	0.240172	2.52014	0.407476	0.810454	1.22152	Peroxidase 5	PF00141(Haem peroxidase, plant/fungal/bacterial)
PGSC0003DMG400000561	13.1424	17.0314	17.0928	18.3833	14.3491	9.84283	24.0944	19.0207	19.9567	19.79	17.7105	17.8103	18.5051	10.9331	18.358	24.2845	49.3346	16.8168	16.6174	32.622	19.4668	12.7045	13.3614	14.9493	9.54799	44.94	36.9587	49.2438	26.374	15.755	9.66022	13.8107	0.517783	Transparent testa glabra 1	PF00400(WD40 repeat, subgroup) PF00400(WD40 repeat, subgroup) PF00400(WD40 repeat, subgroup)
PGSC0003DMG400000562	31.3392	32.472	36.5914	24.9009	40.7759	57.3146	37.5142	47.937	35.4168	26.8886	35.2015	41.0433	28.734	40.0185	35.7967	21.567	30.4374	34.4139	29.2042	28.2441	31.5114	35.2372	44.0502	32.3333	53.4589	28.5626	32.2257	29.7847	26.52	42.4163	34.9774	33.5125	0.225078	Conserved gene of unknown function	NA
PGSC0003DMG400000565	12.4799	20.7254	23.9077	12.0707	17.8089	29.379	7.98475	20.1363	25.9727	21.6499	20.976	19.8121	15.1937	24.3358	16.3672	9.17817	7.37242	29.4375	19.292	15.4833	20.1532	14.5573	18.9166	13.2198	12.0273	11.3595	12.1959	13.1678	13.9251	16.4804	11.1752	11.5621	0.34616	Cytochrome P450	PF00067(Cytochrome P450)
PGSC0003DMG400000566	45.3116	52.8603	51.4447	26.4428	61.7393	17.3107	46.0806	58.4621	71.5061	71.3535	60.2729	46.2643	51.7697	19.4959	57.9039	38.8618	42.5468	39.0771	32.5513	24.8041	41.185	38.5861	18.8709	51.0532	40.929	58.9947	39.9238	25.7063	61.6566	37.952	38.8385	29.1082	0.337898	Pm52 protein	NA
PGSC0003DMG400000568	29.5149	27.7552	22.3679	29.7601	29.017	14.461	44.0796	30.9332	22.1235	27.2074	30.2338	30.6149	39.6696	8.77594	35.1129	37.6017	28.7146	34.1498	14.9958	38.07	29.288	25.4246	29.3474	38.9225	13.1262	16.2965	19.8821	11.3047	21.3321	51.4477	31.8987	41.5169	0.354463	Conserved gene of unknown function	PF06749(Protein of unknown function DUF1218)
PGSC0003DMG400000571	9.46833	11.8384	13.6181	12.1426	18.6543	5.87346	44.6868	10.8961	13.9711	14.4015	10.9602	14.7436	27.232	18.0474	24.4029	16.3254	16.6606	29.9942	32.3382	21.8617	21.2255	13.8771	30.3273	20.8438	14.6132	24.8486	19.3096	28.8821	17.7645	35.5954	21.4932	29.3038	0.428443	Conserved gene of unknown function	PF10033(Autophagy-related protein 13)
PGSC0003DMG400000572	172.893	228.583	210.158	183.328	338.603	203.021	421.514	300.027	223.599	269.308	252.627	213.382	321.038	106.193	165.691	347.174	197.158	194.493	207.939	176.96	205.656	89.9923	193.651	204.096	139.095	154.159	162.898	61.5538	180.948	292.579	239.173	208.781	0.352903	Protein translocase	PF02466(Mitochondrial inner membrane translocase complex, subunit Tim17/22) PF00536(Sterile alpha motif, type 1)
PGSC0003DMG400000574	38.843	61.0303	40.0441	54.1871	52.3873	32.4687	44.6667	61.6934	40.9341	35.2983	42.6844	38.9629	27.7667	54.9073	46.8534	28.4646	42.2879	61.5411	63.545	87.5383	71.35	30.6486	27.4571	111.541	69.8975	27.5812	29.2699	16.0072	73.4022	35.8094	28.3809	42.4767	0.42738	Conserved gene of unknown function	NA
PGSC0003DMG400000577	33.6497	39.2905	43.4623	28.4986	52.5298	22.5048	91.2043	32.861	57.7512	46.9418	38.0572	38.308	72.4668	13.9989	39.5137	30.4581	30.9504	33.3057	10.5881	34.1875	26.6979	30.4847	26.1055	37.7804	22.4056	38.182	37.363	25.5759	38.2215	50.4166	39.3908	42.0584	0.412237	Band 7 family protein	PF01145(Band 7 protein)
PGSC0003DMG400000578	19.8378	25.9242	31.7762	17.0171	13.0222	21.0103	14.8919	26.6155	25.5862	31.567	30.0492	36.6811	13.5292	87.0994	19.598	7.50005	8.98066	142.615	40.3621	24.7797	66.0942	20.3269	159.317	55.2286	64.0937	36.5127	33.2282	30.7247	64.7524	73.1886	82.6016	47.7345	0.829099	Serine-threonine protein kinase, plant-type	PF00139(Legume lectin, beta chain) PF00069(Serine/threonine-protein kinase-like domain)
PGSC0003DMG400000579	140.884	109.162	127.66	54.7043	68.4345	72.0674	51.535	88.9848	90.6801	103.387	135.008	104.298	61.8044	37.1263	83.83	65.9683	75.1627	56.124	12.5019	35.1579	34.0096	101.99	17.6705	43.857	87.985	47.1369	59.5272	40.1147	76.9389	45.1163	77.2656	37.9164	0.466693	Nascent polypeptide associated complex alpha subunit	PF01849(Nascent polypeptide-associated complex NAC)
PGSC0003DMG400000588	4.77449	10.0361	10.2974	5.21261	8.51312	4.78654	20.2978	8.01329	18.4909	18.0813	9.33958	9.88608	12.2568	10.7632	10.059	12.7245	11.1869	8.88782	4.19445	5.0235	7.81574	5.0858	6.90733	8.45248	10.1857	12.9052	10.4403	7.57997	12.5764	10.0083	11.7418	12.1943	0.391608	Conserved gene of unknown function	NA
PGSC0003DMG400000598	10.3864	26.0899	18.432	22.4523	14.1179	7.8095	33.5637	19.0367	26.2132	31.5008	25.0023	22.2065	20.5044	10.1002	22.6708	8.48713	10.7078	12.9818	5.66538	9.86654	12.7223	15.2125	13.8381	7.50115	9.52691	17.7312	15.3122	8.94336	21.2795	21.6585	21.4091	18.9939	0.427454	Conserved gene of unknown function	NA
PGSC0003DMG400000599	19.742	37.7483	26.6523	34.8136	52.6188	19.0765	58.1466	38.6747	60.325	59.0883	34.3211	38.8211	40.8447	39.4369	67.0078	70.676	39.7222	36.1176	62.2139	98.8882	28.5914	18.8123	30.4576	36.5033	36.6505	41.4926	29.9719	36.2483	50.305	46.1797	24.2381	35.4689	0.405694	DNA-binding protein	NA
PGSC0003DMG400000600	64.684	77.6317	62.6148	98.2503	92.118	46.782	90.6372	72.5252	64.44	90.4209	79.0268	77.2837	81.3917	33.0626	151.776	35.1787	40.5953	67.8115	57.7533	70.7276	65.5479	76.1071	73.9872	94.8859	42.6983	91.838	74.4994	47.8879	103.633	74.7304	56.1759	76.3855	0.320571	Protein HVA22	PF03134(TB2/DP1/HVA22 related protein)
PGSC0003DMG400000607	40.9432	73.7818	77.6302	136.379	205.508	11.715	122.229	121.402	92.4507	147.742	94.9521	94.8496	85.563	64.4217	142.446	128.763	60.7252	94.9553	249.358	165.341	61.9194	25.3082	103.272	69.4363	53.6262	130.636	110.222	71.5452	71.9227	200.774	34.3358	93.6446	0.525804	Conserved gene of unknown function	NA
PGSC0003DMG400000612	8.52205	16.5677	13.2099	12.4617	24.8132	5.00219	50.6561	18.8969	16.3649	18.0801	13.2103	14.8381	28.847	8.84544	15.2118	41.915	31.2151	18.0363	13.1615	15.0791	13.4072	5.99301	14.3806	20.3182	10.9771	9.08824	7.53747	6.82359	9.23614	23.9621	12.2354	15.7592	0.598084	AP2 domain-containing protein AP29	PF10250(GDP-fucose protein O-fucosyltransferase)
PGSC0003DMG400000618	83.2151	147.855	132.922	90.5995	52.4777	106.222	131.622	203.197	110.164	179.902	123.56	145.863	418.897	165.789	105.136	457.655	338.073	143.368	55.96	89.7905	90.0712	101.958	80.4271	43.3713	81.3979	95.5871	96.9761	41.8801	120.531	93.6113	97.5891	68.961	0.7242	Conserved gene of unknown function	NA
PGSC0003DMG400000619	28.1028	87.9586	74.1405	33.0807	217.632	50.6383	504.273	166.546	181.441	316.919	73.5064	116.305	433.121	224.828	340.466	114.103	83.9374	362.61	199.448	73.763	94.937	35.9025	133.604	302.205	156.219	203.198	135.905	129.756	270.927	273.441	34.96	109.33	0.704374	Nucleosome-binding protein	PF01429(Methyl-CpG DNA binding)
PGSC0003DMG400000623	18.4862	35.4681	33.3921	24.0261	40.9152	21.7046	29.2531	35.462	24.3471	37.1242	34.5485	34.5352	39.3277	39.9351	48.044	33.245	36.9366	57.4092	35.4891	27.7489	54.6345	22.0484	59.6915	57.6659	39.2455	32.2878	28.4566	21.6137	32.0425	37.4959	48.6274	38.1901	0.298291	Conserved gene of unknown function	PF02845(Ubiquitin system component Cue)
PGSC0003DMG400000625	38.5459	50.4324	44.1026	27.1849	48.9758	37.4442	46.5959	44.1565	34.7139	37.4716	41.9898	44.4258	40.4197	26.1036	47.567	17.9939	39.8981	44.7504	46.153	39.5193	54.1205	49.2103	49.1898	43.1175	32.7684	62.135	47.7607	56.4792	63.3377	42.8333	46.6994	43.252	0.218119	Signal recognition particle 54 kDa protein 1	PF00448(Signal recognition particle, SRP54 subunit, GTPase) PF02978(Signal recognition particle, SRP54 subunit, M-domain) PF02881(Signal recognition particle, SRP54 subunit, helical bundle)
PGSC0003DMG400000634	79.0554	32.3009	36.1547	37.7475	43.0974	36.0944	65.5768	17.1184	58.2978	53.6133	41.1506	36.5712	33.4711	31.8623	34.3994	122.843	106.277	59.1692	228.432	169.277	68.7956	126.608	114.68	82.9389	32.4421	35.6693	69.8838	142.954	50.7047	29.3912	38.1599	37.1179	0.712317	CAPIP2	PF06232(Embryo-specific 3)
PGSC0003DMG400000637	36.8024	36.4903	25.741	40.5043	23.3473	100.641	18.1112	40.511	27.6966	45.8589	36.1608	43.235	12.4161	24.4055	13.5652	14.2115	12.9399	67.8489	61.4363	128.108	54.3356	111.292	119.828	120.971	25.2557	13.6695	17.549	14.1416	22.8129	40.808	13.4103	8.9687	0.826251	GTP binding protein	PF04525(Protein of unknown function DUF567)
PGSC0003DMG400000640	43.9475	29.4959	34.3826	27.6082	20.4814	17.36	10.233	23.3758	26.6985	62.7923	37.5421	35.6476	26.3101	33.5621	113.728	12.5466	21.2629	46.6211	801.222	16.5859	318.39	24.9542	267.127	84.0605	57.2268	12.2114	11.1195	14.5052	27.6275	19.7737	74.281	119.115	1.9277	Conserved gene of unknown function	NA
PGSC0003DMG400000642	17.7756	19.572	18.7075	10.1654	17.0739	7.92022	18.3303	11.9662	14.111	21.4053	18.3544	18.2138	22.3475	15.5938	23.8678	25.3513	31.6608	18.3081	18.2987	25.3327	19.9576	20.7087	20.7451	12.4204	21.8088	25.2189	23.0312	8.92964	23.4746	42.3828	33.483	30.0562	0.351752	ATP binding protein	PF00069(Serine/threonine-protein kinase-like domain)
PGSC0003DMG400000644	5.50465	13.8208	11.4771	4.99887	21.7604	5.82513	22.9884	12.4255	13.8764	10.8406	9.85296	11.1073	35.0616	13.9111	19.8376	24.6285	16.4073	17.4579	13.6308	11.5222	13.3656	5.17587	11.7706	13.1815	11.2435	14.5243	10.1664	7.18862	13.7992	40.7901	14.3072	20.6781	0.531691	Phox domain-containing protein	PF00787(Phox-like)
PGSC0003DMG400000652	38.8266	35.7835	32.2087	36.3879	40.7366	20.3436	57.6178	35.5331	40.9384	24.0017	36.6214	39.3636	43.6527	10.0765	37.3468	14.9891	21.4769	24.6691	62.942	25.3644	66.6646	42.2179	36.8879	35.4448	21.678	15.8078	17.4201	12.7848	15.5635	32.316	34.8858	46.2204	0.421991	Serine/threonine protein kinase	PF00069(Serine/threonine-protein kinase-like domain)
PGSC0003DMG400000653	33.6853	22.2778	26.1071	13.0719	17.5597	31.5878	4.55594	16.3106	20.7766	20.0231	23.8892	26.962	16.0315	28.9131	75.9302	20.1838	44.657	37.2944	24.8509	53.6625	24.9059	32.7796	27.1381	26.3609	24.9966	17.4982	17.9936	10.813	21.4873	12.426	31.1814	24.0401	0.513257	Agmatine deiminase	PF04371(Peptidyl-arginine deiminase, Porphyromonas-type)
PGSC0003DMG400000654	104.005	149.088	135.622	93.1815	136.683	50.9147	227.653	139.628	176.715	214.411	185.302	130.064	186.723	22.2337	130.488	155.595	103.476	102.975	20.0575	70.896	61.9361	57.8548	28.8055	119.049	72.4768	134.582	109.673	41.0551	167.633	101.048	88.0733	47.4215	0.496477	H/ACA ribonucleoprotein complex subunit	PF01248(Ribosomal protein L7Ae/L30e/S12e/Gadd45)
PGSC0003DMG400000655	59.5335	67.1684	54.8323	27.2545	97.4661	69.8866	65.1043	55.0394	56.2911	36.4719	43.6466	49.7112	64.2618	43.0516	45.406	50.2508	49.3707	60.3882	56.2483	63.1922	39.4592	47.4259	100.989	90.6809	36.2229	48.86	46.5005	48.4481	55.8285	61.0149	40.8974	53.0676	0.296217	Serine/threonine-protein phosphatase 7 long form homolog	PF10536(Aminotransferase-like, plant mobile domain)
PGSC0003DMG400000661	75.3154	74.0469	79.5643	44.2513	41.8617	40.1646	73.2413	40.3775	58.227	74.9794	75.7181	71.049	36.7486	7.6343	63.7347	28.3261	51.7902	22.6822	14.8359	40.1355	37.486	66.1717	24.1432	48.8592	27.5273	96.6906	76.3042	96.7263	110.148	66.4351	69.7942	63.0953	0.444104	Protein disulfide isomerase family	PF00085(Thioredoxin domain) PF00085(Thioredoxin domain)
PGSC0003DMG400000663	24.0257	24.7951	28.8522	15.1147	6.52459	19.457	20.4556	30.4274	29.3574	26.9156	28.1251	30.0419	29.3949	19.5147	12.0065	15.2905	8.58314	19.5738	6.38222	28.6812	15.9028	42.4102	31.9689	21.3491	19.5838	16.3643	11.6809	14.5715	14.6383	10.6562	18.5441	15.0633	0.41179	Ubiquitin-protein ligase	PF03224(ATPase, V1 complex, subunit H)
PGSC0003DMG400000665	89.9973	105.012	82.4012	92.2	194.897	46.5485	387.836	124.849	138.989	152.351	99.5504	78.8402	220.02	46.1521	184.703	344.837	168.87	66.8173	84.9429	105.391	63.7531	117.719	52.2038	157.659	54.6026	123.614	122.491	69.7532	168.017	70.2947	46.6696	42.6935	0.655712	SUMO	PF11976(NULL)
PGSC0003DMG400000670	53.3439	31.7338	39.1088	32.6215	57.529	26.9308	28.4992	28.1758	35.5887	55.9191	39.9072	42.5447	66.3952	34.1933	72.1518	91.2585	48.7073	52.6197	65.3794	64.3408	37.2542	77.3572	43.9699	60.2749	30.0487	38.6258	40.2636	56.4474	39.5629	58.9755	49.1218	48.4753	0.325468	Phosphatase Psc923	PF08059(SEP domain) PF00789(UBX)
PGSC0003DMG400000681	10.6142	11.3558	13.1167	15.4336	11.4631	8.78002	9.16999	12.2812	13.0057	8.46313	16.6498	16.2126	12.7385	17.4035	14.2695	13.3854	25.2861	22.5306	36.8789	12.4198	28.6581	13.6174	13.3876	17.2857	15.2192	14.2041	16.4568	20.6007	15.0292	15.8659	20.0519	15.3434	0.371611	AP2 domain class transcription factor	PF00847(Pathogenesis-related transcriptional factor/ERF, DNA-binding)
PGSC0003DMG400000682	17.7117	20.7982	22.5554	17.5744	28.6633	13.3646	21.5732	21.8067	18.199	22.1014	19.3982	20.0559	32.473	10.1359	27.5595	25.2883	21.6119	18.8002	23.8106	21.1159	19.0243	15.6718	18.4488	20.6892	12.2695	19.3908	14.7918	9.79839	20.8851	26.787	25.7018	23.0471	0.250854	Cleavage and polyadenylation specificity factor subunit 3-I	PF11718(Pre-mRNA 3'-end-processing endonuclease polyadenylation factor C-term) PF10996(Beta-Casp domain) PF00753(NULL) PF07521(RNA-metabolising metallo-beta-lactamase)
PGSC0003DMG400000695	10.1117	12.8584	11.9185	10.8921	11.4777	9.24729	17.0324	13.5293	10.5073	14.1167	13.1096	12.3685	11.0752	10.9214	11.7226	5.73394	5.27805	11.6182	12.6641	9.23519	14.515	9.79803	12.5693	14.4939	9.3298	10.6705	6.97141	6.84446	8.98132	8.78176	12.303	12.2078	0.236989	Protein phosphatase 2a, regulatory subunit	PF01603(Protein phosphatase 2A, regulatory B subunit, B56)
PGSC0003DMG400000702	12.9812	22.7338	23.6828	10.4721	42.6826	8.79808	55.6284	19.6713	26.1037	24.6633	19.7951	21.4414	41.9619	19.5572	41.184	41.6855	27.5195	45.0604	20.7303	31.2517	20.0662	15.0976	16.4053	36.5228	17.3011	17.6892	13.4528	8.61327	19.8939	51.9423	31.9308	35.522	0.481089	Transcription regulatory protein SWI3	PF04433(SWIRM) PF00569(Zinc finger, ZZ-type) PF00249(Myb, DNA-binding)
PGSC0003DMG400000704	59.9563	62.986	68.6753	37.5736	59.9435	36.1356	41.015	38.9231	49.902	52.3301	53.2343	59.8167	56.1286	17.8969	58.7239	52.4289	61.352	47.5065	50.1903	60.3579	55.5754	76.3008	51.2602	54.9663	33.166	67.2941	51.3827	47.6381	58.1495	69.9202	84.9775	70.9302	0.245407	Coatomer gamma subunit	PF01602(Clathrin/coatomer adaptor, adaptin-like, N-terminal) PF08752(Coatomer, gamma subunit , appendage)
PGSC0003DMG400000706	32.0667	31.7924	33.5617	30.0709	107.433	26.7627	294.039	57.2771	30.8187	26.9183	31.6749	37.6451	465.879	141.699	74.7702	42.0014	28.8478	137.859	54.7778	50.9425	30.4826	38.291	82.3855	130.169	90.36	27.4719	36.5007	53.3371	38.994	109.344	38.7541	88.2338	1.14102	Conserved gene of unknown function	NA
PGSC0003DMG400000708	11995.8	3968.83	4129.37	1618.86	1450.27	3555.93	4745.88	3973.33	3358.89	1896.37	3063.93	4612.13	7640.44	401.551	6100.71	6523.04	7231.94	3691.36	1006.83	5504.78	1713.47	20164.4	1023.86	2524.12	567.537	1613.93	2550.71	4888.76	2167.99	3133.4	4836.45	4844.11	0.886107	Glycine-rich RNA binding protein	PF00076(RNA recognition motif, RNP-1)
PGSC0003DMG400000714	5.79888	14.4834	13.1347	13.4978	33.2857	18.9429	14.2314	16.7247	13.3688	8.20892	11.066	13.155	12.5976	24.8057	15.4212	19.0493	12.372	19.9954	44.7747	7.83475	32.6823	8.07982	22.8597	23.7297	27.201	11.9523	10.1718	6.01902	12.5463	7.73322	9.51548	8.08064	0.55564	Isoform 2 of F-box protein	NA
PGSC0003DMG400000720	42.5543	94.5154	114.277	101.794	179.014	26.5097	228.758	78.2427	92.2457	148.095	105.538	88.6839	222.273	124.584	158.149	178.034	145.246	133.674	115.145	85.6356	85.6275	56.5354	71.0366	81.9251	114.751	185.47	126.228	90.4291	141.645	167.585	144.168	123.318	0.396187	GTP-binding protein	PF00071(Ras)
PGSC0003DMG400000726	93.0407	75.6208	75.768	72.2152	63.0928	60.6341	84.067	53.7503	74.6369	78.2752	75.2501	73.5708	53.8487	42.1705	65.453	62.556	55.2987	83.6178	59.1996	57.6779	75.1751	103.204	39.1163	76.606	62.5453	90.2301	91.4663	54.6057	79.8503	56.3715	46.5244	40.3281	0.236037	NADH:ubiquinone oxidoreductase	PF00037(4Fe-4S binding domain)
PGSC0003DMG400000731	47.9499	35.2229	41.8329	19.0918	17.8733	5.68581	44.2761	26.6067	32.6164	101.629	33.2234	46.895	32.0047	6.51799	62.5972	41.7659	86.6019	16.6362	41.4838	92.3766	17.9382	17.117	18.8271	25.1788	13.9962	72.859	81.2914	220.311	37.7989	44.5719	21.899	37.6243	0.897137	Response to dessication RD2	PF00582(UspA)
PGSC0003DMG400000734	42.648	87.6095	81.3276	85.8477	94.0223	30.2852	56.7269	83.0051	56.7417	70.9889	84.5407	82.2424	61.0705	59.303	66.6984	29.4867	44.3551	68.8219	73.1296	38.0734	71.6253	42.5894	62.8951	56.9177	75.6808	69.9735	60.7677	52.8765	67.8157	68.9369	79.2617	66.4966	0.257531	Protein RER1B	PF03248(Retrieval of early ER protein Rer1)
PGSC0003DMG400000735	35.6413	33.0087	31.7217	17.1283	12.7695	18.3373	8.10295	22.9199	32.9593	60.8926	34.2709	29.7267	14.0047	19.1026	18.6376	387.405	204.918	28.3406	8.58851	16.6903	28.3597	57.9449	22.463	53.0947	19.8645	117.852	68.7443	23.6443	177.283	71.3412	232.198	39.4634	1.34039	Glucose-1-phosphate adenylyltransferase	PF00483(Nucleotidyl transferase)
PGSC0003DMG400000736	24.83	25.8576	27.957	19.5254	13.0132	21.0302	8.67407	18.1404	22.9118	18.9706	22.8407	21.7413	11.3341	4.84041	20.6901	12.8728	24.7394	17.3046	6.71679	16.0307	21.2236	34.5409	11.0672	24.8915	7.63509	15.1337	14.988	6.59054	17.4228	22.6298	34.7659	30.6263	0.416249	Bifunctional dihydrofolate reductase-thymidylate synthase	PF00303(Thymidylate synthase) PF00186(Dihydrofolate reductase domain)
PGSC0003DMG400000737	93.4763	107.973	115.64	83.532	80.5121	79.0376	88.7292	93.0321	114.856	115.316	117.307	91.0605	93.2051	37.051	45.0747	52.5403	43.5914	47.3982	15.5783	49.568	37.4614	64.3171	17.367	41.3638	49.8226	78.55	69.6154	26.6979	103.624	29.7817	30.7677	31.2746	0.477481	Diaminopimelate decarboxylase 1, chloroplastic	PF02784(Orn/DAP/Arg decarboxylase 2, N-terminal) PF00278(Orn/DAP/Arg decarboxylase 2, C-terminal)
PGSC0003DMG400000738	41.8989	78.7011	76.6431	59.4904	75.6233	31.4223	62.5075	60.8545	80.1487	91.2182	69.2129	75.4095	114.455	45.474	78.0205	71.6467	56.4322	66.6811	41.654	69.2696	60.2264	37.8864	51.4124	60.4189	39.1601	78.5783	63.9134	60.0905	61.2512	69.8884	73.1114	93.0031	0.26864	Phosphatidylinositol transporter	PF00650(Cellular retinaldehyde-binding/triple function, C-terminal) PF03765(Cellular retinaldehyde-binding/triple function, N-terminal)
PGSC0003DMG400000740	4.68828	7.05989	6.25225	4.9088	8.23034	4.95684	9.24502	5.50332	6.10674	9.08662	6.256	6.07845	8.31885	6.34059	9.86854	4.97527	6.17534	10.7494	4.70402	7.10605	5.99819	11.733	9.09826	6.36126	6.41684	6.60469	7.66673	7.70579	6.9211	4.00794	4.19809	4.36629	0.284946	Cyclic nucleotide-gated ion channel	PF00027(Cyclic nucleotide-binding)
PGSC0003DMG400000761	66.5633	57.0181	67.0487	58.1623	6.44028	23.8868	29.4653	71.7111	52.9023	34.9682	61.6995	59.1013	95.9152	20.7182	20.5548	29.1649	28.7343	13.1419	7.36373	38.5545	16.1305	81.8589	29.2378	24.9726	53.6384	34.3016	22.1459	12.868	22.8178	13.3564	49.6786	39.2939	0.593566	Multicopper oxidase	PF00394(Multicopper oxidase, type 1) PF07732(Multicopper oxidase, type 3) PF07731(Multicopper oxidase, type 2)
PGSC0003DMG400000774	16.1954	13.3667	11.3027	11.6959	12.02	12.8073	12.0312	11.9014	10.3714	14.493	13.2628	11.5662	10.2016	9.13606	13.8975	6.74821	9.28079	11.7913	12.2284	17.3934	12.4281	15.5785	15.4344	17.495	10.5093	15.4868	15.3798	24.8273	14.0111	13.4932	11.555	10.4015	0.248905	RNA-binding protein	PF00076(RNA recognition motif, RNP-1)
PGSC0003DMG400000776	3713.16	1744.84	3207.86	7021.39	169.471	34.1166	752.944	396.764	7730.46	12300	3731.58	3427.17	1243	83.4279	6598.58	883.956	2409.04	35.2347	12.9965	4019.92	30.5011	1177.18	68.7924	35.5656	624.876	307.925	722.35	258.151	982.749	367.996	971.03	1803.03	1.35844	Extensin (ext)	PF04554(Extensin-like repeat)
PGSC0003DMG400000783	414.344	376.322	726.821	1287.27	98.5046	276.874	190.082	163.605	2135.32	2189.23	1057.25	669.555	405.08	628.206	1771.03	590.027	1888.3	201.693	1008.1	4828.88	931.909	210.214	552.204	114.615	396.451	1490.78	4223.93	7781.71	281.636	11.5891	1165.66	851.668	1.34041	Extensin	PF04554(Extensin-like repeat) PF04554(Extensin-like repeat) PF04554(Extensin-like repeat) PF04554(Extensin-like repeat) PF04554(Extensin-like repeat) PF04554(Extensin-like repeat) PF04554(Extensin-like repeat) PF04554(Extensin-like repeat) PF04554(Extensin-like repeat) PF04554(Extensin-like repeat) PF04554(Extensin-like repeat) PF04554(Extensin-like repeat) PF04554(Extensin-like repeat) PF04554(E…
PGSC0003DMG400000785	101.136	200.583	144.561	103.725	283.91	88.0164	95.6852	263.062	123.824	114.65	155.974	161.09	204.31	105.898	57.9432	108.324	90.9235	86.1187	42.6541	76.5538	125.645	163.011	75.2316	66.6642	120.317	26.2354	28.4405	18.1804	31.5216	189.37	155.312	160.282	0.550794	Histidine decarboxylase	PF00282(Pyridoxal phosphate-dependent decarboxylase)
PGSC0003DMG400000792	12.5168	13.6243	15.6063	7.34114	13.2065	7.2761	32.9743	12.0689	13.748	13.1118	13.2728	14.9613	22.7293	8.43538	20.3623	9.96737	15.8213	11.0437	7.93464	24.5715	8.23581	8.3563	15.5704	9.47013	9.21601	26.4689	16.6474	30.6527	14.0792	10.723	12.18	12.1695	0.454013	Ran GTPase binding protein	PF00415(Regulator of chromosome condensation, RCC1) PF00415(Regulator of chromosome condensation, RCC1) PF00415(Regulator of chromosome condensation, RCC1) PF00415(Regulator of chromosome condensation, RCC1) PF00415(Regulator of chromosome condensation, RCC1) PF00415(Regulator of chromosome condensation, RCC1) PF08381(Disease resistance/zinc finger/chromosome condensation-like region) PF01363(Zin…
PGSC0003DMG400000797	22.8305	23.3667	28.0945	29.7029	49.0928	19.4549	53.1542	34.7739	34.4052	31.7573	30.8239	31.3569	134.582	44.1385	57.4664	42.8606	39.457	43.8294	23.8136	34.7735	25.2265	22.7171	36.0505	42.8472	41.845	29.724	28.9507	28.2385	31.8974	37.2843	29.1371	48.0255	0.527821	F-box family protein	PF00646(F-box domain, cyclin-like)
PGSC0003DMG400000799	13.6831	12.1798	13.8584	11.1837	14.5231	8.37824	22.4449	12.9506	19.4219	22.6804	15.8761	18.4205	22.2033	14.135	17.2514	21.2473	13.1002	24.8416	19.0053	21.1175	16.2853	20.6186	12.3522	24.7079	9.44355	13.8001	13.537	23.9223	15.8861	17.2283	12.5221	11.6847	0.278898	BZIP transcriptional activator RSG	PF00170(bZIP transcription factor, bZIP-1)
PGSC0003DMG400000802	164.943	146.11	170.871	106.842	167.606	129.985	56.7791	121.366	176.45	172.905	154.802	149.268	154.298	112.281	172.063	76.0221	90.2538	180.157	125.795	136.257	136.751	212.75	211.867	159.651	94.1375	164.575	170.835	161.448	181.53	137.099	150.653	144.848	0.243211	Conserved gene of unknown function	PF09542(FFD/TFG box motif) PF09532(DFDF motif)
PGSC0003DMG400000804	8.69237	21.6328	19.9163	6.89368	20.3478	9.24868	19.9319	21.7424	15.0738	18.1635	17.7772	14.1162	14.1443	8.73195	10.8904	7.8756	8.28155	10.7292	4.86037	5.17681	12.7325	6.28558	8.8618	11.1255	13.6375	21.1248	13.9473	6.24267	19.4199	12.1534	12.1532	10.6237	0.407987	Conserved gene of unknown function	NA
PGSC0003DMG400000806	17.2345	52.7532	45.7218	33.6026	74.1637	16.3831	50.6835	52.1723	49.8041	54.8348	40.3893	43.1295	51.9148	32.5176	43.9688	19.9654	28.0984	43.6772	57.5065	14.614	40.4533	13.6772	26.428	36.4124	40.3784	87.9892	68.7061	36.0612	69.1158	36.3622	24.0315	23.7258	0.436201	Coiled-coil domain-containing protein	PF04502(Protein of unknown function DUF572)
PGSC0003DMG400000808	8.6325	12.4694	9.01911	10.5	7.10772	10.2076	21.5699	13.5887	7.69766	8.41111	10.1879	11.9172	35.2279	14.3785	15.5419	7.09385	6.42672	18.0356	19.2796	13.7339	17.4131	16.4259	29.7526	14.3872	13.3202	20.2049	19.4554	19.5136	19.3111	10.789	8.94377	12.7332	0.447846	Zinc finger family protein	PF10269(Transmembrane Fragile-X-F-associated protein)
PGSC0003DMG400000809	19.3692	21.9355	21.8353	14.0302	33.7413	8.33335	23.0662	16.8977	22.1701	27.0336	19.6969	19.311	21.0255	10.9938	31.7438	41.7521	42.9056	19.3981	8.12242	30.8825	10.7295	23.2586	13.7792	28.9563	11.8522	15.8763	17.2945	15.0139	24.5374	12.9204	17.6794	18.26	0.415868	NAC domain protein	PF02365(No apical meristem (NAM) protein)
PGSC0003DMG400000812	52.3629	41.9894	41.4552	22.246	18.0678	138.363	23.0545	39.7889	29.0094	29.8829	42.4732	35.823	17.2857	22.0666	11.5351	6.3015	11.4752	38.2743	11.178	7.98632	22.1414	37.1526	28.6254	10.9087	35.3072	45.5577	31.5192	12.8374	53.8647	7.94295	14.8725	11.5891	0.811438	Methionine aminopeptidase	PF00557(Peptidase M24, structural domain)
PGSC0003DMG400000822	7.44507	7.96809	8.19802	5.58223	2.8335	5.60932	0.98176	9.01827	6.07381	4.34992	7.98067	4.90867	1.67637	2.72847	1.65387	0.439891	0.729178	3.17856	4.22257	0.581179	4.54975	5.73527	2.96218	4.02083	6.08504	0.965512	1.03419	0.348494	1.22999	1.1165	2.60317	1.79825	0.711324	ATP binding protein	PF02374(NULL)
PGSC0003DMG400000826	13.6617	12.9061	14.494	9.52305	18.2982	7.08562	34.2317	12.5768	13.1692	10.4574	11.8734	12.2803	32.3047	9.34327	20.7153	14.1628	17.0441	18.5224	8.71665	21.4446	11.4781	11.4634	16.7951	23.0573	10.741	10.7319	9.35452	9.90699	11.5187	26.5442	17.8753	23.8915	0.433571	Gc-rich sequence DNA-binding factor	PF07842(NULL)
PGSC0003DMG400000829	100.827	119.824	96.212	114.098	171.583	57.8049	154.985	86.8967	80.8052	75.7364	119.85	91.3333	146.686	157.792	99.534	70.7599	116.529	282.48	153.023	128.563	183.521	132.547	164.551	334.583	176.235	146.548	172.496	190.42	177.627	142.757	93.221	88.2327	0.421096	Transmembrane protein TPARL	PF01169(Uncharacterised protein family UPF0016) PF01169(Uncharacterised protein family UPF0016)
PGSC0003DMG400000840	12.6028	14.986	16.5715	4.14284	14.7698	8.85343	12.1586	10.0672	19.6518	17.0109	16.6822	14.8247	12.4502	13.329	13.0635	15.5219	12.774	21.7234	11.8529	11.2828	17.616	12.8447	11.4391	14.7109	10.2516	13.1609	14.2184	13.2191	15.6148	10.9702	14.3868	11.911	0.239596	Hepatocellular carcinoma-associated antigen 59 family protein	PF07052(Hepatocellular carcinoma-associated antigen 59)
PGSC0003DMG400000856	15.2707	22.8064	22.3363	19.0117	22.5429	11.7675	12.261	21.2821	21.8871	24.6564	18.1803	21.2125	22.0619	15.4131	16.0432	19.5654	13.1806	23.3082	24.4936	19.709	16.2533	21.6972	19.0335	22.6268	13.0906	26.0103	18.4668	15.7645	21.5119	13.4669	21.5986	18.7394	0.204708	Serine/threonine protein kinase	PF00069(Serine/threonine-protein kinase-like domain)
PGSC0003DMG400000861	17.1834	21.0535	18.9761	18.5053	18.7426	27.619	13.9123	21.9358	16.0066	33.8742	20.0303	25.482	12.4017	20.842	38.6805	4.3606	5.30509	19.7685	12.6746	8.98362	22.4349	18.1919	21.4284	29.435	22.1754	15.5329	15.5067	8.36078	18.0252	29.4017	25.066	25.7553	0.390776	AMP-activated protein kinase, gamma regulatory subunit	PF00571(Cystathionine beta-synthase, core) PF00571(Cystathionine beta-synthase, core) PF00571(Cystathionine beta-synthase, core)
PGSC0003DMG400000864	91.7112	42.4159	40.2745	44.8883	30.1046	63.2658	28.8872	27.3721	37.6772	40.7472	46.807	44.2984	17.9969	25.0864	43.1941	14.7803	22.2901	33.416	67.2489	24.8519	62.9532	71.1776	64.3055	51.3075	37.8613	31.3716	42.8216	38.0137	42.3747	21.2002	22.3003	20.6444	0.438197	Mitochondrial outer membrane protein porin of 36 kDa	PF01459(Porin, eukaryotic type)
PGSC0003DMG400000872	22.0205	21.5971	21.9193	23.6173	29.9739	15.7725	29.97	24.5433	21.4011	29.5234	21.6494	21.7546	20.3116	14.5704	30.7134	60.2816	81.6831	42.8061	60.4468	139.183	32.6815	13.951	36.7575	82.5952	21.2623	28.2044	22.4208	34.8932	24.2462	21.8286	9.16315	13.7549	0.77874	Protein kinase APK1B, chloroplast	PF07714(Serine-threonine/tyrosine-protein kinase)
PGSC0003DMG400000875	19.645	20.8228	22.4095	10.2903	20.4378	10.8949	11.2363	14.9499	19.5196	12.9103	17.0066	14.773	16.2479	7.64148	16.488	5.94377	13.8068	17.8735	5.67283	19.0989	9.01371	22.1206	13.6127	17.2495	10.6059	23.3326	19.2515	19.9735	29.7527	13.0636	14.1973	15.2334	0.341936	Peptidyl-prolyl cis-trans isomerase cyclophilin-type family protein	PF00160(Peptidyl-prolyl cis-trans isomerase, cyclophilin-type)
PGSC0003DMG400000884	13.4496	19.1656	17.6332	18.2509	33.8613	17.3105	17.7288	22.6784	14.4726	16.9174	17.7333	18.9554	31.5552	15.1915	19.7695	13.4007	15.693	26.4888	36.0719	18.856	40.1987	20.8174	32.2555	28.085	12.9644	21.6762	20.1787	17.2312	20.9827	36.0006	19.6169	19.9031	0.338632	F-box family protein	PF00646(F-box domain, cyclin-like)
PGSC0003DMG400000885	30.2857	35.8272	31.2369	32.6199	39.0264	29.341	74.8436	36.3712	23.2777	38.8437	33.3174	33.5755	72.0718	20.6026	52.9479	39.9222	33.2172	53.8132	14.4658	28.1703	36.6093	44.9547	48.2515	67.3969	16.8229	47.0849	53.0682	28.8867	67.4232	60.5101	43.1821	39.8523	0.379265	BTB/POZ domain-containing protein	PF00651(BTB/POZ)
PGSC0003DMG400000892	32.3659	25.9897	26.4054	12.9565	17.778	29.7007	11.9309	23.2509	25.9316	29.2659	21.912	25.2765	17.4611	31.5074	17.4284	16.9737	14.8083	25.5755	176.256	17.7914	74.5093	23.7442	26.0607	35.4068	31.5915	14.219	13.5851	8.96449	26.3489	18.8643	32.1121	25.1853	1.00281	Long-chain-fatty-acid CoA ligase	PF00501(AMP-dependent synthetase/ligase)
PGSC0003DMG400000898	18.669	27.232	24.8713	30.9129	38.6033	11.57	13.1804	19.0264	44.4071	40.9258	26.6636	21.4454	15.7738	13.7535	22.7625	12.2473	22.6151	20.5808	7.58088	12.925	12.7855	15.7985	9.37976	10.7396	15.9068	36.4465	29.8491	23.5498	41.5089	20.3611	13.5225	11.7617	0.476336	Conserved gene of unknown function	NA
PGSC0003DMG400000905	8.61464	11.3007	10.9793	7.38059	14.1574	14.6583	18.7957	7.05609	10.0677	8.53561	9.81915	10.8826	14.0304	19.8518	26.6741	4.67307	8.50026	23.4434	36.8158	14.5999	26.2574	10.7702	24.746	27.59	37.2538	13.7527	10.1641	12.4577	12.251	17.4444	9.83147	14.8531	0.53224	RNA binding protein	PF00773(Ribonuclease II/R)
PGSC0003DMG400000906	10.3122	7.20026	7.53928	9.74295	16.9728	9.54302	15.0645	8.72599	9.81649	7.51019	8.59663	8.35284	13.7226	12.5526	16.6887	18.558	8.87588	12.4269	9.84924	9.40844	9.08195	11.3367	8.43357	13.9874	9.52005	7.5954	10.027	8.82066	9.21347	9.79984	11.1334	9.81572	0.274753	Conserved gene of unknown function	NA
PGSC0003DMG400000909	25.0455	28.4843	31.9442	18.6801	32.9971	23.9457	49.6103	23.8787	48.0946	39.4832	34.0733	34.0853	51.0264	25.4577	33.9028	26.5226	19.1365	38.1955	19.4304	33.7935	20.4671	19.9246	31.6904	33.9455	21.0631	36.0054	35.2498	25.4669	38.6393	48.9102	30.8538	36.7669	0.289956	Aminoacylase	PF01546(Peptidase M20)
PGSC0003DMG400000912	34.7166	20.5827	25.8585	16.0356	21.7042	18.1728	15.0468	10.7281	15.3579	18.9111	23.2421	22.5258	10.7054	5.35123	21.7071	19.3226	24.3475	9.55505	14.1807	31.1387	12.4952	31.765	14.6153	15.279	13.4581	47.6601	48.2233	106.321	47.2648	19.7331	17.0808	15.2506	0.76924	Transmembrane emp24 domain-containing protein 10	PF01105(emp24/gp25L/p24)
PGSC0003DMG400000919	114.805	102.264	93.8452	43.8583	66.455	43.225	63.0712	116.746	65.5402	67.2154	103.846	121.383	148.783	46.559	26.5697	17.7559	27.4176	124.585	19.7343	162.037	23.925	95.5108	107.078	22.7067	45.3459	337.825	305.026	234.856	236.732	18.0047	38.6355	74.0728	0.839202	Nodulin family protein	PF00892(Protein of unknown function DUF6, transmembrane) PF00892(Protein of unknown function DUF6, transmembrane)
PGSC0003DMG400000935	327.56	317.27	318.147	268.902	566.663	280.431	324.948	259.601	332.912	341.128	317.758	350.886	323.384	163.384	350.465	493.508	415.124	325.959	275.951	321.378	270.894	324.333	182.247	423.72	189.152	283.287	291.573	197.095	291.611	588.763	348.289	328.547	0.29081	Phosphoglycerate mutase	PF01676(Metalloenzyme) PF06415(BPG-independent PGAM, N-terminal)
PGSC0003DMG400000954	17.0433	22.5436	21.1624	15.7092	5.91765	26.4423	11.5501	15.5723	16.0528	26.8609	21.097	19.4719	10.8357	11.783	9.5756	24.8406	21.3734	14.2561	10.382	6.43882	29.9837	14.9685	18.3904	10.2283	10.9904	51.7794	39.2214	13.2084	61.9631	13.7521	21.1408	20.5837	0.610771	Isoamylase isoform 2	PF02922(Glycoside hydrolase, family 13, N-terminal) PF00128(Glycosyl hydrolase, family 13, catalytic domain)
PGSC0003DMG400000958	8.38237	14.4483	10.5702	5.03335	15.2937	7.93292	7.43617	10.1429	11.0607	13.4906	10.4941	9.14891	10.3041	6.19506	12.4327	17.4351	8.67701	14.9085	9.50449	9.0312	9.66011	7.0717	15.2878	19.9256	8.50784	9.47621	8.74142	6.19481	12.9127	15.3641	12.6331	14.6447	0.322204	DNA binding protein	NA
PGSC0003DMG400000965	159.265	330.16	314.904	259.293	333.087	62.3549	172.741	283.052	185.712	264.544	386.373	272.809	213.174	67.9208	240.343	285.222	255.923	131.327	53.1813	123.541	94.7715	95.7206	29.8439	88.2189	174.985	228.025	219.579	107.263	228.849	193.371	212.781	89.6461	0.485825	Ribosomal protein S10, eukaryotic and archaeal form	PF00338(Ribosomal protein S10)
PGSC0003DMG400000968	26.4878	28.4525	29.6542	15.1164	12.5145	28.6761	19.5342	24.6058	36.6142	31.5834	28.1446	25.6565	14.628	18.5911	11.7055	6.65949	6.06422	21.811	10.3422	4.7381	13.9104	16.4587	13.8266	16.6377	14.3869	21.9678	19.9296	10.777	24.3724	10.6998	13.01	10.6351	0.444666	Conserved gene of unknown function	NA
PGSC0003DMG400000978	15.3913	20.1486	17.7372	16.2804	49.4881	12.6297	107.856	16.9105	30.1507	35.2276	21.1263	28.4367	35.1146	12.0909	28.6644	36.5033	16.3066	39.7359	166.744	17.9147	57.8781	13.3707	26.4334	34.2456	16.1521	39.2294	29.7157	20.6143	35.6399	122.985	45.6116	44.5312	0.898156	Acyl-[acyl-carrier-protein] desaturase, chloroplastic	PF03405(Fatty acid desaturase, type 2)
PGSC0003DMG400000979	12.331	30.5486	31.4815	15.7063	38.5681	7.22463	48.2222	48.587	57.6548	36.1762	31.1295	34.41	169.073	24.5275	13.9679	23.9624	10.473	34.4104	19.419	8.08776	11.949	4.69108	27.184	13.025	28.623	37.6934	26.8064	22.4342	25.0152	30.4959	12.0949	26.4296	0.944601	Binding protein	NA
PGSC0003DMG400000981	38.0594	10.8364	9.20699	12.6687	14.7615	26.9636	23.9094	18.649	9.08234	19.9451	14.7383	17.3188	20.3344	15.7418	19.8518	5.97847	10.9898	20.4478	45.4307	30.9281	38.5382	61.6147	70.6868	41.3676	15.2993	16.7649	26.7623	39.0174	21.8296	15.997	13.1748	18.9458	0.628027	Conserved gene of unknown function	PF04419(Uncharacterised protein family SERF)
PGSC0003DMG400000994	12.8555	19.0933	18.4428	10.877	15.4016	5.65923	31.2618	14.7084	12.9308	13.8838	18.0504	16.8759	18.5759	5.42127	27.6105	19.6148	35.8174	9.01681	10.7708	17.2771	18.6895	7.57262	23.1185	7.74744	12.3319	26.1638	15.436	17.4997	15.3753	21.1211	11.0082	15.0955	0.425503	Calcium-dependent protein kinase 3	PF00069(Serine/threonine-protein kinase-like domain) PF00036(EF-hand) PF00036(EF-hand) PF00036(EF-hand)
PGSC0003DMG400001006	14.4654	20.3579	19.7654	7.8588	45.8974	12.1816	8.82663	11.0562	12.3745	16.4051	18.338	18.5685	15.7294	16.1567	29.4909	8.36258	15.3623	37.5449	67.7612	15.6381	58.9906	11.6763	99.6057	44.1759	15.1165	33.6638	27.5362	33.9062	34.197	21.8855	18.2244	13.9467	0.770208	Non-lysosomal glucosylceramidase	PF04685(Glucosylceramidase) PF12215(NULL)
PGSC0003DMG400001041	36.6272	68.2711	61.5568	61.8009	54.326	10.2837	20.8469	36.8962	72.2869	87.721	80.8103	76.6242	58.9221	15.7367	111.175	271.176	249.401	47.6694	121.475	41.2283	114.439	63.6122	17.7221	93.0862	23.4944	44.8077	35.5948	31.6958	35.7358	81.807	271.812	167.811	0.865768	Glucose-6-phosphate/phosphate translocator 1, chloroplast	PF03151(Protein of unknown function DUF250)
PGSC0003DMG400001047	22.9888	34.8512	34.3612	22.4491	26.7759	26.5854	15.0337	22.7678	21.3654	17.7895	27.8313	21.4748	19.1402	6.05176	29.0066	11.5327	22.9136	20.3041	22.5397	16.921	40.5817	31.562	25.4379	19.9807	15.8053	24.2539	18.9401	18.3528	28.4389	125.786	62.7685	67.4171	0.750273	Thioredoxin domain-containing protein	PF07970(Protein of unknown function DUF1692) PF00085(Thioredoxin domain)
PGSC0003DMG400001063	11.8808	14.2323	16.7577	15.8534	17.1703	14.8564	21.5117	15.1172	13.8359	15.2298	15.4446	16.9222	26.9965	22.8583	20.3254	12.608	14.4694	23.6451	22.0204	23.6566	21.7823	17.1309	31.6454	21.5717	25.6259	15.5858	15.7541	16.8765	18.4592	19.8727	20.6069	21.6681	0.241616	Ring finger protein	PF00097(Zinc finger, C3HC4 RING-type)
PGSC0003DMG400001065	36.1239	35.6262	34.6227	24.8856	14.8971	19.3478	18.707	37.0937	23.8469	30.2928	39.8586	36.3617	28.1993	18.2861	19.8456	45.5559	70.4073	37.11	38.3626	64.4126	31.4806	46.5068	44.3195	38.9291	19.0891	35.724	44.1171	27.5833	42.6758	34.0139	35.7382	40.6991	0.354492	Histone H2A	PF00125(Histone core)
PGSC0003DMG400001067	16.5466	21.5773	16.3462	17.4795	16.3526	6.37424	20.5074	17.5846	22.2258	21.7933	22.072	17.8162	18.7088	8.93926	15.1091	9.99915	8.38102	16.5417	19.2144	10.1325	25.903	10.2475	25.8557	18.7312	15.0381	17.4816	16.8331	8.56186	14.7508	12.5722	11.095	15.2001	0.313343	Ethylene-responsive element-binding protein	PF05903(Protein of unknown function DUF862, eukaryotic)
PGSC0003DMG400001070	69.0051	65.5079	67.4447	62.7032	47.9832	58.282	91.4288	81.6801	93.1588	104.196	63.3718	70.0429	83.1452	157.09	67.3951	93.6641	68.5663	133.38	153.275	55.6109	155.815	51.4783	223.469	163.221	124.868	101.194	65.8049	106.696	48.1126	93.9724	90.8333	87.2971	0.435156	Acyl-ACP thioesterase B	PF01643(Acyl-ACP thioesterase) PF12590(Acyl-ACP-thioesterase, N-terminal domain)
PGSC0003DMG400001072	40.092	41.8841	59.8167	53.3646	10.0792	53.7243	35.1132	55.3613	58.9778	39.414	46.8422	40.474	66.8332	102.546	58.8819	190.213	71.7972	27.9319	78.6366	212.377	39.7933	95.8801	106.989	12.014	111.48	23.904	20.8427	32.9879	16.3268	17.5351	116.316	96.9949	0.740233	Leucine-rich repeat extensin 3	PF00560(Leucine-rich repeat) PF08263(Leucine-rich repeat-containing N-terminal domain, type 2)
PGSC0003DMG400001080	9.73268	9.89927	10.0996	10.7223	12.2441	6.49178	12.5721	9.39281	9.82662	9.49012	9.79029	10.8881	12.4201	4.69413	14.0361	6.53864	8.62858	12.0646	6.87707	12.883	9.51263	10.3465	15.2214	13.0783	5.51734	7.61254	7.1377	5.52762	8.27323	10.6899	10.0123	12.6083	0.26647	GD3B	NA
PGSC0003DMG400001082	72.5117	77.8994	71.4349	93.8763	72.3183	28.7289	182.09	74.7622	86.0862	91.362	81.7884	70.7478	96.613	45.4466	66.7331	30.4108	38.3167	58.4016	51.8771	33.4116	62.8375	59.1007	47.1796	53.6739	60.4954	73.106	64.3365	38.0274	72.9563	55.2371	39.1442	34.8416	0.438024	ATP synthase subunit H protein	PF05493(ATPase, V0 complex, subunit E)
PGSC0003DMG400001083	16.6678	37.333	35.2368	17.7876	44.3426	16.3667	57.336	33.08	53.4778	34.9403	29.4504	29.0888	63.5575	39.4074	45.4947	49.8787	30.858	42.3502	26.2826	25.6782	25.4391	12.8425	24.8692	38.237	29.7277	32.1479	19.532	17.5227	27.8506	55.2463	32.371	45.2438	0.380455	Topoisomerase I	PF02919(DNA topoisomerase I, DNA binding, eukaryotic-type) PF01028(DNA topoisomerase I, catalytic core, eukaryotic-type)
PGSC0003DMG400001084	42.0244	37.4105	40.7974	28.2593	51.0353	14.8852	43.4336	33.2031	32.6014	43.1025	41.1257	37.0227	66.4396	20.691	71.3818	79.6273	62.7572	43.1513	31.2588	47.8227	30.1895	44.0761	34.54	52.3846	29.6609	32.9874	30.2417	27.5926	28.6727	49.9936	49.0645	57.905	0.348689	Conserved gene of unknown function	PF06364(Protein of unknown function DUF1068)
PGSC0003DMG400001097	136.789	123.228	98.7115	65.0866	199.435	111.115	264.368	74.5716	311.119	261.678	162.037	130.282	194.037	129.605	172.436	555.537	161.084	210.951	210.084	145.024	122.076	257.59	237.301	293.597	68.053	99.4257	186.498	116.481	223.473	250.343	433.007	512.057	0.581012	Pollen ole e 1 allergen and extensin family protein	PF01190(Pollen Ole e 1 allergen/extensin)
PGSC0003DMG400001099	75.6773	50.0739	45.09	35.657	26.4558	157.69	33.9529	50.9293	45.8986	49.0391	51.0401	57.4073	23.1169	79.5009	27.8731	12.4568	15.6172	47.8152	9.96443	15.2772	25.4327	60.2074	39.2512	17.6673	71.0885	47.9384	61.1625	22.3645	56.082	18.4172	33.786	26.0429	0.64799	Chloroplast lipocalin	PF08212(Lipocalin-like)
PGSC0003DMG400001105	12.6913	16.1559	15.3683	23.1578	22.3569	8.93921	22.9164	16.0129	15.5997	14.8401	15.6106	15.6278	21.877	9.46895	13.8824	24.7303	33.2048	15.6531	15.4597	27.9561	15.3831	11.591	18.3017	16.8188	9.98844	38.4113	28.7272	32.6915	20.0688	20.3946	10.5875	16.3023	0.385465	Sphingosine-1-phosphate phosphohydrolase	PF01569(Phosphatidic acid phosphatase type 2/haloperoxidase)
PGSC0003DMG400001114	17.5509	22.8751	23.3846	21.1297	28.9305	9.36378	21.7025	20.1765	21.7122	25.5568	21.2351	24.1453	26.3255	14.448	30.6747	20.3771	26.9179	29.7138	18.3039	34.3988	16.7508	19.6825	15.9491	23.5758	14.1887	55.2507	38.2923	50.0286	35.9983	21.8962	18.8153	19.3784	0.394791	TLP domain class transcription factor	PF01167(Tubby, C-terminal) PF00646(F-box domain, cyclin-like)
PGSC0003DMG400001117	96.4776	97.2558	114.308	53.073	104.706	121.64	87.8461	96.3612	86.8321	73.9087	92.5164	82.7918	114.349	55.8476	55.0536	33.203	36.0572	83.5572	13.0815	49.7473	27.9553	75.728	38.4543	43.5827	62.9975	68.8363	78.6129	108.445	88.613	45.3409	52.486	50.1215	0.396492	Protoporphyrinogen oxidase	PF01593(Amine oxidase)
PGSC0003DMG400001120	2.01467	2.95985	2.12349	4.26713	1.48968	1.66046	0.864639	3.10745	3.09442	4.24584	4.18805	2.29126	1.6215	0.947772	3.60184	0.863945	0.699836	1.37756	0.653959	1.38771	1.34731	2.0265	1.87257	0.886522	1.4117	2.56052	3.70314	2.58019	2.02726	1.10615	1.90551	1.33478	0.521669	Ribonuclease P	PF01248(Ribosomal protein L7Ae/L30e/S12e/Gadd45)
PGSC0003DMG400001121	31.1763	25.4971	28.2489	14.048	28.0232	28.0428	77.247	24.8878	19.6577	20.2563	26.4986	25.4263	59.931	14.4415	31.6313	20.8331	29.6938	28.1318	14.5915	41.7692	21.716	29.5478	24.0925	34.1592	15.1721	15.0434	18.8787	16.7919	20.2826	26.7629	25.1103	23.3714	0.47736	Cysteine desulfurylase	PF00266(Aminotransferase, class V/Cysteine desulfurase)
PGSC0003DMG400001123	32.8875	42.6722	40.2535	12.0523	46.3557	88.8767	38.2908	39.5173	48.0552	27.7077	35.4084	35.7567	46.4409	74.3561	16.1392	8.79236	8.58186	39.2065	7.77603	11.7734	18.7043	21.8028	26.7377	20.1818	53.9114	27.3619	24.7771	15.1222	32.2546	18.8219	16.7181	18.8847	0.595414	Protein translocase subunit secA	PF07516(SecA Wing/Scaffold) PF07517(SecA DEAD-like)
PGSC0003DMG400001136	69.9592	61.0557	59.332	35.6284	46.1972	51.4602	22.1019	39.7775	35.0978	33.6479	51.5708	53.5703	36.0161	17.7123	40.6421	24.6008	42.2414	31.4109	24.6541	51.6018	34.9937	58.475	53.5187	27.4759	31.5234	43.1158	50.2783	48.7849	46.4667	56.5925	49.0194	46.2692	0.293612	Clathrin coat assembly protein ap-1	PF00928(Clathrin adaptor, mu subunit, C-terminal)
PGSC0003DMG400001146	15.6746	7.17243	6.68872	5.92259	36.7694	15.6073	5.97181	6.92565	7.41644	8.39635	7.80346	7.51789	5.26259	4.25136	11.0764	18.5012	5.27212	12.4768	28.1194	24.682	15.1305	32.7969	24.6247	22.6625	4.34184	5.10068	6.78436	6.93171	6.81169	30.3718	21.3826	28.5022	0.69872	Snf1-kinase beta subunit, plants	PF04739(5-AMP-activated protein kinase, beta subunit, interaction domain)
PGSC0003DMG400001148	968.896	607.957	712.201	265.237	219.045	1325.71	620.306	598.212	532.437	424.806	695.425	541.299	243.853	133.861	175.321	67.3531	137.826	282.94	43.3536	160.57	234.41	449.934	232.195	282.329	289.931	273.671	305.803	91.9962	397.232	185.363	231.535	185.511	0.748507	RuBisCO large subunit-binding protein subunit alpha, chloroplastic	PF00118(Chaperonin Cpn60/TCP-1)
PGSC0003DMG400001150	15.875	18.1213	17.6989	7.89112	20.3324	16.3367	11.5404	13.6568	16.8183	12.9251	16.8395	17.135	21.9316	17.3801	49.3512	27.3342	27.9812	21.6955	23.3898	31.7309	15.3262	12.5239	18.9874	24.1883	19.2865	20.7622	13.7698	9.71201	23.6021	33.1579	20.2885	32.9317	0.405823	Cysteine-type peptidase	PF02338(Ovarian tumour, otubain)
PGSC0003DMG400001152	114.625	69.4811	74.042	6.48987	46.6915	54.5375	64.4646	71.8009	76.1872	67.9622	73.6237	65.8102	57.8019	15.5901	62.8459	56.5833	51.6695	63.1044	9.18068	45.1256	36.9811	72.1729	42.1325	55.8781	29.751	31.8054	45.9559	47.1822	54.2208	35.1276	68.4498	54.8204	0.402392	FK506-binding protein	NA
PGSC0003DMG400001155	18.4984	38.2861	37.6463	32.0809	32.2875	17.3263	25.0092	28.7052	29.0234	35.7246	35.6533	36.5294	40.5447	15.0201	42.116	54.9395	45.2896	30.2457	66.9834	22.6172	78.6468	22.8628	23.6692	25.011	20.5597	31.5419	20.8937	17.0696	26.8694	39.6308	48.8987	35.4406	0.421429	Arf gtpase-activating protein	PF01412(Arf GTPase activating protein)
PGSC0003DMG400001161	13.1917	20.3793	20.4935	11.8102	7.75697	23.9006	6.85395	25.1003	25.1687	17.6019	19.5319	20.1011	6.38849	11.9009	13.2183	84.0374	107.508	22.4433	17.2704	87.6259	17.7542	42.0567	9.99951	18.8165	9.0263	15.6065	14.256	9.67491	13.4347	6.40586	24.3994	9.9256	1.0223	MYC transcription factor	PF00010(Helix-loop-helix DNA-binding domain)
PGSC0003DMG400001162	44.8019	27.2223	29.3817	22.2183	33.9373	26.4678	58.4718	26.4261	19.4757	33.2259	26.1444	21.7017	28.4941	5.64042	28.9289	21.0129	24.407	21.3818	8.07485	24.0502	18.0291	52.6321	10.363	44.1596	12.259	27.298	25.0787	10.4358	29.5693	21.3787	17.0792	19.0732	0.463042	SnRK1-interacting protein 1	NA
PGSC0003DMG400001179	6.61994	14.3355	12.1483	17.6077	16.4554	24.4977	12.0929	13.875	17.3492	13.1362	14.928	16.2318	9.99168	277.807	15.1891	8.06245	8.74013	23.8193	10.8386	7.69309	17.6676	6.0735	34.0694	15.3559	140.12	20.5509	17.2918	5.75109	20.1918	23.7118	5.95094	9.6602	1.91281	Carboxylesterase	PF07859(Alpha/beta hydrolase fold-3)
PGSC0003DMG400001180	13.5779	19.7525	22.0165	19.1399	17.8244	8.8811	22.5347	17.9	15.7946	26.666	26.2173	24.1827	24.2638	4.75013	32.7677	15.1119	17.5933	14.7954	12.9434	12.1456	20.2108	12.7729	8.57933	15.4607	14.4784	28.5583	24.0514	22.8974	23.4978	19.4884	27.8463	25.3	0.337963	Cytochrome b561	PF03188(Cytochrome b561, eukaryote)
PGSC0003DMG400001182	8.18476	13.5342	12.2869	16.71	20.5077	7.9866	39.7269	13.2051	13.6626	16.1885	10.3472	14.9886	18.4345	26.4246	12.9145	57.4419	34.2113	17.0883	39.2778	15.3533	18.4506	14.0657	15.1859	30.062	12.7229	17.0497	14.903	11.6993	13.2454	8.54969	10.1331	6.34889	0.607815	RING zinc finger protein 1	PF00097(Zinc finger, C3HC4 RING-type)
PGSC0003DMG400001191	228.458	196.782	237.02	66.0852	234.299	120.919	260.636	164.098	209.141	183.292	197.689	179.825	359.524	38.6945	291.313	509.727	406.546	203.787	29.5115	215.428	96.0392	290.509	54.8246	171.422	79.635	174.046	146.728	89.1674	213.06	377.553	328.554	249.685	0.537592	Nucleolin	PF00076(RNA recognition motif, RNP-1) PF00076(RNA recognition motif, RNP-1)
PGSC0003DMG400001195	29.7186	26.0007	28.2494	44.3716	25.4989	10.1459	13.3151	18.1518	37.5097	47.0066	34.0115	31.9185	13.4045	16.8712	27.8819	6.81898	16.0542	28.1949	26.6319	13.5215	34.2265	32.9397	13.3172	26.3522	24.7874	19.4576	23.832	18.0459	20.524	26.9626	42.5674	28.6478	0.393903	Outer envelope membrane protein	NA
PGSC0003DMG400001204	115.443	161.328	165.847	147.767	122.671	95.7522	41.3165	248.79	174.277	209.369	140.077	223.332	123.586	82.1805	268.157	80.2064	128.377	62.9828	237.729	105.262	152.947	79.1442	48.4679	103.696	160.927	256.718	132.233	226.373	104.964	10.7042	10.8473	13.9498	0.547485	Gene of unknown function	NA
PGSC0003DMG400001205	19.0012	26.2399	27.5511	14.3458	30.8296	16.7332	22.0455	21.3403	17.4342	17.5705	19.7055	22.4542	31.2342	9.52366	28.1681	21.2228	28.9936	20.3135	6.9039	27.3001	17.0321	17.7811	19.2991	21.4324	14.512	29.9259	24.9938	22.23	35.9088	36.4565	29.2307	29.5955	0.309018	Conserved gene of unknown function	NA
PGSC0003DMG400001206	21.6367	30.0359	28.5058	28.1571	32.2008	12.8815	35.2363	30.8801	24.9471	40.2159	31.6774	33.1995	31.9367	29.0833	44.3742	55.5613	69.8379	41.1608	85.1263	43.2437	55.3544	29.4189	30.6089	35.275	23.8019	113.297	86.4053	106.326	97.9189	43.1192	35.8762	39.6141	0.568638	Peroxisomal enoyl-CoA hydratase/isomerase family protein	PF00378(Crotonase, core)
PGSC0003DMG400001228	59.5306	40.8047	45.2385	49.993	31.0101	24.7373	31.2141	26.5598	31.8041	52.333	52.7748	47.241	27.6554	8.30599	55.928	12.9096	42.7484	56.0741	281.249	81.4388	229.442	59.2227	75.3546	73.9698	22.0398	78.4518	80.4926	111.729	50.3905	28.0794	31.318	27.0545	0.936016	Cytochrome b5	PF00173(Cytochrome b5)
PGSC0003DMG400001233	369.479	373.038	366.628	185.104	149.054	547.826	167.148	333.313	297.686	225.547	343.096	255.031	107.625	216.127	32.1489	16.123	18.5486	102.969	16.7108	19.117	72.828	140.831	60.3824	44.9024	275.267	117.514	129.824	67.8678	164.047	30.8368	43.4412	32.6872	0.826882	30S ribosomal protein S1, chloroplastic	PF00575(Ribosomal protein S1, RNA-binding domain) PF00575(Ribosomal protein S1, RNA-binding domain) PF00575(Ribosomal protein S1, RNA-binding domain)
PGSC0003DMG400001247	35.062	28.7793	35.0178	23.2895	24.909	14.6201	9.21004	11.7329	32.603	47.683	35.5606	35.5847	12.4719	7.16617	27.7434	9.96063	19.9928	16.6679	23.388	23.2257	24.8915	21.4352	14.9283	21.9286	21.8774	54.2637	40.1097	54.8943	40.7755	11.8244	16.6354	8.946	0.514291	Adenylate kinase B	PF00406(Adenylate kinase) PF05191(Adenylate kinase, active site lid domain)
PGSC0003DMG400001265	14.3136	19.7511	15.9311	8.48835	41.4971	8.15269	36.1995	18.2422	11.875	9.44475	12.4093	12.8024	27.662	6.15025	16.8506	16.3048	18.3894	23.0765	8.0986	23.3325	12.2257	7.99674	24.9229	35.7054	7.78311	26.138	27.6872	26.9661	22.8971	34.5996	13.9214	25.335	0.495519	Gene of unknown function	NA
PGSC0003DMG400001272	282.75	407.048	313.045	422.814	1505.92	193.96	832.99	622.545	458.621	457.482	392.305	461.494	855.085	334.924	605.884	1940.78	1025.51	703.676	249.716	1059.21	271.021	356.697	353.551	533.772	206.56	345.733	341.308	187.446	327.05	2156.6	916.912	1220.08	0.772905	ADP-ribosylation factor 1	PF00025(ARF/SAR superfamily)
PGSC0003DMG400001292	193.372	147.723	156.411	67.4625	115.08	104.081	126.104	114.976	199.132	212.293	160.497	174.968	205.125	106.625	148.954	111.361	112.501	148.469	160.378	129.434	192.096	147.757	156.38	153.092	106.541	176.763	213.298	148.282	165.324	141.469	124.893	113.8	0.242183	NADH dehydrogenase	PF01512(NADH:ubiquinone oxidoreductase, 51kDa subunit) PF10589(NADH ubiquinone oxidoreductase, F subunit, iron sulphur binding) PF10531(Soluble ligand binding domain)
PGSC0003DMG400001295	137.606	91.8298	112.454	80.0207	111.394	70.9185	153.159	87.3664	91.5275	107.303	113.819	118.474	152.603	54.305	139.48	135.467	141.667	105.091	103.972	115.585	101.816	126.079	89.7887	90.1444	66.4244	90.6422	89.7703	87.0385	81.199	113.94	118.918	122.051	0.231878	Protein transport SEC13	PF00400(WD40 repeat, subgroup) PF00400(WD40 repeat, subgroup) PF00400(WD40 repeat, subgroup) PF00400(WD40 repeat, subgroup) PF00400(WD40 repeat, subgroup) PF00400(WD40 repeat, subgroup)
PGSC0003DMG400001298	50.1351	63.1827	64.9052	64.6283	159.53	124.271	96.8054	66.5418	77.8761	55.8929	60.3777	61.2781	78.8668	202.216	90.2352	68.7748	56.467	138.071	131.054	47.8966	95.7375	45.0913	116.161	83.0455	145.927	78.6828	77.1163	53.9519	72.1136	86.6801	75.6933	87.3417	0.418996	Seed maturation	NA
PGSC0003DMG400001299	87.9947	144.356	149.913	57.9099	140.766	91.8187	276.767	228.986	279.272	149.672	149.355	147.061	155.932	128.171	35.7223	22.3419	4.31015	133.028	6.98472	18.0393	39.5289	49.7924	36.9516	50.4656	100.829	36.5146	42.2181	13.0836	50.8512	33.719	48.5995	53.9408	0.804689	Ankyrin repeat domain protein	PF00385(Chromo domain) PF00385(Chromo domain) PF00385(Chromo domain) PF00023(Ankyrin repeat) PF00023(Ankyrin repeat)
PGSC0003DMG400001301	21.0934	21.086	23.9601	20.9993	27.6044	14.5037	30.4302	21.0601	21.2513	23.414	22.7381	26.9655	27.4209	16.9324	28.0502	19.1421	34.1948	42.9173	55.3056	50.3295	28.0072	22.3576	42.9422	48.5763	14.6739	47.5287	34.1845	69.2937	30.5039	19.7222	15.9907	18.1199	0.450022	BRASSINOSTEROID INSENSITIVE 1-associated receptor kinase 1	PF07714(Serine-threonine/tyrosine-protein kinase) PF00560(Leucine-rich repeat) PF00560(Leucine-rich repeat) PF08263(Leucine-rich repeat-containing N-terminal domain, type 2)
PGSC0003DMG400001310	40.9669	74.7434	56.2375	50.0101	85.9194	29.5244	112.317	102.828	47.9683	70.8237	54.5824	60.6722	77.6957	42.4673	43.5648	43.7589	39.5112	60.1278	34.1021	61.5318	32.6548	27.178	38.0519	36.6829	35.316	56.6036	60.3167	37.2013	77.1026	80.983	41.0585	41.7508	0.387121	Conserved gene of unknown function	NA
PGSC0003DMG400001314	67.0849	64.6079	68.7164	63.3308	66.0539	57.3758	52.1956	55.8287	66.6859	60.9607	71.1915	73.4578	105.987	56.431	107.387	36.2873	72.2993	93.0287	75.377	73.584	69.8839	71.2314	98.0141	84.4768	57.242	66.4966	73.442	77.7585	69.6571	51.6297	94.621	76.8978	0.220693	Ubiquitin carrier protein	PF00179(Ubiquitin-conjugating enzyme, E2)
PGSC0003DMG400001315	54.6495	54.0317	62.6248	28.2359	32.5873	26.7005	26.5566	49.1156	45.7021	53.358	57.7638	63.3906	53.4402	27.8975	41.5148	30.3183	26.6875	39.5534	14.5277	30.5524	45.4023	53.5547	36.6189	55.0785	36.3467	15.1218	16.6058	5.16008	19.4731	24.6863	93.1569	51.8354	0.461459	Calmodulin binding protein	PF00612(IQ calmodulin-binding region) PF00612(IQ calmodulin-binding region)
PGSC0003DMG400001321	14.8059	24.6303	23.4645	10.8102	37.8867	9.55319	41.0603	26.0427	21.7432	30.1497	21.7155	23.0211	37.7768	26.864	30.9368	33.3678	42.8408	34.3383	57.6446	24.2231	33.2006	15.1844	31.062	31.7359	22.7501	33.7006	24.4309	21.2222	33.5103	33.8556	30.0613	35.7391	0.339838	ATCUL3/ATCUL3A/CUL3/CUL3A	PF00888(Cullin, N-terminal) PF10557(Cullin protein, neddylation domain)
PGSC0003DMG400001328	59.7543	50.2096	51.5282	28.116	28.2737	31.6116	27.3873	44.5592	48.156	72.9386	61.2411	50.6025	65.7406	27.5444	26.7188	60.0631	63.9401	43.9668	10.3142	27.7351	21.224	29.8119	28.7896	20.647	43.6797	149.685	141.12	45.6176	269.332	23.0688	65.8234	28.4016	0.906605	Granule-bound starch synthase 2, chloroplastic/amyloplastic	PF08323(Starch synthase, catalytic domain) PF00534(Glycosyl transferase, group 1)
PGSC0003DMG400001342	13.2168	21.2791	19.0698	19.1599	24.8825	10.6846	20.4646	17.6967	16.8662	21.2952	15.8941	18.6274	19.5479	5.32376	23.3846	19.8356	23.4798	22.1913	7.54092	22.9042	15.5923	11.9881	21.5797	22.0918	7.10899	29.8828	22.9434	17.8259	30.6861	35.8359	19.1047	23.5012	0.338309	Conserved gene of unknown function	PF02714(Protein of unknown function DUF221)
PGSC0003DMG400001351	16.4218	17.9592	17.1924	19.655	33.4033	13.293	27.0319	20.8305	12.4582	13.4722	17.1087	19.6085	31.0507	16.8325	25.0946	4.06239	9.68827	27.3828	14.0585	15.6772	11.8205	11.6469	29.7307	21.2357	23.5892	16.6536	15.7037	14.4262	18.0749	25.2229	8.75678	12.0206	0.377106	Ubiquitin-protein ligase	NA
PGSC0003DMG400001353	33.8476	35.3662	38.1336	35.657	46.3466	13.8907	147.291	37.0424	28.4524	28.4911	32.2513	36.49	87.4851	22.7774	50.1453	11.6931	20.1982	58.1127	38.313	25.2295	40.409	28.347	57.2368	82.5723	24.6603	22.4696	24.6145	15.9903	28.6613	34.347	24.898	33.4049	0.669919	EID1-like F-box protein 2	NA
PGSC0003DMG400001355	135.747	113.131	132.682	106.723	110.023	101.718	78.1208	86.7126	121.392	97.0332	115.548	107.564	98.4667	55.3835	159.729	106.196	115.982	107.465	106.253	145.756	102.759	145.123	94.294	138.123	74.408	122.126	129.473	120.206	111.335	132.057	129.526	121.825	0.194277	Mitochondrial processing peptidase	PF00675(Peptidase M16, N-terminal) PF05193(Peptidase M16, C-terminal)
PGSC0003DMG400001360	89.3975	50.9812	59.1021	57.2272	47.743	52.0986	37.6475	49.1796	103.297	93.6675	68.8746	63.1265	58.3351	38.12	71.195	56.9476	42.2707	56.7611	83.0066	66.3875	87.1607	78.7296	69.3347	64.1058	48.7662	54.413	70.0086	58.7803	51.9623	35.3368	53.1292	40.449	0.276999	Conserved gene of unknown function	NA
PGSC0003DMG400001364	432.834	434.294	427.744	430.719	131.245	83.8625	345.797	563.779	467.298	461.786	677.11	562.984	848.05	270.801	309.915	204.436	206.384	348.538	99.7085	228.206	294.506	317.142	386.023	217.168	263.478	70.0736	80.6787	38.7669	97.9735	70.4589	291.033	146.235	0.62815	SP1L	NA
PGSC0003DMG400001365	73.8609	79.8732	86.5489	65.3174	110.218	47.776	97.6211	65.431	86.969	81.887	89.1541	74.7504	84.7176	29.5566	101.851	76.9357	88.5303	57.1357	25.9207	58.6771	44.1296	70.0114	39.338	60.0501	64.5477	75.4977	55.2023	40.831	63.7177	65.5807	66.8233	46.983	0.300342	Cop9 complex subunit 7a	PF01399(Proteasome component (PCI) domain)
PGSC0003DMG400001368	25.5756	44.0569	46.0325	34.5217	16.4089	70.4745	15.0425	59.5831	46.8382	36.6119	37.601	45.1107	31.5085	67.5719	20.7336	20.401	37.3822	67.9761	5.81993	76.566	24.2623	65.8726	63.7501	7.34813	49.7363	114.416	74.9216	102.357	126.123	17.8917	19.0978	8.98744	0.66208	FERONIA receptor-like kinase	PF07714(Serine-threonine/tyrosine-protein kinase) PF11721(Malectin/receptor-like protein kinase) PF11721(Malectin/receptor-like protein kinase)
PGSC0003DMG400001370	25.5633	32.326	29.9345	11.4516	34.203	14.1563	34.7238	23.9719	25.5614	31.8276	27.1925	26.7507	26.9217	12.1532	34.2533	15.1573	15.2816	22.0992	17.9154	16.5892	18.6207	24.5647	14.6566	25.202	22.4008	40.2445	32.8947	21.4724	43.6955	25.8937	16.3606	16.2494	0.340805	Conserved gene of unknown function	PF10217(Protein of unknown function DUF2039)
PGSC0003DMG400001379	9.35237	34.7686	24.8637	30.6317	26.9349	5.96653	32.0328	20.9059	43.0074	47.5118	32.16	32.1306	25.7195	20.2187	40.4493	18.7014	15.5302	32.3116	57.4302	7.24939	22.4019	8.37728	12.5862	20.0158	20.4737	39.6867	29.3146	26.9299	28.5673	23.6144	20.0203	15.1922	0.461319	Protein disulfide oxidoreductase	PF01323(DSBA oxidoreductase)
PGSC0003DMG400001386	5.63998	10.077	8.39949	7.52585	9.94718	6.65941	21.8299	11.207	10.2739	9.10502	9.1145	9.5251	13.2641	8.89719	11.0416	4.65517	7.25163	9.53237	14.4802	8.43963	12.3788	6.11897	13.1732	9.82745	6.4464	8.69049	8.67452	7.43284	8.46398	10.6185	10.2015	11.5889	0.32589	Zinc finger protein	NA
PGSC0003DMG400001392	23.0822	38.3744	35.8508	32.3404	31.9043	24.2624	28.3615	43.3765	23.8384	34.9654	39.8561	41.1173	39.2899	30.1323	34.2135	22.3426	33.7006	42.038	184.335	19.0924	131.592	30.4608	46.1812	28	28.6611	46.4742	42.7667	41.2421	42.3847	64.1825	209.238	231.867	0.993175	Protein CREG1	NA
PGSC0003DMG400001394	11.1426	11.6669	13.026	7.67176	17.158	12.1576	22.5687	10.0257	14.7966	14.4283	10.2764	10.9314	25.64	6.31395	21.2334	14.0251	14.52	46.9205	16.6419	15.917	34.7065	13.375	45.9504	32.9539	6.46365	22.1153	14.4832	19.0976	24.466	23.8124	14.9707	22.1365	0.541748	Mannosidase alpha class 2a	PF01074(Glycoside hydrolase, family 38, core) PF07748(Glycosyl hydrolases 38, C-terminal) PF09261(Glycoside hydrolase, family 38, central domain)
PGSC0003DMG400001395	194.492	116.373	124.186	60.4977	111.287	62.6118	73.806	71.8901	90.3412	122.641	120.995	130.671	87.3937	115.631	65.8866	62.7149	141.727	124.544	570.712	134.019	267.191	159.764	158.059	119.349	160	233.298	261.005	322.308	106.871	33.3566	52.4304	39.1984	0.739305	B12D	PF06522(B12D)
PGSC0003DMG400001408	17.6829	20.6408	22.8803	21.4733	13.59	10.1413	22.1083	17.5789	23.008	23.3666	23.953	23.6086	22.8799	7.64685	16.9904	14.4673	20.6391	23.6437	138.691	18.6497	57.9968	20.0442	27.3762	45.4365	13.8205	21.7809	18.1264	15.2436	22.6103	22.2971	31.8314	37.2494	0.86705	Acetylglucosaminyltransferase	PF02485(Core-2/I-Branching enzyme)
PGSC0003DMG400001410	131.694	115.672	119.078	116.994	114.6	52.4566	41.0509	95.3684	87.4186	104.196	158.726	138.981	66.7255	46.0521	140.215	49.3187	65.9604	83.0188	94.1596	90.6606	85.1282	108.435	45.4296	69.4735	74.1898	121.403	132.043	149.376	113.031	60.6055	98.565	81.4324	0.341939	Thioredoxin H	PF00085(Thioredoxin domain)
PGSC0003DMG400001414	26.6405	41.1407	34.96	17.7131	80.3402	20.6427	63.9941	44.3642	32.5369	43.3053	33.7202	35.093	63.975	14.8743	46.7948	69.5745	47.5363	47.1029	32.5427	47.1689	40.4094	26.3646	30.235	64.1678	20.3882	35.8348	26.8627	18.982	37.8101	79.3579	44.6773	42.2172	0.420431	Structure-specific recognition protein	PF03531(Structure-specific recognition protein) PF00505(High mobility group, HMG1/HMG2)
PGSC0003DMG400001415	21.6676	33.9157	25.7973	23.2828	33.872	13.0664	53.4229	56.9754	29.987	43.3522	27.8167	32.543	39.7928	25.2714	22.2074	34.7897	30.6122	31.6981	17.4596	30.7426	16.5926	13.3824	17.9946	18.8111	18.214	25.7129	26.952	17.3032	35.8005	35.135	21.4706	19.0392	0.377358	Conserved gene of unknown function	NA
PGSC0003DMG400001421	47.427	444.673	373.071	143.961	148.087	18.911	140.91	443.103	665.703	862.137	427.516	373.777	324.434	233.964	373.102	532.367	410.159	370.38	179.507	66.9345	193.544	40.857	25.5669	86.3433	189.829	407.29	302.067	110.756	397.638	316.493	345.539	213.955	0.671352	60S ribosomal protein L34	PF01199(Ribosomal protein L34e)
PGSC0003DMG400001427	37.4679	24.3897	28.5639	27.7237	73.3001	26.9965	89.026	31.4437	29.1104	26.5254	28.7051	28.3311	75.517	26.4686	37.3153	70.955	49.0787	47.4153	25.3739	54.8783	23.3537	57.2614	40.7943	54.967	33.5694	22.9141	27.0989	23.6263	24.8837	35.6533	36.6594	37.4434	0.449194	Polypyrimidine tract-binding protein	PF00076(RNA recognition motif, RNP-1) PF00076(RNA recognition motif, RNP-1)
PGSC0003DMG400001431	172.329	171.763	196.882	65.9098	222.517	94.8797	104.027	155.171	199.283	277.633	213.984	236.688	220.165	165.031	318.885	345.048	314.975	316.546	260.125	166.963	207.302	209.651	217.556	204.346	141.297	174.324	159.85	199.215	197.39	357.404	250.307	211.332	0.32767	Pro-resilin	NA
PGSC0003DMG400001432	10.7474	14.4644	13.2738	10.3831	31.2576	7.69866	52.3444	13.4598	10.6788	9.56835	11.0525	12.7151	48.1501	7.43318	19.5419	12.7981	18.6569	27.1471	19.5912	31.4554	28.6153	11.8103	24.994	35.1863	7.51035	20.1583	15.137	15.544	18.208	62.1345	19.281	35.2443	0.641845	GNOM-like 1 protein	PF01369(SEC7-like)
PGSC0003DMG400001438	30.3742	32.4716	39.419	25.636	43.6446	18.7541	11.3894	14.7303	39.1826	56.3584	41.1008	38.0773	14.8575	6.78215	55.2802	9.47637	30.5817	91.2441	337.729	39.3453	195.156	19.0934	193.367	61.5994	20.8974	181.184	156.175	132.097	118.194	19.8433	28.7759	16.056	1.12759	Chorismate mutase 1	PF01817(Chorismate mutase, type II)
PGSC0003DMG400001440	8.97035	21.1988	21.693	13.0631	20.4351	8.65014	22.6878	17.5562	21.361	22.4008	18.1405	18.7805	19.6322	11.093	22.499	16.8144	16.3724	23.8146	23.6283	14.3025	24.0006	11.5436	18.9796	25.9784	15.3059	32.347	21.7943	16.4912	30.1177	24.7634	23.9007	21.2301	0.281494	Ubiquitin-protein ligase	PF10408(Ubiquitin conjugation factor E4, core) PF04564(U box domain)
PGSC0003DMG400001441	44.3345	40.0975	44.9998	20.8351	21.4223	17.6071	104.439	34.3833	29.738	36.8251	38.3895	37.824	52.6453	38.0276	29.5368	48.27	18.1643	69.97	231.21	22.8191	135.694	67.6001	205.657	149.879	106.939	48.0061	35.7474	33.7771	82.2395	332.575	97.8984	137.106	0.946433	Cyclic nucleotide-gated ion channel	PF00027(Cyclic nucleotide-binding)
PGSC0003DMG400001442	28.422	36.8104	36.4621	14.2483	18.5335	72.3354	324.814	35.4309	35.3196	38.1495	29.2442	34.8109	27.9507	48.1069	23.1901	29.2879	35.9508	45.0571	23.6956	11.6175	35.6925	25.2632	31.2368	38.9002	35.874	39.6106	27.2427	12.7184	38.1309	51.6531	56.642	37.0981	1.22682	Heat shock protein	PF07724(ATPase, AAA-2) PF02861(Clp, N-terminal) PF02861(Clp, N-terminal) PF00004(ATPase, AAA-type, core) PF10431(Clp ATPase, C-terminal)
PGSC0003DMG400001443	18.6814	26.8256	20.5263	16.6187	30.2972	10.7901	12.4	22.8459	26.0479	29.6823	22.2923	24.5672	21.3572	17.4938	24.9685	35.6523	54.5094	31.1572	65.0471	45.1122	33.6218	19.142	43.9297	25.8573	17.662	55.0612	41.1355	56.1577	48.1289	27.7273	18.7572	21.2128	0.46336	Membrane-anchored ubiquitin-fold protein 2	NA
PGSC0003DMG400001444	13.4282	11.5527	12.1088	17.341	7.23165	9.39098	15.6209	14.3656	6.71942	9.83002	13.6417	15.51	9.75308	5.05018	10.9341	69.345	82.2379	9.20706	16.3985	151.692	17.137	13.3013	27.4177	11.484	9.65269	34.3217	22.0433	39.8456	15.0744	8.12701	12.8915	15.241	1.27145	Isoform 2 of Probable galacturonosyltransferase 13	PF01501(Glycosyl transferase, family 8)
PGSC0003DMG400001448	118.843	97.8072	118.59	152.679	29.4809	19.7419	28.6297	88.0391	70.1613	77.503	120.938	182.374	49.8257	17.4638	66.7789	326.367	856.974	14.9893	37.0002	521.049	30.9246	89.652	13.7531	12.8643	55.5966	145.725	74.5147	143.813	56.6514	8.96974	51.4268	35.3794	1.45714	UDP-glucose dehydrogenase 2	PF03721(UDP-glucose/GDP-mannose dehydrogenase, N-terminal) PF03720(UDP-glucose/GDP-mannose dehydrogenase, C-terminal) PF00984(UDP-glucose/GDP-mannose dehydrogenase, dimerisation)
PGSC0003DMG400001449	11.7815	19.769	17.7086	20.1831	28.2984	4.83343	20.8402	21.6115	17.2528	22.4574	19.1588	19.3186	28.5524	19.0721	37.8582	12.9711	16.1946	24.5015	47.6448	13.1869	35.9939	12.7636	26.6386	24.5697	19.5005	23.8348	22.0498	21.0226	29.3242	25.4741	16.5279	17.5557	0.377003	F-box family protein	PF00646(F-box domain, cyclin-like)
PGSC0003DMG400001451	11.0905	16.776	19.044	7.42466	24.5419	6.68631	48.1804	16.8687	31.0496	24.9737	19.798	17.7716	35.1545	5.75697	30.9893	46.5218	25.0688	13.3917	11.3293	13.3808	13.4454	9.36532	7.54358	16.932	7.38755	13.8125	14.2341	4.78604	13.746	29.315	20.3522	18.1932	0.587329	Folate carrier protein	PF00542(Ribosomal protein L7/L12, C-terminal) PF00153(Mitochondrial substrate/solute carrier) PF00153(Mitochondrial substrate/solute carrier)
PGSC0003DMG400001453	38.5476	34.7158	38.713	16.144	32.4896	26.7783	91.7516	36.4095	46.7667	69.7464	49.4983	40.2194	65.4481	6.04385	52.9817	159.405	90.5795	26.8904	4.139	64.4057	24.6372	35.1845	21.916	28.7471	8.56043	31.0143	34.7214	13.1808	45.6299	52.2056	68.3751	59.5192	0.687997	RNA-binding protein	PF00076(RNA recognition motif, RNP-1)
PGSC0003DMG400001454	10.901	15.9506	16.4859	21.2523	9.91864	8.68603	19.4095	29.5755	19.3558	24.4531	14.2832	25.0443	10.3149	7.32406	7.52052	20.5525	19.9269	21.2336	29.3319	38.1324	30.2612	21.5923	45.6876	17.878	5.84956	31.686	16.3893	30.9355	19.3279	19.9473	10.6288	14.701	0.47048	ATEXO70E1	PF03081(Exo70 exocyst complex subunit)
PGSC0003DMG400001463	51.2317	54.9762	46.856	40.7158	38.8815	15.322	80.2903	41.5604	124.053	104.982	73.7133	43.165	70.9717	9.21042	75.5726	53.6825	36.9111	48.5431	17.566	33.3904	29.8949	41.1966	6.37321	42.4187	17.1611	31.9301	30.1978	25.4091	41.8427	40.8651	54.2446	43.6968	0.558583	60S ribosomal protein L39-3	PF00832(Ribosomal protein L39e)
PGSC0003DMG400001464	22.4861	17.9082	19.6935	5.66087	21.2137	13.1617	20.5718	12.5763	15.3345	18.0929	18.8351	20.3335	21.5318	11.4086	15.9771	21.2688	24.9038	22.2106	19.6153	31.3212	21.2035	16.8422	25.4308	18.4591	10.955	18.0201	16.9489	26.7599	12.8732	18.9067	16.3057	21.6156	0.271012	Mitochondrial carnitine/acylcarnitine carrier protein	PF00153(Mitochondrial substrate/solute carrier) PF00153(Mitochondrial substrate/solute carrier) PF00153(Mitochondrial substrate/solute carrier) PF00153(Mitochondrial substrate/solute carrier)
PGSC0003DMG400001466	33.2157	25.9639	32.6553	26.2375	24.0891	15.0948	21.7382	27.6345	24.9595	27.3293	29.9146	32.7	30.6437	12.2138	38.0044	20.3545	44.6928	32.0729	13.4536	34.0495	21.2115	22.7548	18.2572	30.6785	15.4692	21.4171	21.0408	14.6695	24.4433	36.3525	41.947	33.5614	0.311128	N2,N2-dimethylguanosine tRNA methyltransferase family protein	PF02005(N2,N2-dimethylguanosine tRNA methyltransferase)
PGSC0003DMG400001469	33.0553	30.1653	39.0652	23.4769	40.5307	28.5064	49.0684	26.8013	22.5142	22.1194	32.4735	26.4428	24.5949	11.0604	25.1205	15.3705	20.378	20.7946	8.39612	27.4601	13.6435	29.9337	25.7823	32.912	28.1839	28.2331	23.4419	17.836	32.5177	20.045	19.192	19.9315	0.331235	U3 small nucleolar ribonucleoprotein protein IMP3	PF01479(RNA-binding S4) PF00163(Ribosomal protein S4)
PGSC0003DMG400001473	6.38123	12.9534	13.27	4.59389	27.6059	7.28472	27.0324	10.5497	15.7628	13.1214	10.5727	9.39191	22.7536	11.5571	19.2329	31.2501	20.4562	16.767	9.66323	11.7414	10.069	7.58726	10.6663	13.8512	8.16824	12.1082	8.5031	6.91209	11.9667	23.4421	16.1006	19.7245	0.475705	Smad nuclear interacting protein	PF00498(Forkhead-associated (FHA) domain)
PGSC0003DMG400001474	24.396	26.5711	33.624	29.793	47.0729	17.5091	35.534	39.2282	19.3254	35.1489	26.7016	33.2136	53.5347	31.5328	118.838	41.0861	76.864	96.6899	89.7249	97.4415	51.0429	16.9043	147.895	71.005	62.1637	126.064	105.227	120.12	87.4944	53.3438	21.4502	36.7436	0.630667	Amino acid transporter	PF01490(Amino acid transporter, transmembrane) PF01490(Amino acid transporter, transmembrane)
PGSC0003DMG400001496	38.3769	37.1632	37.1405	19.0121	32.722	28.9299	34.0365	32.7838	44.9728	43.3537	39.5917	37.4355	40.3931	34.6744	46.9411	34.412	39.4776	35.1264	15.935	32.5275	20.6029	34.1112	24.0332	33.8503	37.3064	24.2091	21.8697	16.9401	29.7672	20.607	30.4343	30.8143	0.252719	Ras-GTPase-activating protein-binding protein	PF02136(Nuclear transport factor 2) PF00076(RNA recognition motif, RNP-1)
PGSC0003DMG400001501	7.64503	14.0735	11.9652	7.84116	13.5299	4.00728	14.1404	13.2881	12.4705	14.9688	13.9296	11.1591	19.6799	10.0438	21.4742	12.6814	15.0247	11.7332	12.1863	8.83672	8.08794	5.74253	2.557	7.13124	10.5387	14.8489	13.5726	13.3293	10.4839	12.8323	18.3047	14.8684	0.345994	Vesicle transport protein SEC20	PF03908(Sec20)
PGSC0003DMG400001502	12.8108	20.9733	13.8689	18.4916	13.9342	8.64445	66.5041	19.8372	33.169	27.7848	21.5446	17.3697	56.9087	19.2857	21.866	24.9678	11.2738	17.9513	15.3427	11.4053	18.4885	11.4265	18.9646	21.3509	16.7897	19.5693	17.3571	12.0817	25.9678	24.1466	32.301	38.4689	0.558894	Conserved gene of unknown function	NA
PGSC0003DMG400001509	18.0214	29.8944	29.4672	20.7199	28.1973	22.8131	30.5436	33.4405	24.5905	30.9409	29.7397	37.0213	42.771	24.9496	27.3905	12.7534	23.5253	49.0063	29.9827	29.0386	23.0842	13.0129	33.5253	28.4315	17.0687	44.1609	32.7133	41.3357	36.8243	31.5284	24.3188	30.9511	0.28836	Kinase	PF06479(KEN domain, ribonuclease activator) PF00069(Serine/threonine-protein kinase-like domain)
PGSC0003DMG400001512	13.0491	10.2344	9.3318	5.05654	8.30727	6.62406	12.7502	8.26655	9.10773	10.3047	8.16014	10.3924	10.9857	5.42814	7.5054	5.96364	8.39101	9.26845	4.67763	17.6796	7.47511	13.6057	13.1782	11.5757	6.21778	6.59534	8.02345	9.0591	7.37885	6.06627	5.47305	5.65874	0.339469	Ran GTPase binding protein	PF00415(Regulator of chromosome condensation, RCC1) PF00415(Regulator of chromosome condensation, RCC1) PF00415(Regulator of chromosome condensation, RCC1) PF00415(Regulator of chromosome condensation, RCC1) PF00415(Regulator of chromosome condensation, RCC1)
PGSC0003DMG400001513	67.935	49.1026	58.6876	47.7724	60.1209	34.0532	189.982	46.6883	58.3068	73.1523	71.5743	56.9344	97.1507	23.8134	77.7535	71.7343	50.0977	33.1311	18.7087	40.7089	25.1146	65.673	7.01638	41.4486	35.4062	39.1243	42.3097	32.5615	44.4896	37.402	50.4361	33.5873	0.598854	50S robosomal protein L11	PF00298(Ribosomal protein L11, C-terminal domain) PF03946(Ribosomal protein L11, N-terminal domain)
PGSC0003DMG400001515	11.6148	22.1622	19.3938	16.0847	28.3071	11.7944	11.5695	20.1913	24.7421	21.8603	15.7418	15.1872	15.9189	10.0444	16.2866	14.5089	14.4052	15.3183	16.8246	11.441	17.3574	13.6428	17.7651	13.2876	12.6754	30.7714	20.7378	12.2199	24.25	18.803	16.9721	18.2931	0.28974	Conserved gene of unknown function	NA
PGSC0003DMG400001524	51.3582	52.1053	71.9848	47.0453	27.7286	15.5514	12.6206	27.8366	69.7762	59.743	64.2101	43.7148	22.2915	4.53564	95.4388	13.7367	35.89	9.8113	20.3475	40.3306	28.344	34.8989	7.91318	20.2217	15.1845	26.4027	33.181	13.8662	13.1999	10.1789	43.6465	21.4772	0.667664	Phosphoserine aminotransferase, chloroplastic	PF00266(Aminotransferase, class V/Cysteine desulfurase)
PGSC0003DMG400001528	530.944	229.595	179.196	151.274	172.995	1161.66	318.712	145.235	299.439	2098.14	147.325	239.839	146.266	77.2708	347.593	22.8894	677.077	81.7709	7.8557	371.714	32.0014	3039.2	63.8599	4.0946	149.545	4281.23	2942.32	12509.7	3459.7	210.708	12.825	15.0778	2.23153	Class II chitinase	PF00182(Glycoside hydrolase, family 19, catalytic)
PGSC0003DMG400001549	70.1649	65.9295	68.2259	60.4266	128.484	283.852	168.288	106.416	81.6478	159.339	76.8228	105.251	91.5329	344.731	42.309	167.013	232.36	200.091	270.448	135.496	142.427	103.351	179.652	174.099	291.582	116.006	104.136	169.156	150.058	128.676	115.937	92.6807	0.511353	Beta-amylase	PF01373(Glycoside hydrolase, family 14)
PGSC0003DMG400001551	21.0265	31.2326	28.0623	14.845	33.4423	41.8587	14.0975	29.7725	20.9914	19.1817	23.8153	26.0667	17.5849	35.066	16.6805	20.1935	20.4382	19.8163	5.87751	7.38686	19.6884	25.6028	25.138	10.4087	30.8046	33.7542	28.0878	25.988	32.3153	27.3538	21.1492	15.5704	0.355482	O-linked n-acetylglucosamine transferase, ogt	NA
PGSC0003DMG400001565	34.8628	41.141	40.7347	36.3183	25.2942	14.1711	10.0479	19.772	58.0038	62.2818	48.17	39.1401	19.9858	17.1824	110.983	76.4458	56.3352	35.711	9.80714	45.3533	22.745	35.6339	30.3822	31.1308	19.1665	15.4489	15.5238	4.45656	28.5286	70.8344	68.7064	83.3931	0.640592	HB2 homeodomain protein	PF00046(Homeobox)
PGSC0003DMG400001567	121.332	314.187	261.577	96.1526	273.409	77.6063	38.0245	300.33	283.665	423.477	251.599	245.737	141.532	32.834	195.032	214.502	174.036	266.888	179.364	156.9	326.533	168.685	206.164	152.653	47.2988	271.136	256.401	97.4166	373.432	375.344	105.37	201.615	0.49088	High mobility group protein	PF00505(High mobility group, HMG1/HMG2)
PGSC0003DMG400001570	228.967	317.331	306.206	363.369	379.31	983.476	178.382	509.247	300.575	216.087	264.918	420.466	230.52	2766.82	249.925	13.2343	19.0503	344.756	1062.78	44.9007	760.855	219.184	240.142	160.806	1616.23	122.312	113.804	110.212	84.5277	68.07	102.351	148.342	1.35778	Catalase isozyme 2	PF00199(Catalase related subgroup) PF06628(Catalase-related immune responsive)
PGSC0003DMG400001571	46.5675	50.7137	58.521	33.5355	37.5159	37.9451	40.9911	41.9657	48.8925	52.258	54.6485	57.8185	57.0792	49.4158	59.903	30.8348	42.0996	63.8059	64.5916	56.986	57.519	56.3042	54.7289	58.739	44.844	50.809	47.6627	59.0527	43.164	43.5233	72.0552	54.196	0.1867	Plant ubiquilin	PF00240(Ubiquitin) PF00627(Ubiquitin-associated/translation elongation factor EF1B, N-terminal)
PGSC0003DMG400001574	20.1944	25.8893	28.0194	22.9863	58.2027	27.0309	21.3769	30.2092	33.1301	30.4956	27.2717	32.867	50.7538	36.6863	66.9675	16.7794	26.9054	38.1235	5.05154	35.5572	6.1256	20.5853	11.4981	5.95286	39.4263	175.691	172.568	148.216	121.563	14.269	8.41641	20.2181	1.06024	Conserved gene of unknown function	PF03088(Strictosidine synthase, conserved region)
PGSC0003DMG400001577	31.9929	22.0322	22.478	19.939	27.2891	26.921	22.769	17.1612	23.3538	23.8808	27.3774	21.9441	18.6287	15.668	26.8046	16.4241	14.4587	34.2774	27.0847	27.3597	25.1064	31.7465	62.2361	51.4778	20.1484	21.6433	22.2967	28.518	24.1899	20.2886	20.0633	27.2441	0.370882	Zinc finger protein	PF01529(Zinc finger, DHHC-type)
PGSC0003DMG400001578	8.77395	22.3504	19.2946	20.9847	22.2486	15.8777	15.6577	18.7222	17.0665	24.2509	19.302	17.0208	15.8139	17.209	12.319	6.86491	8.05672	15.4233	15.0735	5.54339	14.8802	5.95347	9.02597	7.28784	15.1065	19.9051	17.4004	11.4481	20.5605	9.50325	6.79377	7.83899	0.379034	Conserved gene of unknown function	PF09348(Domain of unknown function DUF1990)
PGSC0003DMG400001579	71.0872	93.3193	87.1568	82.7242	53.6643	16.0902	34.18	90.7664	75.5613	64.3187	84.2075	107.286	110.33	8.37311	279.42	34.1375	207.391	46.235	39.2295	30.978	60.4285	29.527	46.295	43.7068	7.26303	78.0531	101.636	64.4187	84.5497	30.309	56.393	41.9195	0.765919	Conserved gene of unknown function	NA
PGSC0003DMG400001581	18.5286	28.6379	28.1718	21.7006	35.0616	34.2753	26.087	26.5401	23.3692	26.1113	23.9739	26.2626	22.007	32.0197	18.1781	7.73121	12.9744	23.7977	9.31303	12.2781	12.2716	16.1316	11.2094	13.6715	29.8982	37.913	36.0708	23.9447	42.299	13.5973	11.8365	9.54334	0.419127	Anti-PCD protein	PF07884(Vitamin K epoxide reductase)
PGSC0003DMG400001590	680.567	549.374	769.393	56.1417	316.971	239.345	159.28	295.603	358.635	442.062	356.677	488.77	379.02	38.6939	472.311	177.672	436.428	914.057	64.8103	444.212	518.598	844.568	258.147	498.463	74.1841	184.165	261.434	261.121	421.264	226.65	871.525	366.167	0.606303	Glycine-rich protein 2	PF00313(Cold-shock protein, DNA-binding)
PGSC0003DMG400001591	1381.07	434.907	621.341	62.7459	199.803	681.349	194.918	230.943	367.965	288.501	492.563	662.998	349.485	78.5146	920.853	187.924	393.097	725.168	68.9953	638.473	343.002	2328.65	117.977	527.404	147.025	238.218	581.004	627.228	448.707	195.775	800.416	349.485	0.900586	Glycine-rich protein 2	PF00313(Cold-shock protein, DNA-binding) PF00098(Zinc finger, CCHC-type) PF00098(Zinc finger, CCHC-type)
PGSC0003DMG400001593	34.7866	51.1846	53.1004	23.0435	51.3276	30.4069	63.5294	62.524	66.3993	40.6744	41.966	50.5451	94.6022	42.4098	57.6523	68.1158	53.8217	70.2044	20.9027	51.6285	29.5495	25.817	44.1907	48.9277	30.4694	40.7193	35.175	30.325	56.225	96.3256	65.0531	95.6458	0.393387	Protein translocase	PF11886(NULL) PF04548(AIG1)
PGSC0003DMG400001594	8.03965	12.3095	11.8668	11.1749	24.4473	9.25401	16.9543	19.7373	19.1818	13.463	12.8372	12.1782	20.3014	16.4084	14.0951	6.74116	6.99576	14.7284	8.73905	5.43043	9.07543	9.25548	12.4893	10.9572	12.5075	8.36326	7.57815	4.61282	8.28803	9.286	10.3555	12.0509	0.386731	DNA binding protein	PF00010(Helix-loop-helix DNA-binding domain)
PGSC0003DMG400001595	60.1368	127.626	121.084	128.388	78.6163	93.7723	74.702	122.03	143.872	128.042	127.519	123.511	61.5236	102.794	74.7314	40.6358	55.1872	47.0694	106.624	34.4216	134.934	57.4011	38.4331	40.2582	110.757	79.691	80.6718	31.3646	76.5205	42.4311	55.0493	34.4539	0.437651	Triosephosphate isomerase, chloroplastic	PF00121(Triosephosphate isomerase)
PGSC0003DMG400001597	28.8747	34.4281	37.0322	42.0118	36.5887	12.7608	41.9995	28.3324	31.5342	30.9612	32.4483	35.7052	27.5219	22.0302	42.9007	20.8331	30.4535	37.4842	44.7822	27.5533	43.1848	27.8557	28.7367	53.0345	31.2254	45.3782	29.6497	33.8378	26.8744	32.6176	41.2436	35.2789	0.242895	ER lumen protein retaining receptor	PF00810(ER lumen protein retaining receptor)
PGSC0003DMG400001598	341.376	114.184	164.016	277.521	155.942	501.677	6747.59	171.356	38.7509	247.401	389.547	349.912	1787.69	536.494	978.331	748.061	594.361	267.768	355.019	29.386	878.169	36.5972	2554.16	4819.04	1855.81	1023.48	605.293	232.285	725.92	39.5587	16.2468	156.108	1.65622	Snakin-2	PF02704(Gibberellin regulated protein)
PGSC0003DMG400001606	6.49917	13.3133	11.4521	11.8071	19.4105	9.54511	19.1035	14.18	11.9693	10.1364	9.45042	12.622	25.3169	8.2926	19.051	10.675	14.8063	17.2173	21.3352	16.2771	17.1756	5.90139	15.4428	21.5681	8.30377	11.6268	10.2784	7.41215	12.3156	17.4901	11.0913	13.8892	0.349756	RNA binding protein	PF00076(RNA recognition motif, RNP-1) PF00076(RNA recognition motif, RNP-1)
PGSC0003DMG400001616	61.5852	58.8885	57.3312	16.0368	34.8878	94.5133	21.179	44.7669	57.2651	44.556	54.3805	40.0061	16.6864	32.9828	8.98963	5.8383	6.18098	19.8294	5.18459	6.80821	15.4346	35.6216	11.3864	13.9971	39.0567	11.0642	13.8591	9.68576	17.5484	8.78505	14.0492	10.4146	0.791612	Ribosome-binding factor A	PF02033(Ribosome-binding factor A)
PGSC0003DMG400001617	95.0905	117.683	124.362	121.417	92.3969	46.0216	246.621	129.663	173.883	132.276	158.411	173.916	208.977	100.501	144.196	183.135	152.797	143.781	29.5223	109.231	61.0735	90.3595	38.8326	52.7497	115.766	96.2533	124.761	74.3073	104.29	143.95	190.08	133.544	0.408358	Peptidyl-prolyl cis-trans isomerase Pin1	PF00639(Peptidyl-prolyl cis-trans isomerase, PpiC-type)
PGSC0003DMG400001618	70.8009	84.7058	115.168	51.3351	103.565	99.6169	55.4671	88.4816	100.354	84.0018	94.7382	87.7331	148.081	382.901	117.51	44.6046	50.6558	153.925	70.7373	81.1115	60.1224	47.4165	63.5509	96.729	288.634	143.233	166.574	170.895	109.785	180.484	70.4557	78.7557	0.635074	Amidophosphoribosyltransferase	PF00310(Glutamine amidotransferase, class-II) PF00156(Phosphoribosyltransferase)
PGSC0003DMG400001628	47.0438	31.5104	45.485	8.79628	14.5515	30.2739	26.4715	30.403	56.9454	31.2442	51.4479	53.5256	36.672	28.4986	31.9828	32.1168	48.2603	39.5306	11.8016	43.3399	20.4075	39.4661	5.78288	23.193	28.7629	30.6057	26.6697	39.9543	31.0182	18.3331	46.5525	23.2983	0.399871	Translation initiation factor	PF06273(Plant specific eukaryotic initiation factor 4B)
PGSC0003DMG400001630	1884.73	1643.99	1861.22	1686.9	1242.58	1442.09	1375.43	1168.34	1290.36	2180.26	2203.3	1866.51	650.084	1066.62	1707.89	543.527	744.478	1204.83	544.705	691.931	1030.69	3087.48	540.503	751.34	1300.24	1134.99	1744.75	537.735	1486.09	279.072	898.849	330.539	0.504783	Peptidyl-prolyl cis-trans isomerase	PF00160(Peptidyl-prolyl cis-trans isomerase, cyclophilin-type)
PGSC0003DMG400001632	72.6281	98.0596	94.6669	113.483	108.048	48.5295	65.4548	69.8997	69.5543	89.2865	102.75	82.9002	70.7125	30.0224	103.886	53.1082	91.4756	48.153	46.7388	71.4988	65.7087	88.3046	47.5716	56.4532	79.1913	114.049	100.287	102.536	137.385	76.8021	94.1474	88.4612	0.300735	Translocon-associated protein, alpha subunit	PF03896(Translocon-associated protein (TRAP), alpha subunit)
PGSC0003DMG400001633	15.0772	32.9654	28.8928	14.3618	54.9065	15.1153	47.9511	30.9238	40.6111	40.174	27.9812	25.1158	49.1704	26.9093	39.4907	43.7595	36.7222	41.9308	17.7884	21.8431	23.5041	17.4416	17.0311	26.6755	25.2266	26.5732	20.4656	15.1235	29.066	44.7015	27.1443	29.1627	0.376137	Protein FAM50A	PF04921(XAP5 protein)
PGSC0003DMG400001634	22.811	47.4428	22.2205	70.8982	53.9288	5.63663	23.3915	49.0241	31.9231	65.7767	68.6145	59.1302	40.5403	16.5588	72.4507	29.3216	18.9271	36.0553	9.24527	48.098	12.4712	48.6253	13.3172	28.1753	15.4233	24.8154	22.7351	4.21377	30.0531	16.6961	44.0813	26.0705	0.587057	Conserved gene of unknown function	NA
PGSC0003DMG400001636	44.2669	63.5749	65.8474	70.0016	41.5809	30.6173	52.3789	55.0463	66.6942	84.0146	73.8203	66.3317	57.2767	45.5379	57.7745	23.9762	31.9896	90.6127	70.2951	37.829	73.8197	41.877	54.8359	81.2457	51.2344	61.9121	49.8599	32.0589	65.9909	40.8835	54.2915	40.5469	0.298276	Mta/sah nucleosidase	PF01048(Nucleoside phosphorylase)
PGSC0003DMG400001656	106.175	82.0119	77.2772	60.0431	58.3806	44.4728	39.1807	47.1689	34.684	44.1856	79.1277	57.3323	32.0432	19.0234	55.5568	13.8914	39.705	25.6052	18.2407	35.0659	41.4022	87.2701	27.1292	38.7903	65.4264	92.6486	90.283	58.4302	74.7616	34.9169	41.33	27.9641	0.469514	Conserved gene of unknown function	PF05680(ATPase, F0 complex, subunit E, mitochondrial)
PGSC0003DMG400001658	25.9422	38.1114	35.7321	20.0097	33.0799	19.398	40.2556	43.0707	39.0209	36.7341	37.3384	33.859	53.7822	23.2761	25.2536	23.9558	26.6499	41.8886	9.01828	27.7475	13.4761	15.0096	18.141	28.6875	24.7573	26.2293	19.1726	11.1767	26.1272	45.7001	37.854	37.7489	0.367442	TRNA-dihydrouridine synthase	PF01207(tRNA-dihydrouridine synthase) PF00642(Zinc finger, CCCH-type)
PGSC0003DMG400001659	27.1449	25.3723	27.8262	34.2293	13.1409	22.3513	18.5268	58.8978	36.3218	30.3383	34.5832	49.7433	21.9877	19.9561	35.6451	98.5952	114.947	21.6368	24.6852	160.679	21.0424	25.0563	49.1855	21.3219	27.8925	19.8545	19.1189	14.2407	29.3634	35.0643	35.3856	54.9776	0.817222	DNA binding protein	PF00170(bZIP transcription factor, bZIP-1)
PGSC0003DMG400001660	9.02877	6.53838	7.37909	6.4463	11.2499	6.12636	15.3238	7.88622	7.9865	8.4464	7.75385	8.51918	13.7816	6.10316	12.2338	8.9388	11.9885	10.3069	8.46498	13.1075	6.83843	8.76226	10.4319	11.5872	6.60715	7.15153	7.96245	9.79481	10.5507	9.72594	7.6458	8.95507	0.255584	GAGA-binding transcriptional activator BBR/BPC4	PF06217(GAGA binding-like)
PGSC0003DMG400001661	84.3085	90.626	77.7911	86.4188	102.435	78.1295	35.0141	70.9363	96.4404	145.032	94.7036	94.1435	100.469	36.8995	108.659	142.35	99.7612	66.1745	23.3957	50.6888	38.5515	98.7016	24.5582	71.7194	50.7817	68.4569	64.8594	21.7789	92.1354	97.5773	73.164	52.6675	0.407734	Aldo-keto reductase	PF00248(Aldo/keto reductase)
PGSC0003DMG400001662	74.6025	72.6138	76.3786	77.2512	44.035	28.3761	41.8434	72.7621	52.7995	86.3034	86.422	105.154	37.5445	49.076	79.3469	136.452	325.328	172.627	514.894	541.536	513.609	40.7667	562.588	318.01	65.847	424.371	509.216	773.071	412.727	177.872	142.945	173.47	0.972597	Arginine decarboxylase	PF02784(Orn/DAP/Arg decarboxylase 2, N-terminal) PF00278(Orn/DAP/Arg decarboxylase 2, C-terminal)
PGSC0003DMG400001672	40.2099	26.0868	33.5126	23.7678	41.4868	32.9111	38.2589	24.5818	26.1649	39.8951	29.5534	33.9009	42.4903	25.3933	37.9407	38.7229	44.5901	39.8526	30.3686	46.5298	21.8998	41.51	25.3019	31.4638	25.5766	41.9646	51.9162	56.2508	42.8832	40.6624	29.4308	33.0143	0.2416	Protoheme IX farnesyltransferase	PF01040(UbiA prenyltransferase)
PGSC0003DMG400001674	77.855	104.921	109.219	36.8434	130.205	57.5134	183.726	81.8426	108.026	117.917	103.473	97.258	158.692	40.2382	122.863	89.3295	94.7404	86.4844	45.3879	64.1868	73.8647	52.3527	59.3532	72.4422	69.0006	120.794	90.6111	58.9889	124.052	124.099	92.2589	92.4829	0.365008	Eukaryotic translation initiation factor 3 subunit B	PF08662(Eukaryotic translation initiation factor 2A, central region) PF00076(RNA recognition motif, RNP-1)
PGSC0003DMG400001680	1.6067	5.42897	5.02538	7.7857	1.44078	3.79016	5.27181	7.40709	8.95971	7.59683	6.23724	3.67808	1.50001	1.82682	2.71357	0.224662	2.46611	1.70211	2.28747	2.98546	4.14809	1.25485	1.11438	0.925061	3.50686	3.41826	2.8468	1.11	4.36103	1.27034	1.94654	1.5212	0.686253	Structural constituent of ribosome	PF00861(Ribosomal protein L18/L5)
PGSC0003DMG400001682	29.9926	26.8094	27.3578	16.6292	31.1049	12.4054	10.3217	21.9841	34.5786	35.2782	31.4334	27.5208	20.9093	28.3763	30.2142	27.8957	25.926	20.4907	19.0154	16.8565	15.687	32.01	26.0264	16.7736	28.9625	23.8381	16.2512	16.6348	16.1772	13.9512	22.2514	21.0541	0.294091	Dynamin	PF01031(Dynamin central region) PF02212(Dynamin GTPase effector)
PGSC0003DMG400001685	95.7657	61.9182	63.9964	50.5731	37.1291	51.7754	22.3154	40.1684	37.3821	60.5529	68.2421	63.495	25.9291	19.1243	60.2627	18.0571	57.2081	45.6589	39.8823	56.1378	50.2283	71.6346	49.1124	52.5776	40.1674	68.8949	102.702	92.3482	72.8814	24.8361	45.1786	32.5371	0.403815	Acyl carrier protein	PF00550(Phosphopantetheine-binding)
PGSC0003DMG400001688	20.2655	110.548	79.713	108.332	114.711	5.94634	74.4098	236.688	110.798	210.827	91.2737	125.819	44.0612	81.0394	117.117	36.8225	41.1819	127.344	240.398	8.91529	180.95	9.45961	69.0736	157.578	80.6755	230.454	82.9019	32.921	241.778	153.066	80.5163	99.6646	0.657304	Ethphon-induced protein	PF04570(Protein of unknown function DUF581)
PGSC0003DMG400001690	324.112	228.68	210.43	98.6903	186.107	191.607	223.705	136.835	238.827	301.978	262.76	218.212	218.506	59.314	186.469	121.536	169.095	134.495	43.2615	200.264	64.1194	270.022	93.0811	129.354	174.817	157.824	197.258	136.242	213.7	119.499	167.393	93.5631	0.396534	Protein synthesis initiation factor	PF01780(Ribosomal protein L37ae)
PGSC0003DMG400001694	27.9279	24.2363	26.8569	11.3368	24.6172	18.6887	26.4045	19.4953	20.2421	20.6639	23.239	25.1547	27.0782	11.4319	31.6092	9.55311	18.5318	24.2997	23.2255	22.5602	21.8431	25.881	22.9083	27.0655	13.9853	22.249	22.913	27.0265	27.9725	24.2467	30.9849	24.7006	0.234221	RNA binding protein	PF00076(RNA recognition motif, RNP-1) PF00076(RNA recognition motif, RNP-1) PF00076(RNA recognition motif, RNP-1)
PGSC0003DMG400001700	13.0544	29.7761	16.6785	23.3496	35.2201	5.15141	24.1112	16.9281	15.1789	12.2761	19.304	10.8087	19.2197	11.0741	16.4348	12.3798	25.859	10.0454	22.9044	9.18466	12.6983	5.55978	4.52293	21.9222	44.4058	34.9836	20.6894	41.8931	28.2626	10.1434	23.0483	15.7881	0.530228	Conserved gene of unknown function	NA
PGSC0003DMG400001707	50.4108	24.1514	30.2419	30.128	34.2352	6.60703	39.2402	40.9968	27.2537	22.5014	33.2326	37.405	41.087	13.8005	17.4111	16.8846	15.74	31.0759	7.75255	35.2693	9.98831	24.4091	21.0942	29.344	19.903	12.1426	9.50787	13.542	10.1329	8.22258	13.6264	17.299	0.504152	Conserved gene of unknown function	PF00097(Zinc finger, C3HC4 RING-type)
PGSC0003DMG400001709	34.6932	46.4244	45.3374	42.2242	20.5453	24.1554	22.7539	30.46	37.8345	47.7148	49.2315	45.5437	20.6716	16.2599	23.3797	20.3321	27.3817	20.981	44.7769	20.7044	43.6212	32.1179	21.8014	17.1749	26.9131	31.9758	22.6387	19.0255	23.0972	14.2389	26.8918	17.5671	0.372573	Uridylate kinase	PF00406(Adenylate kinase)
PGSC0003DMG400001714	48.8434	50.3756	51.9667	33.6177	41.975	27.2784	20.2662	37.0184	44.1446	44.3019	50.4274	50.4372	37.0763	43.1838	57.8022	36.0608	51.5389	38.6056	27.4543	35.2331	32.7962	35.1498	48.3461	29.6308	42.0735	54.5934	35.1053	36.0299	36.9213	29.4363	48.5347	39.9233	0.223866	Dynamin	PF01031(Dynamin central region) PF00350(Dynamin, GTPase domain) PF02212(Dynamin GTPase effector)
PGSC0003DMG400001715	6.97964	11.3247	11.071	20.6656	8.33311	4.57885	19.1304	12.6203	4.82579	6.43798	11.0735	15.3734	12.7321	5.12958	9.30438	5.0517	10.5231	9.75098	5.27709	18.6033	8.96159	7.03501	11.8084	8.69435	8.65773	16.3175	19.1868	10.3078	19.9306	17.1425	10.778	14.3967	0.427772	ATPUP11	PF03151(Protein of unknown function DUF250)
PGSC0003DMG400001716	47.8899	52.9121	61.0502	57.2602	64.7321	24.7435	37.2271	52.7779	41.3836	52.1488	60.2853	53.9298	49.8032	20.3191	62.6014	71.5816	114.036	54.9694	32.5843	85.5776	41.5517	42.3112	73.2816	44.1281	42.0748	78.159	81.2158	57.4162	87.1522	63.9291	53.7262	46.06	0.33995	Nt-rab6 protein	PF00071(Ras)
PGSC0003DMG400001718	59.4525	188.129	165.145	144.644	63.353	164.678	57.6947	204.291	110.889	102.846	204.051	128.585	57.3698	76.5043	41.7826	14.9571	28.0365	50.702	10.7862	14.6368	63.7731	36.7827	9.48395	30.1404	170.469	99.866	71.661	10.3752	119.504	20.6346	34.799	25.5069	0.765315	ATP binding protein	PF00166(Chaperonin Cpn10)
PGSC0003DMG400001722	24.0434	37.3764	46.4728	13.141	27.2215	20.487	42.1025	24.9838	34.7035	33.9992	33.7301	31.7094	35.0297	18.952	41.4722	24.605	34.0976	46.8414	43.3383	33.0363	44.3495	27.3607	37.9131	46.683	21.5742	51.9662	38.2384	42.0842	53.6671	44.8111	69.7454	61.6334	0.336452	Eukaryotic translation initiation factor 4g	PF02854(MIF4G-like, type 3) PF02847(Initiation factor eIF-4 gamma, MA3)
PGSC0003DMG400001723	18.598	16.1274	19.9422	20.0234	21.3683	25.7115	18.8881	16.2577	26.345	28.2617	21.0133	21.0009	22.8428	15.5018	25.5238	61.7985	50.2522	30.511	32.1838	58.2228	25.1162	32.3486	37.4045	26.3484	13.1075	41.6896	37.0228	59.2102	27.5121	19.0884	24.225	28.7497	0.447179	LOL3 (LSD ONE LIKE 3)	PF00656(Peptidase C14, caspase catalytic) PF06943(Zinc finger, LSD1-type)
PGSC0003DMG400001732	13.1971	22.6522	19.7654	13.3573	12.4477	12.4558	26.405	17.4866	21.7658	19.9279	18.2295	18.3685	21.2837	5.32882	23.1675	11.357	12.5566	25.1337	4.54388	15.9835	18.6617	9.84028	30.8415	23.4816	8.30197	19.6791	14.4394	9.21178	21.1047	10.1385	4.48574	7.06797	0.42316	Kinase	PF07714(Serine-threonine/tyrosine-protein kinase) PF00560(Leucine-rich repeat)
PGSC0003DMG400001733	36.6779	43.0149	37.6503	17.458	40.5323	19.7305	157.318	41.5214	34.0734	42.341	40.866	37.2017	51.1303	14.3539	66.264	76.7387	36.3102	85.1675	25.3585	57.2811	75.1089	38.3613	66.1046	91.6808	20.6416	39.5865	33.4798	32.7331	47.963	60.1649	57.7923	47.8257	0.558895	Ccaat-binding transcription factor subunit A	PF00808(Transcription factor CBF/NF-Y/archaeal histone)
PGSC0003DMG400001744	68.1519	95.2768	106.438	150.962	102.113	55.3757	72.9705	88.9677	53.4309	106.715	112.761	121.459	101.837	93.842	125.5	128.183	212.648	126.413	187.313	113.499	161.228	172.472	80.8076	78.1077	103.893	179.738	160.343	242.117	147.63	74.2771	116.396	62.6162	0.386185	SAT5	PF04749(Protein of unknown function Cys-rich)
PGSC0003DMG400001748	226.848	249.589	253.384	142.697	84.1208	343.942	56.6109	284.697	191.644	127.614	259.738	198.978	45.8959	119.046	25.7462	8.52472	15.7568	62.5737	23.7197	11.6717	76.294	115.123	48.3101	21.6692	253.498	71.7552	72.6138	39.4133	78.3487	24.1449	39.6977	26.2953	0.862716	50S ribosomal protein L5	PF00673(Ribosomal protein L5, C-terminal) PF00281(Ribosomal protein L5, N-terminal)
PGSC0003DMG400001752	20.841	23.3179	21.3685	7.6719	15.2471	19.7177	20.6539	13.4953	23.6188	21.9239	20.8831	21.0703	13.1599	6.08484	23.588	11.8581	17.6147	15.4886	12.8852	12.9521	15.5734	30.7746	13.4579	30.8516	12.0464	37.5412	36.3019	78.1279	42.6449	13.2441	22.0132	20.1356	0.610679	P58IPK	PF00226(Heat shock protein DnaJ, N-terminal) PF07719(Tetratricopeptide TPR2)
PGSC0003DMG400001755	9.5612	10.5021	10.1815	5.67176	9.40276	8.58863	13.7354	9.73059	8.13357	6.9872	9.01506	8.92152	12.9168	4.70544	9.73967	4.15018	5.07275	10.4347	7.6722	12.1346	8.61927	10.3392	12.7071	11.5401	4.11943	7.51944	7.27218	6.27425	7.1528	9.74178	6.44045	9.11607	0.289398	Transducin family protein / WD-40 repeat family protein	PF00400(WD40 repeat, subgroup) PF00400(WD40 repeat, subgroup) PF00400(WD40 repeat, subgroup) PF00400(WD40 repeat, subgroup) PF00400(WD40 repeat, subgroup)
PGSC0003DMG400001759	322.799	249.88	306.768	139.307	262.841	158.862	223.507	151.335	100.601	145.006	245.668	229.467	161.372	41.5791	218.789	67.6893	142.789	70.9735	35.9414	182.989	57.908	262.545	50.4293	109.801	194.516	131.297	150.462	115.21	161.55	97.0356	140.81	81.1796	0.496058	40S ribosomal protein S23	PF00164(Ribosomal protein S12/S23)
PGSC0003DMG400001767	12.6132	9.96988	10.0036	4.85066	6.27626	7.83786	16.7551	10.4802	15.1221	15.728	9.78775	9.01975	7.47828	5.87942	8.08695	7.96484	7.23759	11.3102	22.9229	10.3409	9.89086	11.5017	6.17261	18.0681	8.2209	10.0644	10.7088	7.31145	11.4152	7.39254	4.78292	5.96933	0.404349	Mitochondrial import inner membrane translocase subunit TIM14	PF00226(Heat shock protein DnaJ, N-terminal)
PGSC0003DMG400001772	38.8251	58.6936	50.0123	63.7481	56.7971	18.8489	46.2304	46.3041	42.9844	66.7083	54.5977	41.3288	42.6239	11.9597	47.3672	68.0732	66.1808	16.5893	28.8205	27.8438	29.8095	38.0022	19.7318	27.8363	22.1966	37.0452	33.1935	18.9115	37.869	69.2444	51.8835	71.234	0.407943	DNA-binding protein S1FA	PF04689(DNA binding protein S1FA)
PGSC0003DMG400001775	35.0722	33.4667	30.3547	20.7632	53.1744	23.123	45.0728	28.517	34.9616	45.4796	28.9273	35.0884	61.5578	33.1081	60.6557	20.0814	29.3804	66.7529	63.7132	78.1775	38.2509	56.5445	90.4513	66.7243	23.6157	56.047	58.8253	92.0997	48.7383	58.4745	48.8354	64.9508	0.408015	Protein containing C-terminal RING-finger	PF00097(Zinc finger, C3HC4 RING-type)
PGSC0003DMG400001777	39.76	54.4315	64.5983	44.8628	101.491	33.6404	39.31	52.105	75.3185	83.707	65.5062	67.7817	71.5221	95.7977	76.1008	53.7289	36.6453	90.4571	136.268	60.3104	57.1141	71.8425	65.9752	54.0437	67.6399	44.0225	39.4094	36.8922	44.9076	34.4369	43.3148	42.7579	0.378462	Zinc finger, RING-type	NA
PGSC0003DMG400001787	32.113	36.8438	33.8853	33.8026	24.2765	22.5743	23.9321	31.0762	19.4499	24.5685	34.6254	34.0899	22.0025	7.71371	26.7482	6.10973	18.0351	22.0471	17.3641	25.3841	44.034	26.2343	39.3946	30.2277	22.4834	19.2024	27.0811	20.9385	41.3321	33.0163	24.5863	19.7743	0.32875	Conserved gene of unknown function	NA
PGSC0003DMG400001797	12.0684	22.0571	16.2228	21.7129	37.561	10.4309	28.015	16.2495	14.7245	16.1842	18.3102	14.5403	21.4454	19.5074	32.4017	8.74837	16.5825	18.82	21.201	11.9978	25.3147	12.6625	16.0274	23.6417	21.3479	44.1791	37.2918	24.0516	32.457	25.0779	11.9406	17.3434	0.405611	Enoyl-CoA-hydratase	NA
PGSC0003DMG400001805	15.409	52.5111	40.656	47.6651	103.766	26.4955	51.7789	50.8511	20.507	33.7793	37.1377	40.3607	33.3562	25.4281	61.3977	13.6764	36.6444	37.1529	54.148	29.9828	43.3393	31.7332	38.9858	41.6233	40.5081	74.6726	53.3895	44.3601	114.543	74.5618	23.4912	22.1569	0.508987	Calcium ion binding protein	NA
PGSC0003DMG400001808	8.52914	25.5267	26.3916	29.9973	40.4598	7.16627	26.2949	23.5609	19.9357	21.8711	24.0028	24.3215	24.2193	19.3529	22.8571	18.6197	15.6378	24.1074	17.5835	16.5072	18.6383	19.6703	13.2274	19.946	19.8455	36.8603	30.7575	24.0866	27.0574	19.2804	22.3925	19.2355	0.307635	Protein transport protein sec23	PF04815(Sec23/Sec24, helical domain) PF00626(Gelsolin domain)
PGSC0003DMG400001809	25.9807	75.1988	66.5106	62.28	143.447	23.5917	214.677	128.045	48.1832	68.2048	50.7124	78.8402	81.8058	237.635	68.5028	4.54707	10.446	138.616	423.501	55.7754	380.517	15.5399	617.789	109.675	375.936	633.367	349.9	420.023	268.195	109.778	16.83	23.6705	1.05782	Xyloglucan endotransglucosylase-hydrolase XTH5	PF00722(Glycoside hydrolase, family 16) PF06955(Xyloglucan endo-transglycosylase, C-terminal)
PGSC0003DMG400001820	12.6442	18.2159	17.4602	14.0738	40.8497	13.0471	16.0972	16.0242	22.9206	21.9965	20.0425	18.1852	41.6757	14.2751	40.3073	70.1017	28.6792	28.0808	31.0472	31.2982	22.9842	16.2609	28.3051	29.4632	13.2712	19.3808	20.6363	12.8377	20.8828	48.8548	24.6907	33.5701	0.496743	5-hydroxyisourate hydrolase	PF09349(Oxo-4-hydroxy-4-carboxy-5-ureidoimidazoline decarboxylase) PF00576(Transthyretin/hydroxyisourate hydrolase)
PGSC0003DMG400001822	17.3257	58.6981	60.8008	63.6431	66.3351	20.9223	37.7105	46.0705	66.3174	90.5519	60.1107	40.021	32.5901	7.53069	81.8064	51.1892	30.1011	59.1989	13.8115	13.1788	78.8584	26.5297	24.6768	43.5373	17.6089	101.553	77.0752	30.313	145.357	249.929	150.935	188.744	0.840238	Conserved gene of unknown function	NA
PGSC0003DMG400001833	11.3097	18.2234	18.9302	13.7243	22.0726	7.78271	23.2174	18.0566	26.5863	18.578	18.5367	18.1495	39.3786	18.6239	27.4105	4.60008	5.80372	67.3622	29.4495	8.00806	27.8736	9.69648	57.1693	27.1587	19.5929	27.013	24.2899	31.8193	28.626	32.8164	15.6193	21.5001	0.574033	1-phosphatidylinositol-4-phosphate 5-kinase	PF02493(MORN motif) PF02493(MORN motif) PF02493(MORN motif) PF02493(MORN motif) PF02493(MORN motif) PF02493(MORN motif) PF02493(MORN motif)
PGSC0003DMG400001834	8.66861	18.9418	18.9945	10.4928	23.3801	9.82403	16.7713	17.4984	22.0949	18.59	15.8019	17.8826	15.5853	10.1623	28.3832	34.0336	39.3604	37.1757	17.8063	20.3941	49.6237	8.12978	31.8534	31.8505	16.1545	24.5398	16.5894	19.4406	22.4821	17.535	9.49014	12.8	0.470912	RAB6-interacting protein	PF07765(KIP1-like)
PGSC0003DMG400001838	17.7384	23.0884	20.9158	22.5536	26.2596	20.8841	33.9395	23.5331	25.9045	27.1946	21.6749	21.1551	24.4743	19.5823	26.2292	22.5086	19.7894	24.2407	32.372	24.9732	23.8501	19.1079	35.1368	33.2154	21.2126	23.3815	20.8853	20.1942	21.6031	22.8264	24.0713	26.4418	0.180564	Conserved gene of unknown function	PF09496(Centromere protein Cenp-O)
PGSC0003DMG400001840	16.4144	13.4684	17.292	18.5887	20.3595	13.4967	37.9812	15.5012	14.4498	21.2128	14.2485	16.0185	32.088	14.842	23.9498	20.7808	19.9184	29.8665	19.5419	25.6243	19.624	15.0435	28.9885	33.7216	10.7384	15.039	15.641	13.4244	19.1188	21.8152	20.98	22.5496	0.326064	Reticulon B22	PF02453(Reticulon)
PGSC0003DMG400001842	41.1489	50.2855	47.4983	27.6641	49.0764	47.2198	38.6869	51.6073	60.1067	54.8632	41.6196	55.1541	68.2552	136.296	64.8676	57.8796	85.161	109.337	202.861	85.7468	74.5692	64.2365	123.948	70.1764	111.318	82.1547	76.6987	125.972	102.995	54.5021	41.5441	39.3935	0.503578	Lon protease homolog	PF05362(Peptidase S16, Lon C-terminal) PF00004(ATPase, AAA-type, core) PF02190(Peptidase S16, lon N-terminal)
PGSC0003DMG400001849	365.361	457.159	461.102	237.713	285.602	187.026	510.861	390.525	407.278	635.683	397.059	366.104	608.121	159.44	397.342	555.765	260.804	321.615	126.101	300.087	182.836	267.04	165.556	279.437	305.848	196.751	296.212	145.604	268.547	355.176	311.109	215.744	0.406165	Protein synthesis initiation factor	PF01780(Ribosomal protein L37ae)
PGSC0003DMG400001856	44.8625	56.5812	51.8724	56.4737	40.0385	64.5375	24.0355	32.5095	52.471	44.0443	59.3591	59.6375	30.6365	51.1427	54.8674	4.0152	14.7838	73.2496	30.6899	39.1917	94.811	119.594	113.622	33.7941	66.6757	53.6563	57.4066	59.3326	110.048	28.2972	29.2745	20.337	0.52399	Placental protein 11	PF09412(Endoribonuclease XendoU)
PGSC0003DMG400001862	12.9582	24.1322	25.9613	26.9604	30.2787	10.142	21.1351	26.8005	23.5485	35.1093	25.2172	23.2097	27.6449	16.083	27.501	92.7013	47.5916	39.9614	6.00485	32.5302	23.434	16.038	45.2645	11.0824	21.5344	30.3295	23.8132	8.45875	31.2755	51.4523	54.1683	34.6464	0.57279	Glycine-rich protein	NA
PGSC0003DMG400001863	23.9782	22.2926	22.9658	11.7208	20.8749	19.528	27.6873	19.6061	19.5042	17.7033	16.5409	19.5094	47.9422	12.8949	31.2117	23.9854	17.4718	29.41	12.1173	38.914	16.6191	25.514	30.0164	34.429	10.7605	17.0295	15.9991	19.6641	21.6566	35.2831	32.6404	37.2616	0.375736	Nonsense-mediated mRNA decay protein	PF09416(RNA helicase UPF1, UPF2-interacting domain) PF04851(Restriction endonuclease, type I, R subunit/Type III, Res subunit)
PGSC0003DMG400001882	17.3041	26.2942	27.2734	18.7782	19.7797	13.1676	31.5255	22.352	38.0125	39.7176	34.9288	32.2615	38.2937	16.5232	45.5062	43.8066	34.9817	32.8219	26.9523	26.8242	19.4225	20.866	15.1229	21.4021	16.889	29.4612	27.5002	26.5114	24.4485	23.7644	28.3501	25.491	0.309631	Cyclin dependent kinase C	NA
PGSC0003DMG400001886	8.86027	13.1326	13.033	12.3913	14.9221	7.78179	9.37304	10.0057	11.6254	12.5033	12.8269	12.0653	7.32088	4.97084	13.5921	6.87116	7.36904	14.0568	7.12301	9.56139	11.6929	7.06168	17.2643	17.5795	6.03733	14.0248	12.5745	9.45718	13.4764	8.34528	10.1471	9.81256	0.294842	Glycerol uptake protein	PF03062(Membrane bound O-acyl transferase, MBOAT)
PGSC0003DMG400001887	10.5266	14.9923	13.8675	11.2229	15.9919	11.3716	17.7104	16.6674	12.8929	15.2792	12.4983	15.1071	18.888	12.5764	18.5306	12.0829	12.7462	21.9836	12.4378	14.1561	11.2299	10.4884	18.8271	25.5334	11.6021	10.7101	9.62802	7.42375	11.8416	11.7009	11.343	11.7987	0.275812	TLD family protein	PF07534(NULL)
PGSC0003DMG400001912	15.0228	14.9336	12.141	7.33213	16.27	10.4609	17.283	10.6008	11.618	10.4294	13.3181	14.5348	19.4291	7.52032	19.4615	18.5733	29.739	9.21024	10.1074	19.1322	12.5118	13.1152	8.43554	14.3159	10.4992	12.0815	12.7934	11.9637	12.1564	14.4347	12.0238	12.0962	0.325683	Phosphoglucomutase	PF02878(Alpha-D-phosphohexomutase, alpha/beta/alpha domain I) PF02879(Alpha-D-phosphohexomutase, alpha/beta/alpha domain II) PF02880(Alpha-D-phosphohexomutase, alpha/beta/alpha domain III)
PGSC0003DMG400001919	14.8805	15.1718	14.7287	9.7372	19.9562	11.348	16.3828	13.1831	14.2169	17.316	14.7518	14.1493	14.9484	7.66813	19.3991	10.7976	10.2353	18.3993	15.1311	17.6639	11.7937	13.2259	24.6644	20.4045	8.61313	18.1959	15.1974	17.8775	20.2538	19.1138	14.6767	16.5934	0.248144	BHLH domain class transcription factor	PF00010(Helix-loop-helix DNA-binding domain)
PGSC0003DMG400001927	42.2626	45.5338	48.2646	27.2893	93.5926	25.6999	84.5569	43.3892	61.4885	51.0972	41.3593	43.108	75.3237	26.6754	90.3162	110.897	83.7945	70.2852	57.4586	64.3665	52.1131	44.0037	41.2523	74.572	26.2212	54.6504	53.2109	38.3921	58.3869	140.381	63.736	65.2689	0.43057	Pyruvate dehydrogenase E1 component subunit alpha, mitochondrial	PF00676(Dehydrogenase, E1 component)
PGSC0003DMG400001929	37.3963	32.2514	34.7304	26.6554	38.2066	25.8993	27.4634	25.7175	29.5657	37.813	34.116	32.1246	23.6892	9.91307	26.9587	29.69	45.7754	28.7826	47.3095	50.9584	34.0145	37.9	35.9906	37.6475	14.3799	67.053	63.5696	62.7268	44.9866	33.1454	39.6846	37.1	0.349813	Serine/threonine-protein phosphatase	PF00149(Metallophosphoesterase)
PGSC0003DMG400001932	62.2443	62.1267	87.9575	47.7558	38.6146	11.2459	12.074	34.8346	69.8364	133.742	79.8464	75.0286	22.3842	12.1868	52.1721	65.543	202.179	26.3353	17.4836	179.252	33.1866	51.5572	24.6496	24.7969	26.3504	299.259	257.337	227.995	115.267	20.7608	28.0016	23.9416	1.01006	6-phosphogluconate dehydrogenase, decarboxylating	PF00393(6-phosphogluconate dehydrogenase, C-terminal) PF03446(6-phosphogluconate dehydrogenase, NAD-binding)
PGSC0003DMG400001935	31.8926	46.6757	48.8515	33.4066	59.2211	19.8454	59.8523	62.3923	33.8102	55.6063	42.2956	42.5003	62.8344	34.3008	128.486	37.1058	84.7949	45.5889	24.0752	25.0867	27.2595	15.6021	31.6985	47.6545	32.7465	52.0957	39.7142	17.1074	75.5374	75.1824	45.4229	52.4415	0.487607	Inositol or phosphatidylinositol kinase	PF00454(Phosphatidylinositol 3-/4-kinase, catalytic)
PGSC0003DMG400001939	932.244	329.318	385.468	306.161	418.967	262.208	138.157	217.069	268.765	440.676	403.42	359.497	302.241	81.8358	424.908	536.686	743.272	203.469	168.612	857.208	201.504	1238.52	276.669	155.874	278.717	511.699	557.937	843.723	625.096	380.208	372.951	405.166	0.608958	UDP-glucose:protein transglucosylase	PF03214(Alpha-1,4-glucan-protein synthase, UDP-forming)
PGSC0003DMG400001940	37.4427	38.5871	30.1508	11.8102	28.4422	23.8076	30.6796	27.8696	32.7161	44.7045	37.6861	34.2842	33.6541	22.1016	39.8464	37.4156	28.8138	32.235	22.5266	23.1248	29.9103	30.0165	26.7438	41.1858	21.1068	20.3322	24.5532	18.942	27.6551	25.3216	28.939	29.2434	0.245841	Peptidyl-prolyl cis-trans isomerase E	PF00076(RNA recognition motif, RNP-1)
PGSC0003DMG400001953	16.9862	28.1113	30.6851	20.0759	32.7261	11.6598	24.2088	21.4855	25.7575	35.4833	26.897	25.7094	27.895	12.9433	28.3356	43.0136	38.8055	26.9345	25.4254	23.7024	23.7006	19.0924	21.2988	21.9717	16.4629	40.1932	26.9106	19.8242	43.092	50.8471	36.5227	32.9018	0.33104	AP-1 complex subunit gamma-2	NA
PGSC0003DMG400001956	17.8845	24.6442	26.2695	17.2055	34.5909	10.437	19.1499	20.0339	23.1086	24.4549	21.6288	24.7276	30.2756	8.17341	46.0592	15.3558	21.1	23.266	13.3321	20.8163	19.1141	17.906	16.5428	25.128	17.6238	24.1854	24.4857	19.3892	28.023	31.0614	26.0341	24.4114	0.319188	Component of oligomeric golgi complex	PF06419(Conserved oligomeric complex COG6)
PGSC0003DMG400001961	1023.08	341.994	359.075	231.104	251.986	733.208	271.595	351.479	446.53	489.703	430.814	534.341	263.773	272.042	520.254	395.662	349.659	567.715	518.923	1197.69	417.599	1957.32	1141.14	842.184	228.192	394.018	812.273	949.457	506.116	139.045	305.332	339.958	0.684239	Glycine-rich protein A3	PF02162(XYPPX repeat) PF02162(XYPPX repeat) PF02162(XYPPX repeat)
PGSC0003DMG400001963	33.8445	34.8015	33.9358	15.5547	33.0838	19.2514	33.0524	30.4131	28.3688	29.6956	26.4896	32.2786	39.9416	12.3214	45.6127	24.2629	30.1537	35.1028	38.6983	34.7378	32.0603	34.0368	48.3514	44.0979	12.503	31.1886	32.0196	29.1579	37.927	40.1937	32.0662	37.0221	0.263519	F-box protein	PF00646(F-box domain, cyclin-like)
PGSC0003DMG400001965	15.853	21.1098	26.1335	22.6166	18.9502	11.9967	26.2406	18.3264	29.742	30.835	23.9975	16.9302	18.4474	6.45879	17.0879	11.4166	9.71155	12.6372	4.56612	12.3741	10.861	12.5351	4.68045	12.1047	9.79917	15.9712	15.1275	6.92712	18.2757	6.74193	8.82025	8.63447	0.469259	SWIb domain-containing protein	PF02201(SWIB/MDM2 domain)
PGSC0003DMG400001980	15.7798	31.4596	22.2053	27.0152	54.2419	22.0737	35.5109	35.9697	35.893	20.1112	22.7806	29.988	23.5187	46.8492	20.5983	4.44231	5.72613	27.0523	29.2486	6.46738	46.298	12.7872	39.474	32.826	50.4683	47.6331	39.7268	27.068	45.5635	15.8215	10.2445	4.82423	0.508688	Conserved gene of unknown function	NA
PGSC0003DMG400001985	1077	1186.07	954.656	705.41	3144.29	390.792	1182.67	1736.57	1226.66	1280.12	949.133	1147.23	2498.19	949.189	1488.96	3947.41	3557.35	1830.92	793.386	2737.14	635.812	982.079	1567.31	1463.54	587.446	1244.88	1619.08	1360.71	1361.56	3542.71	2177.73	3373.69	0.586628	DnaJ	PF01556(Chaperone DnaJ, C-terminal) PF00226(Heat shock protein DnaJ, N-terminal) PF00684(Heat shock protein DnaJ, cysteine-rich domain)
PGSC0003DMG400001999	1.52377	3.81273	2.76053	4.60415	3.12936	2.02699	4.16785	5.41574	1.92881	1.74169	3.02266	3.82421	1.69706	0.678734	6.01402	1.92318	2.92142	1.84535	4.79759	2.97987	3.17737	1.33828	2.21765	1.82149	1.32617	2.8374	2.16571	2.31958	1.67036	0.879264	1.13486	1.28526	0.514167	BZIP protein	NA
PGSC0003DMG400002000	8.26522	13.2212	17.8226	16.0889	18.56	7.64869	20.0927	20.6877	13.4017	10.428	15.9276	19.2111	16.4517	75.9144	32.0663	6.36151	7.83493	44.9741	38.7755	6.93518	22.9557	4.43432	49.6143	8.62112	46.3656	12.6754	12.1497	10.9801	7.79146	10.0637	19.6158	24.2045	0.787411	Conserved gene of unknown function	PF02485(Core-2/I-Branching enzyme)
PGSC0003DMG400002021	6.3876	14.7816	14.0979	9.20189	8.62308	6.80575	14.4699	12.6407	13.7182	15.221	11.9446	12.5893	15.1279	10.6126	14.2369	17.3569	14.1323	19.8202	9.69431	11.8829	19.1242	6.60067	15.5196	9.98877	10.9023	30.5968	17.9047	11.7604	25.8266	17.4307	17.2486	17.7661	0.365374	BZIP transcription factor bZIP114	PF04782(Protein of unknown function DUF632) PF04783(Protein of unknown function DUF630)
PGSC0003DMG400002022	13.1618	22.133	23.7417	18.5467	13.6333	6.81033	26.4885	21.3242	17.0222	23.1868	21.4176	22.859	39.2732	17.5678	28.4717	13.4719	14.2926	41.5722	63.8962	10.2107	83.8303	10.9446	41.9223	33.5101	15.3043	25.6378	17.5125	12.0328	21.4072	13.3561	36.0678	17.0669	0.650249	Protein phosphatase 2C 38	PF00481(Protein phosphatase 2C, N-terminal)
PGSC0003DMG400002044	111.893	110.982	110.714	90.2656	124.302	30.0026	46.7549	99.2277	79.2505	74.4997	106.007	106.832	71.6673	28.7448	111.404	14.2452	19.1992	35.2084	6.39716	49.1424	23.7927	90.8527	50.6318	79.2069	63.4076	26.8323	29.5916	15.5189	38.3869	13.2341	48.8448	37.5509	0.602363	Transcription factor	NA
PGSC0003DMG400002048	9.77235	12.1615	10.8958	9.63403	10.0237	6.62883	7.78747	10.6846	14.734	14.7701	12.5315	14.1565	12.4676	6.42994	9.71713	8.10038	7.46731	14.1187	5.26213	13.4463	7.4231	10.0168	7.19731	12.1389	6.41837	8.49197	8.02769	5.90526	8.74072	11.5618	10.1184	9.90425	0.275199	DNA binding protein	NA
PGSC0003DMG400002052	24.7319	41.397	35.6867	41.2521	26.1828	26.3248	38.3043	38.5762	53.3954	55.2208	44.69	39.6997	41.324	24.3473	41.3524	19.4414	27.3023	44.1714	38.2925	24.9662	55.573	22.9566	31.6401	44.7325	26.9594	46.3629	42.2652	42.4834	50.4347	27.3673	33.9091	28.4022	0.272257	Transcription initiation factor iia (Tfiia), gamma chain	PF02751(Transcription initiation factor IIA, gamma subunit, C-terminal) PF02268(Transcription initiation factor IIA, gamma subunit, N-terminal)
PGSC0003DMG400002061	20.8777	22.3013	18.8751	11.8809	33.1123	18.6048	23.2323	32.659	15.7956	14.7656	18.0882	24.6142	33.5342	7.16557	31.4891	15.3497	17.0106	27.216	11.78	25.5149	23.0117	18.3538	27.0685	53.1812	13.92	13.5938	14.7807	10.8548	17.185	21.5201	13.8792	14.0948	0.4373	Protein PPLZ12	PF01145(Band 7 protein)
PGSC0003DMG400002066	155.233	112.271	126.201	123.175	108.536	90.8966	36.4181	77.476	114.446	147.51	140.089	124.576	49.2109	35.8064	109.171	29.2246	58.6959	71.2979	84.3143	66.2286	84.5358	129.242	54.3564	86.7715	99.5287	151.734	139.205	86.2095	150.791	61.0003	89.0173	70.0602	0.383632	34 kDa outer mitochondrial membrane protein porin	PF01459(Porin, eukaryotic type)
PGSC0003DMG400002069	21.1535	34.0064	32.3305	19.8581	64.4695	9.73724	73.7519	25.554	28.3009	33.2986	29.2911	31.5907	31.4702	8.98153	34.0827	16.5675	40.3376	19.2055	39.5659	25.3646	41.5312	18.9677	16.5836	27.7878	18.6955	55.2294	47.8993	32.1441	43.3945	39.2334	23.0921	23.5223	0.461693	Cysteine string protein	PF00226(Heat shock protein DnaJ, N-terminal)
PGSC0003DMG400002070	32.3339	20.0681	17.2872	20.5512	35.3303	12.3703	76.8734	26.3644	17.3614	20.4985	21.4736	17.5659	47.0175	10.9481	41.9236	14.6237	21.5079	35.3525	12.9975	35.7395	16.3152	28.4939	16.7997	50.2717	16.0594	20.3956	21.1889	20.1843	21.5349	24.8698	13.9871	21.6521	0.540023	Conserved gene of unknown function	NA
PGSC0003DMG400002083	259.423	125.636	85.6025	91.1907	135.489	112.44	76.6249	144.54	73.0947	111.832	104.655	113.028	124.056	55.0078	190.344	113.108	165.766	110.708	81.6217	336.906	55.2835	226.374	216.153	216.91	60.4345	95.8736	144.255	120.523	126.003	238.703	84.3878	198.285	0.485056	Postsynaptic protein CRIPT	NA
PGSC0003DMG400002086	11.5697	11.3985	12.1942	11.7326	17.8647	7.61526	11.0658	14.0248	10.078	12.6253	12.7724	13.7498	12.9575	9.64978	13.1057	15.0039	18.1067	21.8585	29.7018	19.3767	18.8239	15.4344	14.8199	17.5087	13.2868	13.1417	13.4368	20.2558	12.3016	28.5651	42.9826	31.4784	0.450656	Vacuolar protein sorting-associated protein VPS28	PF03997(Vacuolar protein sorting-associated, VPS28)
PGSC0003DMG400002118	29.047	37.7369	42.5484	32.6169	41.0618	10.8623	45.8984	41.9709	28.6612	31.2696	39.4982	40.1853	51.4925	24.7718	54.4489	19.1739	23.2815	84.9084	31.5107	50.1395	49.1673	39.3361	51.6171	63.7424	26.1353	20.4111	23.8081	16.3172	29.6902	30.8163	33.8516	42.5547	0.402068	LeTIR	NA
PGSC0003DMG400002120	105.6	96.8431	88.5192	95.174	58.3405	33.8375	72.1882	97.1007	43.5837	76.2603	150.308	113.221	88.0736	15.6764	108.035	13.6186	82.9812	43.3006	11.8329	63.4449	38.8117	72.4968	31.0728	36.986	59.457	64.4131	68.5097	34.9042	74.4012	42.2673	87.9096	42.5292	0.492338	40S ribosomal protein S21e	PF01249(Ribosomal protein S21e)
PGSC0003DMG400002143	22.4888	28.5822	29.2061	12.8021	26.9699	20.4135	28.9632	23.5778	21.4977	21.8548	23.1247	25.6531	30.8018	8.20093	41.1156	11.3068	25.0425	32.2655	12.9508	31.0047	25.3925	22.4729	29.3325	32.5876	13.7271	43.4141	32.7295	27.9358	47.8012	46.2355	37.7272	34.2272	0.35686	Pumilio	PF07990(Nucleic acid binding NABP) PF07990(Nucleic acid binding NABP) PF00806(Pumilio RNA-binding repeat) PF00806(Pumilio RNA-binding repeat) PF00806(Pumilio RNA-binding repeat) PF00806(Pumilio RNA-binding repeat) PF00806(Pumilio RNA-binding repeat) PF00806(Pumilio RNA-binding repeat) PF00806(Pumilio RNA-binding repeat) PF00806(Pumilio RNA-binding repeat)
PGSC0003DMG400002153	15.6735	55.3324	37.0063	47.3589	23.4637	5.94275	16.1492	89.7273	68.6828	55.5838	59.608	89.9717	23.1573	14.7531	40.4914	113.818	110.08	25.1153	38.0167	207.556	17.1166	16.138	18.2942	14.0975	11.1104	34.877	27.441	25.7816	20.951	40.1435	35.2295	33.1314	0.915906	Zinc finger protein	PF06547(Protein of unknown function DUF1117) PF00097(Zinc finger, C3HC4 RING-type)
PGSC0003DMG400002183	42.2606	42.7939	41.4665	37.7747	34.2219	66.7043	52.4805	40.4507	50.1973	41.6444	43.7342	43.5017	29.8479	23.3816	29.9409	32.6834	66.2599	35.3883	52.546	48.2643	42.1801	35.2729	53.1339	35.9561	37.2199	72.3562	55.8432	75.9933	38.4612	21.001	21.374	25.4469	0.325364	Conserved gene of unknown function	PF07786(Protein of unknown function DUF1624)
PGSC0003DMG400002184	6.11689	8.52724	9.24638	4.97386	14.7254	5.0251	10.8958	8.42813	9.87648	10.9625	9.61931	6.84553	10.2014	4.1721	9.94213	8.79033	4.87083	7.63633	31.2342	6.4359	34.1502	5.47501	6.28832	12.0521	5.28004	8.20244	5.77455	4.02099	7.79187	9.08359	7.30254	8.28699	0.696706	Zinc finger protein	PF01529(Zinc finger, DHHC-type)
PGSC0003DMG400002189	11.3043	13.1153	15.2698	12.1212	14.732	6.5495	12.7442	9.27407	9.55462	11.6348	16.4199	14.1818	11.5033	5.78194	19.9795	8.49088	9.112	26.3138	36.9496	12.5338	33.9389	7.23916	34.3382	30.8991	8.87246	16.0426	15.811	13.8132	18.2209	19.2645	13.8644	18.2553	0.517785	DedA	PF09335(SNARE associated Golgi protein)
PGSC0003DMG400002199	25.4059	31.7294	34.0813	26.8088	30.0617	17.3708	29.1716	27.9954	27.673	27.8113	22.7021	24.8201	34.1824	13.6451	45.4267	21.2079	23.7072	31.3218	40.4052	28.3766	44.9306	31.7615	33.9905	51.2172	21.7789	37.7871	27.7135	32.0663	40.938	26.7091	26.3057	33.7558	0.266885	Thioredoxin family Trp26	PF06201(Proteasome-interacting thioredoxin-like domain, C-terminal)
PGSC0003DMG400002200	33.4274	37.0604	44.0732	27.8437	24.7414	42.983	20.5447	34.9274	31.0518	37.2388	36.5842	31.2304	25.3546	17.1951	21.8414	14.7059	18.9752	27.6748	26.8551	20.5785	30.6624	22.7995	32.8271	27.2161	24.7863	37.7147	30.0347	19.5531	42.8623	22.1957	23.7925	17.6431	0.281813	Serine hydroxymethyltransferase	PF00464(Serine hydroxymethyltransferase)
PGSC0003DMG400002210	107.754	60.5729	78.2783	54.7942	85.9089	123.704	109.011	82.3692	98.6868	92.7547	83.1522	94.5309	159.521	70.5792	133.325	157.326	88.1745	191.683	100.085	198.941	78.9129	189.496	151.467	205.28	52.5671	60.2301	82.6397	80.8906	85.4853	140.732	135.932	157.016	0.395496	F17H15.1/F17H15.1	PF00013(K Homology, type 1, subgroup) PF00013(K Homology, type 1, subgroup)
PGSC0003DMG400002221	62.2938	111.89	110.422	63.4091	155.336	28.9416	232.366	128.915	183.165	205.32	115.965	95.3899	165.483	18.4735	98.8965	310.025	161.756	85.6378	11.9694	97.5482	37.0556	42.1209	21.1169	72.4747	51.8726	111.073	77.386	20.2615	119.4	131.547	132.765	68.3078	0.648638	Deacetylase	NA
PGSC0003DMG400002226	19.4647	21.3411	19.2767	8.73683	23.597	26.5478	22.744	21.6047	13.9752	21.9122	19.2871	21.2274	26.4207	11.7595	32.609	10.534	12.6873	18.0224	5.24929	18.8177	15.6467	18.4693	16.657	17.6803	12.057	13.5937	12.9053	8.68416	16.1995	23.6566	17.859	14.5125	0.333891	Protein pim1	PF00415(Regulator of chromosome condensation, RCC1) PF00415(Regulator of chromosome condensation, RCC1)
PGSC0003DMG400002233	8.55565	14.403	15.3612	8.73658	10.0738	5.0865	13.2883	11.2192	11.7631	8.13693	12.5463	14.6886	14.3755	13.2054	13.4409	5.78018	9.68065	16.535	7.05012	12.8897	11.4349	7.7712	14.3591	13.1379	15.0522	11.4606	8.21319	8.33928	10.5315	13.3016	20.0938	14.2461	0.28655	Conserved gene of unknown function	PF05664(Protein of unknown function DUF810)
PGSC0003DMG400002238	18.2874	21.657	13.3685	20.1726	41.2734	18.1917	12.892	16.3985	28.3312	16.614	13.2464	10.7635	16.5103	6.57657	14.2634	34.1102	11.4703	22.4833	18.7588	25.4141	12.0576	39.5049	23.7353	43.1057	4.70182	10.0462	10.2361	9.82362	11.0527	23.5852	10.7726	17.2298	0.524557	Gene of unknown function	NA
PGSC0003DMG400002248	13.5681	20.5981	18.5209	11.3803	33.0068	8.83073	36.1608	17.284	20.8642	14.1139	15.1862	18.2015	33.5093	14.5346	37.3804	21.3694	20.8437	49.9419	95.015	24.7834	101.396	8.76917	98.7705	49.9502	13.8281	22.6647	14.7322	13.9758	14.5835	57.1681	27.9703	42.0529	0.817761	AML1	PF04059(RNA recognition motif 2) PF00076(RNA recognition motif, RNP-1) PF00076(RNA recognition motif, RNP-1)
PGSC0003DMG400002249	23.9348	30.5154	26.0769	15.3877	15.6629	13.1537	16.5908	20.4747	21.7704	19.8923	23.5426	24.6141	18.932	7.37631	30.6967	15.5826	19.9221	16.8734	4.31446	21.1695	13.9041	14.2877	14.188	28.2368	8.67722	14.9124	12.6142	6.89733	16.1131	23.7416	31.0113	22.503	0.373931	ATP binding protein	PF01412(Arf GTPase activating protein) PF00023(Ankyrin repeat) PF00023(Ankyrin repeat) PF00169(Pleckstrin homology) PF03114(BAR)
PGSC0003DMG400002274	146.111	59.3304	62.8171	44.0877	40.2056	70.1691	29.5859	78.8923	80.148	107.759	95.2514	84.6877	63.8561	23.0018	71.7717	42.7337	62.9123	45.4218	21.3481	70.9142	30.5033	111.76	29.5271	57.8175	50.28	49.7563	74.781	56.2346	78.0837	42.5399	67.0036	44.2988	0.44025	Ly200	PF01655(Ribosomal protein L32e)
PGSC0003DMG400002287	7.10144	13.8401	11.0252	12.561	15.1123	10.3839	5.7329	10.3971	8.40082	9.87874	10.5695	9.54476	13.116	9.14103	10.7102	8.29389	6.05093	11.0958	6.90536	10.2992	8.26217	5.58773	8.95146	10.8378	9.09322	9.47408	10.4701	10.446	9.58088	12.8841	8.23059	8.09786	0.231437	Aluminum-induced protein	PF12481(NULL) PF12504(NULL)
PGSC0003DMG400002300	7.50969	16.2098	14.3386	9.12811	25.3988	9.14469	37.8357	16.1341	14.5601	13.7706	13.7927	12.4793	53.5673	15.5661	28.9024	26.9382	15.2215	20.4954	8.08706	17.9281	7.83667	5.07907	13.449	18.0294	12.75	15.9814	8.82301	7.70864	13.5738	32.1125	14.9413	24.9922	0.585679	RNA lariat debranching enzyme	PF05011(Lariat debranching enzyme, C-terminal) PF00149(Metallophosphoesterase)
PGSC0003DMG400002318	10.0353	16.9656	19.4534	17.7989	7.94932	10.4903	32.1616	18.5565	21.3264	11.176	15.4512	17.4619	29.0732	14.4819	4.93066	10.7254	9.1669	26.782	21.9034	13.0977	31.1139	15.971	31.4035	11.4959	14.9704	5.86163	5.01001	4.21552	6.48568	20.8296	13.2609	14.9608	0.505397	DNA binding protein	NA
PGSC0003DMG400002336	15.1698	24.3125	21.0094	16.5484	46.9836	17.6044	58.5509	22.0691	29.1987	23.7861	20.8653	25.8775	23.5602	33.5364	23.3783	13.9193	15.6131	45.509	34.6249	15.0684	42.7266	24.8892	38.9255	32.4732	37.1994	40.4384	32.7216	15.782	41.8695	31.4906	24.8237	21.3662	0.390487	Aldo/keto reductase 2	PF00248(Aldo/keto reductase)
PGSC0003DMG400002353	7.60755	12.3569	11.8653	8.30564	6.62456	15.4268	7.94024	6.9225	7.73078	8.08091	6.84387	9.1822	7.74147	6.89352	8.41173	4.58707	4.91094	16.1847	17.2281	6.44503	17.748	6.41533	17.9167	13.022	10.2269	9.5606	9.22989	7.09874	11.3606	14.1652	11.3021	10.555	0.377898	Polypyrimidine tract binding protein	PF00076(RNA recognition motif, RNP-1) PF00076(RNA recognition motif, RNP-1)
PGSC0003DMG400002362	14.4398	15.0096	17.9061	5.81462	20.515	13.1319	53.0418	11.7814	14.3317	12.8681	12.5022	12.8751	39.4746	9.53703	22.98	10.4951	11.0723	19.7614	10.4307	25.6714	9.97496	15.2493	19.8681	22.9381	10.9075	13.5322	13.1285	14.2343	17.8609	31.8055	20.9164	22.7594	0.53379	GYF domain-containing protein	PF02213(GYF)
PGSC0003DMG400002370	33.4486	40.7109	42.17	49.0108	34.72	17.1271	46.5146	58.1291	36.4669	37.6773	43.1687	46.1543	36.2748	13.1997	49.2088	62.0165	98.5385	19.9258	22.5172	156.166	22.0291	27.6221	23.2868	21.4622	29.1423	69.1113	43.0767	85.6799	33.8059	32.8459	35.3161	26.4168	0.640629	Vesicle-associated membrane protein	PF00957(Synaptobrevin)
PGSC0003DMG400002376	19.3474	22.7814	26.6295	13.735	17.5877	14.496	18.5447	19.8185	23.4583	19.8929	22.3848	22.6647	19.6742	8.39429	23.954	7.88906	11.7163	20.1604	11.6019	14.0144	17.382	16.3257	17.0114	22.0542	11.905	21.8453	18.6103	16.2578	23.3845	16.1471	19.3273	18.0933	0.25422	Conserved gene of unknown function	PF08572(Pre-mRNA-splicing factor 3) PF06544(NULL)
PGSC0003DMG400002388	69.6773	63.8689	78.1206	33.3043	23.9657	41.0416	57.4856	43.7946	72.4742	48.5993	67.0394	77.5674	70.9616	39.5619	38.7961	99.8043	115.172	28.0959	63.0202	64.9191	153.856	112.497	74.8407	10.4787	59.122	15.8121	13.4015	4.65921	22.24	6.05321	97.4332	46.9773	0.612283	ATP binding protein	PF03141(Protein of unknown function DUF248, methyltransferase putative)
PGSC0003DMG400002389	154.36	151.213	178.348	105.377	131.8	237.205	229.585	144.263	236.973	229.127	222.578	133.131	122.335	32.984	72.4474	63.5378	71.0368	44.6712	39.159	36.865	54.9109	107.72	49.3022	53.1952	76.2382	92.1331	92.4847	48.8006	110.591	55.1229	63.9199	61.0609	0.597991	Chaperonin 21	PF00166(Chaperonin Cpn10) PF00166(Chaperonin Cpn10)
PGSC0003DMG400002392	18.3039	8.35788	11.1603	3.1362	5.14207	14.4314	12.4389	6.44309	13.1607	7.46908	7.35168	11.0713	12.9457	7.48778	11.2168	9.20398	6.82821	33.2764	14.2127	18.6043	24.2715	18.9159	122.641	71.1535	4.75352	4.41715	3.63012	5.19303	8.08083	16.2486	12.4838	12.0403	1.36857	Auxin response factor 7	PF06507(Auxin response factor) PF02309(AUX/IAA protein) PF02362(Transcriptional factor B3)
PGSC0003DMG400002396	23.6069	25.5697	30.2113	30.003	17.3065	6.55831	15.7415	21.1242	27.1209	27.7558	27.7841	27.75	24.1028	4.21178	65.0324	46.0582	64.5589	31.794	55.8059	70.1588	25.5976	13.5903	36.6664	48.8744	8.46983	13.8002	10.3548	18.8192	15.3264	99.1194	71.9577	110.048	0.748391	Glycosyltransferase, CAZy family GT2	PF03552(Cellulose synthase)
PGSC0003DMG400002405	367.689	238.876	299.19	170.312	153.116	230.355	100.375	176.603	167.218	249.803	231.986	197.163	132.361	67.5523	184.155	120.676	129.008	109.118	73.2581	136.926	126.306	296.53	88.0665	151.097	171.221	116.377	165.139	111.673	163.812	77.9738	132.653	75.7674	0.439857	60S ribosomal protein L10	PF00252(Ribosomal protein L10e/L16)
PGSC0003DMG400002408	39.7448	34.1573	38.2527	19.5453	29.2124	39.2124	26.3945	25.7151	28.2637	36.4108	33.5812	35.205	26.2665	18.3035	41.7271	17.8505	21.4857	29.6369	26.9334	36.4704	27.5919	40.6612	25.5031	31.7754	25.3211	32.0051	36.4643	36.219	42.7481	25.8477	28.8901	26.2709	0.224542	26S protease regulatory subunit 6B homolog	PF00004(ATPase, AAA-type, core)
PGSC0003DMG400002411	28.8367	23.8832	29.9175	28.0984	41.0865	25.0986	53.0673	29.1692	44.6063	42.8196	27.9182	28.3314	64.1644	22.9803	39.916	78.3375	35.0105	51.4568	69.9161	39.2119	42.4334	63.4973	42.9495	43.5115	14.1751	25.5678	27.4672	23.9572	24.8487	51.2959	34.4112	51.6117	0.39051	Conserved gene of unknown function	NA
PGSC0003DMG400002422	20.1257	16.6369	21.1629	24.07	18.2448	16.8086	37.6074	15.5713	15.4583	14.4659	20.1435	23.2502	26.4184	8.27684	21.7834	13.7412	14.3788	20.8172	18.0519	25.4141	21.7788	29.8688	31.7078	23.9667	16.8175	19.5036	22.959	33.3363	17.1369	30.4043	26.1591	28.2552	0.298571	Integral membrane Yip1 family protein	PF04893(Yip1 domain)
PGSC0003DMG400002452	11.2358	18.6876	16.0234	11.5854	24.1925	6.78886	7.98758	12.6896	7.93141	11.8773	14.731	15.6918	13.2815	6.98985	23.1807	24.9714	43.9764	29.2962	105.321	22.3358	51.0449	11.913	44.6348	32.482	13.9126	35.9609	23.166	25.3264	32.3149	40.8782	18.5128	24.5452	0.772803	Big map kinase/bmk	PF00069(Serine/threonine-protein kinase-like domain)
PGSC0003DMG400002479	226.14	328.172	261.425	119.787	300.095	317.143	33.3847	226.039	321.533	564.324	331.853	208.219	107.679	32.8177	308.756	5575.68	3459.11	189.053	40.0967	210.486	172.215	489.666	34.0839	291.886	78.002	570.544	504.227	31.2043	990.281	1343.62	2344.1	1649.71	1.71101	Alpha-1,4 glucan phosphorylase L-1 isozyme, chloroplastic/amyloplastic	PF00343(Glycosyl transferase, family 35) PF00343(Glycosyl transferase, family 35)
PGSC0003DMG400002481	8.81219	15.8943	13.6555	8.79064	15.7667	7.837	17.3531	15.1498	9.40557	14.7011	12.6913	13.0663	17.8189	9.01166	18.0535	11.9459	11.9915	17.3868	20.853	16.749	14.9576	10.6308	16.4959	20.6177	8.91876	16.7416	13.4986	10.1474	16.0061	19.3605	12.4652	17.4282	0.259985	TRFL6 (TRF-LIKE 6); DNA binding / transcription factor	PF00249(Myb, DNA-binding)
PGSC0003DMG400002482	58.8479	76.1091	66.2447	39.2789	118.11	42.7232	124.504	74.669	64.2257	72.9366	71.9019	69.4344	161.827	40.4755	139.658	152.873	126.592	95.6626	37.0435	109.741	47.1467	54.3623	77.3962	94.0841	38.6086	96.0095	88.8034	56.9052	99.2502	191.573	105.398	139.561	0.449851	Developmentally regulated GTP-binding protein	PF02824(TGS) PF01926(GTP-binding protein, HSR1-related)
PGSC0003DMG400002483	69.4783	53.6461	55.833	37.3187	66.8281	133.513	121.502	54.0414	50.9242	56.1768	62.5149	71.1092	137.931	170.204	72.655	20.174	26.8112	152.034	36.0091	61.8998	98.51	107.635	246.836	53.0567	132.341	100.924	84.0614	72.7064	77.0525	98.8247	112.491	80.4629	0.542875	Phosphatidylcholine: Diacylglycerol Acyltransferase	PF02450(Lecithin:cholesterol acyltransferase)
PGSC0003DMG400002485	10.2979	9.21717	9.04749	6.78198	14.1824	7.85947	13.0974	9.33968	13.4008	13.0282	10.0912	9.49003	19.0653	5.49162	19.8305	6.48645	7.19883	14.2757	9.7589	17.0963	7.90869	10.3796	7.67146	11.0015	5.86617	14.2285	11.6298	9.73658	14.5514	6.03721	5.25845	6.0182	0.371247	PHD1	PF12165(Protein of unknown function DUF3594) PF00628(Zinc finger, PHD-finger)
PGSC0003DMG400002486	102.617	74.6338	90.6862	60.0045	74.4923	131.176	89.454	86.4607	57.7113	66.328	86.3011	74.4702	68.4632	138.765	61.3279	89.2532	75.9257	64.4084	188.495	91.9109	97.3518	72.9385	85.6194	72.3794	143.844	92.2748	111.946	109.805	132.941	24.9887	57.0112	38.3957	0.373796	Threonine synthase, chloroplastic	PF00291(Pyridoxal phosphate-dependent enzyme, beta subunit)
PGSC0003DMG400002488	53.4796	61.7658	73.3186	43.8309	78.1407	23.1484	132.987	75.6812	111.457	109.053	99.7626	102.438	99.1403	47.6601	100.191	125.205	105.075	100.465	50.0972	129.779	42.5977	42.9828	48.5158	59.71	45.0147	99.1749	99.5899	95.3535	71.7804	153.667	101.626	111.228	0.382963	Mitochondrial import inner membrane translocase subunit Tim17 family protein	PF02466(Mitochondrial inner membrane translocase complex, subunit Tim17/22)
PGSC0003DMG400002493	17.4917	18.9019	22.1242	11.2799	30.5653	5.24841	17.5229	15.2889	25.0909	26.0952	20.4674	18.3284	13.3497	6.46849	17.9787	53.2037	32.3313	15.8548	20.3158	17.1079	18.1698	17.9816	18.9646	14.9329	7.81407	17.8394	14.4515	17.1743	12.6466	17.9145	14.3881	14.4868	0.465474	Nucleosome assembly protein 1 4	PF00956(Nucleosome assembly protein (NAP))
PGSC0003DMG400002498	24.7342	18.4609	24.0619	6.45744	9.02554	9.4874	10.4795	18.6898	26.8557	26.005	23.7256	25.4048	24.586	11.1548	22.4361	15.6347	13.7265	25.357	8.31382	18.9658	13.9146	14.0357	20.3773	36.466	10.9088	11.3896	12.0602	8.38087	13.6414	10.0482	18.7557	14.2295	0.421171	WD-repeat protein	PF00400(WD40 repeat, subgroup) PF00400(WD40 repeat, subgroup) PF00400(WD40 repeat, subgroup) PF12265(Histone-binding protein RBBP4)
PGSC0003DMG400002499	27.2252	39.1281	38.0411	35.6372	36.9529	19.3684	27.9198	34.7503	27.5942	32.7345	39.0233	40.4545	32.6201	10.0767	51.133	16.855	29.5913	32.3468	15.2936	26.3483	30.6838	21.4507	25.6599	49.2769	15.3597	28.7077	22.1269	10.2818	30.5263	42.4343	43.3177	46.3973	0.350087	Endosomal P24A protein	PF02990(Nonaspanin (TM9SF))
PGSC0003DMG400002502	21.231	30.0216	31.6739	14.0111	49.3091	12.1847	38.3711	25.2322	29.8598	35.2231	28.8439	26.5775	33.1899	18.1525	44.9768	31.2926	24.9242	39.8766	24.889	26.4545	20.216	16.7749	17.4609	38.6768	16.8372	20.5252	20.6914	18.3941	22.0898	33.7484	35.1892	27.2279	0.333032	Protein kinase PKN/PRK1, effector	NA
PGSC0003DMG400002504	47.252	50.9666	46.9824	106.902	86.0375	32.9206	111.735	92.6612	23.902	67.7957	63.1808	92.8252	96.459	24.5067	50.8348	59.4643	84.1526	74.1255	162.028	143.711	187.412	66.5513	467.746	101.737	36.251	49.5171	39.345	71.2543	54.8825	54.9277	41.9099	37.3089	0.935638	PRA1 family protein F3	PF03208(Prenylated rab acceptor PRA1)
PGSC0003DMG400002505	13.8567	11.495	10.2985	8.58322	14.2306	3.49642	14.1061	12.7823	9.59502	13.7171	11.2187	13.4636	15.2907	3.77089	12.3948	10.684	6.34224	11.7401	6.65978	10.031	8.75029	9.36613	12.2194	18.3431	3.33234	3.60218	3.9057	3.41407	4.14792	5.69592	6.37166	5.98384	0.447904	Conserved gene of unknown function	PF00076(RNA recognition motif, RNP-1) PF00076(RNA recognition motif, RNP-1)
PGSC0003DMG400002506	6.82645	14.6525	15.0951	10.9986	12.8425	6.19137	10.6986	11.3537	7.91142	11.5815	12.959	11.7397	9.31939	6.32974	16.1023	8.32129	12.3094	12.157	11.7548	10.2111	12.7831	5.95652	12.9974	14.3525	8.56429	15.9566	10.1387	7.1126	12.3773	12.474	11.0843	11.698	0.253581	Ser/Thr specific protein phosphatase 2A B regulatory subunit beta isoform	PF00400(WD40 repeat, subgroup) PF00400(WD40 repeat, subgroup)
PGSC0003DMG400002512	7.84345	7.2818	7.00864	8.37289	6.36019	6.55271	23.916	7.75395	8.31294	13.1493	9.18568	9.77523	5.9418	4.61877	6.81825	7.62995	4.17142	6.81368	8.38438	7.59755	8.83307	6.0418	10.1273	9.93549	6.12604	10.3647	7.14076	6.80835	8.11228	15.2081	8.70653	10.084	0.41498	Conserved gene of unknown function	PF02485(Core-2/I-Branching enzyme)
PGSC0003DMG400002513	55.5714	58.791	62.484	37.7943	24.2201	42.5868	51.7346	73.3508	57.4908	49.4862	51.0713	45.9797	61.8134	31.6495	29.0718	42.6997	22.9218	39.5871	6.40927	44.8602	14.8467	15.8227	21.6845	38.4904	34.3746	32.2627	27.3915	13.5996	28.2813	34.0306	20.2827	25.5913	0.438624	RNA m5u methyltransferase	PF05958((Uracil-5)-methyltransferase)
PGSC0003DMG400002524	24.1336	51.1939	53.6427	122.322	281.255	8.8501	169.276	257.189	57.5498	63.712	72.9084	80.6748	176.272	171.726	123.033	13.8303	92.2841	41.1512	38.8797	84.5621	7.08562	6.21078	189.245	55.518	346.34	183.694	167.092	169.271	86.27	16.4064	4.97321	31.3242	0.862035	Conserved gene of unknown function	NA
PGSC0003DMG400002525	34.4579	33.6727	35.4255	22.2649	42.9398	27.245	17.6322	21.2159	29.2533	45.3439	33.049	33.7681	20.4699	34.7618	41.6018	32.61	47.9054	35.1434	43.3698	36.8165	38.3037	27.7925	26.229	55.7769	43.4142	60.7825	56.3822	45.7948	58.9018	25.1935	40.0109	44.4825	0.302115	Hexokinase 7	PF03727(Hexokinase, C-terminal) PF00349(Hexokinase, N-terminal)
PGSC0003DMG400002534	43.5037	39.3901	43.6115	44.5026	66.4006	29.4784	103.666	35.0611	39.9332	47.2625	39.4921	36.4133	77.809	18.047	41.1195	28.007	24.4039	33.3931	15.2686	49.7032	25.52	47.4207	55.4813	44.1999	21.4357	31.9961	35.5319	20.9249	34.6424	41.7055	26.3735	39.9778	0.438869	Nucleoporin NUP53	PF05172(MPPN)
PGSC0003DMG400002539	20.3292	22.6388	30.192	12.6805	12.3807	7.25457	8.35771	14.4049	18.0173	13.9323	21.539	20.4964	13.6672	9.33692	13.4765	6.8725	14.514	10.5129	4.03914	9.4801	11.3911	14.5715	27.677	8.07591	13.3961	6.82096	4.01992	5.15402	7.9657	6.6122	14.3133	9.78713	0.502668	BY-2 kinesin 10	PF00225(Kinesin, motor domain)
PGSC0003DMG400002541	179.264	189.193	192.732	81.5335	137.22	64.0114	107.273	132.604	197.867	288.896	213.661	182.398	150.839	58.6019	162.174	116.362	80.3894	102.332	43.0443	72.6956	71.5031	163.067	39.5626	99.9987	127.807	102.475	102.608	68.211	112.605	43.2635	109.984	53.722	0.489709	Ribosomal protein L37	PF01907(Ribosomal protein L37e)
PGSC0003DMG400002547	367.525	357.413	467.631	551.345	216.717	644.231	232.275	674.226	569.249	416.72	469.279	364.963	251.226	351.115	49.6653	90.4514	59.9942	148.951	27.8559	45.2691	114.357	205.273	65.1116	46.148	479.614	79.9364	78.3588	25.7188	106.018	75.3933	103.741	64.922	0.82962	30S ribosomal protein S17	PF00366(Ribosomal protein S17)
PGSC0003DMG400002550	3.11719	8.37111	3.49341	14.6014	30.2117	3.90329	0.319895	14.999	0.870881	5.7014	9.48706	4.03296	4.59929	10.0849	3.03702	5.48741	5.91247	27.7555	20.1956	9.17728	21.7765	7.91416	7.82494	10.9694	9.69581	8.59023	3.87716	2.27863	11.8199	0.329031	19.9205	10.8546	0.805719	Auxin-regulated protein	PF02309(AUX/IAA protein)
PGSC0003DMG400002563	15.6946	16.2007	17.1383	8.84747	15.8812	11.3718	17.329	14.7986	17.7352	14.463	15.0466	14.3936	18.3542	14.4003	18.4159	15.9746	13.5359	23.3729	10.8723	16.5214	12.9684	12.3182	15.6421	19.9384	14.1098	15.4193	9.57867	6.12262	14.0829	20.1705	15.3492	18.4492	0.228789	Cdc27B	PF00515(Tetratricopeptide TPR-1) PF00515(Tetratricopeptide TPR-1) PF00515(Tetratricopeptide TPR-1)
PGSC0003DMG400002568	18.1095	16.2083	19.0226	8.9123	22.7855	14.1579	33.682	16.7219	23.5959	18.7567	15.231	16.6782	33.0492	16.5514	23.5811	16.5338	13.1747	25.4477	19.4785	25.5355	17.0908	20.3754	24.2343	27.165	12.8436	21.0285	18.8188	23.7084	22.8103	25.0748	28.1786	28.5606	0.277876	TATA binding protein associated factor	PF03847(Transcription initiation factor TFIID)
PGSC0003DMG400002573	20.4054	35.2654	27.4996	19.4079	39.1169	20.2625	59.8244	37.461	25.542	64.4795	25.2106	36.662	39.4463	21.1842	30.5143	17.2413	16.57	73.4653	76.0722	30.8847	61.6749	16.6634	93.0783	117.895	25.0655	57.1724	33.5613	29.7621	60.4006	65.9073	25.5158	37.9216	0.584117	Protein phosphatase 2C ABI2 homolog	PF00481(Protein phosphatase 2C, N-terminal)
PGSC0003DMG400002576	10.0965	22.1967	23.4771	25.8854	23.4576	8.18855	33.8425	17.8821	14.6535	17.0205	22.3478	22.6099	27.3594	11.5833	32.5183	17.0951	24.4449	16.492	13.8699	10.5946	15.7875	11.2247	7.27728	11.4311	17.8288	24.1957	20.2218	12.9595	23.4491	32.0342	22.1043	23.1831	0.366832	Glycylpeptide N-tetradecanoyltransferase	PF02799(Myristoyl-CoA:protein N-myristoyltransferase, C-terminal) PF01233(Myristoyl-CoA:protein N-myristoyltransferase, N-terminal)
PGSC0003DMG400002577	23.75	58.7017	51.3216	39.2179	43.5523	25.6259	31.8777	47.527	51.3164	47.6482	52.5446	53.2605	37.5219	27.4798	39.2212	31.4834	40.928	52.1112	56.2237	26.5738	51.6507	22.6793	40.8194	34.2423	29.6936	81.1213	59.8067	50.936	64.1039	46.6041	45.1553	41.6464	0.299337	Casein kinase	PF00069(Serine/threonine-protein kinase-like domain)
PGSC0003DMG400002579	18.3038	24.4737	25.8981	20.4859	25.096	15.3098	13.5872	16.96	25.2895	15.5161	17.7466	17.7515	15.2094	11.3748	17.3742	8.8501	16.065	10.9448	22.5143	16.5397	17.8442	13.9596	14.4299	13.1856	29.1531	37.1692	25.0094	22.9748	21.9425	11.7816	10.4787	11.1948	0.345305	Nonclathrin coat protein zeta1-COP	PF01217(NULL)
PGSC0003DMG400002580	16.9499	28.672	32.7474	27.1761	38.0619	12.9708	33.3653	28.0647	23.5684	32.2526	28.0208	29.5249	42.1512	27.6015	27.8922	18.4132	26.852	38.7538	26.5781	23.8791	24.6567	18.2643	38.0092	28.094	35.7235	36.0925	24.8716	19.0736	31.3487	26.7808	23.977	24.5405	0.242993	Acid phosphatase	PF01975(Survival protein SurE-like phosphatase/nucleotidase)
PGSC0003DMG400002582	42.0718	42.0142	37.6347	17.517	54.4724	31.1651	67.5471	40.1903	63.588	54.1395	47.5821	45.7849	88.6398	33.7761	71.1429	77.008	57.3974	76.8509	40.2896	72.0752	31.5336	40.4128	50.068	60.3363	28.6805	38.6473	39.7249	45.6426	40.9736	64.2488	46.4989	76.591	0.33311	Heterogeneous nuclear ribonucleoprotein A3	PF00076(RNA recognition motif, RNP-1) PF00076(RNA recognition motif, RNP-1)
PGSC0003DMG400002596	76.391	95.5999	81.6645	108.312	31.5037	56.723	65.1024	160.179	88.8475	108.866	114.99	154.504	51.3793	42.2778	70.5455	352.736	293.755	122.258	170.835	757.751	107.054	152.381	95.1703	92.7716	33.6347	85.1141	78.4248	161.189	63.4531	43.6522	90.537	54.0578	1.05619	Developmental protein	PF03357(Snf7)
PGSC0003DMG400002597	566.806	520.079	559.594	441.886	494.12	262.863	405.242	568.049	739.9	907.323	707.683	555.028	637.352	228.495	652.619	1041.1	684.802	436.849	161.737	399.488	223.49	472.034	115.946	341.961	406.407	525.15	595.288	285.296	647.083	674.31	606.064	368.133	0.406163	Ribosomal protein L28	PF01778(Ribosomal protein L28e)
PGSC0003DMG400002600	5.73735	9.91297	9.41448	7.43829	17.8429	5.57753	19.3766	10.7895	6.0894	9.18566	8.12221	8.23823	21.8496	11.6234	13.6021	6.78043	8.27607	13.9166	35.3943	10.9233	24.7077	4.45625	14.4129	13.767	12.631	19.0366	13.3282	14.6233	13.0103	18.2772	8.61184	12.8804	0.502717	F-box family protein	NA
PGSC0003DMG400002601	21.2249	26.7901	30.9371	27.7193	31.1264	12.7771	24.4484	19.063	20.2916	41.0912	42.4946	28.9448	37.2229	27.9104	33.6485	16.3473	11.4544	42.326	88.9615	24.0136	51.766	17.4421	61.0581	44.2622	66.2839	37.655	37.1579	33.5629	48.4929	51.3761	22.3113	43.6876	0.474958	IAA-amino acid hydrolase	PF01546(Peptidase M20) PF07687(Peptidase M20, dimerisation)
PGSC0003DMG400002608	20.2721	30.5117	33.6286	17.8139	36.8578	8.35593	26.1089	41.981	33.9689	42.1993	31.4055	33.5023	84.4567	32.1461	43.7452	19.0395	20.4343	31.482	39.0744	78.1405	16.8165	22.1394	29.9055	17.5629	35.2405	21.5129	16.5297	22.9185	15.0838	4.81275	11.4934	28.0845	0.569243	ARF domain class transcription factor	PF02309(AUX/IAA protein)
PGSC0003DMG400002609	63.9343	84.1021	55.0701	91.4982	22.9455	54.537	27.7148	76.3488	53.4712	58.541	67.5231	70.8063	35.2978	33.6744	22.9973	8.00767	25.8447	36.9599	54.2155	31.3	42.4345	31.8136	30.6538	36.5117	33.195	220.151	205.584	126.785	122.244	27.1588	26.1602	15.3223	0.832018	Clavaminate synthase	PF02668(Taurine catabolism dioxygenase TauD/TfdA)
PGSC0003DMG400002622	10.0814	19.5306	19.4498	12.9913	21.6623	7.27715	17.9152	12.6344	14.2887	11.7688	14.6975	15.2115	20.5716	2.47905	20.3692	9.61349	15.4262	11.313	1.79818	13.3604	10.4484	12.25	8.02687	14.5602	10.674	11.4716	9.36376	5.12627	15.0968	19.8131	13.5927	20.8116	0.391167	Protein disulfide isomerase	PF00085(Thioredoxin domain) PF00085(Thioredoxin domain)
PGSC0003DMG400002626	634.44	847.862	812.164	783.187	533.333	1368.87	491.853	917.494	1319.69	861.579	1058.25	812.951	303.751	3776.87	67.9135	24.4656	5.62772	931.42	78.2838	24.1993	285.939	460.606	435.94	238.382	1771.85	64.0592	55.1869	9.87786	63.9896	27.4336	122.849	68.4881	1.23979	Photosystem I psaH protein	PF03244(Photosystem I reaction centre subunit VI)
PGSC0003DMG400002629	38.6018	25.887	18.643	15.2249	30.5886	34.9641	11.9397	18.3236	16.6583	33.9634	21.2444	23.8795	15.1649	15.9009	25.8549	9.00565	25.3666	29.3927	15.0236	35.715	16.3365	34.2564	27.8828	25.5187	14.9929	34.8804	38.0942	51.6962	47.2222	16.355	12.7208	14.4161	0.432444	Conserved gene of unknown function	PF00857(Isochorismatase-like)
PGSC0003DMG400002632	10.2158	14.4674	15.7718	5.09211	16.3868	6.96762	40.7356	11.2104	15.0478	17.6543	15.1148	15.2784	27.112	8.29582	21.6876	13.7941	12.0707	20.5147	6.08065	7.36715	13.0817	13.7591	9.86729	21.1783	8.30808	13.5904	13.0785	7.47999	12.5231	26.9846	20.1309	27.1555	0.497642	Conserved gene of unknown function	NA
PGSC0003DMG400002639	14.6383	23.7515	23.8918	10.5204	19.7123	12.2697	32.8356	16.9891	15.6802	11.932	20.4173	20.8086	21.5108	8.09902	25.7583	8.13774	18.5914	16.6516	9.57512	14.732	17.9933	9.66945	14.0583	18.4298	14.0287	29.3962	22.0662	15.7825	24.7945	24.6315	21.3295	18.0178	0.338391	NMDA receptor-regulated protein	PF12569(NULL) PF07719(Tetratricopeptide TPR2)
PGSC0003DMG400002641	22.5661	46.3039	41.3156	17.4956	53.114	15.2598	79.958	37.9022	40.6306	44.661	37.781	34.6364	46.519	19.8336	44.5207	39.3432	40.7978	44.8869	33.3563	20.7797	37.7431	17.8548	23.0536	36.1767	25.4595	38.0958	25.5452	14.7814	42.3605	59.7909	33.3096	31.3843	0.388817	Ran-binding protein	PF08911(Nuclear pore complex, NUP2/50/61) PF00638(Ran binding protein 1)
PGSC0003DMG400002671	54.9083	52.265	45.0527	52.1865	56.286	47.4304	142.991	58.3785	39.4601	37.7774	48.2139	49.1171	70.8686	21.6044	63.7226	30.7839	35.9654	44.326	50.7254	72.1155	53.7188	63.2808	72.2525	73.1582	37.8924	41.7275	49.8748	38.794	51.7899	68.3219	39.4124	59.0405	0.383484	Protein G10	PF01125(G10 protein)
PGSC0003DMG400002673	10.4308	8.32562	8.38858	6.20431	14.3631	4.48869	10.8018	8.62399	12.2464	10.5481	8.60554	10.8574	23.5321	7.1291	15.7857	24.1228	17.1583	13.1367	7.31169	17.4828	6.4087	10.3292	10.4885	12.6907	6.03144	9.80306	10.2619	11.2228	10.2825	19.7239	11.7768	14.4536	0.406538	Protein ELC	PF05743(Tumour susceptibility gene 101) PF09454(Steadiness box)
PGSC0003DMG400002675	1094.1	390.887	537.398	412.507	369.386	73.4539	205.518	188.174	337	562.507	471.097	571.099	324.463	25.4137	2608.52	949.938	2761.41	389.773	1717.53	737.686	785.841	1386.69	382.28	738.566	80.5335	188.711	253.364	434.776	193.24	304.028	807.126	528.724	1.00118	Fructose-bisphosphate aldolase	PF00274(Fructose-bisphosphate aldolase, class-I)
PGSC0003DMG400002680	14.0739	19.3127	19.4203	10.3088	42.8884	8.17061	33.9374	17.4905	14.0965	19.9351	16.9846	18.9673	29.5264	6.20094	31.9013	32.914	23.0616	15.5327	20.6135	21.6419	20.7652	15.1054	11.6181	16.7393	10.4798	24.6726	23.3042	29.434	25.2744	36.7233	17.8007	17.9619	0.410896	Heat shock protein binding protein	PF02889(Sec63 domain)
PGSC0003DMG400002684	85.8759	169.5	156.81	88.2227	185.219	30.6767	140.67	181.659	191.855	199.656	193.751	141.62	275.646	34.4818	172.122	325.773	224.052	120.667	25.5672	94.406	57.7679	46.2633	31.0231	86.9549	60.4029	87.037	71.2162	24.2034	96.3166	184.908	148.721	123.029	0.593639	Histone deacetylase HDT1	PF03066(Nucleoplasmin)
PGSC0003DMG400002687	205.891	185.053	183.247	78.1449	94.9764	129.957	72.6807	154.645	216.602	226.378	216.778	182.047	107.057	67.3535	73.1455	37.1378	33.9002	101.207	208.672	39.8891	145.842	140.955	98.2155	129.303	95.9359	141.102	148.169	121.232	209.385	48.1558	64.2235	47.5235	0.483682	Geranyl geranyl pyrophosphate synthase	PF00348(Polyprenyl synthetase)
PGSC0003DMG400002693	9.66746	14.4338	11.6095	10.1271	27.1169	14.9756	30.1916	13.639	10.0396	7.40513	10.729	11.3062	24.0118	13.0326	27.6806	5.27344	4.95823	14.5443	4.86355	9.75967	15.6261	7.41057	29.6035	15.9088	17.7364	12.6354	8.63685	13.4556	16.9853	18.4234	13.9958	15.3918	0.476703	Srpk	PF00069(Serine/threonine-protein kinase-like domain) PF00069(Serine/threonine-protein kinase-like domain)
PGSC0003DMG400002694	92.1612	75.0342	80.0323	81.8408	78.7458	59.6439	47.3743	57.4568	38.2628	47.589	84.8378	64.2806	64.8339	32.1881	90.1756	29.0424	52.1173	56.3812	41.9057	62.694	48.9866	86.7152	59.889	76.6704	78.5404	53.4526	62.8478	56.5016	60.1179	30.678	49.6213	38.0952	0.295708	Conserved gene of unknown function	PF01423(Like-Sm ribonucleoprotein (LSM) domain)
PGSC0003DMG400002703	351.728	302.67	303.456	289.348	249.935	426.769	127.877	227.981	265.836	539.295	297.279	401.943	120.714	131.195	332.9	81.9617	164.462	186.437	232.134	250.046	287.875	369.675	274.586	143.206	170.878	522.054	510.842	440.092	292.584	158.2	163.631	132.089	0.453812	Monodehydroascorbate reductase	PF07992(FAD-dependent pyridine nucleotide-disulphide oxidoreductase) PF00070(Pyridine nucleotide-disulphide oxidoreductase, NAD-binding region)
PGSC0003DMG400002717	5.34591	12.0917	11.7915	9.64237	13.1656	5.48167	12.659	11.2128	13.4511	8.85998	10.048	11.558	16.4235	7.47175	11.279	6.70855	8.76714	13.1462	8.74765	8.62802	8.50387	4.70389	7.70322	12.6038	8.50328	11.5609	7.92376	6.29393	11.0187	18.507	13.0526	16.2237	0.318248	Conserved gene of unknown function	PF04818(Protein of unknown function DUF618)
PGSC0003DMG400002719	11.2869	19.8988	21.3906	8.2463	6.52504	9.32192	21.199	15.4771	24.1211	19.6655	14.0509	16.9757	29.9731	12.2835	13.261	16.0919	19.8947	19.3712	9.2038	17.7004	14.203	14.6387	20.1604	16.0727	7.21067	27.3343	16.3122	13.5985	31.593	14.7475	28.6915	33.829	0.399231	Repressor of silencing 1	PF00730(HhH-GPD domain)
PGSC0003DMG400002727	11.8393	8.75631	9.61741	4.42823	13.3096	6.39415	31.7911	10.7111	11.0903	9.03197	9.1371	10.1835	36.3053	9.10963	18.7123	16.6251	18.4933	20.9471	10.6149	20.6593	10.3157	10.0423	20.5359	26.8561	7.51782	6.7527	7.81917	7.41041	8.87638	18.8133	16.623	20.7328	0.540254	Homeodomain-like; Uridylate kinase	PF00696(Aspartate/glutamate/uridylate kinase) PF10545(MADF domain)
PGSC0003DMG400002729	342.407	400.245	418.851	191.463	295.539	216.514	298.377	280.744	389.19	543.106	467.527	407.564	380.108	148.616	419.964	358.253	353.878	263.831	121.212	352.006	128.663	288.033	128.321	205.139	242.263	270.005	334.055	241.442	405.593	293.2	341.893	209.436	0.341706	Ribosomal protein L24	PF01246(Ribosomal protein L24e)
PGSC0003DMG400002730	23.1355	26.3909	24.2094	18.0418	26.5483	43.6338	22.8852	18.9422	24.7791	14.3482	25.8015	25.1141	16.9036	50.0466	4.12007	5.51162	17.1135	36.1158	134.467	20.0776	157.588	31.5175	94.1685	19.9724	49.232	28.67	39.1131	42.0259	32.6101	51.5277	20.7469	41.841	0.894764	Conserved gene of unknown function	PF01925(Protein of unknown function DUF81) PF01925(Protein of unknown function DUF81)
PGSC0003DMG400002745	61.866	97.572	97.0598	119.711	67.4247	46.7978	29.3273	90.786	86.7433	112.871	105.705	109.869	51.0035	72.8919	55.3791	17.4651	26.8355	81.4847	67.1507	16.4614	135.253	51.4236	136.434	73.9391	92.3443	122.587	112.235	65.9923	92.6412	38.5344	61.3475	41.1951	0.441795	COR413-PM2	PF05562(Cold acclimation WCOR413)
PGSC0003DMG400002746	23.2836	40.2097	39.359	27.4139	53.3096	19.6808	181.026	42.8133	45.1812	60.5805	46.5651	36.2013	82.4161	13.1412	54.9879	47.7705	40.1508	47.9807	7.29426	30.6327	21.896	20.3277	15.1389	33.6311	21.9947	45.1202	36.2173	13.1731	50.9964	53.8541	35.7268	35.6388	0.729217	Conserved gene of unknown function	NA
PGSC0003DMG400002747	149.474	174.599	156.526	159.249	366.408	140.875	189.212	172.24	171.372	186.223	167.118	191.199	298.955	275.176	242.424	189.868	186.307	311.121	418.793	268.792	299.962	179.128	434.475	298.771	202.587	222.714	180.516	200.207	194.677	334.228	196.223	243.886	0.336668	NtK-1	PF00069(Serine/threonine-protein kinase-like domain)
PGSC0003DMG400002754	11.1927	22.3741	19.2185	24.819	18.0187	12.4678	15.1591	19.2662	8.72258	11.805	16.9702	19.4924	13.102	4.97976	18.9497	8.30676	18.7777	12.762	9.92865	13.9866	15.3342	11.6433	12.3457	14.8687	12.166	22.8199	18.6635	10.3455	20.6714	38.496	14.8203	18.8587	0.388084	Synbindin	PF04099(Sybindin-like protein)
PGSC0003DMG400002755	17.1637	28.5272	22.9289	20.5441	51.4986	11.7191	46.434	24.2003	19.1505	17.4969	20.3141	18.953	23.0364	20.2396	27.667	9.68205	14.9366	19.7132	15.6741	18.9931	21.3473	12.8061	27.0123	33.2984	31.7731	29.1286	23.4674	14.5673	26.4354	23.9224	17.0769	21.345	0.388824	Clathrin-associated adaptor complexes medium subunit	PF00928(Clathrin adaptor, mu subunit, C-terminal)
PGSC0003DMG400002759	52.4761	88.9651	85.5749	67.0076	154.361	26.4975	137.134	92.8075	95.0883	92.0982	74.8844	86.6851	122.1	48.1558	94.0662	129.606	117.258	128.592	65.9036	106.112	64.5177	65.1683	79.2688	104.657	48.0691	95.1634	68.2054	69.3013	86.0446	144.086	105.417	124.608	0.333353	Importin alpha 1	PF00514(Armadillo) PF00514(Armadillo) PF00514(Armadillo) PF00514(Armadillo) PF00514(Armadillo) PF00514(Armadillo) PF00514(Armadillo) PF00514(Armadillo) PF01749(Importin-alpha-like, importin-beta-binding domain)
PGSC0003DMG400002761	7.67746	16.3258	13.9759	14.8756	16.7765	5.10139	14.6492	15.4489	10.6887	12.6533	16.5591	11.9752	11.0376	5.3824	29.0527	7.48427	25.3097	8.26168	13.2281	7.40695	15.5168	4.96864	5.28623	12.1118	11.2496	12.7328	10.3348	6.03246	12.7908	8.87668	6.6014	7.95822	0.463945	Conserved gene of unknown function	PF09597(IGR protein motif)
PGSC0003DMG400002762	23.3379	29.793	28.7683	32.5847	30.8101	47.136	32.0278	33.5269	33.3317	15.2684	25.291	27.7279	20.3698	92.5506	68.8334	5.11439	30.4194	31.3241	24.2194	8.39606	19.8694	13.5616	23.9312	42.8514	82.7408	18.9185	17.9139	22.2452	14.7874	15.0003	18.7286	15.6708	0.657066	Ferroportin protein family	PF06963(Ferroporti-1)
PGSC0003DMG400002764	22.5887	21.9404	26.0584	15.6213	39.7083	13.4857	43.2118	18.1784	22.2554	26.0455	20.4433	17.4297	28.1518	30.0494	26.8651	16.4299	34.2092	19.4386	7.68509	26.8569	11.1108	28.6858	15.029	16.5625	29.6986	53.9933	43.9554	67.6612	34.5406	6.79661	7.03919	8.42611	0.551172	Conserved gene of unknown function	PF09459(Cytochrome c-552/DMSO reductase-like, haem-binding domain)
PGSC0003DMG400002765	68.1938	104.133	106.468	37.1676	101.445	46.9989	99.7804	75.0572	84.624	97.4692	94.7301	75.1397	85.1518	18.0783	91.3458	72.4133	72.9022	48.601	8.95293	39.3376	43.3748	46.8974	28.2134	53.854	59.0417	80.0176	56.8012	24.2102	94.2234	80.0206	74.3255	49.7161	0.407189	Nucleolar protein nop56	PF01798(Pre-mRNA processing ribonucleoprotein, snoRNA-binding domain) PF08060(NOSIC) PF08156(NOP5, N-terminal)
PGSC0003DMG400002768	85.5317	78.8013	91.0448	76.6485	43.4483	184.266	33.6625	86.2314	97.2298	87.7487	93.6206	80.8874	49.7356	88.4839	28.3727	12.1943	15.3701	63.7153	30.3709	15.5679	48.394	52.2928	42.3342	42.9155	72.7861	127.098	111.833	74.0645	103.442	24.5218	38.635	27.3144	0.571978	ATP-dependent Clp protease proteolytic subunit	PF00574(Peptidase S14, ClpP) PF00657(Lipase, GDSL)
PGSC0003DMG400002770	15.0267	31.5379	28.4198	14.8078	71.4	9.7966	76.1542	33.5062	49.2348	33.6263	27.1984	31.5699	79.2702	25.3255	56.0026	69.0199	45.0958	61.5345	32.5069	25.8841	29.3831	14.2675	25.6566	35.6672	19.3221	41.1855	30.7867	20.2391	40.2143	90.5195	34.1077	49.963	0.529641	Microfibril-associated protein	PF06991(Micro-fibrillar-associated 1, C-terminal)
PGSC0003DMG400002773	12.652	28.1337	27.3213	26.5547	45.0985	8.33849	37.8562	24.5462	26.2482	31.185	25.7196	21.0777	23.7824	6.60735	26.0323	9.1996	17.13	16.6359	4.22641	8.87453	11.2167	9.37976	7.63052	15.8332	14.1095	29.6128	20.2519	7.08103	26.4599	19.094	16.2988	15.6703	0.505791	Dimethyladenosine transferase	PF00398(Ribosomal RNA adenine methylase transferase)
PGSC0003DMG400002776	524.768	464.585	603.914	128.97	218.287	255.199	186.831	241.378	851.43	619.246	536.495	442.799	272.443	94.8083	516.047	399.603	319.738	241.534	94.1884	260.256	180.824	585.788	102.876	271.955	168.135	403.454	477.275	770.207	549.115	366.735	669.487	526.367	0.528513	Calreticulin	PF00262(Calreticulin/calnexin)
PGSC0003DMG400002777	50.3916	50.1833	52.7221	28.7895	14.6153	24.6462	18.8293	31.8617	34.3471	33.2377	46.8232	43.6114	20.7203	7.21423	37.0992	5.44394	25.3638	11.7112	174.16	12.6692	96.5004	32.1734	10.7486	6.31046	27.6369	17.6294	20.747	9.02335	23.2636	14.2374	48.7285	32.3925	0.955587	Dihydrolipoyl dehydrogenase	PF07992(FAD-dependent pyridine nucleotide-disulphide oxidoreductase) PF02852(Pyridine nucleotide-disulphide oxidoreductase, dimerisation) PF00070(Pyridine nucleotide-disulphide oxidoreductase, NAD-binding region)
PGSC0003DMG400002778	261.216	207.917	200.612	171.555	441.839	128.156	600.77	236.819	153.938	284.931	233.994	245.094	347.081	192.653	344.242	430.128	433.241	366.335	445.337	470.75	309.836	328.144	444.028	321.689	159.12	306.926	320.219	322.476	353.332	512.08	341.676	319.236	0.352769	Small GTP-binding protein Sar1BNt	PF00025(ARF/SAR superfamily)
PGSC0003DMG400002779	264.035	190.889	195.807	129.164	206.73	132.906	151.733	102.237	140.103	171.467	225.717	167.881	128.955	45.0675	262.933	137.421	203.95	112.148	158.392	188.497	151.997	269.411	128.649	115.505	107.525	223.968	245.308	316.814	295.327	228.847	159.632	174.825	0.348333	Disulfide-isomerase	PF00085(Thioredoxin domain) PF00085(Thioredoxin domain) PF07749(Endoplasmic reticulum, protein ERp29, C-terminal)
PGSC0003DMG400002782	1862.57	1646.2	1697.94	804.352	698.177	3016.35	442.232	1821.42	1388.03	1170.54	1612.44	1400.97	403.541	3470.56	154.074	16.7365	4.16539	1103.02	121.695	36.7985	452.874	1349.52	602.548	331.487	2417.36	288.278	416.603	101.643	361.133	27.44	322.033	146.162	0.976671	Oxygen-evolving enhancer protein 1, chloroplastic	PF01716(Photosystem II manganese-stabilising protein PsbO)
PGSC0003DMG400002786	355.662	282.657	222.916	358.658	1153.46	217.047	545.478	359.717	238.549	355.219	292.625	325.66	662.592	384.333	624.123	575.659	440.983	608.212	665.26	721.582	428.642	584.054	687.159	642.013	257.874	360.305	463.741	366.478	545.301	579.345	287.77	418.682	0.419929	Pyroglutamyl-peptidase I	PF01470(Peptidase C15, pyroglutamyl peptidase I)
PGSC0003DMG400002789	12.961	15.029	17.0952	6.9424	10.4361	18.6366	8.41754	13.0208	13.362	18.2998	16.3281	15.3501	8.63787	19.5861	10.8817	32.5134	35.943	10.4859	17.5362	17.7069	36.769	11.7051	18.3765	24.5784	24.4384	15.355	11.3882	13.064	11.4115	6.10402	9.16016	6.70335	0.491914	ABC transporter family protein	NA
PGSC0003DMG400002796	41.8816	89.0717	102.63	112.799	94.6177	31.2435	81.6814	100.721	143.202	101.377	102.507	100.045	73.2042	51.0292	61.0629	40.393	28.2494	74.1636	255.64	53.6196	104.45	27.1829	88.6232	112.219	33.0514	64.1138	62.6231	75.8621	33.1623	20.9589	60.5644	55.4561	0.579043	Transcription factor	NA
PGSC0003DMG400002801	15.8739	30.7671	27.3371	18.1557	31.4695	29.4166	20.6283	28.0635	27.858	27.7884	30.3636	33.537	28.4606	28.6009	29.5467	13.3452	27.8317	39.4725	26.2085	22.2276	32.7797	30.0602	34.5873	24.5307	29.4538	60.7369	45.8548	50.9413	56.7541	28.6758	19.6847	19.0554	0.352959	Conserved gene of unknown function	NA
PGSC0003DMG400002818	7.27935	12.5855	11.2912	7.24736	11.0273	6.40261	13.9223	12.1249	9.32892	7.22279	10.1833	9.93733	11.2174	8.57537	13.3955	8.55114	16.3563	13.0208	8.1636	11.7021	9.05048	4.30581	14.6317	12.276	8.5705	11.7279	8.24717	8.39987	10.9627	11.1834	8.19199	7.86683	0.261364	Ganglioside induced differentiation associated protein	PF01661(Appr-1-p processing)
PGSC0003DMG400002819	222.495	114.796	108.013	119.677	140.885	86.8334	266.845	114.844	94.3337	99.1558	105.562	105.63	96.0117	28.6423	126.643	111.014	100.959	95.8726	27.2824	135.353	62.5433	177.544	61.9154	130.872	90.7281	83.9331	72.0353	56.6856	101.38	116.404	72.0594	67.2297	0.454162	Eukaryotic translation initiation factor 5A-4	PF01287(Translation elongation factor, IF5A C-terminal)
PGSC0003DMG400002826	23.843	23.89	26.8334	29.9835	23.5475	7.20116	14.7676	43.8912	12.6627	18.9989	29.9469	43.069	15.397	7.77369	18.4633	36.8451	69.7868	17.278	20.4411	315.957	21.0266	13.2355	35.5357	16.4234	26.0207	55.1348	39.769	66.2291	32.4586	65.8441	18.3088	26.8916	1.40167	Kelch repeat-containing F-box family protein	PF01344(Kelch repeat type 1) PF01344(Kelch repeat type 1)
PGSC0003DMG400002827	15.1048	22.4625	28.3499	15.9294	20.8792	14.9617	18.3178	20.9815	25.682	23.5877	17.59	16.9061	40.8353	19.27	28.3363	38.8639	21.7252	45.5712	28.9902	30.9622	21.524	19.3236	31.4503	44.1949	16.0557	23.3098	23.1769	21.2458	25.5151	36.2336	33.8474	38.7193	0.33865	Spliceosome associated protein	PF12230(Pre-mRNA splicing factor PRP21 like protein) PF01805(SWAP/Surp) PF01805(SWAP/Surp) PF00240(Ubiquitin)
PGSC0003DMG400002845	38.2462	43.4714	43.3561	38.4088	75.7064	20.4339	64.4079	32.9378	39.2534	57.9863	44.5732	53.4099	35.9853	14.9543	58.7004	18.6758	35.3532	67.2653	87.8265	42.4427	98.03	44.7233	91.5506	113.933	22.5582	59.5751	46.1031	38.2705	73.7082	152.338	84.6767	89.8983	0.529961	Nucleotide pyrophosphatase/phosphodiesterase	PF00149(Metallophosphoesterase)
PGSC0003DMG400002851	32.1768	46.1317	52.4149	46.7882	45.5131	32.82	68.4407	57.8558	54.6409	62.4239	57.2273	62.7232	84.3108	43.9915	81.9646	32.8377	29.8393	103.874	43.8187	31.6136	56.6718	41.5447	65.0599	49.854	45.6996	75.033	77.9791	98.7107	86.9676	128.516	72.5012	85.0181	0.384896	Conserved gene of unknown function	NA
PGSC0003DMG400002854	37.9813	30.7686	26.98	26.1385	38.2269	12.4686	30.5409	26.0471	33.5562	40.4373	35.6677	34.1641	33.8795	18.5139	47.6771	21.4222	24.5571	31.7515	23.5035	25.1938	19.8061	23.1672	14.446	28.9207	23.1275	27.8785	30.6432	18.1123	37.0189	26.4707	25.819	23.3474	0.276898	Ribosomal protein L32	PF01783(Ribosomal protein L32p)
PGSC0003DMG400002860	797.459	662.95	678.444	286.591	401.43	355.727	475.575	542.133	465.799	568.441	667.065	533.902	560.759	95.8665	521.353	358.644	584.516	267.304	104.289	450.476	189.312	569.427	127.256	366.603	259.649	428.78	586.442	312.199	705.703	374.815	360.02	244.199	0.421025	40S ribosomal protein S9	PF00163(Ribosomal protein S4) PF01479(RNA-binding S4)
PGSC0003DMG400002867	4.57618	11.2224	9.01347	6.62604	8.94143	4.58773	8.2158	10.9153	5.77239	7.45251	9.20187	9.12324	9.0823	15.2124	5.8465	8.92045	10.3793	11.807	8.16846	10.3809	14.0259	4.43666	41.7994	7.96937	20.0317	9.08714	5.6409	4.18263	6.21987	8.02073	12.1804	7.16249	0.681103	Potyviral capsid protein interacting protein 1	PF01556(Chaperone DnaJ, C-terminal) PF00226(Heat shock protein DnaJ, N-terminal)
PGSC0003DMG400002868	22.7494	29.7947	34.7783	25.7766	30.9879	10.8525	33.6349	27.4921	28.3531	46.5446	28.8259	30.9891	28.9953	8.30857	51.4004	9.81526	13.9622	27.3096	57.7873	25.3105	49.3185	14.8021	58.2057	24.6051	15.3596	98.2718	63.4237	57.0581	70.894	61.392	26.5425	51.0941	0.565134	CW14 protein	PF07059(Protein of unknown function DUF1336)
PGSC0003DMG400002884	25.9693	29.8624	25.067	21.3451	50.8943	14.7498	24.3324	23.545	33.9959	23.3006	24.7918	22.5127	29.8678	32.1192	30.8682	15.2725	13.8674	24.6308	22.0954	29.9209	19.2496	24.0558	30.5505	21.4447	24.4627	17.7669	22.6171	12.8235	20.6806	10.7296	18.3453	14.5797	0.328245	Calcineurin B-like interacting protein kinase	PF00069(Serine/threonine-protein kinase-like domain) PF03822(NAF domain)
PGSC0003DMG400002891	29.8216	106.544	86.3316	79.853	117.622	58.2773	79.0211	133.049	134.842	147.651	99.9103	107.971	225.463	199.67	46.7005	28.9377	37.8511	91.2335	85.9853	23.1304	61.4411	20.6442	33.9674	24.939	125.732	208.831	112.135	110.922	127.523	26.5492	39.7565	30.4606	0.63124	Heme oxygenase 1	PF01126(Haem oxygenase-like)
PGSC0003DMG400002893	8.8073	17.5931	17.4213	17.5736	28.4451	6.25196	38.8474	14.8935	26.0355	24.3445	13.7978	16.9802	31.3402	14.0438	20.7877	36.1666	22.9614	26.7381	24.1998	15.3923	16.8931	10.042	7.93615	14.8435	9.05056	31.1612	17.6404	20.8999	24.8861	27.3579	14.767	16.1661	0.411082	Zinc finger (CCCH-type) family protein	PF00642(Zinc finger, CCCH-type)
PGSC0003DMG400002900	72.8545	73.7668	66.0268	87.2026	58.9664	59.4768	82.929	92.8748	65.4606	60.0067	74.9074	83.7257	87.249	43.9882	29.7395	28.828	34.8285	94.3315	43.8044	77.9069	59.9152	64.8024	95.4185	64.3739	41.0639	39.5699	55.7434	47.0766	60.0399	62.3315	65.8599	57.9712	0.29294	Oligouridylate binding protein	PF00076(RNA recognition motif, RNP-1) PF00076(RNA recognition motif, RNP-1) PF00076(RNA recognition motif, RNP-1)
PGSC0003DMG400002903	122.793	65.1971	72.7702	64.9466	47.3999	47.4127	21.6169	49.7204	52.7864	76.9261	64.1316	63.5965	31.1847	20.4172	43.9205	42.3113	53.7676	34.4029	66.402	72.1693	62.8393	131.91	71.5809	54.9202	38.1782	75.5743	72.0093	75.7053	57.6753	34.8154	53.0132	37.8086	0.4085	Conserved gene of unknown function	PF06172(Protein of unknown function DUF985)
PGSC0003DMG400002904	129.75	119.385	123.584	107.496	107.236	80.2062	68.6737	90.5636	92.244	133.199	141.169	114.888	80.6066	60.6222	113.322	50.8569	92.2461	91.675	106.555	86.2008	88.007	110.991	96.8588	123.241	110.14	150.245	136.446	120.423	165.758	71.9268	93.1349	69.2939	0.257016	Proteasome subunit alpha type-6	PF00227(Proteasome, subunit alpha/beta) PF10584(Proteasome, alpha-subunit, conserved site)
PGSC0003DMG400002912	15.3877	21.8264	21.2721	18.0886	31.0731	8.70522	21.7614	21.6335	20.2111	28.5535	22.9391	24.2661	27.0564	22.1899	24.8706	17.4589	18.6233	36.4238	47.6152	16.9151	35.6422	14.8001	25.5076	22.918	19.9773	28.2401	26.3607	25.524	24.4189	27.6073	22.9275	21.4484	0.300179	CUE domain containing protein	PF02845(Ubiquitin system component Cue)
PGSC0003DMG400002913	21.0657	33.6941	31.1412	9.5177	18.7509	16.3518	44.557	30.5253	35.4612	30.3391	31.0174	29.214	27.316	17.3528	13.9169	8.13905	9.78947	37.4739	20.5987	12.6039	31.8439	13.6297	27.3244	20.1514	21.8716	24.5033	18.3131	15.4238	26.177	8.47025	7.67307	8.57277	0.449348	Nucleosome-binding protein	PF01429(Methyl-CpG DNA binding)
PGSC0003DMG400002914	78.1566	124.333	145.503	166.831	75.6942	20.9215	134.189	161.987	107.564	116.794	129.635	174.268	146.043	64.6543	133.746	107.113	315.942	169.769	70.6027	104.101	134.188	70.4033	125.612	286.938	46.1052	212.168	155.507	120.84	170.19	35.5705	264.864	117.896	0.500344	EIN3-binding F-box protein 1	PF00646(F-box domain, cyclin-like)
PGSC0003DMG400002916	8.30064	14.4533	12.3546	12.6467	28.7069	9.93623	35.1781	12.6212	13.2332	15.9864	12.488	12.9888	28.2399	10.3007	17.2677	26.8864	15.5093	14.2987	17.2933	15.7166	11.0074	8.40747	13.7551	16.4512	11.0451	14.2993	14.227	12.2926	15.3764	18.9021	10.5335	11.6098	0.400686	Conserved gene of unknown function	PF09807(Protein of unknown function DUF2348)
PGSC0003DMG400002918	86.7058	84.73	77.6208	29.9289	23.4364	124.418	17.3106	91.7284	108.422	89.116	96.0131	65.9759	21.9219	34.3512	10.4684	4.47287	4.01168	23.0578	7.12612	6.43582	29.663	46.1855	26.7408	7.45468	51.4442	19.0844	19.0202	9.04166	28.6348	7.46881	9.32233	11.4976	0.900448	Methyltransferase, FkbM family protein	NA
PGSC0003DMG400002921	44.0045	40.9179	42.5191	24.9698	23.1133	27.3366	18.0833	31.2484	22.6677	37.7251	44.9163	43.9939	26.2544	20.8827	22.481	8.52536	18.0401	38.7289	564.647	21.054	240.476	40.403	30.0364	28.5313	39.3115	33.3575	32.8772	32.3317	42.931	14.4019	47.0138	29.1954	1.86001	Pyruvate dehydrogenase E1 alpha subunit	PF00676(Dehydrogenase, E1 component)
PGSC0003DMG400002922	47.2186	30.6185	29.0255	20.4089	29.2342	21.296	17.8564	23.5438	29.0662	34.1209	36.2034	30.12	18.4869	7.39729	33.1452	13.139	15.7066	19.4109	6.32522	25.6892	20.5571	31.3294	19.7663	28.3863	18.1752	20.8113	27.1754	18.2042	32.4942	14.2746	16.404	15.6511	0.374546	40S ribosomal protein S17	PF00366(Ribosomal protein S17)
PGSC0003DMG400002931	17.6165	19.2022	22.9529	17.5868	18.395	13.9281	21.708	15.6744	17.1583	22.28	20.406	22.6305	16.4195	19.1434	19.1551	17.7244	18.3262	26.1983	18.7241	20.5548	19.3663	28.9597	22.8877	23.8814	18.2192	20.1261	23.0197	27.8026	22.9133	17.436	33.3128	21.2933	0.196435	Polygalacturonase	PF00295(Glycoside hydrolase, family 28)
PGSC0003DMG400002946	13.2324	10.0301	10.2742	10.6315	9.18098	19.4316	26.7206	17.8098	19.8144	16.875	14.2092	12.0657	11.0384	10.5117	7.35178	9.21992	6.78699	25.1775	34.8999	13.4924	14.7903	15.3237	34.763	38.649	8.46753	5.56174	6.50228	6.11076	6.15792	13.5147	9.66697	14.8134	0.587857	UDP-glucosyltransferase	PF00201(UDP-glucuronosyl/UDP-glucosyltransferase)
PGSC0003DMG400002965	17.6707	36.1977	26.9845	14.1811	24.6535	9.75132	14.0033	27.7143	40.2526	44.8978	33.3028	24.0799	16.5824	14.1059	16.2309	6.74249	8.73248	17.9973	30.2369	11.2942	16.0107	12.4239	17.0853	10.1438	17.0406	17.7335	20.0702	12.6598	21.4055	10.4083	15.2813	18.3522	0.478607	Histone H4	PF00125(Histone core)
PGSC0003DMG400002984	13.9677	23.226	20.2231	8.30645	22.3446	10.4176	16.4386	20.232	21.7226	19.6759	18.8955	16.4648	16.2728	12.0078	25.5527	9.52362	10.3634	17.5134	14.4611	9.1281	18.102	12.0245	18.6794	22.2779	19.0017	23.3934	21.0885	11.2739	20.2278	12.7211	13.4633	16.9621	0.285213	J domain-containing protein spf31	PF00226(Heat shock protein DnaJ, N-terminal)
PGSC0003DMG400002987	18.0402	21.0539	21.2969	7.34703	20.1646	47.2968	396.552	17.0636	19.8193	24.4009	14.0921	20.7392	30.8376	12.5071	47.7414	53.3269	68.3088	24.517	10.3146	31.8889	12.9106	20.7269	31.171	64.6446	14.367	22.8771	22.0078	27.8437	22.5918	32.1908	54.8427	63.5551	1.65478	DNAJ protein	PF01556(Chaperone DnaJ, C-terminal) PF00226(Heat shock protein DnaJ, N-terminal) PF00684(Heat shock protein DnaJ, cysteine-rich domain)
PGSC0003DMG400002990	78.8983	64.2432	59.1048	58.4088	39.8767	44.8458	40.4206	42.7386	30.8446	63.4477	62.9008	58.9378	43.993	22.5967	72.0043	37.8496	64.9343	50.4579	41.0557	72.995	62.4639	116.438	46.5769	51.1079	39.7366	62.8204	92.21	87.311	108.496	39.3187	51.7811	32.7561	0.376436	Conserved gene of unknown function	NA
PGSC0003DMG400002995	11.5784	21.3866	18.9009	14.9167	46.5852	8.09936	108.93	23.8322	21.7641	20.6311	15.1524	16.1795	81.1567	8.86465	32.3803	33.2396	13.1802	30.3771	6.01198	33.6116	9.42853	10.0822	11.3842	36.684	11.0735	15.4713	12.4702	4.45912	16.7564	68.851	20.0861	37.255	0.893324	Cellular nucleic acid binding protein	PF00098(Zinc finger, CCHC-type) PF00098(Zinc finger, CCHC-type) PF00098(Zinc finger, CCHC-type) PF00098(Zinc finger, CCHC-type)
PGSC0003DMG400002998	32.0544	27.247	25.44	14.0732	35.1953	16.9172	40.9525	31.3429	43.0272	33.6308	37.8383	34.6327	44.1029	28.8918	43.2386	60.8008	37.8551	60.1777	35.4944	32.6911	29.5472	29.9965	36.8299	49.179	24.4491	15.7603	19.6735	16.8805	18.295	49.4348	43.8581	44.3019	0.351878	Conserved gene of unknown function	NA
PGSC0003DMG400003000	16.4366	17.3126	20.095	7.80862	28.3855	12.8467	36.0368	14.5925	19.577	15.8917	15.3164	18.3449	41.9287	12.5074	31.8097	20.304	14.13	47.1463	23.1269	43.3276	23.6647	18.589	34.2126	60.5421	6.87201	23.3287	21.2312	27.4818	21.5788	46.2323	32.5226	37.3819	0.4995	Serine/threonine-protein phosphatase BSL3	PF00149(Metallophosphoesterase) PF07646(Kelch repeat type 2)
PGSC0003DMG400003001	40.0656	44.538	47.6121	26.6838	112.407	32.9317	158.604	49.3119	41.6113	50.0273	43.5251	48.2416	150.639	44.3201	84.6559	197.462	103.258	86.599	42.3557	88.1041	39.5591	47.0013	65.1531	78.5651	37.6675	55.1049	55.3895	43.1396	59.0793	146.88	59.1949	85.4467	0.589452	GTP-binding family protein	PF01926(GTP-binding protein, HSR1-related)
PGSC0003DMG400003004	24.708	41.9691	31.5786	16.4849	85.151	35.0288	27.955	33.3083	47.3647	51.2229	31.7046	30.622	17.2699	51.4521	30.5195	34.1661	19.1661	32.3886	60.8848	14.405	76.4258	31.924	39.1629	64.8882	43.0031	17.3054	21.8438	18.5013	15.26	27.4103	29.3196	15.169	0.509406	Hypoxia-responsive family protein	PF04588(Hypoxia induced protein, conserved region)
PGSC0003DMG400003033	7.91758	16.3829	16.4491	17.3332	25.8818	7.85488	43.6958	15.043	9.09626	9.9719	13.5899	14.8014	22.5763	7.13799	23.2074	6.03911	10.2379	13.9492	9.84746	11.504	14.6554	5.31506	9.76738	17.4437	13.3624	15.7808	13.669	8.18327	16.408	21.5534	9.7366	9.40661	0.519368	GPI transamidase subunit PIG-U family protein	PF06728(GPI transamidase subunit PIG-U)
PGSC0003DMG400003040	111.613	24.9123	33.8506	28.7724	7.34707	89.4045	4.82124	19.9007	84.6265	204.567	55.344	25.1432	21.9941	4.91158	42.0544	7.21983	680.292	13.2208	8.57563	120.001	4.26423	386.234	7.39471	23.1965	23.2477	787.245	1569.16	1963.23	529.45	13.9197	4.03464	5.97843	2.1108	Osmotin	PF00314(Thaumatin, pathogenesis-related)
PGSC0003DMG400003045	43.1018	67.4777	43.7508	52.2431	122.977	22.658	86.9235	48.5813	34.1818	33.5307	44.2797	53.7506	67.6735	17.1158	61.8027	28.654	58.8083	47.9761	93.8916	68.0621	97.5641	51.3627	130.869	191.289	38.1487	152.202	120.179	92.6107	108.512	126.653	54.5755	87.2537	0.55809	Elicitor-responsive protein	PF00168(C2 calcium-dependent membrane targeting)
PGSC0003DMG400003048	46.913	36.2795	38.0901	14.8384	44.0294	26.5156	51.3363	31.6399	42.3166	56.61	34.8324	40.41	55.1648	34.5062	66.915	59.5368	51.6669	56.392	35.0906	55.2967	34.1722	40.567	58.645	51.8271	33.2316	46.8357	44.1961	62.9488	52.6083	70.4864	52.101	54.4677	0.268374	Ara4-interacting protein	PF00789(UBX)
PGSC0003DMG400003050	20.2806	23.6336	23.5778	30.9788	24.6681	11.129	24.1511	20.3236	13.3634	31.0896	24.5645	26.5842	18.4652	11.9023	33.3102	80.7266	111.615	42.6162	95.1117	105.504	44.9935	31.6148	69.7367	41.0403	41.9077	16.7388	12.8539	16.4342	19.8717	73.9266	46.4727	33.854	0.723351	KOM	PF01694(NULL)
PGSC0003DMG400003054	20.8629	32.519	29.9542	26.1875	56.0215	5.79018	107.469	66.8035	23.7162	41.1974	31.4659	45.3831	142.014	27.7957	163.355	8.25559	12.3997	253.332	252.413	70.0163	74.883	16.4581	228.057	192.385	75.2764	65.1253	50.2648	178.116	62.873	201.029	49.328	106.122	0.884094	UDP-Glc-4-epimerase	PF01370(NAD-dependent epimerase/dehydratase)
PGSC0003DMG400003059	11.4167	27.6403	21.5202	16.2129	44.2973	9.61253	53.3185	32.5351	28.4757	22.6164	19.1206	21.5691	55.1461	20.2195	38.4939	32.1954	20.4195	51.9353	16.7282	33.5918	24.7393	9.86061	28.7029	46.2381	14.0514	22.9895	15.8495	10.2685	28.967	74.3034	24.071	47.4252	0.536619	Conserved gene of unknown function	PF01429(Methyl-CpG DNA binding)
PGSC0003DMG400003068	25.4026	32.6866	28.9384	24.951	31.8883	10.2211	34.2595	30.11	28.8585	33.7751	31.7835	30.7516	30.3398	10.331	35.824	19.4568	23.7039	17.7713	14.7188	17.5136	21.6537	15.3928	18.0099	23.7777	16.0842	28.3497	25.1814	18.0276	25.3325	24.4964	24.0412	28.3007	0.287121	Nonclathrin coat protein zeta2-COP	PF01217(NULL)
PGSC0003DMG400003076	16.0836	21.2646	16.587	11.6877	18.9712	8.52426	11.7616	13.4898	21.3758	19.7244	15.56	17.7754	15.22	6.07685	21.485	17.4486	14.8721	11.6055	6.29185	15.5212	10.825	12.4036	11.9806	10.4636	9.1331	17.5336	12.4637	13.1439	14.2104	11.0143	10.9729	11.7053	0.294555	SH3 domain-containing protein 3	PF00018(Src homology-3 domain)
PGSC0003DMG400003081	103.497	176.324	156.745	101.109	190.407	80.3849	150.885	156.511	290.736	309.329	158.637	186.257	164.694	134.833	120.354	216.523	126.656	223.072	211.29	133.351	121.731	126.232	111.394	172.197	107.016	181.79	153.145	109.102	239.786	159.211	126.852	107.256	0.336675	Double-stranded DNA-binding protein	PF01984(DNA-binding TFAR19-related protein)
PGSC0003DMG400003082	73.5883	60.8476	70.7821	50.6972	114.483	48.6231	165.504	75.1445	51.2929	51.9314	61.7059	67.5365	290.149	44.6115	125.886	73.4248	78.9063	119.394	64.6986	180.915	53.6117	58.5807	108.265	154.568	50.8577	59.5826	63.2421	61.5283	71.0411	87.8096	48.9704	76.1978	0.594313	Conserved gene of unknown function	PF06972(Protein of unknown function DUF1296)
PGSC0003DMG400003083	19.9045	56.8243	48.202	94.6762	20.0961	43.2165	35.1335	50.2436	37.8882	222.972	57.9536	52.2701	22.1324	55.567	13.3067	20.9449	14.0575	43.238	19.1629	5.10958	45.5766	22.2743	46.1851	64.4342	63.2668	268.387	105.194	21.7122	430.443	31.2288	61.8359	23.6379	1.30717	COR414-TM1	PF05562(Cold acclimation WCOR413)
PGSC0003DMG400003085	21.2727	24.0612	24.2585	20.0728	83.6615	16.7903	104.614	25.8368	21.5395	18.5948	19.2714	26.8366	110.778	29.6178	63.5793	24.3665	28.9854	59.3364	30.8031	56.5186	34.5442	23.8706	61.5827	73.5066	21.9987	38.291	29.2599	39.7803	40.7372	108.261	26.686	64.7305	0.644423	NLI interacting factor (NIF) family protein	PF03031(NLI interacting factor)
PGSC0003DMG400003086	18.7194	28.9985	26.4144	19.4811	44.0542	14.8809	44.4759	27.5118	24.1628	37.6309	23.4957	26.6832	49.1124	17.9803	31.5982	33.5456	28.8139	41.8098	28.6576	31.6236	27.7626	19.1754	37.827	42.8624	19.665	37.2957	27.5525	25.6222	40.9265	75.6568	40.5758	60.1261	0.392449	AML1	PF04059(RNA recognition motif 2) PF00076(RNA recognition motif, RNP-1) PF00076(RNA recognition motif, RNP-1)
PGSC0003DMG400003088	22.0484	28.6828	28.2935	19.9667	45.9299	23.0651	17.8341	28.3669	28.3364	30.6648	27.3504	30.4287	28.7416	44.2616	40.7132	29.3508	22.7373	36.4736	13.8279	20.4155	32.361	24.4848	41.1753	31.6275	50.9393	19.0564	15.7112	5.17543	19.4212	23.9691	26.6874	19.5449	0.358594	Cell wall protein TIR4	NA
PGSC0003DMG400003102	29.064	27.0478	28.213	17.6827	33.5218	34.0791	21.9421	27.9096	23.4081	23.0257	32.0582	27.6674	54.07	36.6674	41.3306	31.9301	19.8669	25.7407	10.2832	16.8583	22.9722	23.3159	29.7575	24.3718	40.3904	17.6995	20.4253	10.7326	14.6055	28.2177	26.9082	28.2837	0.339792	L-galactose dehydrogenase	PF00248(Aldo/keto reductase)
PGSC0003DMG400003103	199.501	224.537	219.162	167.27	100.173	270.351	114.725	191.771	221.151	198.84	211.848	185.022	77.5974	239.39	92.0806	39.715	57.0558	160.582	70.0039	62.637	112.986	128.344	87.6818	119.172	304.709	177.82	166.52	37.4664	218.591	55.2123	63.681	49.1329	0.515027	Inorganic pyrophosphatase	PF00719(Inorganic pyrophosphatase)
PGSC0003DMG400003106	93.3072	65.5472	74.9607	39.6261	62.9799	17.0606	78.7371	74.0281	127.442	190.246	102.448	117.751	84.6676	11.3773	176.469	250.779	223.626	78.117	32.06	291.076	46.4154	178.204	105.779	47.2357	20.3074	39.5906	41.6536	76.8887	62.3857	111.201	104.07	99.9593	0.699591	ATP binding protein	PF00564(Octicosapeptide/Phox/Bem1p)
PGSC0003DMG400003108	50.456	100.405	106.475	67.3273	84.6701	55.7779	159.24	156.065	153.918	119.072	105.795	124.599	108.566	122.196	70.0674	170.009	141.782	170.14	164.974	173.298	115.989	56.4276	141.757	142.294	88.0347	94.4119	83.6425	70.0731	90.8515	84.2281	97.9531	94.1393	0.331137	Bromodomain-containing RNA-binding protein 1	PF00439(Bromodomain)
PGSC0003DMG400003111	17.2433	21.0249	21.8733	15.3957	25.4974	12.7674	20.1347	17.598	15.5095	24.0468	22.5128	26.6757	21.7328	14.2474	20.9689	17.5812	24.2454	20.2003	25.7028	21.0054	19.5404	19.0378	17.3512	15.2903	15.3612	30.2693	22.7362	25.9958	22.2157	19.0303	21.119	17.4562	0.200017	Clathrin binding protein	PF00018(Src homology-3 domain)
PGSC0003DMG400003120	14.3563	16.4054	16.6813	10.24	7.93724	9.22861	9.8626	10.4351	13.9708	19.059	15.1538	17.1763	11.4569	4.06093	21.2107	11.7448	25.0243	11.3281	8.32587	15.2332	10.8076	15.377	18.2898	14.0037	9.51694	28.0725	22.9968	25.8692	36.8746	20.4809	16.8395	15.8457	0.431035	Glutamyl-tRNA(Gln) amidotransferase subunit A	PF01425(Amidase)
PGSC0003DMG400003126	5.85983	50.0241	45.9712	83.2986	27.8192	5.27517	11.8547	92.0372	67.1955	74.4834	53.1713	65.098	28.7805	22.3283	26.8891	100.766	49.0639	28.6857	15.4088	50.402	15.0093	6.88945	8.32059	11.2278	23.0148	65.5502	31.6231	27.5162	29.9578	25.0425	19.6379	20.7089	0.709815	AG-motif binding protein-4	PF00320(Zinc finger, GATA-type)
PGSC0003DMG400003128	5.03143	19.0423	21.5587	18.3854	12.2688	19.4224	22.969	25.6297	43.7801	27.9591	23.7102	18.6727	14.8061	24.2882	8.68776	5.55269	2.79319	13.0624	6.99133	2.26331	10.425	4.33024	6.69267	3.34382	24.3475	13.0918	11.1732	5.84996	14.3249	4.32075	5.97352	4.466	0.689404	CRS1 / YhbY domain containing protein	PF01985(RNA-binding, CRM domain)
PGSC0003DMG400003144	21.8493	12.2373	14.1034	6.25783	8.78588	8.43035	7.48695	11.4466	12.2832	14.6051	18.1283	17.9003	11.3364	8.2473	17.578	9.53405	14.2901	12.6912	8.64333	10.1294	12.6475	16.3517	11.9165	12.9026	9.91955	11.2289	22.3516	18.73	16.7912	8.581	12.8154	7.53376	0.329028	Gene of unknown function	NA
PGSC0003DMG400003145	13.6261	13.0911	11.4737	7.02754	12.2017	10.1406	25.8435	11.6773	15.7818	17.0722	13.9285	15.5384	19.2252	8.21052	14.2896	14.7264	14.4224	31.1231	22.1284	16.988	16.0169	13.5499	26.9779	30.7904	6.23454	17.6095	17.2277	17.018	15.563	20.1103	19.9228	21.2957	0.363263	Conserved gene of unknown function	NA
PGSC0003DMG400003148	12.2138	26.9404	21.4657	23.3513	18.4869	15.4845	13.7422	23.44	19.32	16.8341	20.6715	21.3894	13.8503	13.3155	14.6552	7.498	10.0833	18.6731	14.0437	9.25348	19.3711	10.6162	14.9191	12.4038	11.6441	18.5088	15.2653	10.1036	14.7199	14.3725	15.0608	14.418	0.28873	N-acetyltransferase	PF00583(GCN5-related N-acetyltransferase, C-terminal)
PGSC0003DMG400003159	37.4337	37.1611	40.9252	32.4516	41.4468	30.2123	36.5943	28.3616	63.1643	64.1554	40.0805	37.1835	36.2284	20.5468	37.4982	50.2883	43.6195	46.445	16.5759	48.9043	31.0261	53.0684	26.3969	38.1801	22.1957	59.1194	52.1208	45.7567	61.3018	37.9042	38.0996	35.4361	0.29605	Nucleic acid binding protein	PF00076(RNA recognition motif, RNP-1)
PGSC0003DMG400003162	16.9084	24.9019	22.923	22.149	36.7443	13.712	50.062	20.7932	23.7026	31.0765	23.9916	28.0551	28.9873	16.4949	41.9166	45.0872	56.6476	37.633	61.242	39.9511	40.9686	22.3463	50.5393	50.1676	17.7719	41.6391	33.693	35.9266	31.7947	47.0439	35.1421	37.3122	0.365927	NERD domain containing protein	PF08378(NERD)
PGSC0003DMG400003168	17.6578	22.8974	27.9734	11.7695	10.9499	9.49461	8.16012	17.1305	20.475	19.9149	25.9309	26.1742	12.2145	12.4821	18.976	7.10526	9.26962	14.5025	24.7037	9.09383	16.4286	9.38303	17.4609	11.0238	12.52	13.4889	11.4346	8.38769	14.1199	6.04567	15.42	11.4717	0.40426	Root phototropism protein	PF03000(NPH3) PF00651(BTB/POZ)
PGSC0003DMG400003174	4.52968	8.97859	8.47859	9.06645	13.2666	5.65647	8.36715	11.1007	5.88258	8.13124	7.79082	9.09555	13.2622	7.41872	16.1962	10.3307	12.665	17.6883	8.22561	8.64793	10.7622	6.28523	10.2348	12.7083	7.01667	11.003	8.18849	6.43484	12.6189	15.6818	10.3365	8.87623	0.320331	Protein AFR	PF01344(Kelch repeat type 1) PF00646(F-box domain, cyclin-like)
PGSC0003DMG400003180	85.7622	98.1518	87.9946	60.4849	134.565	57.7375	150.245	150.079	131.243	104.6	94.9777	99.371	227.243	122.968	110.449	400.042	244.379	182.152	136.632	167.246	108.341	110.692	114.912	134.867	95.3253	103.646	101.914	96.9661	109.064	382.298	231.495	276.336	0.558436	Conserved gene of unknown function	PF04641(NULL)
PGSC0003DMG400003181	64.6481	46.9939	48.3072	85.5511	5.75371	20.9451	63.7078	101.661	41.518	69.0608	69.0493	87.3998	30.8874	23.2191	58.645	357.43	340.458	21.9243	37.3923	519.509	21.2278	84.7895	52.8531	17.1395	32.9713	35.7359	21.2182	37.7319	22.047	15.6532	28.7057	30.9392	1.44425	Beta-glucosidase 08	PF00332(Glycoside hydrolase, family 17) PF07983(X8)
PGSC0003DMG400003182	7.7438	18.1185	15.7668	12.4551	33.0509	7.39366	25.815	23.2124	17.5871	14.1905	13.9175	13.126	41.9335	17.571	27.5164	31.9419	19.2021	23.0448	14.7291	21.45	11.968	9.99174	10.6448	18.5945	23.9847	20.4309	19.399	13.484	24.9026	45.769	15.6134	27.2005	0.449916	ATP binding protein	NA
PGSC0003DMG400003189	36.7267	43.6396	42.9912	27.8729	27.92	13.705	44.9085	27.4122	26.4569	39.9071	41.6029	35.8704	26.8879	12.9962	27.7678	34.4278	31.4452	14.6502	6.22194	24.6573	29.9204	39.6466	18.1229	12.7358	19.065	14.4164	22.9875	14.1365	25.696	11.1016	39.2686	24.8874	0.406991	Conserved gene of unknown function	PF06364(Protein of unknown function DUF1068)
PGSC0003DMG400003194	32.7694	45.7203	40.8803	30.664	41.9517	28.4597	27.0334	38.7889	42.9647	46.0864	44.2949	46.8306	32.4912	22.2569	38.8483	25.6936	35.9914	55.3882	60.3771	43.5785	71.011	45.4276	89.0429	50.9424	39.0836	84.3689	71.2672	56.3749	59.6975	42.6675	40.7826	34.7198	0.348724	NTGP1	PF00957(Synaptobrevin)
PGSC0003DMG400003198	13.3409	19.4404	15.2727	9.67489	18.1085	12.0177	12.5609	19.4963	16.8418	19.9067	12.6961	16.1103	13.4446	15.6682	13.9827	6.42904	7.79689	17.4818	5.8129	10.6171	10.2848	11.0757	10.6856	12.1018	13.5358	12.6146	8.80124	9.44506	11.7043	11.4214	10.311	9.19792	0.291238	Phosphoesterase	NA
PGSC0003DMG400003208	26.4543	28.0825	26.2169	24.6803	23.5531	32.5843	37.5799	45.304	41.2402	20.6809	28.5337	30.1683	41.9227	39.1561	10.9678	16.8666	11.3333	15.283	31.6052	40.8406	20.3035	22.0193	22.9231	20.0913	57.786	10.5302	8.93719	8.72569	11.8242	16.4402	11.3627	27.6033	0.479897	Phosphatidylcholine transfer protein	NA
PGSC0003DMG400003212	49.2128	24.959	31.3896	32.5103	20.4376	31.0696	16.2275	25.6471	33.3163	36.6479	29.3536	24.0008	19.91	14.8145	26.3159	32.0167	30.5598	24.3871	4.49033	39.5108	20.4846	64.8972	17.688	27.4287	16.8364	14.8789	21.1843	10.5183	22.4897	17.9258	32.1601	28.3885	0.432754	GRF domain class transcription factor	PF05030(SSXT)
PGSC0003DMG400003218	72.171	82.0027	70.4156	41.8306	172.857	34.7332	207.351	123.632	125.147	116.646	76.3545	100.698	233.274	42.9946	104.546	428.484	254.736	152.849	61.4357	204.28	49.0346	48.4314	87.1762	129.18	32.2476	65.302	68.2652	43.5911	83.5789	363.345	231.662	244.72	0.748191	Pre-mRNA splicing factor	PF00076(RNA recognition motif, RNP-1) PF00076(RNA recognition motif, RNP-1) PF00428(Ribosomal protein 60S)
PGSC0003DMG400003219	0.315373	0.570376	1.12658	0.707123	0.599476	0.161006	1786.91	0.29774	0.925144	0.652066	0.417467	1.03941	2.03071	0.411951	0.874246	0.479634	0.606959	0.314785	0.408425	0.233851	0.563317	0.277529	0.336914	0.554131	0.0692421	0.35817	0.639356	0.251657	0.596672	1.47164	0.40948	0.36162	5.59843	Small heat shock protein, chloroplastic	PF00011(Heat shock protein Hsp20)
PGSC0003DMG400003221	33.7857	28.7669	32.1005	31.8148	27.7434	22.3901	20.3322	24.3103	22.5452	21.4366	26.9454	29.4563	22.195	10.5357	21.8062	27.0291	51.9382	21.634	15.021	62.9103	25.6594	51.1082	32.3585	24.3169	19.1046	50.5914	35.0712	53.7874	37.3808	25.4733	43.3255	39.638	0.395907	Lung seven transmembrane receptor	PF06814(Transmembrane receptor, eukaryota)
PGSC0003DMG400003243	10.4284	44.9084	26.9164	44.389	150.21	13.7024	261.854	107.903	30.6701	25.117	31.9512	49.7082	339.685	223.733	110.651	4.603	5.38817	239.388	103.842	9.40475	39.1547	20.2845	64.2103	71.478	341.41	188.155	125.496	49.2946	174.606	181.035	15.3726	76.6904	0.978002	Gene of unknown function	NA
PGSC0003DMG400003291	398.211	545.535	553.963	392.716	299.294	243.307	384.014	373.103	415.67	500.161	543.093	437.491	284.872	145.31	372.996	142.763	244.007	233.93	93.5296	231.535	133.592	297.409	120.253	204.128	312.439	416.35	446.433	226.463	531.478	154.098	314.189	147.078	0.438416	40S ribosomal protein S20	PF00338(Ribosomal protein S10)
PGSC0003DMG400003295	29.737	102.939	94.5262	61.0132	156.473	17.6941	197.902	123.221	153.972	111.637	88.9583	90.1926	126.702	58.1676	105.74	204.512	101.236	127.024	52.7157	43.5293	51.3826	26.882	29.2556	54.2115	51.2231	125.512	80.3545	31.3628	112.068	354.362	157.723	217.796	0.674843	Zuotin	PF00226(Heat shock protein DnaJ, N-terminal) PF00249(Myb, DNA-binding)
PGSC0003DMG400003296	53.2641	61.0321	69.7822	45.2899	89.9958	32.5878	36.2603	58.0209	71.4939	88.434	58.248	58.3662	60.111	41.4112	80.8319	73.0287	48.8708	77.1776	88.64	55.6206	72.373	55.9194	62.6452	80.1581	45.7172	64.7361	63.3084	59.224	78.5778	54.1967	51.7865	47.2505	0.242871	Negative cofactor 2 transcriptional co-repressor	PF00808(Transcription factor CBF/NF-Y/archaeal histone)
PGSC0003DMG400003302	28.2103	21.2733	21.6988	5.68246	20.2343	18.5184	21.3657	22.1377	24.0199	24.1178	25.8568	23.7409	32.2037	11.0775	26.8921	18.7228	19.9195	31.5774	14.0567	23.7349	17.2709	23.5425	22.5438	32.4141	11.1858	19.1361	22.2018	21.4714	25.671	28.5736	29.5526	27.9799	0.2745	RNA binding protein	PF00076(RNA recognition motif, RNP-1) PF00076(RNA recognition motif, RNP-1) PF00076(RNA recognition motif, RNP-1)
PGSC0003DMG400003309	128.904	48.6775	65.6115	44.6557	31.2017	60.2737	37.8538	40.119	59.3327	55.5067	68.6606	65.3073	41.5425	26.6999	69.6464	38.1615	41.5594	46.2627	47.1967	49.0514	60.0354	133.925	35.3962	59.8921	46.4816	24.2364	42.4618	46.1829	41.6938	25.9728	61.2454	38.8671	0.458582	MFP1 attachment factor 1	NA
PGSC0003DMG400003310	71.8992	93.537	106.806	86.6098	129.101	20.8331	95.9537	106.254	183.392	142.987	171.922	132.631	454.604	174.539	204.414	199.963	116.683	439.113	158.243	142.231	92.1227	74.2288	81.2552	295.634	125.825	41.7121	68.8504	65.2495	56.0127	78.4418	80.4427	80.4147	0.722145	F-box protein GID2	PF00646(F-box domain, cyclin-like)
PGSC0003DMG400003312	7.03571	18.3985	15.3577	19.8663	28.2713	5.70995	21.2967	21.6487	12.4836	13.2759	15.035	16.2589	29.7036	8.7152	34.6921	28.2656	19.9571	16.1264	6.69096	10.4745	10.3317	5.64314	4.71172	13.8265	12.7806	19.0773	19.185	5.30161	17.122	32.9392	18.2122	21.4148	0.490051	Chromatin binding protein	PF05712(MRG)
PGSC0003DMG400003316	46.4475	46.65	56.6317	67.177	99.2365	22.1881	134.955	45.4799	76.9383	185.751	63.6046	52.4676	82.3129	89.6276	59.7182	575.047	116.478	247.263	571.071	179.293	164.447	54.4117	259.058	461.129	104.115	93.6695	62.4433	44.1897	150.792	67.796	99.956	116.927	1.01121	Tuber-specific and sucrose-responsive element binding factor	PF00249(Myb, DNA-binding) PF00249(Myb, DNA-binding)
PGSC0003DMG400003324	12.0653	24.168	25.3877	25.57	158.34	19.2394	49.0015	29.5019	33.9903	28.527	22.0824	25.0324	64.624	128.15	25.0848	41.9967	16.4554	80.81	112.687	19.7651	69.1059	11.7533	38.4956	36.2897	85.3466	20.2329	14.5734	11.5424	17.7985	74.6623	41.8979	48.5264	0.814613	Squalene epoxidase	PF08491(Squalene epoxidase)
PGSC0003DMG400003330	8.11385	13.6826	15.0632	10.7259	10.9371	5.03843	25.1625	12.9837	13.7777	15.319	13.7119	16.2449	14.1719	5.00502	15.6052	5.71893	7.13425	10.7564	7.28179	6.98979	14.5725	6.0898	5.73679	11.1825	7.21503	13.5523	10.4114	6.14608	12.2122	14.8612	11.6477	11.0864	0.392565	Conserved gene of unknown function	PF10225(Protein of unknown function DUF2215)
PGSC0003DMG400003357	20.5436	16.5145	17.0764	15.4598	32.5422	11.0428	19.354	17.1213	24.4739	45.9806	19.9864	21.2412	19.5549	8.77576	20.0677	52.8134	28.2851	22.9824	12.403	29.5543	10.6235	24.5951	24.2037	29.9307	7.84979	18.4507	12.6205	7.56776	16.4228	38.4644	20.6539	22.4955	0.477396	CONSTANS interacting protein 2b	PF00808(Transcription factor CBF/NF-Y/archaeal histone)
PGSC0003DMG400003361	11.5602	16.4233	14.6185	15.3193	32.2921	9.831	22.6824	16.3149	13.2292	15.5528	14.0909	12.994	52.0037	14.1878	19.1841	11.0834	6.62572	17.8093	12.5325	15.2428	9.83429	9.34163	16.2871	13.572	12.7119	12.7357	11.0854	9.95631	12.6597	19.8041	15.1416	15.4705	0.514737	Nucleic acid binding protein	NA
PGSC0003DMG400003363	40.0819	48.8609	49.8872	13.6909	45.3115	20.5604	55.3209	43.9742	51.7227	41.1287	41.5036	41.3686	47.284	25.6742	36.6219	19.5802	26.0029	50.9197	44.313	35.8243	30.2982	35.0045	42.4419	47.9159	27.0428	77.7499	61.228	59.581	64.8341	27.2526	23.5989	29.7593	0.353392	DNA double-strand break repair rad50 ATPase	NA
PGSC0003DMG400003368	922.411	493.426	492.648	228.445	269.942	554.611	443.239	404.333	411.098	364.54	559.116	455.007	275.586	65.9892	399.77	230.784	345.282	178.336	28.0142	351.833	127.918	625.53	114.882	187.854	286.851	293.873	390.813	229.689	393.102	172.97	339.054	186.223	0.537312	60S ribosomal protein L12	PF03946(Ribosomal protein L11, N-terminal domain) PF00298(Ribosomal protein L11, C-terminal domain)
PGSC0003DMG400003385	17.231	36.8707	32.0296	18.8967	47.722	16.1884	48.6558	32.1767	24.0925	36.3252	34.4306	29.9017	43.206	16.3549	43.8895	48.3425	31.3691	36.0546	20.4293	21.7122	27.5909	16.7243	16.9545	30.7117	22.7758	30.6553	26.5156	16.2979	34.8397	46.5514	26.8518	25.8208	0.345017	Binding protein	PF04063(Uncharacterised protein family UPF0507) PF04064(Uncharacterised protein family UPF0507, C-terminal)
PGSC0003DMG400003404	14.8857	10.7751	10.7976	5.25789	9.98497	9.29048	9.60352	8.18021	15.1895	16.2736	11.3183	13.0621	10.3584	7.23777	10.1224	13.2028	11.3992	14.1267	11.1257	14.653	10.3542	13.199	17.1753	13.2498	6.66178	9.63892	10.1007	10.7978	11.0875	10.4615	11.9883	11.916	0.236226	RING finger protein	PF00097(Zinc finger, C3HC4 RING-type)
PGSC0003DMG400003419	277.59	211.708	233.723	131.861	231.797	230.916	218.248	167.078	298.281	274.63	219.07	220.264	227.451	224.581	153.235	166.831	169.679	215.222	161.883	228.637	164.956	315.085	364.209	135.59	209.703	324.243	300.798	219.963	274.798	405.9	226.629	262.364	0.27547	Vacuolar ATPase subunit B	PF00006(ATPase, alpha/beta subunit, nucleotide-binding domain) PF00306(ATPase, F1/V1/A1 complex, alpha/beta subunit, C-terminal) PF02874(ATPase, F1/V1/A1 complex, alpha/beta subunit, N-terminal)
PGSC0003DMG400003429	8.83673	15.4639	13.4897	17.513	52.2597	22.824	21.7464	30.7908	23.3132	23.7509	11.5807	16.5812	12.1374	30.0975	13.9661	24.6221	22.393	45.6102	25.5016	53.8095	15.508	24.3553	45.4953	15.6741	18.1729	60.4059	43.9631	60.1458	51.5244	86.2339	13.8241	18.5791	0.631193	Atypical receptor-like kinase 1	PF00069(Serine/threonine-protein kinase-like domain) PF08263(Leucine-rich repeat-containing N-terminal domain, type 2) PF00560(Leucine-rich repeat) PF00560(Leucine-rich repeat)
PGSC0003DMG400003446	19.9862	41.0986	36.2153	18.8097	23.4386	15.1809	28.1192	34.6854	46.8522	38.4328	34.3179	33.8289	29.3613	14.8754	21.8498	21.8573	15.2924	34.5306	22.206	13.3931	35.9032	13.7473	33.335	28.2232	20.1926	35.4997	24.7334	11.212	36.5818	20.038	16.7646	12.5798	0.373909	Undecaprenyl pyrophosphate synthetase	PF01255(Di-trans-poly-cis-decaprenylcistransferase-like)
PGSC0003DMG400003454	8.24462	16.4072	15.7243	17.1814	26.2516	5.47994	16.381	23.034	10.2075	17.3865	16.6256	16.002	26.6398	4.88143	21.5632	42.4732	30.8096	25.9822	8.37811	19.7695	16.817	8.87086	5.78382	22.0243	8.23172	23.8292	19.3046	11.895	19.1568	50.3035	27.9979	26.9771	0.533423	ATP/GTP/Ca++ binding protein	NA
PGSC0003DMG400003461	24.7971	25.5287	29.1204	21.8552	35.5834	5.21428	39.8488	24.9084	33.3872	94.7093	35.128	48.6418	44.6569	7.41653	157.033	132.41	302.435	207.436	5380.8	266.015	1477.72	13.6045	91.4277	372.085	12.0068	120.165	90.732	243.475	58.6461	220.863	77.7325	95.437	3.14516	3-hydroxy-3-methylglutaryl coenzyme A reductase	PF00368(Hydroxymethylglutaryl-CoA reductase, class I/II, catalytic)
PGSC0003DMG400003465	28.7677	30.0256	26.0739	25.3327	21.6978	38.2983	29.246	25.2408	40.2024	35.5069	32.6587	34.3709	21.7696	31.3345	40.622	9.16564	5.03219	27.2087	9.41648	14.9393	24.1272	26.2085	21.6375	25.7731	24.6038	13.762	17.6509	11.0626	17.3405	18.2841	28.2919	22.5064	0.370934	Glycosyl hydrolase family	PF02065(Glycoside hydrolase, clan GH-D)
PGSC0003DMG400003467	200.416	264.017	275.68	108.837	221.392	97.5594	265.562	213.848	218.745	300.399	259.005	222.588	211.083	64.2978	199.572	166.833	220.887	132.888	89.756	110.373	113.825	176.334	48.7859	161.549	117.151	163.645	142.705	93.3817	191.742	142.548	149.484	97.8561	0.388923	60S ribosomal protein L7A	PF01248(Ribosomal protein L7Ae/L30e/S12e/Gadd45)
PGSC0003DMG400003468	173.711	327.634	325.66	398.654	308.562	113.547	243.344	292.395	353.383	316.254	279.229	293.134	279.677	179.575	281.554	226.863	238.127	215.512	266.043	199.185	256.106	242.243	231.641	182.759	229.467	428.423	294.085	256.375	336.932	237.144	209.511	195.865	0.254768	Actin depolymerizing factor 3	PF00241(Actin-binding, cofilin/tropomyosin type)
PGSC0003DMG400003469	16.3117	20.4029	22.8199	12.6259	16.8955	15.0753	22.2675	20.7491	19.1199	20.9324	20.8027	20.8866	26.4976	17.6798	24.967	20.5559	18.3661	21.5986	14.194	19.1545	20.6293	15.5125	12.7024	19.5463	17.1146	21.1026	21.1206	11.8934	21.9801	25.8979	20.485	20.5327	0.187288	Phosphonopyruvate decarboxylase	PF10143(2,3-bisphosphoglycerate-independent phosphoglycerate mutase) PF01676(Metalloenzyme) PF01676(Metalloenzyme)
PGSC0003DMG400003470	41.3944	30.2386	28.9432	23.2213	22.1565	36.2997	32.6466	28.9571	34.3433	40.6981	35.1545	30.9968	34.4509	14.8614	36.9487	23.7871	31.2268	17.6854	23.2393	33.2421	30.1362	43.8254	34.2966	22.6641	20.3403	20.1184	17.2332	22.2214	17.2542	21.1431	21.9411	18.0353	0.286344	Ethylene-responsive small GTP-binding protein	PF00071(Ras)
PGSC0003DMG400003484	52.3375	33.0044	31.4546	24.5841	23.4105	10.4516	14.7977	32.2209	28.1405	18.4833	27.4307	38.995	31.9124	9.80967	26.5284	21.0519	30.948	25.9058	18.273	83.5903	30.7286	49.0435	54.7347	32.3116	15.1421	22.5611	17.2132	18.8215	16.2933	4.99302	8.59897	7.1329	0.596643	RNA-binding region-containing protein	PF00076(RNA recognition motif, RNP-1)
PGSC0003DMG400003492	15.0998	11.3375	11.1866	4.64813	15.7866	12.1734	11.1417	9.79755	10.7999	9.87492	11.089	11.8896	17.5931	7.25672	19.7908	8.14667	9.07053	17.3126	7.87397	13.1812	11.6574	12.3726	13.7942	19.1419	8.11111	12.4519	11.5311	9.96595	13.7136	18.9858	16.8834	18.2544	0.304998	RNA binding protein	PF00076(RNA recognition motif, RNP-1) PF00076(RNA recognition motif, RNP-1) PF00076(RNA recognition motif, RNP-1)
PGSC0003DMG400003495	86.1037	127.926	107.957	19.8509	55.3814	157.276	13.6336	70.5926	106.159	101.073	117.855	103.882	64.5295	14.7589	167.356	684.271	2198.88	84.2379	7.3575	107.15	67.2734	72.4832	21.8002	169.453	22.2851	396.204	293.821	16.8807	563.895	859.112	1853.89	1252.83	1.69744	Alpha-1,4 glucan phosphorylase L-1 isozyme, chloroplastic/amyloplastic	PF00343(Glycosyl transferase, family 35)
PGSC0003DMG400003503	10.6657	21.2611	16.7204	14.3078	26.6166	13.5527	16.522	19.4984	12.4659	13.4389	13.3993	14.367	26.6223	6.77793	19.9494	11.5594	13.8461	19.5182	10.6098	16.1386	13.9541	12.7252	18.5246	24.1821	11.2273	19.8326	16.0182	12.1455	22.5438	5.77685	11.9675	13.019	0.326669	Maf protein	PF02545(Maf-like protein)
PGSC0003DMG400003504	24.5774	24.3865	22.05	14.8571	29.9946	8.59902	39.9082	23.3839	15.1877	20.3349	24.396	18.2249	25.0661	8.44796	19.5202	20.1887	16.6583	14.3878	6.23436	19.4378	11.4777	17.8243	5.20927	20.4784	10.6522	15.9256	18.9763	7.65026	14.3507	16.4464	16.3242	12.182	0.4126	50S ribosomal protein L6	PF00347(Ribosomal protein L6, alpha-beta domain)
PGSC0003DMG400003514	76.0249	61.2742	55.8062	66.7804	69.4333	41.8975	68.2218	53.9587	49.554	68.5046	61.5857	65.1566	68.0796	31.6843	163.143	56.89	92.6817	62.108	51.6093	83.6857	60.7075	76.5241	38.8438	107.212	43.1249	39.8843	51.2363	19.719	49.795	82.2673	94.59	131.269	0.423402	Inorganic pyrophosphatase	PF00719(Inorganic pyrophosphatase)
PGSC0003DMG400003515	50.5609	24.9916	27.8592	16.2322	29.684	28.8573	25.513	23.1609	31.3366	33.6205	32.6724	32.0861	28.8329	15.3345	38.1779	23.428	25.8836	25.1342	19.2646	33.0473	19.7342	41.0597	20.6018	26.6505	21.4568	29.7903	33.9019	26.7193	28.9184	23.5632	23.6281	22.2905	0.261418	Protein yrdA	NA
PGSC0003DMG400003524	79.8847	51.9825	54.1787	39.2692	35.9685	35.926	26.7663	39.2123	42.0286	46.8728	50.8402	55.6217	48.8612	25.1419	55.3541	29.2001	37.85	44.7169	32.9021	53.2946	34.542	75.6773	41.4559	47.6438	50.3968	42.4899	56.8546	62.0604	64.714	34.2171	44.4944	38.9144	0.27841	Proteasome subunit beta type-1	PF00227(Proteasome, subunit alpha/beta)
PGSC0003DMG400003539	60.409	46.7346	48.0372	28.4794	69.5305	31.8657	128.059	44.3604	48.4817	48.7641	45.7738	49.6142	123.792	21.038	63.1951	63.2588	53.0802	62.276	30.1624	77.8423	37.4092	59.863	47.6944	79.4432	21.9408	45.7769	51.0096	62.4991	46.5938	78.8515	64.0326	75.2901	0.421612	Aldehyde dehydrogenase	NA
PGSC0003DMG400003547	19.9943	21.8128	22.1015	24.5252	35.7865	17.9974	45.004	25.0152	27.936	32.475	22.4713	26.7439	55.4327	25.2163	42.0272	29.9877	31.2257	50.3673	48.5874	26.5551	29.9468	26.1081	53.7136	40.3751	19.0126	36.8075	36.9976	69.384	40.134	29.1933	32.887	37.1678	0.355817	Isoform 2 of UPF0183 protein	PF03676(Uncharacterised protein family UPF0183)
PGSC0003DMG400003548	965.154	1102.3	1140.12	1016.12	1738.6	6412.19	643.651	1608.56	1349.69	1062.85	1149.56	1190.52	981.343	5683.8	195.369	1297.56	97.5179	2473.16	61.9546	60.567	440.656	1079.1	1116.19	355.001	2530.97	158.925	180.752	15.1565	148.771	689.103	1610.92	1541.55	1.13634	Fructose-bisphosphate aldolase	PF00274(Fructose-bisphosphate aldolase, class-I)
PGSC0003DMG400003553	31.1298	25.5245	23.0423	12.1523	40.147	17.2642	26.2956	29.2031	26.9093	23.4788	26.0818	25.2019	33.2504	17.5334	27.9657	19.6806	16.2579	29.2777	22.4415	27.7866	21.1392	21.4857	39.0019	34.8507	15.9609	14.3397	14.8008	16.0308	14.0365	27.8366	20.0912	34.0936	0.306679	GAGA-binding transcriptional activator BBR/BPC6	PF06217(GAGA binding-like)
PGSC0003DMG400003554	7.89911	10.1012	8.04686	5.13864	14.6528	7.52339	11.945	9.60541	17.0061	13.2431	10.0592	10.0057	13.7994	12.8029	11.0794	4.3312	7.34054	11.904	11.7616	10.7652	8.97181	7.58472	8.57558	14.5342	10.1575	9.70679	10.7876	7.35744	6.96867	7.83228	6.65277	10.4163	0.288429	Conserved gene of unknown function	NA
PGSC0003DMG400003559	68.4948	41.6976	43.3505	18.9893	39.9954	46.1868	96.2834	37.7281	61.0379	66.3802	53.6566	41.4602	69.1886	13.629	53.49	84.5099	46.2727	46.7893	6.17381	52.1138	24.241	45.3004	21.2795	55.9264	20.4552	29.6808	32.6128	15.3897	39.256	31.9784	46.2154	41.5916	0.464425	Small nuclear ribonucleoprotein	PF01423(Like-Sm ribonucleoprotein (LSM) domain)
PGSC0003DMG400003560	11.3243	12.8049	14.0689	6.68265	34.4117	8.96485	37.6594	12.2991	16.6839	11.6249	13.372	11.3702	42.2798	15.5311	25.2108	34.6435	34.5065	15.452	8.25156	27.1401	8.38729	11.8581	18.9607	8.90364	10.3101	19.4677	16.6039	20.7087	16.749	32.1132	10.9871	17.6899	0.536755	Oxidoreductase	PF03171(Oxoglutarate/iron-dependent oxygenase)
PGSC0003DMG400003565	65.8693	89.3194	149.57	111.936	314.822	44.8869	137.723	201.405	134.32	111.98	182.381	146.958	465.522	1161.94	349.955	88.359	145.38	595.615	223.44	13.2526	85.711	129.391	209.296	339.261	556.611	195.813	364.138	314.238	102.23	95.7378	114.716	97.8642	0.971056	DnaJ	PF00226(Heat shock protein DnaJ, N-terminal)
PGSC0003DMG400003566	7.33354	8.3614	10.321	11.3038	9.91562	7.35205	8.1043	19.1146	8.68552	8.41582	10.1262	14.6889	9.22835	11.4931	11.0204	18.3791	19.0458	24.4474	22.5543	58.618	16.1537	6.90499	21.034	59.9214	10.4122	12.931	8.92147	15.1033	7.67851	14.2014	14.9561	16.2614	0.787943	ARO1 2	PF00514(Armadillo)
PGSC0003DMG400003572	27.8043	31.6625	35.8107	27.4036	40.6218	19.6232	77.8886	42.1537	42.8818	41.1156	35.114	36.9564	101.31	39.5568	54.3887	44.5114	42.2371	89.7387	141.081	42.5691	75.7293	36.5766	61.0766	80.0168	28.9004	48.1601	38.4481	47.4449	41.7926	57.9193	49.561	57.3625	0.487488	Transcription regulator	PF04504(Protein of unknown function DUF573)
PGSC0003DMG400003575	102.143	80.5735	85.7811	49.4172	90.6328	81.217	81.3303	66.472	69.9362	86.7061	88.3616	90.9243	100.948	60.2748	108.148	60.6365	86.1597	96.9011	79.0996	107.043	86.5949	84.0264	108.22	97.9123	76.6925	102.494	96.049	108.191	133.496	80.5412	88.4405	86.2435	0.190262	26S proteasome non-atpase regulatory subunit	PF02809(Ubiquitin interacting motif) PF02809(Ubiquitin interacting motif) PF02809(Ubiquitin interacting motif) PF04056(Ssl1-like)
PGSC0003DMG400003582	64.4944	56.4286	61.5004	56.8757	103.342	62.3668	70.5343	49.8446	41.9966	60.8378	56.4777	66.8116	71.0061	67.7162	96.1941	54.7034	91.0802	85.1607	83.9792	89.7428	88.6841	61.8128	72.9978	135.29	60.9178	116.683	100.011	143.282	73.8431	89.5049	61.4307	59.7916	0.310773	Dehydroquinate synthase	PF01761(3-dehydroquinate synthase AroB)
PGSC0003DMG400003583	33.9862	25.99	31.7368	27.1203	15.2772	6.45458	8.68256	16.2449	21.928	26.5892	26.9797	26.4264	11.7995	7.07022	17.606	4.79138	10.5135	11.7548	41.4377	13.8659	52.1944	17.4524	30.7262	24.9845	13.9763	5.36958	5.46732	4.32888	5.87531	5.3016	21.9441	19.0194	0.633635	Rac-like GTPase 1	PF00071(Ras)
PGSC0003DMG400003584	6.26746	12.992	9.37238	14.1473	21.4681	10.2143	5.8913	11.7796	9.05653	8.40825	11.2242	11.6529	13.693	9.25455	9.4392	10.3776	14.5107	16.4049	18.5486	8.90532	15.0547	13.6559	17.9768	7.55971	15.3141	42.8828	30.6356	28.333	37.5621	11.1626	8.38378	10.4191	0.591675	Ubiquitin carrier protein	PF00179(Ubiquitin-conjugating enzyme, E2)
PGSC0003DMG400003585	15.7732	21.2907	23.2821	13.9354	36.5649	13.4076	52.4741	20.3684	27.3194	25.9975	22.7393	22.3663	54.3768	18.7047	37.6529	71.5466	64.138	42.4062	27.1656	49.1903	24.2261	20.9514	38.1985	30.1933	15.7469	35.3877	27.8103	28.991	30.1711	50.7072	35.4525	39.2797	0.450243	Zinc finger protein	PF01363(Zinc finger, FYVE-type)
PGSC0003DMG400003589	11.3072	22.9312	21.4442	15.023	15.265	8.20864	27.8233	19.9906	17.5142	19.7253	21.6994	20.5577	17.4246	11.9119	18.2428	26.0848	32.3863	20.1325	17.2903	14.3388	16.7744	6.23418	9.37933	24.1025	13.843	24.2834	19.6445	17.9723	15.5078	25.8748	24.3882	17.2295	0.314017	Protein phosphatase 2c	PF00481(Protein phosphatase 2C, N-terminal)
PGSC0003DMG400003590	36.4997	33.7112	45.3981	28.5209	30.3567	44.9673	61.1824	34.9652	63.4175	39.4548	31.5172	33.2912	82.5846	27.4109	71.3951	119.967	44.3454	59.9827	31.2072	105.78	29.7043	60.5956	57.3809	60.7742	19.086	41.4039	40.4344	43.2796	47.8484	76.1843	67.3587	93.367	0.460126	NRPB1 (RNA POLYMERASE II LARGE SUBUNIT)	PF04997(RNA polymerase Rpb1, domain 1) PF04998(RNA polymerase Rpb1, domain 5) PF00623(RNA polymerase, alpha subunit) PF04992(RNA polymerase Rpb1, domain 6) PF04990(RNA polymerase Rpb1, domain 7) PF04983(RNA polymerase Rpb1, domain 3) PF05000(RNA polymerase Rpb1, domain 4) PF05001(RNA polymerase II, heptapeptide repeat, eukaryotic) PF05001(RNA polymerase II, heptapeptide repeat, eukaryotic) PF0500…
PGSC0003DMG400003597	27.5336	20.719	21.6624	21.0332	15.0111	13.3932	27.0082	24.0626	25.82	25.8233	24.8958	28.8658	21.4696	7.68393	28.5989	70.022	28.1936	14.1242	4.68824	15.2807	11.032	14.8741	17.1239	14.6237	8.03056	11.2968	14.3605	11.2878	15.1654	18.3312	28.4439	26.41	0.557115	Conserved gene of unknown function	PF10294(Methyltransferase-16, putative)
PGSC0003DMG400003612	20.1121	23.5658	23.8291	10.881	16.1311	11.5787	23.509	18.3195	15.6308	19.0184	23.6465	21.2234	24.6404	6.31275	30.1634	12.8482	18.6438	16.7761	7.04728	18.1021	14.9096	18.3549	10.848	15.8194	9.79826	14.8212	13.6462	11.0599	19.9897	24.414	28.5131	25.8117	0.341486	Glycosyltransferase	PF00534(Glycosyl transferase, group 1)
PGSC0003DMG400003613	77.7776	70.1129	64.0193	64.6283	82.0683	48.0466	64.7136	48.6937	69.0082	69.6369	62.6241	63.4999	75.8404	77.8067	97.0625	34.8042	60.4575	77.8737	94.0227	66.4195	77.9516	128.392	83.8739	64.0073	63.1052	96.8741	95.487	131.955	115.179	35.3192	47.5	36.9674	0.324979	Ubiquitin carrier protein	PF00179(Ubiquitin-conjugating enzyme, E2)
PGSC0003DMG400003615	352.062	193.369	172.683	152.904	201.463	258.963	151.776	147.503	116.706	188.799	199.351	179.946	181.464	111.542	280.329	68.0033	129.675	295.27	515.896	186.108	311.735	502.805	415.221	662.002	174.63	162.693	196.987	207.038	222.614	184.606	148.52	157.862	0.561096	Thioredoxin H-type 2	PF00085(Thioredoxin domain)
PGSC0003DMG400003617	11.0801	24.6241	23.4899	29.4573	35.3391	4.57891	32.1167	25.0597	12.7743	21.6563	24.2145	21.9173	34.7723	7.73155	31.5852	14.4512	16.9058	20.9633	11.3341	18.8155	14.3731	10.4061	8.01347	17.1038	11.3835	24.8697	18.9009	15.1929	22.7706	22.0463	13.8929	18.0857	0.41291	Glutaredoxin C3	PF00462(Glutaredoxin)
PGSC0003DMG400003622	17.7393	17.5649	17.5625	6.39731	17.424	12.8426	26.656	16.0344	18.9015	17.5543	16.5896	15.9843	26.15	11.6335	24.0005	29.5863	18.6614	30.3664	27.609	27.8134	21.8788	17.221	34.1273	54.4822	9.61703	12.0323	12.1269	13.9834	13.3306	26.3999	24.1104	25.2418	0.441516	Nuclear receptor binding set domain containing protein 1, nsd	PF02213(GYF)
PGSC0003DMG400003629	201.999	276.799	246.935	394.333	328.904	163.46	314.744	320.337	147.569	202.881	295.279	341.114	231.611	260.806	190.072	143.781	165.725	329.774	368.636	133.39	485.128	190.479	369.847	292.918	338.865	287.981	345.598	242.25	288.201	450.12	333.463	202.909	0.320791	V-type proton ATPase 16 kDa proteolipid subunit c2	PF00137(ATPase, F0/V0 complex, subunit C) PF00137(ATPase, F0/V0 complex, subunit C)
PGSC0003DMG400003630	25.2414	23.4278	25.5515	11.1723	47.2763	27.1328	55.7553	24.4033	22.328	22.7927	22.4293	25.1917	74.5482	19.1931	40.3381	21.301	23.373	32.7698	32.2086	19.7654	28.154	29.4169	37.6574	21.3766	15.0595	30.0848	30.8944	27.6178	29.2596	46.5283	17.5727	29.6317	0.426465	Conserved gene of unknown function	PF10197(CBF1-interacting co-repressor CIR, N-terminal) PF12542(Pre-mRNA splicing factor)
PGSC0003DMG400003632	73.7648	405.493	292.897	117.042	873.902	71.8893	378.268	542.468	517.855	486.389	274.823	351.384	1947.19	89.2957	1468.89	312.267	135.352	665.483	486.476	236.639	260.38	121.441	179.482	209.127	81.1694	257.015	247.146	360.013	331.61	660.021	98.1971	218.279	1.00087	H1 histone	PF00538(Histone H1/H5)
PGSC0003DMG400003635	10.8716	23.1327	18.4004	7.23113	21.9707	8.28325	15.2497	20.0002	19.2779	14.1386	16.0426	19.3882	12.2881	6.99362	12.7552	5.46667	7.03787	12.7029	23.044	9.25149	18.0921	7.12054	11.6867	13.7014	9.54894	11.7735	11.2332	6.12292	11.5697	9.14004	12.3235	11.1857	0.391844	Putative calcium-dependent protein kinase CPK1 adapter protein 2	PF03366(YEATS)
PGSC0003DMG400003648	5.21981	9.44133	10.498	2.52038	7.62588	2.63615	9.78193	6.19188	7.72881	6.7982	7.74429	9.00316	11.0303	1.77985	13.6238	8.80953	13.3603	9.40373	3.6729	6.34239	7.14825	3.14406	4.33515	10.2012	3.39083	12.263	8.48498	6.11873	11.5305	24.64	18.4455	14.6014	0.559438	Vacuolar sorting protein	PF03635(Vacuolar protein sorting-associated protein 35)
PGSC0003DMG400003653	50.3998	42.4373	43.9935	52.6574	35.4281	72.7956	23.9485	46.7714	45.7692	41.5148	42.292	38.6039	25.1042	30.6905	16.8527	17.6408	17.3353	24.3456	9.56087	26.3041	21.8205	37.9206	39.0166	19.4155	32.4654	38.8233	39.3603	14.6722	49.2925	17.8452	20.2465	19.6993	0.429206	Conserved gene of unknown function	PF00582(UspA)
PGSC0003DMG400003655	19.1871	23.3282	24.6347	24.845	42.0908	21.0509	13.4262	17.8141	24.7077	46.4157	28.9603	25.0591	14.2812	18.2041	52.1064	39.3456	41.2499	21.9414	14.7954	48.0444	11.2927	30.0277	23.4852	12.0347	28.0277	64.5978	45.0444	78.9452	51.9789	20.5591	13.0019	10.7366	0.562519	Aspartic proteinase nepenthesin-1	PF00026(Peptidase A1)
PGSC0003DMG400003683	15.5149	20.7208	21.3239	22.2612	20.4875	12.3316	32.7403	18.8758	19.5467	14.2397	23.3958	24.6449	30.573	13.5453	50.6069	43.2084	39.9019	17.3243	4.49148	29.4787	7.72675	11.7177	10.4052	13.3098	16.7168	15.7619	15.6432	10.5091	17.9137	57.9972	38.5135	43.2165	0.56539	3-ketoacyl-CoA synthase	PF08392(FAE1/Type III polyketide synthase-like protein) PF08541(3-Oxoacyl-[acyl-carrier-protein (ACP)] synthase III C-terminal)
PGSC0003DMG400003692	172.463	85.05	93.9048	78.9367	66.877	74.7773	42.8484	71.0313	56.3792	70.0657	91.2745	91.8436	54.7458	37.8843	85.628	43.0396	87.2483	73.7625	54.3452	109.382	74.8248	140.728	92.4258	90.089	56.8117	90.3971	118.51	114.067	92.9389	74.4994	75.1374	82.8434	0.336944	Protein yrdA	NA
PGSC0003DMG400003693	59.9031	111.208	85.2435	77.9909	118.691	55.7326	55.4965	80.1954	108.417	96.3582	108.173	90.4766	118.554	203.121	69.1229	43.2513	45.2309	155.252	99.6422	64.1548	58.3366	29.0271	83.5397	179.807	97.8071	45.3544	48.1306	20.4316	51.704	104.934	68.2857	165.541	0.494112	Adenosine kinase	PF00294(Carbohydrate/purine kinase)
PGSC0003DMG400003694	3.31089	7.19254	6.5929	1.86554	7.3548	2.52154	18.4214	6.14677	8.23592	8.21083	7.17418	6.43757	13.7616	4.29363	12.6669	9.73227	10.3678	12.2723	7.85974	5.2047	8.32707	1.93712	7.16364	11.0683	3.89678	8.12947	5.32588	3.86731	6.64533	5.64944	3.28031	6.38999	0.504709	Auxilin	PF00226(Heat shock protein DnaJ, N-terminal)
PGSC0003DMG400003696	521.227	326.049	277.43	203.626	98.0264	847.121	112.545	424.516	504.727	219.35	335.288	267.699	83.5011	248.75	36.5158	14.2171	14.2402	86.5436	29.6089	16.2772	88.2368	260.4	75.1977	43.3377	414.755	52.4243	58.1253	11.2205	103.157	13.6198	57.3951	32.1595	1.06217	50S ribosomal protein L31	PF01197(Ribosomal protein L31)
PGSC0003DMG400003700	38.8311	46.9086	45.8619	45.8799	27.8809	62.3646	14.3043	44.5634	37.4218	45.5237	46.0267	43.2056	23.9202	6.18827	46.6189	20.5811	29.7833	27.6292	14.2421	36.6984	41.4868	53.6404	29.7353	32.1128	7.42195	23.4816	28.0002	11.0345	28.563	27.0386	32.7387	30.122	0.415163	Mitogen-activated protein kinase 9	PF00069(Serine/threonine-protein kinase-like domain)
PGSC0003DMG400003701	13.9069	20.5479	14.8131	11.0159	12.6032	6.09063	16.7175	18.8474	7.10747	6.60992	18.4786	18.8894	4.11041	4.67796	18.3275	6.87116	37.696	9.90609	17.8217	14.3872	31.6772	6.5032	10.9551	15.334	22.1246	44.9293	22.0508	22.9837	30.1935	46.664	41.8753	38.4355	0.631582	BZIP domain class transcription factor	PF00170(bZIP transcription factor, bZIP-1)
PGSC0003DMG400003707	1525	1297.49	1313.21	1650.94	1028.36	5300.01	3027.65	1685.94	1371.08	1561.16	1421.28	1767.49	1619.41	1239.23	1707.79	317.402	488.744	3734.03	2983.8	1135.23	4374.39	3098.86	5991.72	2180.69	843.4	2779.48	3048.27	3134.65	2208.52	1798.37	1134.22	1115.64	0.623386	Pre-pro-cysteine proteinase	PF00112(Peptidase C1A, papain C-terminal) PF08246(Proteinase inhibitor I29, cathepsin propeptide)
PGSC0003DMG400003718	15.6668	22.2224	18.0284	20.268	20.4505	9.32164	21.9712	18.2456	24.9321	18.1181	19.6981	17.1443	14.128	7.18403	18.9254	12.0301	15.2752	18.9685	15.6458	15.4692	19.9966	17.785	12.4447	25.3627	13.6485	23.8126	22.6124	15.3981	22.6667	20.5134	23.4168	25.5146	0.248936	Cell growth defect factor 2	PF00892(Protein of unknown function DUF6, transmembrane)
PGSC0003DMG400003719	47.8041	31.6233	35.2182	27.0164	35.298	34.8441	52.2856	34.8268	42.4696	48.3422	38.7766	35.9442	79.4927	13.5632	39.6372	42.1361	31.83	57.0124	23.237	65.5977	29.2047	61.285	58.1124	53.7304	15.765	35.5905	43.7076	36.3036	44.2417	33.9686	49.652	52.1615	0.338267	GAGA-binding transcriptional activator BBR/BPC6	PF06217(GAGA binding-like)
PGSC0003DMG400003721	23.3648	25.7142	27.3312	10.1563	16.2192	12.8555	21.7651	21.3833	28.2183	23.7395	24.948	22.6904	30.1004	10.6337	35.3255	20.913	18.9931	27.95	14.9006	18.7775	16.2525	19.8184	13.9751	24.1871	16.1515	14.9491	13.6244	14.8488	15.6868	12.9901	23.2105	19.31	0.303976	Protein RCC2	PF00415(Regulator of chromosome condensation, RCC1) PF00415(Regulator of chromosome condensation, RCC1) PF00415(Regulator of chromosome condensation, RCC1) PF00415(Regulator of chromosome condensation, RCC1) PF00415(Regulator of chromosome condensation, RCC1)
PGSC0003DMG400003722	36.1618	45.4115	46.6339	30.923	45.6371	22.4667	38.2546	40.9102	56.1738	45.5966	44.176	50.3666	53.7291	11.4466	46.8421	43.1799	23.6644	27.0588	10.0382	43.1089	20.0388	61.8058	18.9332	21.6614	13.4621	16.7143	16.6156	7.69652	20.219	36.3528	25.4008	29.5411	0.454641	Iqd32 (IQ-domain 32); calmodulin binding	PF00612(IQ calmodulin-binding region) PF00612(IQ calmodulin-binding region)
PGSC0003DMG400003723	45.2484	40.9771	44.6326	39.5683	30.2572	24.553	27.3096	28.7284	73.0046	60.4804	44.8879	36.705	17.4345	8.00999	38.1242	19.4637	18.3701	14.6031	6.88679	15.055	22.1682	31.8497	12.3562	23.2285	20.6182	25.9305	23.7923	14.5295	29.166	10.1682	19.3566	10.8751	0.553674	Conserved gene of unknown function	PF05047(Ribosomal protein/NADH dehydrogenase domain)
PGSC0003DMG400003725	20.1561	16.4581	21.3806	9.04659	12.8693	19.0629	19.6238	15.6385	22.477	21.6392	17.3358	16.8779	17.7352	13.4742	16.8685	11.7488	12.6552	22.3513	23.0493	24.7312	17.8397	22.4117	32.3052	27.5784	13.4824	18.2023	16.2666	17.3709	18.2798	20.6245	21.1295	19.8992	0.251328	5'->3' exoribonuclease	PF03159(Putative 5-3 exonuclease) PF00098(Zinc finger, CCHC-type)
PGSC0003DMG400003727	20.2702	26.1118	28.0828	23.697	18.1643	8.27243	66.8582	31.3618	42.5096	35.9051	31.7872	32.5216	58.778	37.5045	27.3609	17.9893	11.5111	30.4348	50.6949	17.5796	26.9625	16.0267	31.8661	24.9848	27.2179	11.4936	11.8587	11.252	11.9504	16.2786	18.6221	21.1177	0.520063	Receptor expression-enhancing protein 3	PF03134(TB2/DP1/HVA22 related protein)
PGSC0003DMG400003734	16.7511	19.9914	16.9546	15.2758	14.8528	9.73073	5.87437	16.7147	11.5887	13.0432	13.9068	12.1844	7.9654	6.62237	13.7919	4.15338	7.08167	9.3256	9.8168	8.18877	9.65548	9.40107	6.72084	14.9404	10.7362	8.17576	11.2726	7.49885	10.2865	7.66655	9.41756	7.95925	0.350512	Maf protein	PF02545(Maf-like protein)
PGSC0003DMG400003735	24.1569	33.1834	32.0216	26.9312	55.0527	17.7628	118.355	34.3535	23.6498	25.5821	30.045	31.7557	108.971	48.8827	39.9092	23.1381	35.4563	29.4989	4.95879	51.9016	13.1959	31.3925	37.2072	13.1029	49.4105	34.1039	31.2857	28.2595	52.2366	16.2479	5.24148	10.593	0.699569	Sugar transporter ERD6-like 6	PF00083(General substrate transporter)
PGSC0003DMG400003740	220.562	136.9	150.537	117.935	117.106	92.8186	87.513	96.2155	104.757	170.659	176.675	165.881	116.879	74.7926	184.805	80.8697	96.6126	110.143	116.747	112.794	115.069	170.105	71.8731	141.804	154.29	139.771	165.414	173.372	164.576	86.9814	145.932	93.4703	0.288542	Proteasome subunit alpha type	PF00227(Proteasome, subunit alpha/beta) PF10584(Proteasome, alpha-subunit, conserved site)
PGSC0003DMG400003741	16.9564	15.4142	15.3892	15.0501	14.7065	10.6415	8.43331	11.0528	16.0134	13.6611	13.0595	16.0252	9.09705	3.09299	17.2344	5.17739	11.6475	9.48803	8.32724	9.45461	8.37229	14.6617	6.50645	21.0753	7.15663	16.2499	14.5041	5.8449	20.545	8.70976	15.9719	9.09446	0.371199	Ornithine carbamoyltransferase	PF00185(Aspartate/ornithine carbamoyltransferase, Asp/Orn-binding domain) PF02729(Aspartate/ornithine carbamoyltransferase, carbamoyl-P binding)
PGSC0003DMG400003749	47.5529	71.239	63.3685	27.0278	55.3607	92.957	43.5959	81.9801	75.3464	49.015	52.0124	63.6637	43.4325	72.8656	24.9969	14.8357	13.0354	70.1294	17.4216	18.4022	34.9896	26.06	44.0559	28.8468	47.074	47.1293	37.0122	23.1306	42.865	32.8844	24.7092	24.9891	0.479679	GTP-binding protein hflx	PF01926(GTP-binding protein, HSR1-related)
PGSC0003DMG400003751	24.2835	18.6875	15.329	12.0277	32.3906	33.7527	18.7173	15.5513	15.7858	21.6342	14.4985	23.3154	13.1234	16.6235	13.0247	5.44519	8.24103	22.0367	12.5156	12.0759	9.60957	24.9705	15.3542	26.1296	18.8291	28.0333	18.8378	29.5568	29.3978	4.58748	11.2665	4.35093	0.445943	Bel1 homeotic protein	PF07526(POX) PF00046(Homeobox)
PGSC0003DMG400003753	54.9711	42.9107	35.0996	48.6047	34.5678	49.6702	12.0556	31.1026	61.9559	64.9808	42.5785	47.239	27.3358	27.6797	51.6964	27.6577	23.6742	48.4447	24.2211	32.6225	53.3261	120.64	61.0986	44.4175	32.4831	50.2007	51.9015	37.2305	71.1908	28.7722	36.7894	33.8412	0.442249	Ubiquitin carrier protein	PF00179(Ubiquitin-conjugating enzyme, E2)
PGSC0003DMG400003755	202.408	443.16	400.176	367.32	333.186	266.822	259.825	292.029	394.314	391.33	472.02	429.385	283.521	340.423	511.675	255.439	428.968	394.934	831.909	280.32	634.535	219.723	263.299	318.48	431.851	476.569	513.974	450.691	652.313	204.048	195.709	154.131	0.391237	Thioredoxin	PF00085(Thioredoxin domain)
PGSC0003DMG400003756	62.8423	55.1285	52.1035	51.4818	78.3387	112.775	76.3629	46.7098	42.8455	52.5468	59.0759	51.564	36.2547	60.1272	43.2196	27.7099	36.5606	95.8451	50.6639	62.8514	152.115	110.379	163.465	125.189	71.2498	101.236	105.896	59.9524	138.403	97.0599	55.0017	56.1979	0.471658	Cysteine protease	PF00112(Peptidase C1A, papain C-terminal) PF08246(Proteinase inhibitor I29, cathepsin propeptide) PF00396(Granulin)
PGSC0003DMG400003758	9.92201	15.8202	14.5834	12.497	22.783	10.1653	21.6852	16.4931	13.4174	13.4743	13.3662	12.3645	25.1185	14.4023	27.6202	18.3365	12.118	20.1819	8.89708	13.3858	9.26846	6.33277	14.1866	16.229	15.4344	9.94063	7.84137	5.16112	9.31979	15.378	12.9626	11.7536	0.367627	Peroxisome biogenesis factor 10	PF04757(Pex, N-terminal) PF00097(Zinc finger, C3HC4 RING-type)
PGSC0003DMG400003762	41.2798	44.6232	53.6392	33.4483	48.4864	23.6331	32.5683	30.7752	45.9351	45.5317	48.1688	51.5387	53.5768	16.6609	57.088	53.9815	56.812	43.4448	44.2947	46.4045	39.3387	52.6712	32.2131	46.6967	25.6579	62.2463	46.5901	53.313	50.5304	75.472	91.4385	77.4845	0.321716	Coatomer alpha subunit	PF06957(Coatomer, alpha subunit, C-terminal) PF04053(Coatomer, WD associated region) PF00400(WD40 repeat, subgroup) PF00400(WD40 repeat, subgroup) PF00400(WD40 repeat, subgroup) PF00400(WD40 repeat, subgroup) PF00400(WD40 repeat, subgroup)
PGSC0003DMG400003764	19.75	17.1256	18.1411	7.91713	12.37	7.20928	20.5846	15.5056	14.3895	12.3137	15.4936	18.407	16.5801	7.49272	18.1792	7.00743	10.5734	12.3804	11.6636	8.94857	16.0661	9.64355	17.6922	15.4865	8.96052	9.3323	8.28785	10.7188	8.6877	13.8959	29.9481	20.7909	0.375857	Tetratricopeptide repeat protein, tpr	PF00515(Tetratricopeptide TPR-1) PF00515(Tetratricopeptide TPR-1)
PGSC0003DMG400003766	250.234	251.127	241.697	260.433	224.563	92.7307	135.476	176.77	93.517	124.514	263.829	238.59	132.188	44.9744	201.213	35.9617	116.251	105.987	177.418	125.858	237.775	206.649	154.913	152.603	198.918	295.75	334.047	296.944	284.066	212.197	187.259	111.675	0.407486	V-type proton ATPase 16 kDa proteolipid subunit c2	PF00137(ATPase, F0/V0 complex, subunit C) PF00137(ATPase, F0/V0 complex, subunit C)
PGSC0003DMG400003769	51.7784	41.0353	41.0343	54.3421	23.234	32.1435	20.5633	44.7458	23.5722	28.4389	49.8658	34.0338	27.1015	12.9494	29.0693	4.93916	9.11235	22.6914	23.4325	14.1468	28.2704	33.7056	23.7321	23.0758	40.2858	16.6808	20.1832	15.9242	24.1868	13.6286	14.7548	9.83045	0.481258	Histone H3.3	PF00125(Histone core)
PGSC0003DMG400003770	10.2384	37.442	28.0311	26.708	96.3098	10.5167	35.5793	39.0885	27.6007	42.9323	28.6609	33.2919	31.8965	28.9713	38.5116	13.2252	15.1849	20.7552	8.14593	7.06387	25.8435	10.5708	22.2379	12.5114	66.5992	46.4789	19.8735	15.0984	42.1609	49.5162	32.7782	23.907	0.620497	Conserved gene of unknown function	PF07534(NULL)
PGSC0003DMG400003793	16.3977	44.797	40.4824	33.6633	70.1332	42.8656	29.337	59.7717	38.1309	44.7361	45.0422	44.7242	68.8611	85.5441	37.4503	16.2937	8.67067	125.943	89.3913	13.5775	96.7227	16.9704	64.4035	81.9209	70.0027	43.3751	33.1542	17.8735	48.8609	56.9353	33.2047	26.6536	0.564146	Endo-1,3-1,4-beta-d-glucanase	PF01738(Dienelactone hydrolase)
PGSC0003DMG400003799	22.2756	45.0929	39.4061	31.8538	98.362	123.438	30.6984	43.409	37.5165	27.4322	38.9476	41.3621	20.4347	108.64	16.8399	16.4663	15.4205	67.5268	91.0507	13.8328	66.6259	42.5056	50.2907	42.1414	98.5079	42.9481	42.0837	17.2618	34.2899	32.3141	28.1771	24.6494	0.640797	Conserved gene of unknown function	NA
PGSC0003DMG400003805	21.4008	21.484	27.6892	15.7813	4.03398	15.4324	8.55095	18.2243	18.0724	29.3735	20.4682	29.4505	12.9052	15.0505	6.69211	18.5936	16.1937	45.2629	54.1099	30.9003	30.7312	17.8822	24.4554	49.7545	16.8078	47.6001	46.9219	28.6652	25.1647	46.9648	13.9015	8.77379	0.550996	Oxidoreductase	NA
PGSC0003DMG400003809	6.79836	11.0551	9.16941	9.53243	16.5619	5.72186	30.4591	10.0868	8.97967	13.8137	9.23442	9.79205	14.4106	4.26192	12.2684	16.3914	13.2578	12.8464	7.56308	10.3061	8.4855	6.39101	12.7457	13.7665	6.01146	15.832	10.7734	7.86425	18.5054	22.7423	10.2545	14.44	0.444311	Fibronectin, type III-like fold	PF12166(Protein of unknown function DUF3595)
PGSC0003DMG400003823	14.0813	25.9599	24.3813	22.5246	35.3784	12.2654	11.5062	27.5217	20.1843	31.3115	22.4185	22.5107	14.3292	21.2134	20.6402	11.8811	17.8488	31.0623	59.1896	13.6013	32.9549	14.9892	31.4389	30.604	31.167	68.3815	41.9842	33.5009	43.5022	19.7219	10.7133	13.9247	0.514086	WERBP-1 protein	NA
PGSC0003DMG400003826	1671.75	556.463	633.112	313.432	305.602	458.464	418.26	403.692	241.076	383.694	595.378	480.106	271.353	79.6212	457.839	101.782	259.354	228.44	89.8684	427.105	163.982	1202.17	173.754	398.163	306.149	246.863	422.133	351.528	406.104	158.472	334.076	182.857	0.787539	60S ribosomal protein L23	PF00238(Ribosomal protein L14b/L23e)
PGSC0003DMG400003836	54.3435	44.1277	37.3968	21.5428	32.3646	47.6875	94.1327	30.8556	35.7124	51.5034	47.9457	38.4448	55.7048	28.298	51.4522	18.1883	26.418	44.5921	53.8723	52.0049	40.516	47.6774	48.9779	41.605	30.469	51.4325	54.1883	66.7895	47.5952	28.5669	39.7281	37.5307	0.329702	Speckle-type POZ protein	PF01423(Like-Sm ribonucleoprotein (LSM) domain)
PGSC0003DMG400003837	36.7071	25.856	28.7252	23.5012	58.8115	21.9824	135.164	31.2319	19.6615	22.9209	26.9874	28.8027	114.336	40.4235	55.5539	84.6671	49.1513	51.3032	44.1852	66.4128	41.6029	36.3643	65.0636	70.8272	33.8006	22.3181	23.2079	27.8906	22.1846	81.7852	33.936	59.6671	0.595292	Speckle-type POZ protein	PF00651(BTB/POZ) PF00917(MATH)
PGSC0003DMG400003838	53.6967	54.2435	65.3761	33.7257	68.1719	32.99	118.154	39.1056	67.1292	73.4829	55.7329	51.2904	82.172	17.4506	77.6269	63.7485	48.3766	39.2627	9.5537	48.9314	27.2859	32.3232	29.4551	46.8769	24.0697	55.9429	45.4489	24.9077	51.0069	95.131	42.767	50.1592	0.451184	Elongation factor Tu	PF00009(Protein synthesis factor, GTP-binding) PF03143(Translation elongation factor EFTu/EF1A, C-terminal) PF03144(Translation elongation factor EFTu/EF1A, domain 2)
PGSC0003DMG400003842	22.8883	34.3215	35.2407	9.31352	65.1638	9.37175	30.004	32.8218	29.9897	37.8646	33.5337	35.8504	54.0049	23.3583	53.1361	32.7417	55.3884	43.3874	52.0328	28.8833	34.8222	15.7589	41.702	30.4046	33.4558	55.117	42.6487	40.2311	47.0931	69.4815	58.169	64.8275	0.3898	Synapse-associated protein	PF03909(BSD)
PGSC0003DMG400003860	31.0732	49.1121	47.0538	53.4118	43.7101	10.4631	43.5729	36.2996	58.2144	68.9273	65.0687	49.9539	42.9649	27.9104	56.4527	25.9272	26.6997	41.8845	53.3832	30.8042	48.083	25.9404	25.9845	40.3795	26.0271	50.3828	37.8403	29.8926	41.3453	33.5398	29.7184	25.6481	0.333404	Conserved gene of unknown function	PF10270(Magnesium transporter)
PGSC0003DMG400003861	40.5561	125.47	100.467	88.0443	79.3073	47.2263	94.2317	92.1529	77.3912	82.3074	110.086	85.5055	88.0427	59.5623	109.662	48.4461	53.7132	78.6486	49.8441	32.2613	64.2264	35.0311	34.4831	50.3184	87.896	73.1099	66.6803	47.3207	88.9219	56.4397	72.6426	48.5419	0.342925	Conserved gene of unknown function	NA
PGSC0003DMG400003863	269.509	227.286	228.416	215.178	589.34	160.542	913.996	256.175	397.233	388.497	245.344	235.723	527.995	208.723	503.097	1364.81	370.433	333.803	330.478	312.404	148.009	243.841	205.564	513.24	242.767	165.237	158.643	132.399	195.877	616.649	304.826	344.542	0.704371	Zinc finger protein 593	PF12171(Zinc finger, double-stranded RNA binding)
PGSC0003DMG400003867	35.0844	99.1635	85.2827	100.719	102.776	29.0072	98.167	92.6521	91.8039	110.918	100.235	98.0384	77.0224	67.5557	104.763	42.8688	70.7285	115.381	244.219	46.0534	146.978	52.5467	92.2875	101.093	95.02	266.105	192.099	186.515	227.314	76.2494	67.8058	72.5401	0.549393	Gene of unknown function	NA
PGSC0003DMG400003868	10.7376	20.0156	20.1309	8.51572	9.73384	15.1654	51.4372	26.7381	18.1173	36.9151	17.7795	23.8685	59.375	18.1253	21.9331	9.10161	16.553	62.8564	168.982	37.8415	40.1365	18.5953	56.3842	37.2759	13.836	25.5471	22.0497	24.415	26.131	6.96904	19.0453	22.4567	0.971931	Amino acid binding protein	PF01842(Amino acid-binding ACT)
PGSC0003DMG400003874	48.2234	44.9656	70.6497	65.7373	56.3072	31.5119	51.8334	49.6584	105.241	90.8284	70.6059	57.8695	63.2883	46.8293	64.1153	97.1476	43.8766	75.0158	71.7699	52.9795	45.5371	58.0391	35.7934	56.9597	41.7419	40.322	34.9785	26.3116	41.9245	54.1849	59.5203	53.4612	0.320782	Splicing factor 3A subunit	NA
PGSC0003DMG400003887	118.335	58.1243	69.3681	38.5019	175.898	51.0235	58.0336	72.2285	72.0724	91.9049	86.3233	80.7796	63.4425	72.2626	334.307	52.5523	44.5067	105.354	632.17	177.264	249.585	57.6336	157.974	7.97389	50.9906	143.46	159.845	555.896	234.793	143.176	70.1115	168.204	0.998328	Farnesylated protein	PF00403(Heavy metal transport/detoxification protein) PF00403(Heavy metal transport/detoxification protein)
PGSC0003DMG400003889	45.1491	44.0861	57.9842	31.3293	21.0367	47.5625	18.9788	31.3643	40.2824	26.8941	47.1727	49.4194	24.1179	29.2365	73.4133	9.10016	17.6725	30.0906	6.76256	35.8289	23.2426	89.8047	27.1018	43.7673	38.2961	17.0119	18.4315	5.47908	33	4.40286	46.3994	22.4949	0.572496	P-glycoprotein	PF00664(ABC transporter, transmembrane domain) PF00664(ABC transporter, transmembrane domain) PF00005(ABC transporter-like) PF00005(ABC transporter-like)
PGSC0003DMG400003896	18.7448	23.3832	20.1385	14.5305	20.4279	13.3971	15.3729	15.8744	14.7494	13.7245	18.552	18.1557	15.4363	7.30539	13.2024	10.1185	13.2982	14.3687	11.7272	19.109	17.0728	12.5194	24.1669	14.5324	13.9015	30.496	19.7513	17.0736	23.5667	19.3099	11.37	14.2019	0.282451	Peptidyl-prolyl cis-trans isomerase cyclophilin-type family protein	PF00160(Peptidyl-prolyl cis-trans isomerase, cyclophilin-type)
PGSC0003DMG400003897	26.9991	28.6231	23.601	23.7895	54.1861	9.7089	93.9466	43.0306	22.3362	30.5331	23.665	24.4528	68.6262	11.187	68.2237	27.1569	33.5891	34.9631	20.2173	46.5101	17.2139	22.1792	54.913	26.16	30.088	40.1311	26.6327	61.5168	51.9567	59.3426	29.6529	44.9206	0.515825	PGPD14	PF05495(Zinc finger, CHY-type) PF00097(Zinc finger, C3HC4 RING-type)
PGSC0003DMG400003914	32.8546	44.1422	38.2481	35.286	61.351	98.9089	48.9329	40.237	44.3642	48.1582	44.4246	46.0691	30.1966	110.45	55.3504	4.5049	16.8083	51.7446	23.2233	38.3291	31.862	85.5761	35.3281	40.7977	74.2801	58.5768	46.2861	33.9482	68.7607	17.4176	49.8638	32.3614	0.483003	Copper chaperone	PF00080(Superoxide dismutase, copper/zinc binding) PF00403(Heavy metal transport/detoxification protein)
PGSC0003DMG400003918	10.3665	16.9921	16.4853	12.0702	44.7629	13.0959	33.8492	21.9064	16.8909	9.70975	15.4004	14.0463	15.1122	60.3688	22.157	14.7329	9.72269	41.0377	11.9254	9.70347	10.8701	4.49464	24.9864	20.0813	48.5635	18.3762	15.4311	5.95779	14.1165	26.9204	12.7009	20.0538	0.65045	Acc synthase	PF00155(Aminotransferase, class I/classII)
PGSC0003DMG400003923	28.8888	82.5107	73.1175	62.3744	76.9225	37.7064	52.9501	87.2905	112.814	98.5868	83.2762	57.1976	38.6556	60.2439	35.7658	37.973	18.3527	39.2102	29.8105	7.44378	32.5651	15.4778	9.85802	21.2892	73.6501	53.7167	43.8989	17.5432	60.8163	25.6199	30.1174	26.9418	0.56799	ATP-dependent clp protease	PF02861(Clp, N-terminal) PF02861(Clp, N-terminal)
PGSC0003DMG400003933	51.7465	50.0662	48.9323	44.4566	47.9751	44.3227	92.9034	52.9793	47.4893	70.3517	47.392	51.5308	72.7123	37.3049	64.854	92.381	46.7865	72.7569	91.4796	49.487	80.0457	61.8983	83.7801	82.909	40.0677	53.3275	57.3072	45.8243	49.051	81.4331	65.109	64.8181	0.272522	Conserved gene of unknown function	NA
PGSC0003DMG400003941	6.61875	11.1462	9.55264	5.32906	28.4769	18.463	14.5599	9.93073	16.09	14.6639	11.0342	8.98031	15.8225	12.1529	17.1298	20.4972	17.5989	12.9348	3.498	11.2939	9.06636	21.2536	7.95821	11.9404	10.4106	11.2675	10.5311	10.9896	13.203	14.1584	22.7119	18.0044	0.397106	ADP-sugar diphosphatase	PF00293(NUDIX hydrolase domain)
PGSC0003DMG400003942	8.70475	17.774	17.7963	13.3822	19.4697	11.7232	58.1782	18.1492	14.7192	13.2399	14.0952	14.8846	30.0958	8.64337	16.4103	15.1641	14.8391	26.6071	11.9592	19.2318	14.9722	7.8084	30.8957	29.269	8.36108	18.1802	13.7037	8.16334	16.5099	43.5143	17.5924	29.1211	0.568306	Conserved gene of unknown function	NA
PGSC0003DMG400003948	24.9501	67.2299	37.0738	55.5703	30.3928	8.23872	24.9612	99.4007	86.4367	59.3511	73.5368	118.023	19.5128	26.2785	82.5523	192.02	146.267	34.6517	44.5172	315.149	18.6481	45.9772	14.0287	64.5448	11.8047	52.2457	39.3848	62.1028	24.9989	23.9686	39.5569	26.4925	0.999649	Stress-associated protein 6	PF01428(Zinc finger, AN1-type) PF01754(Zinc finger, A20-type)
PGSC0003DMG400003952	73.7917	97.9742	87.7837	84.9709	58.3461	110.847	32.4169	101.719	60.5312	78.9554	95.0109	86.0142	42.3046	52.0112	42.785	18.1561	24.7264	42.3512	37.1528	20.7649	50.2049	49.024	22.25	26.8897	90.2595	76.9777	57.765	31.5934	78.6507	19.2886	46.3522	26.6157	0.489996	ATP-dependent Clp protease proteolytic subunit	PF00574(Peptidase S14, ClpP)
PGSC0003DMG400003953	22.1341	22.2292	19.2517	18.5743	22.4783	11.5382	76.9579	20.4262	9.04556	7.47339	17.3039	15.8529	10.4161	4.84024	21.5319	5.25379	11.5398	10.8567	7.44598	13.0979	14.6259	20.853	19.5867	24.1769	12.0542	20.5443	22.8564	10.3832	21.1283	16.2111	15.7312	17.2967	0.69212	REX1 DNA Repair family protein	PF06331(Nucleotide excision repair, TFIIH, subunit TTDA)
PGSC0003DMG400003959	12.6688	23.8056	23.17	29.4738	25.5157	12.7007	17.6304	22.5435	24.2494	32.0963	19.7397	21.543	30.304	17.0129	23.1483	25.2589	15.6928	38.4448	35.7091	18.0034	33.7303	32.9337	35.7225	22.8595	15.4204	31.4813	20.8003	16.8252	28.1779	30.0997	27.1631	27.1715	0.283775	Maspardin	PF00561(Alpha/beta hydrolase fold-1)
PGSC0003DMG400003961	20.5178	26.427	29.7757	30.1695	19.7037	8.77237	95.6065	40.8781	30.9721	50.4311	29.2009	29.8921	54.4005	12.9949	15.2163	69.0198	25.1663	26.4067	9.3506	39.5581	10.8558	7.77965	32.0914	18.5769	24.1027	35.1836	25.4596	13.4848	30.164	10.7222	16.3018	16.1197	0.65637	Cytochrome P450	PF00067(Cytochrome P450)
PGSC0003DMG400003964	7.13065	16.375	15.2479	7.67248	19.3269	7.27261	20.0369	22.847	17.078	16.4373	15.784	16.0775	19.6294	5.29081	50.4031	23.7512	34.2546	12.6272	8.88679	15.7113	7.35974	5.39301	4.27118	5.52827	20.882	42.5806	27.5809	23.9035	28.5498	26.2296	12.5391	15.2637	0.602209	GT2 protein	NA
PGSC0003DMG400003977	10.5491	26.07	27.9223	7.13336	26.0094	6.85994	20.4386	27.4812	54.7697	45.577	30.4448	22.3642	26.8854	13.8628	36.7394	51.7385	26.394	26.5876	17.3885	12.9135	21.2326	9.14046	11.8179	16.2766	19.4712	27.11	21.3554	12.1936	24.5447	35.7002	23.9829	26.549	0.487774	Conserved gene of unknown function	NA
PGSC0003DMG400003981	77.4047	61.316	69.371	48.7937	60.7289	73.6313	70.5395	57.1439	62.6257	86.1615	77.6313	70.4459	78.3433	43.7144	85.2041	69.9818	55.0162	70.4246	27.294	73.9097	42.5059	89.822	42.7194	62.6628	41.8844	63.1386	59.7202	58.2483	59.7533	36.1048	44.6037	34.0916	0.262159	Acetylglutamate kinase	PF00696(Aspartate/glutamate/uridylate kinase)
PGSC0003DMG400003984	285.102	480.454	501.553	513.808	950.28	321.051	5629.58	1166.8	569.143	602.938	462.859	784.584	6278.84	302.599	1968.64	1869.64	746.515	649.491	563.402	1027.16	532.277	335.272	390.099	350.765	209.824	589.437	440.8	749.567	559.599	4397.65	389.541	1408.56	1.32211	Polyubiquitin	PF00240(Ubiquitin) PF00240(Ubiquitin) PF00240(Ubiquitin) PF00240(Ubiquitin) PF00240(Ubiquitin) PF00240(Ubiquitin) PF00240(Ubiquitin)
PGSC0003DMG400003985	1005.57	562.329	677.633	534.124	952.48	512.282	769.03	629.18	523.82	501.197	614.222	725.651	963.467	327.891	665.752	594.498	796.307	605.493	341.663	1208.01	396.684	783.877	1128.22	562.539	376.266	511.871	653.17	660.66	544.269	1375.64	1060.69	1205.68	0.379458	Actin	PF00022(Actin/actin-like)
PGSC0003DMG400003988	207.11	102.774	105.163	87.0371	88.6794	137.94	93.3754	79.9454	84.2642	113.276	125.332	106.969	50.194	50.9119	113.217	22.6523	33.2277	58.299	60.3343	82.5515	80.7423	163.924	105.9	139.428	80.1168	101.145	124.621	106.012	140.703	45.0128	79.7094	62.0908	0.409395	Snrnp sm protein	PF01423(Like-Sm ribonucleoprotein (LSM) domain)
PGSC0003DMG400003992	54.4273	93.1322	91.3575	50.0913	257.624	35.4407	76.0581	79.5156	113.55	107.933	83.5576	78.7868	331.986	90.4817	171.207	201.692	137.465	130.622	108.087	113.287	76.2355	51.322	111.747	112.548	71.2609	124.523	104.034	94.0743	116.323	106.467	82.2698	105.626	0.532149	Conserved gene of unknown function	PF08711(Transcription factor IIS, N-terminal)
PGSC0003DMG400004004	15.136	11.931	15.8854	14.2544	9.37891	8.4817	28.5492	15.023	24.4744	19.4772	15.2147	14.186	20.6334	10.206	19.339	20.2297	12.8434	13.974	9.04588	23.9522	8.59106	12.4787	5.49597	14.953	11.2613	9.21164	8.15451	9.75066	9.80585	9.8446	8.79196	12.6872	0.39245	RNA binding protein	PF00076(RNA recognition motif, RNP-1) PF00076(RNA recognition motif, RNP-1)
PGSC0003DMG400004012	19.967	24.8657	26.9862	17.2515	29.0651	20.6226	18.2939	18.1615	15.4864	21.3529	21.2236	23.4126	19.4708	48.5426	22.7793	11.2806	28.8179	26.0987	58.6363	28.2764	34.4965	20.0157	33.5564	16.4359	44.7242	42.5906	45.6184	31.7746	37.6763	26.0141	19.4746	25.2059	0.3984	Nicotinate phosphoribosyltransferase	PF04095(Nicotinate phosphoribosyltransferase-like) PF04095(Nicotinate phosphoribosyltransferase-like)
PGSC0003DMG400004020	42.5216	40.5353	36.7749	23.1952	103.644	946.949	23.6191	56.9311	47.3975	77.2955	35.9215	52.403	30.676	563.343	19.0819	13.6001	10.9639	312.64	757.995	26.5216	423.999	164.866	381.406	127.814	255.457	105.676	41.8628	20.2825	103.849	106.806	52.2561	48.542	1.43685	Zeaxanthin epoxidase, chloroplastic	PF01494(Monooxygenase, FAD-binding) PF01494(Monooxygenase, FAD-binding) PF00498(Forkhead-associated (FHA) domain)
PGSC0003DMG400004021	13.5609	27.7359	26.7149	22.2268	48.6084	11.3241	27.3668	21.5128	40.7284	41.9578	26.9219	21.853	37.9928	9.82991	36.5355	31.6607	27.6666	41.2269	37.8107	21.1439	40.3123	10.9802	25.1711	44.7984	14.4341	43.6755	25.3003	14.1569	37.6601	37.8598	22.9871	25.842	0.385368	Phenylalanyl-tRNA synthetase alpha chain	PF01409(Phenylalanyl-tRNA synthetase alpha chain)
PGSC0003DMG400004022	213.04	99.6387	113.934	133.521	125.839	207.17	266.665	106.463	231.613	165.499	161.22	168.734	121.854	94.1759	177.063	183.408	116.539	159.009	156.388	333.878	133.308	227.088	233.904	180.234	38.3514	110.167	203.872	241.398	116.165	102.769	157.974	183.49	0.366888	Conserved gene of unknown function	PF07939(Protein of unknown function DUF1685)
PGSC0003DMG400004027	25.616	21.2367	21.7364	17.2212	14.7464	78.8716	23.1438	26.6769	35.2319	25.1659	19.9203	19.5161	20.0311	16.2265	18.8553	7.5396	6.85689	37.6486	192.212	11.7566	96.5942	23.8031	48.8243	21.9229	16.148	18.4788	19.7849	10.7417	23.5555	14.4911	15.6959	22.3045	1.14682	CBS domain containing protein	PF00571(Cystathionine beta-synthase, core) PF00571(Cystathionine beta-synthase, core)
PGSC0003DMG400004040	9.65735	14.0471	15.1052	5.19746	7.79174	33.5121	5.66618	9.67935	14.504	14.4806	13.8971	13.766	9.52463	26.2361	5.36899	6.89021	5.09664	7.16455	2.75916	6.21368	8.01425	13.0709	4.13525	10.7293	15.1903	6.05	4.91963	1.09215	7.45927	5.0832	4.58115	3.35167	0.693905	DNA binding protein	PF03763(Remorin, C-terminal)
PGSC0003DMG400004042	64.2411	73.4706	63.1936	32.7006	93.5788	51.737	65.0359	63.9936	74.3776	61.2473	51.2976	58.6043	99.3073	41.9426	85.8244	92.173	49.9145	101.786	78.6911	93.3921	61.6322	82.6824	76.3379	151.681	35.3099	49.3631	51.4807	51.8324	58.5899	82.5967	75.2405	97.6574	0.336991	Splicing factor, arginine/serine-rich	PF09750(Splicing factor, suppressor of white apricot)
PGSC0003DMG400004052	29.7796	29.6422	29.0413	23.2861	40.939	14.1373	58.2803	23.3591	24.6854	25.116	28.2913	31.4829	56.2182	14.2778	48.0465	23.3278	30.4986	52.1926	51.802	37.2052	50.6959	33.8567	56.1187	64.7862	15.0396	36.4038	31.3579	34.8853	35.7309	63.3281	37.1115	43.0621	0.385579	Serine/threonine protein phosphatase 2a regulatory subunit A	PF02985(HEAT) PF02985(HEAT) PF02985(HEAT) PF02985(HEAT) PF02985(HEAT) PF02985(HEAT) PF02985(HEAT)
PGSC0003DMG400004065	14.0577	14.2472	14.9123	12.8126	17.6791	14.6972	61.241	16.9299	18.1085	14.3342	11.9239	13.8373	39.2371	46.5769	17.6263	7.0329	7.55269	17.9443	24.6684	12.4968	20.4846	7.8437	26.6077	6.00866	30.8587	26.3078	29.5753	37.1897	18.1439	28.4755	10.784	17.3043	0.593261	ADP,ATP carrier protein	PF00153(Mitochondrial substrate/solute carrier) PF00153(Mitochondrial substrate/solute carrier) PF00153(Mitochondrial substrate/solute carrier)
PGSC0003DMG400004067	36.4195	32.9576	30.6302	24.6286	17.408	30.4456	35.841	29.0907	35.7824	26.2454	34.1682	33.1875	28.5355	28.3441	26.0859	9.56961	13.0361	70.4877	179.458	30.3613	83.3062	36.5838	124.881	94.8974	33.5143	52.902	38.6411	44.5214	44.3858	72.5749	47.1396	86.8158	0.740199	Glycerophosphoryl diester phosphodiesterase	PF03009(Glycerophosphoryl diester phosphodiesterase)
PGSC0003DMG400004076	13.0934	20.2681	20.0678	24.5694	33.1072	10.7009	19.8469	22.1596	25.0298	28.9205	19.0621	18.7001	15.9308	26.0189	24.5148	24.5427	23.88	30.3536	37.5312	13.3485	19.888	15.1125	22.9646	39.2783	20.8621	23.3593	18.8171	21.6282	17.5339	17.0387	20.5994	16.9049	0.295619	TATA-binding protein-associated phosphoprotein	PF00808(Transcription factor CBF/NF-Y/archaeal histone)
PGSC0003DMG400004083	17.3586	25.1597	26.9456	24.0827	20.0087	9.86346	31.5165	18.4553	15.3175	25.4049	24.7476	22.1487	26.9108	18.4038	35.9263	17.2906	14.1736	48.2618	40.0494	21.0237	45.2449	17.9898	35.9943	59.9345	19.0169	21.7812	24.5454	20.1187	29.6239	31.5299	30.5697	29.1667	0.402997	Conserved gene of unknown function	PF10160(Protein of unknown function, transmembrane-40)
PGSC0003DMG400004088	54.6306	37.725	52.5971	16.1176	48.7807	27.9646	200.435	50.8542	79.0694	43.6353	49.805	53.6846	134	47.8025	72.1103	158.062	57.0274	83.9768	24.3225	105.435	31.8702	64.4435	28.0484	75.1514	41.1466	31.7818	33.323	44.1777	40.7298	111.32	87.8674	144.528	0.644824	U4/U6.U5 tri-snRNP-associated protein	PF08648(Protein of unknown function DUF1777)
PGSC0003DMG400004095	37.9797	42.8517	42.1643	33.7481	80.9722	4.99649	30.1812	23.6121	46.3878	51.4276	45.3708	46.7004	44.8771	14.0806	38.432	18.7295	18.5381	37.0583	49.4914	31.821	42.0307	32.821	32.278	41.54	25.7003	35.7924	33.0088	17.5934	27.4992	33.8286	17.9532	23.3375	0.410839	Ferredoxin--NADP reductase, root-type isozyme, chloroplastic	PF00175(Oxidoreductase FAD/NAD(P)-binding) PF00970(Oxidoreductase, FAD-binding domain)
PGSC0003DMG400004098	6.62808	19.0925	17.8666	6.44901	19.987	4.09148	43.2386	18.9475	29.453	25.0357	19.7165	16.9425	20.6402	9.1012	18.6409	41.1282	24.4042	15.7003	10.9388	9.18764	11.7259	5.54305	8.08576	10.6374	10.3904	20.119	12.0381	8.50407	17.0821	16.9646	14.671	16.903	0.549047	Nucleolar protein,Nop52 containing protein	PF05997(Nucleolar, Nop52)
PGSC0003DMG400004101	410.133	401.572	450.8	237.673	694.56	173.819	182.785	338.042	296.371	316.464	343.808	440.748	372.993	270.513	445.286	89.2078	158.528	503.152	426.762	422.461	261.754	310.907	375.193	307.697	313.096	557.377	558.062	673.032	503.617	199.042	130.054	182.714	0.423791	H(+)-transporting ATPase	PF00122(ATPase, P-type, ATPase-associated domain) PF00702(Haloacid dehalogenase-like hydrolase) PF00690(ATPase, P-type cation-transporter, N-terminal)
PGSC0003DMG400004111	114.368	129.245	126.878	120.613	207.412	101.801	89.7749	103.008	154.595	175.667	150.693	117.481	86.8201	64.7704	85.429	113.211	138.519	159.24	118.137	114.787	105.793	93.6575	103.25	170.783	76.8395	111.293	106.143	49.3233	217.879	288.111	191.996	159.055	0.378023	Spermidine synthase	PF01564(Spermine synthase)
PGSC0003DMG400004112	12.4636	26.7994	23.221	9.35512	43.4906	6.03934	47.4078	22.3173	30.238	27.0685	20.9388	18.5926	29.8053	8.68621	27.3142	30.4765	23.1092	18.3955	5.35311	15.112	9.04894	7.85981	5.84275	16.3954	16.8724	24.2494	16.3437	8.58799	20.2842	41.6301	13.4133	23.8955	0.537404	Conserved gene of unknown function	PF07890(Protein of unknown function DUF1665)
PGSC0003DMG400004114	17.6039	20.6765	19.8195	16.2843	69.7195	10.4706	45.2429	24.8674	11.8021	12.6729	16.1906	21.4359	67.9446	17.1972	71.0129	9.50265	30.4004	35.5156	18.2425	57.4197	17.6586	15.1005	60.293	32.492	27.2608	30.8864	27.1154	40.5914	34.7667	36.6819	9.40073	22.3154	0.613288	Trehalose 6-phosphate synthase	PF00982(Glycosyl transferase, family 20) PF02358(Trehalose-phosphatase)
PGSC0003DMG400004116	14.6215	16.1713	18.8702	12.5989	17.6902	8.74927	25.3095	13.9981	16.9989	17.6985	15.5615	18.9598	29.916	9.12628	25.6704	20.6547	23.3678	20.589	18.7113	20.4281	18.8308	14.4987	19.9282	20.3025	11.9395	24.5647	16.4453	16.1847	20.1516	25.7797	23.7343	25.2818	0.264597	AP-1 complex subunit gamma-2	PF01602(Clathrin/coatomer adaptor, adaptin-like, N-terminal) PF02883(Clathrin adaptor, alpha/beta/gamma-adaptin, appendage, Ig-like subdomain)
PGSC0003DMG400004122	178.604	248.223	243.23	158.522	75.7696	362.792	79.385	233.712	227.303	169.295	254.142	155.914	71.7074	214.758	36.4485	14.5466	15.2746	80.79	42.1271	13.4304	72.784	106.283	62.8303	27.8657	267.827	70.1379	67.9439	31.5558	111.195	17.8898	38.4632	27.5998	0.803776	30S ribosomal protein S13, chloroplastic	PF00416(Ribosomal protein S13)
PGSC0003DMG400004124	225.328	162.211	158.001	86.4627	114.57	82.8369	70.9496	98.764	50.7564	66.4485	174.793	129.316	71.8887	7.83407	117.13	31.4594	88.5513	43.5066	10.5347	90.646	45.5138	131.964	20.5514	73.1111	76.8389	82.6349	95.1954	58.6619	100.055	61.5121	83.747	38.1064	0.564743	Ribosomal protein S9	PF00380(Ribosomal protein S9)
PGSC0003DMG400004127	20.0948	27.7003	23.0816	29.1812	31.6587	8.30929	30.857	21.911	20.4998	20.1142	22.2306	22.0578	23.2398	4.001	62.7243	24.5521	31.6777	25.3714	9.11722	28.3936	19.8027	18.0493	14.3	38.0194	6.38948	21.144	17.3593	8.90866	27.426	47.9334	27.1312	33.4573	0.489658	NHL repeat-containing protein	PF01436(NHL repeat)
PGSC0003DMG400004140	12.0915	16.7579	19.9875	10.4861	35.9487	4.9097	20.7935	15.7739	20.0489	29.7398	19.0284	18.4057	33.9384	8.41741	26.1073	34.0031	25.0209	25.845	29.8713	41.7242	16.8813	11.788	27.5383	19.6428	5.32094	66.6263	56.4748	55.5827	35.2864	28.3339	18.6509	14.4032	0.577703	Conserved gene of unknown function	PF06101(Protein of unknown function DUF946)
PGSC0003DMG400004149	33.0918	26.5762	26.373	7.81154	23.9576	57.3028	25.0447	24.6683	31.9111	26.518	25.8966	28.1785	41.3689	42.8934	30.9504	21.4846	20.0147	48.217	22.5937	27.5217	33.0686	31.8356	47.9044	33.2188	31.4343	31.1146	28.793	37.6245	33.761	29.1746	32.4514	35.6172	0.297578	Cell division protein ftsH	PF00004(ATPase, AAA-type, core) PF01434(Peptidase M41)
PGSC0003DMG400004150	318.522	245.344	308.451	199.676	126.178	251.228	65.4807	123.779	187.946	313.867	325.5	214.633	94.1222	83.4549	269.07	127.794	198.986	87.5122	37.0827	145.315	80.3977	410.667	86.7514	50.4489	167.141	374.859	442.874	882.889	583.307	324.729	340.678	267.963	0.723227	Protein disulfide isomerase	PF00085(Thioredoxin domain) PF00085(Thioredoxin domain)
PGSC0003DMG400004151	216.256	145.753	98.4947	66.6459	25.3654	642.901	23.2775	164.97	127.455	164.133	111.03	99.2186	90.0018	98.2624	11.1735	325.715	69.7514	139.738	62.1193	36.7017	209.131	900.437	95.9298	120.176	60.3077	23.5424	22.7318	4.54901	18.9125	42.8104	64.307	60.4212	1.354	Thiamine biosynthesis protein ThiC variant L1	PF01964(Thiamine biosynthesis protein ThiC)
PGSC0003DMG400004159	21.4478	33.3387	26.124	10.6281	65.7894	34.6188	18.6592	31.2179	24.6558	22.5676	24.28	27.869	28.147	45.0886	40.0664	31.6735	29.8281	47.6966	40.5734	42.3159	25.1169	27.3132	64.5285	31.3304	33.0827	32.8372	24.9034	22.4026	27.3328	44.774	21.7827	28.3671	0.370301	ATP binding protein	PF08590(Domain of unknown function DUF1771) PF01713(Smr protein/MutS2 C-terminal)
PGSC0003DMG400004170	95.465	115.211	98.654	130.451	129.661	203.243	944.639	259.371	106.443	458.959	129.246	217.381	1600.21	223.226	170.691	69.5586	129.425	314.566	295.223	166.186	173.98	63.2925	214.917	337.076	658.723	1479.63	925.952	2995.72	2660.63	105.072	36.428	147.749	1.48335	Asparagine synthetase [glutamine-hydrolyzing]	PF00733(Asparagine synthase)
PGSC0003DMG400004190	34.3401	40.276	37.9426	31.1916	27.6003	15.2012	20.2547	26.6798	19.4467	18.5985	33.5612	36.9556	20.3034	4.75571	37.5961	18.1473	29.2146	17.8811	10.3697	23.3519	28.2012	24.8905	25.4327	28.4861	18.5385	25.8077	20.2742	13.7265	21.8022	36.0168	29.2444	28.5101	0.338152	Leucine-rich repeat resistance protein	PF00560(Leucine-rich repeat) PF00560(Leucine-rich repeat) PF00560(Leucine-rich repeat) PF00560(Leucine-rich repeat) PF00560(Leucine-rich repeat) PF00560(Leucine-rich repeat)
PGSC0003DMG400004196	8.65566	8.25094	7.82434	8.1588	11.0179	6.65948	18.9395	8.10417	7.00032	8.48769	9.40392	8.84706	13.4681	6.01924	8.93299	9.55933	10.3761	9.10019	11.1095	9.62143	8.37795	7.07583	11.0255	11.6301	6.64345	8.74559	6.43494	6.22713	7.21023	15.1373	7.69272	10.8756	0.294528	Ubiquitin-protein ligase	NA
PGSC0003DMG400004243	7.5898	6.77654	5.84699	4.09285	5.57939	6.83328	11.5552	8.35914	5.52788	5.9521	6.41011	7.658	8.58572	4.6577	9.30144	4.22269	5.96887	8.34781	8.13363	7.2214	8.1678	7.73455	11.4538	11.5938	5.90617	7.82583	7.52428	6.87017	7.56525	7.88124	6.10965	6.59472	0.255567	Conserved gene of unknown function	NA
PGSC0003DMG400004257	5.3779	11.4247	10.3676	22.1583	25.6783	40.8949	13.6497	23.9244	12.3925	15.9856	16.8003	17.392	7.80133	41.6152	10.3062	88.5208	49.1717	32.3763	74.4045	59.3699	51.9664	31.3395	19.9878	11.9824	23.5902	35.904	26.0312	24.1094	33.4673	24.336	58.5472	25.7485	0.671557	F-box family protein	NA
PGSC0003DMG400004258	13.2249	16.5839	11.5029	14.1441	11.8056	26.0613	16.5933	19.6951	7.106	6.2283	15.5179	15.0716	16.8654	19.3183	12.4636	6.08359	10.0909	33.3881	17.6495	15.4929	24.0885	17.4578	35.122	22.8968	23.1603	26.5531	23.042	28.6441	27.2458	15.5186	14.6876	11.1343	0.410847	Cleavage and polyadenylation specificity factor	PF00097(Zinc finger, C3HC4 RING-type)
PGSC0003DMG400004272	242.869	126.976	155.126	98.2436	352.654	91.0149	481.42	123.764	138.466	174.48	148.918	149.627	372.72	101.318	215.696	454.724	322.158	208.232	335.246	355.517	180.006	231.873	463.077	234.995	131.833	158.065	169.97	187.916	170.576	470.01	298.107	384.151	0.50035	Tubulin alpha chain	PF00091(Tubulin/FtsZ, GTPase domain) PF03953(Tubulin/FtsZ, 2-layer sandwich domain)
PGSC0003DMG400004273	91.8957	74.0893	91.0396	64.4692	92.0157	55.9422	118.914	86.413	82.2553	125.198	105.075	91.2581	207.584	47.3263	129.006	227.799	131.076	111.201	78.7857	141.842	57.8829	88.4198	54.7919	138.172	49.3185	51.7054	64.8035	51.5566	71.9383	89.9297	101.315	78.5797	0.441897	Serine/arginine-rich protein	PF00076(RNA recognition motif, RNP-1)
PGSC0003DMG400004274	23.0834	23.9852	22.9587	10.1397	20.9383	29.716	9.91626	19.9253	22.9034	20.422	21.0378	19.7251	13.4799	9.40619	19.8756	7.30717	12.0382	31.6347	4.33746	19.0828	17.5925	18.7935	21.3573	31.9346	9.44425	18.0446	16.6896	15.0141	33.1247	13.5193	12.7998	9.98771	0.403112	Acetyl-CoA synthetase	PF00501(AMP-dependent synthetase/ligase)
PGSC0003DMG400004276	9.96399	19.4452	15.8576	20.0283	62.7489	5.54703	256.096	22.6313	14.779	16.6934	11.4088	12.1932	43.8216	9.77064	25.9337	82.1713	37.8434	36.1771	16.8093	45.2852	12.7565	12.7692	11.4188	79.458	7.44236	11.3203	8.60082	8.60422	14.9941	68.2866	23.5095	35.7775	1.38415	NADH dehydrogenase	PF05347(Complex 1 LYR protein)
PGSC0003DMG400004279	25.8429	31.184	30.2879	26.1898	26.5256	27.8713	10.2027	29.3554	16.0377	29.8448	25.8925	27.9282	20.1084	17.5426	37.453	13.4133	19.8513	34.9067	32.9541	27.4717	38.0834	27.2909	42.5174	34.0707	20.5512	21.5108	24.0901	20.9121	26.4273	22.5027	27.3978	33.6463	0.272112	Casein kinase	NA
PGSC0003DMG400004280	13.0786	22.1567	22.1681	9.78879	24.4027	17.123	42.0805	18.8885	23.266	17.1657	14.6654	15.9445	32.7253	14.952	19.6328	17.9289	12.5891	25.0259	9.35666	27.7997	13.6785	16.3157	18.977	23.8524	15.3721	16.8449	14.9257	12.2327	19.1711	29.3402	17.8934	23.3485	0.353735	Phytocalpain	PF00648(Peptidase C2, calpain, catalytic domain) PF01067(Peptidase C2, calpain, large subunit, domain III)
PGSC0003DMG400004283	22.5656	19.6801	21.9648	15.0447	22.08	19.6538	21.8935	18.9031	26.789	36.6525	20.6087	21.2513	21.5894	28.5546	33.8303	73.8926	68.7765	61.8454	28.6958	45.033	32.0276	84.7272	17.6128	48.1043	13.1132	23.6893	26.6301	35.3762	68.2196	20.8361	26.6195	24.5198	0.572659	EIG-I24 protein	PF02458(Transferase)
PGSC0003DMG400004299	21.7889	48.6435	48.6611	9.02314	23.8524	24.1036	26.4255	57.0891	93.318	51.9106	42.0515	46.7813	27.2186	31.4174	16.7949	12.7573	7.74589	30.6901	44.5322	11.2029	47.3117	21.2754	58.727	30.5419	32.848	43.5244	35.9115	11.9107	47.0369	10.3858	19.5045	20.9687	0.565993	Ccaat-binding transcription factor subunit A	PF00808(Transcription factor CBF/NF-Y/archaeal histone)
PGSC0003DMG400004314	38.552	27.296	31.7218	14.5852	30.5955	27.0046	85.2481	25.2131	30.4776	33.5068	30.0133	30.6522	63.5359	12.113	70.5919	55.5186	38.2956	49.8201	8.10508	49.0533	23.719	46.1878	39.6453	75.566	14.6288	29.3277	29.4396	22.9605	38.5358	70.4223	46.9603	54.5959	0.491261	N6-adenosine-methyltransferase 70 kDa subunit	PF05063(MT-A70)
PGSC0003DMG400004324	24.5421	15.2813	14.0979	12.8483	25.8692	12.0436	13.5716	11.5143	8.5554	12.1535	14.0488	15.2015	13.0117	6.06674	14.3725	12.3109	22.2381	14.479	16.4311	28.271	18.9908	26.7831	26.1035	19.3628	8.97227	17.3323	19.0747	14.9651	14.1158	18.6563	21.2845	18.9218	0.333687	Protein-tyrosine phosphatase mitochondrial 1, mitochondrial	PF00782(Dual specificity phosphatase, catalytic domain)
PGSC0003DMG400004338	40.6958	45.0228	34.4504	28.295	27.3552	21.4729	127.154	48.7858	32.7744	33.514	44.56	35.6938	49.2587	6.24859	72.0986	16.8202	34.6996	20.9611	9.19928	22.1495	28.4528	32.2077	24.0977	27.8438	23.8693	44.367	47.5975	21.7406	54.3398	23.4216	25.0244	21.8677	0.614855	Mitochondrial import inner membrane translocase subunit Tim8/small zinc finger	PF02953(Mitochondrial inner membrane translocase complex, Tim8/9/10/13-zinc finger-like)
PGSC0003DMG400004348	9.59401	18.6379	16.0068	11.2307	23.3813	12.2224	21.4537	16.3326	15.4864	14.9913	14.8257	15.8886	23.9667	20.377	18.0802	21.7961	25.6144	25.6425	15.6493	18.8248	18.0753	15.0834	28.2001	14.8297	14.3703	35.6895	26.2508	26.3471	24.844	20.4502	18.9539	23.2079	0.289366	Conserved gene of unknown function	PF00561(Alpha/beta hydrolase fold-1)
PGSC0003DMG400004349	37.0077	30.1797	34.9489	36.665	31.0129	34.3712	72.1372	31.0914	19.759	25.7801	32.6237	34.188	57.6012	30.2507	39.8187	16.9877	34.678	41.6042	36.8216	62.1118	44.8414	46.2471	62.7855	40.8207	35.8977	40.5573	30.7573	35.4308	34.5637	42.1845	37.6763	39.0161	0.302747	Speckle-type POZ protein	PF00651(BTB/POZ) PF00917(MATH)
PGSC0003DMG400004357	28.2006	53.2215	52.6551	49.3282	57.7718	42.6842	90.5737	53.3454	54.3659	35.3177	42.6641	58.5197	76.1718	109.664	40.8695	29.9268	25.3455	113.469	70.039	44.5622	75.0926	29.272	171.435	80.2013	105.974	62.418	43.1157	34.6092	67.0806	45.0977	32.05	41.3167	0.522044	Big map kinase/bmk	PF00069(Serine/threonine-protein kinase-like domain)
PGSC0003DMG400004360	13.9319	9.44165	10.4491	10.0571	9.02855	7.63227	11.0003	10.0926	13.616	15.7797	10.8626	11.2231	15.5716	15.6949	11.1115	10.7452	9.04994	16.4394	11.7058	10.0698	11.4266	17.7664	12.6225	17.6727	13.1177	12.8964	11.2471	9.59418	12.9921	11.0872	11.6628	11.8491	0.21236	60S ribosomal protein L34	NA
PGSC0003DMG400004369	23.2004	25.9058	22.2094	20.1453	20.6495	21.3956	40.0885	25.894	29.6415	24.1079	23.0695	24.6129	31.1366	10.3774	15.2012	19.0892	17.0508	22.1855	10.8331	16.7682	21.2345	23.7188	24.5334	20.8099	17.1863	25.6865	17.0613	17.8404	20.731	36.0599	20.0856	27.4431	0.27847	Multidomain cyclophilin type peptidyl-prolyl cis-trans isomerase	PF00076(RNA recognition motif, RNP-1)
PGSC0003DMG400004374	6.59517	16.8155	18.2688	11.0006	10.696	5.99961	17.7841	17.3317	22.9357	20.4748	15.1777	16.5509	23.178	14.3953	7.22664	4.66593	4.75351	24.5541	20.3527	6.24102	21.3864	6.082	12.656	18.9008	11.8307	20.7963	12.2816	10.6557	16.3284	15.4244	10.4157	10.9893	0.415557	25.3 kDa vesicle transport protein	PF00957(Synaptobrevin)
PGSC0003DMG400004383	32.5992	33.1933	29.3754	21.9094	14.9512	33.8208	23.3826	26.3169	20.3856	26.2849	29.5132	32.7246	29.3079	24.1392	24.1064	11.8066	16.4862	29.9682	13.2305	25.3176	30.8546	32.2106	32.6741	39.1874	33.8932	40.8453	42.5315	37.9802	38.5929	35.7744	88.3538	87.043	0.507236	Ceramidase	PF04734(NULL)
PGSC0003DMG400004409	30.5515	33.7901	36.0213	64.1283	24.2248	14.9136	33.4248	83.7603	50.0352	58.699	41.6134	58.5101	31.5864	29.2778	40.464	44.0614	38.3994	54.1325	47.4518	63.8091	35.3936	27.6202	51.4064	51.9082	35.1355	69.6499	49.3404	75.2574	40.4033	32.3227	54.4974	50.8693	0.343101	Protein kinase 1b	PF07714(Serine-threonine/tyrosine-protein kinase)
PGSC0003DMG400004421	0.283954	0.665162	0.476052	0.420676	2.86396	0.556767	0.622495	0.583552	0.417066	0.109981	0.235949	0.24011	0.127825	0.635645	1.29825	0.274152	0.121565	2.67301	17.9543	0.563519	6.34541	0.916001	4.44401	2.84318	0.648292	0.774167	0.428853	0.453571	0.249922	0.903362	0.710949	0.813944	2.07568	Transferase, transferring glycosyl groups	NA
PGSC0003DMG400004422	102.759	80.7209	86.5206	75.7887	52.7214	64.2406	53.8232	66.6982	30.1578	33.4373	93.6802	94.8534	49.7044	25.9756	67.3456	19.7829	53.6803	45.7853	33.0803	73.7632	64.4464	82.9146	60.6292	33.9069	71.4327	62.3414	83.3816	95.2823	63.626	70.7881	78.9109	38.9707	0.352608	V-type proton ATPase 16 kDa proteolipid subunit	PF00137(ATPase, F0/V0 complex, subunit C) PF00137(ATPase, F0/V0 complex, subunit C)
PGSC0003DMG400004424	30.0071	45.6974	40.8741	40.5195	20.7805	10.3164	94.5879	39.6799	44.2496	51.5641	50.3533	40.1142	46.0746	14.483	54.269	72.8954	50.3415	37.7604	100.534	50.2526	48.2845	24.23	43.7408	59.9408	21.4485	33.1771	41.2633	19.2612	45.6032	61.5647	56.8452	55.3137	0.438695	Conserved gene of unknown function	PF05680(ATPase, F0 complex, subunit E, mitochondrial)
PGSC0003DMG400004436	59.4722	85.4993	69.5965	65.3922	80.2743	118.831	97.5857	98.3613	108.714	66.4635	85.2004	76.4859	46.0555	54.9322	19.3902	17.1423	14.4925	47.4724	35.3975	7.87459	54.7943	36.7795	26.2108	29.7284	62.6873	19.2874	16.1394	5.2834	16.5787	21.7001	18.3638	13.1656	0.661544	Triosephosphate isomerase, chloroplastic	PF00121(Triosephosphate isomerase)
PGSC0003DMG400004440	116.702	67.2796	50.3327	60.5678	38.9655	17.6257	48.1585	47.0783	39.4734	36.8718	53.6359	67.9532	26.4922	30.9606	54.459	12.6776	25.49	52.0891	331.813	30.7624	192.099	45.3387	21.0216	82.7886	35.3114	25.7683	33.3347	18.1874	21.4442	18.3848	57.7004	62.1706	1.06485	Gene of unknown function	PF00160(Peptidyl-prolyl cis-trans isomerase, cyclophilin-type)
PGSC0003DMG400004442	26.9372	60.6446	56.2749	57.7818	46.2243	12.316	24.5977	41.988	39.9406	40.7705	55.0395	47.6087	40.1248	11.5745	43.2895	22.3074	37.7464	45.8683	51.5092	17.8278	51.5753	14.5784	17.8262	60.8976	40.5735	42.6121	32.7501	24.1122	45.2584	20.8447	45.2855	37.089	0.385238	Translocon-associated protein, alpha subunit	PF03896(Translocon-associated protein (TRAP), alpha subunit)
PGSC0003DMG400004444	24.9224	26.8651	24.1572	27.247	42.6007	27.3634	52.1545	34.347	18.9178	20.1326	26.0071	27.8521	33.1349	21.1762	20.688	11.2282	20.5813	27.8213	32.3184	26.651	26.8682	20.1938	28.8936	21.0317	26.7991	23.4365	27.0202	19.2047	22.2865	24.9826	17.5473	17.62	0.296214	HAD superfamily protein involved in N-acetyl-glucosamine catabolism	NA
PGSC0003DMG400004449	74.9204	54.9274	60.1145	79.6606	46.6756	74.6698	43.5557	47.8644	69.7214	68.844	84.0388	77.1671	44.851	26.9389	78.7139	22.0291	43.2905	71.1422	83.8196	71.9832	91.8009	94.8516	97.6	73.6772	55.8911	124.653	125.27	102.576	122.269	49.9852	60.436	55.7132	0.363346	Selenoprotein T	PF10262(Selenoprotein, Rdx type)
PGSC0003DMG400004473	76.456	78.8028	64.641	62.954	100.526	43.7755	101.504	66.5863	41.8904	57.8509	65.0417	59.4876	108.049	31.8872	55.0688	44.326	38.4845	66.083	58.9686	68.3312	79.1555	81.8966	94.2773	86.1884	47.1838	52.6181	49.3282	42.4534	63.6154	115.864	74.2261	56.7092	0.317315	Ankyrin repeat-containing protein	PF00023(Ankyrin repeat) PF00023(Ankyrin repeat)
PGSC0003DMG400004483	31.4312	30.7081	32.2196	43.0301	33.5194	52.3695	33.0987	53.6165	34.4195	30.3048	29.9014	43.9803	29.1126	95.0853	35.5078	52.0881	64.3836	102.834	138.275	79.4487	83.5809	42.7938	93.3864	59.6039	77.6536	54.1551	50.94	69.0424	45.5004	35.0059	39.9373	34.1143	0.486057	Lysophospholipase	PF12146(NULL)
PGSC0003DMG400004498	92.2727	85.375	85.6527	64.2061	155.287	83.801	116.095	83.6672	104.437	98.3808	83.1499	90.6624	179.013	110.972	125.682	236.171	196.252	165.974	112.617	157.465	106.815	173.738	125.491	133.221	82.5428	145.122	139.834	133.437	262.645	267.619	90.6882	125.495	0.395532	Xaa-Pro aminopeptidase 2	PF00557(Peptidase M24, structural domain) PF01321(Creatinase)
PGSC0003DMG400004501	74.5077	56.2681	78.6544	68.6967	75.6302	30.7335	110.28	101.355	101.402	77.5534	70.632	79.1657	211.815	96.995	71.9731	112.686	67.4439	130.108	103.349	203.333	48.7871	93.7923	177.121	250.278	59.3004	44.8064	58.1635	62.5526	43.4651	124.622	110.043	237.944	0.560277	BRASSINAZOLE-RESISTANT 1 protein	PF05687(BZR1, transcriptional repressor)
PGSC0003DMG400004503	26.178	28.5078	26.041	26.5142	37.9794	18.6554	108.456	30.3069	26.9511	33.007	27.5819	35.8102	71.5719	13.4951	71.3311	24.7681	40.8105	27.5108	13.0043	39.0631	18.5002	18.17	18.6761	16.2701	15.6815	25.7451	27.2132	27.5174	23.6021	58.121	24.7821	24.1133	0.620402	Membrane steroid-binding protein 2	PF00173(Cytochrome b5)
PGSC0003DMG400004519	17.8059	15.6415	17.2623	8.32262	38.4382	16.4822	35.731	17.7232	19.1608	28.7254	22.441	23.6895	27.2807	14.2179	36.5214	33.2555	28.8597	31.6772	100.044	27.3734	41.0178	23.4703	20.0936	36.356	14.5425	18.4342	25.034	16.6669	24.8401	42.2424	44.5161	36.9524	0.571162	Steroid binding protein	PF00173(Cytochrome b5)
PGSC0003DMG400004531	63.5317	62.8071	68.4357	44.773	71.3301	36.9024	79.1091	41.3858	44.0554	36.164	57.1312	59.7514	76.1341	16.4418	85.8064	33.1706	56.6439	51.717	38.6788	68.6514	61.2975	54.806	79.4932	65.6027	32.255	60.3657	56.1833	55.5017	56.5235	61.3966	62.5591	64.8774	0.276816	Endomembrane protein emp70	PF02990(Nonaspanin (TM9SF))
PGSC0003DMG400004537	19.4463	23.8446	33.0483	22.1305	38.3596	19.8473	44.5547	26.2029	26.5654	30.3831	22.7478	21.528	69.9194	23.9421	39.4769	65.7798	26.0636	40.8721	53.9053	45.5983	26.4147	29.0819	32.7373	40.2265	20.7655	27.3989	24.9508	24.3483	28.3438	43.5721	39.9625	49.844	0.382937	Conserved gene of unknown function	NA
PGSC0003DMG400004542	19.4053	22.7224	24.9011	13.9972	28.8711	9.9792	17.7243	16.1446	29.5694	25.7162	20.1835	21.4605	18.2273	7.56316	27.6226	20.1173	25.8876	16.4871	6.74176	16.8192	12.4535	13.6749	10.9791	20.4119	11.1258	36.704	27.2086	15.2539	33.7096	21.033	21.4986	19.5018	0.367657	Cytochrome P450	PF04055(Radical SAM) PF00258(Flavodoxin/nitric oxide synthase) PF08608(Wyosine base formation)
PGSC0003DMG400004557	10.3222	12.9509	13.2431	9.20626	17.6544	8.60301	27.5988	11.9386	17.2747	14.0602	13.9866	12.2082	28.9899	19.9197	13.7224	17.2815	12.9041	13.8183	24.4125	12.1418	15.7514	13.3505	11.9061	15.4705	17.0812	13.2578	10.9333	13.7469	11.016	18.2677	18.5287	18.8585	0.31273	Syntaxin	PF00804(Syntaxin, N-terminal) PF05739(Target SNARE coiled-coil domain)
PGSC0003DMG400004571	25.4178	17.6113	18.9389	9.34794	13.3238	16.061	17.2472	13.1963	13.3871	16.2775	19.9587	19.8785	17.57	11.5605	25.7549	5.46684	16.3174	24.3881	17.36	22.6677	27.7364	27.3063	41.3987	33.0576	14.5584	11.5771	14.6181	11.944	16.5835	10.7353	17.9325	14.8654	0.400447	RPM1 interacting protein 4 transcript 2	PF05627(RPM1-interacting protein 4, defence response)
PGSC0003DMG400004572	153.613	50.1108	53.8044	42.8688	21.5756	264.549	10.8697	20.3721	33.7424	34.3658	52.9193	78.1877	15.0717	10.6825	25.7658	17.9849	24.4182	14.2343	520.002	45.7428	172.025	96.6772	19.7368	30.8073	14.6507	7.19983	14.496	15.4797	11.4791	60.0778	44.0119	35.0972	1.58741	Adenosylhomocysteinase	PF05221(S-adenosyl-L-homocysteine hydrolase) PF00670(S-adenosyl-L-homocysteine hydrolase, NAD binding)
PGSC0003DMG400004582	25.9577	32.9854	32.877	30.3453	27.5579	22.5776	48.8302	26.6361	25.6796	25.5929	33.4281	36.0661	33.7776	17.8984	37.1048	13.9173	23.9769	46.9018	33.4073	30.615	41.5055	27.024	50.4769	50.203	23.6475	44.8524	38.0926	34.0654	42.0127	36.1774	43.0042	44.1889	0.278973	Minor histocompatibility antigen H13	PF04258(Peptidase A22B, signal peptide peptidase) PF02225(Protease-associated PA)
PGSC0003DMG400004583	12.3876	25.0197	24.8667	15.9264	27.323	11.2192	20.2881	18.8783	22.883	23.5957	25.3081	22.5378	23.8626	10.6943	31.8552	32.2307	34.8417	16.0675	12.3917	15.1682	21.9301	13.3275	8.90599	16.051	20.3796	29.2696	25.5588	12.7447	35.598	32.3549	28.271	17.1795	0.351386	Mov34-1	PF01398(Mov34/MPN/PAD-1)
PGSC0003DMG400004584	9.73057	10.9254	10.1285	8.26558	16.1081	5.94825	19.2996	7.72847	7.54611	9.8384	10.1808	10.2136	15.1668	4.15424	16.8515	18.0835	18.5753	10.8051	14.6375	12.8421	18.7934	12.0504	12.2265	48.1883	11.678	7.58242	9.78201	5.14274	7.88377	9.45319	15.8781	13.2226	0.598331	WD-repeat protein	PF00400(WD40 repeat, subgroup) PF00400(WD40 repeat, subgroup)
PGSC0003DMG400004588	41.1774	43.5505	57.6142	33.5717	54.6164	25.1233	122.79	45.5011	67.7527	47.8126	48.1566	55.3357	143.194	41.5094	112.996	238.748	129.426	87.6193	98.8376	138.615	73.5102	78.6293	71.0387	77.4548	33.6796	61.4271	60.2179	92.083	49.4097	149.104	164.715	208.089	0.606148	Epsin, N-terminal; ENTH/VHS	PF01417(Epsin, N-terminal)
PGSC0003DMG400004594	45.0063	46.0252	46.5601	35.6843	66.4047	25.3667	117.331	45.7304	34.0641	38.1068	47.4597	43.8941	91.5972	27.2768	53.483	121.057	88.4678	68.9459	75.505	80.7328	99.7445	59.987	75.2274	44.472	35.9547	42.1454	46.5288	52.5035	42.9044	113.527	56.1043	58.1871	0.435046	Serine/threonine-protein kinase PBS1	PF07714(Serine-threonine/tyrosine-protein kinase)
PGSC0003DMG400004596	196.25	274.823	216.913	139.242	409.276	117.521	167.087	373.598	331.484	163.995	253.794	301.336	620.353	297.124	161.361	143.117	76.7133	566.811	165.17	100.087	223.608	198.538	366.584	412.633	168.286	32.7792	54.6218	43.9844	37.3676	435.471	209.587	223.033	0.628167	Soluble diacylglycerol acyltransferase	NA
PGSC0003DMG400004599	10.957	20.7227	16.8411	17.686	22.7804	10.7954	45.5718	19.8494	19.9901	15.4158	17.8488	18.7448	25.7608	8.59253	25.6878	20.7388	24.9694	33.4044	45.8506	22.025	38.5112	9.29841	33.6107	47.1698	10.2981	28.385	21.6738	20.2192	23.6827	88.6338	44.4916	60.7602	0.619393	Gene of unknown function	PF00031(Proteinase inhibitor I25, cystatin)
PGSC0003DMG400004602	30.9427	44.7234	39.1503	30.4411	41.1193	11.1654	38.2484	49.9197	29.9622	34.5348	39.9935	41.3683	76.7672	29.6814	34.055	62.7746	53.7729	29.8969	34.4315	31.5852	38.5639	20.3646	48.9948	30.244	32.9651	26.421	16.4027	16.2667	22.9165	51.1547	41.4376	49.7461	0.370537	Novel plant snare	PF03908(Sec20)
PGSC0003DMG400004605	514.401	358.003	363.111	280.64	244.763	304.399	302.681	347.151	250.965	326.111	440.671	355.883	305.89	89.8504	348.953	221.581	285.977	196.64	76.7128	341.539	138.326	407.244	141.708	261.526	224.537	253.205	345.033	216.843	340.264	237.629	288.972	195.406	0.341722	Ubiquitin extension protein	PF00240(Ubiquitin) PF01599(Ribosomal protein S27a)
PGSC0003DMG400004607	26.243	32.3048	35.6303	20.7572	26.3317	25.0097	72.019	27.245	25.6462	27.3664	28.8778	30.5443	25.1514	17.172	35.3023	16.7219	25.9555	36.005	38.8493	37.7566	44.4046	21.5461	59.4464	47.7312	23.188	46.1053	34.2249	36.4674	42.6933	35.5748	37.6619	50.8603	0.354877	Yth domain-containing protein	PF04146(YTH domain)
PGSC0003DMG400004608	100.401	34.8723	43.18	28.5921	32.6679	34.942	10.2809	18.8789	34.1257	53.68	44.4659	50.0692	19.5574	10.3478	52.4417	31.9664	57.3018	36.0065	48.1374	108.74	46.9984	155.244	68.3205	47.3718	20.5342	75.3251	107.453	143.472	65.8532	43.7769	40.6591	35.8214	0.661994	Dihydrolipoyl dehydrogenase	PF07992(FAD-dependent pyridine nucleotide-disulphide oxidoreductase) PF02852(Pyridine nucleotide-disulphide oxidoreductase, dimerisation) PF00070(Pyridine nucleotide-disulphide oxidoreductase, NAD-binding region)
PGSC0003DMG400004620	49.295	75.1854	64.8522	44.9079	52.682	40.031	39.9182	59.5977	108.946	111.536	99.3763	78.483	58.6335	30.7351	80.894	36.8534	40.7745	56.3103	65.8062	31.1234	50.5999	44.8313	32.3474	46.833	55.1912	84.0221	75.5693	48.4321	93.2962	46.8506	55.9787	38.1104	0.376658	Huntingtin interacting protein K	NA
PGSC0003DMG400004625	16.292	46.5714	30.1287	53.6403	86.0155	6.31232	143.962	66.2451	36.3643	39.584	38.4716	38.2671	86.5782	33.1404	35.1864	54.2066	32.1251	73.6745	53.1392	27.4456	59.2011	13.5257	28.662	82.5012	32.4527	27.9086	19.3955	12.9706	26.1447	65.2918	27.0479	33.9627	0.628784	Fiber protein Fb2	PF05605(Drought induced 19/ RING finger protein 114)
PGSC0003DMG400004630	45.0344	77.2314	83.2016	68.7174	126.513	35.5496	124.826	114.641	69.5066	94.8214	73.6234	92.3001	331.32	74.5147	163.023	47.1411	60.6011	192.886	408.578	51.3223	278.572	38.6536	188.882	67.7487	87.0758	327.507	210.869	269.028	234.792	437.146	123.415	186.144	0.739958	Glyoxysomal fatty acid beta-oxidation multifunctional protein	PF02737(3-hydroxyacyl-CoA dehydrogenase, NAD binding) PF00378(Crotonase, core) PF00725(3-hydroxyacyl-CoA dehydrogenase, C-terminal)
PGSC0003DMG400004633	41.6364	55.475	54.1946	34.3504	45.1922	22.4671	41.4845	48.5364	71.1387	75.1409	64.1146	52.974	48.8508	32.2879	42.1851	28.4761	32.1371	53.8252	47.3155	22.1255	46.7002	38.0064	33.5249	37.4201	40.8994	53.109	43.6366	31.7466	47.4696	35.6458	48.9969	36.7368	0.281311	7-dehydrocholesterol reductase	PF08555(Protein of unknown function DUF1754, eukaryotic)
PGSC0003DMG400004640	33.0644	34.4118	32.8394	12.5973	33.3692	25.5979	20.5663	23.5156	37.8419	28.6757	31.7575	32.5409	25.5085	7.91626	34.847	16.0219	23.7295	20.3705	11.2437	22.5097	22.8604	28.8886	20.5981	34.5942	15.002	34.372	32.0329	28.2001	33.8398	25.673	29.6556	31.2718	0.294799	Conserved gene of unknown function	PF07915(Glucosidase II beta subunit-like)
PGSC0003DMG400004642	19.6122	18.0287	17.8543	13.085	14.68	18.9895	10.0137	16.7536	14.9345	15.6689	20.0597	21.0786	10.462	7.87865	15.2083	8.00489	12.9315	15.6911	73.5302	12.6313	37.4016	14.2398	15.0542	8.99303	13.1241	15.6936	12.2433	12.0439	15.5014	13.6084	17.8875	17.6216	0.670651	Lipoyl synthase, chloroplastic	PF04055(Radical SAM)
PGSC0003DMG400004644	25.9321	37.9917	34.4271	38.4231	45.6748	17.7819	32.6932	36.6565	24.0934	37.9822	40.4058	34.0236	25.589	12.6634	69.5246	35.7397	72.6289	24.8382	19.2861	31.4523	27.4045	24.3345	19.2775	23.7434	27.5228	48.9212	31.0093	28.1027	37.9058	30.7403	33.0754	23.8964	0.390022	Binding protein	NA
PGSC0003DMG400004650	8.06285	20.2692	21.2928	14.8843	25.2965	8.62937	43.0813	18.9038	19.3518	21.4768	16.2736	16.7358	34.8149	24.4227	26.218	21.9114	14.3277	32.3364	25.902	18.1786	20.6536	9.4953	14.9199	20.7122	19.848	26.9925	20.4254	17.8007	23.0936	26.7402	23.0085	24.8152	0.339621	Chromatin remodeling complex subunit	NA
PGSC0003DMG400004655	66.2892	79.8984	95.7028	100.624	140.945	25.5179	569.36	137.558	123.865	88.4593	90.934	93.702	739.414	708.243	126.818	294.113	125.494	245.875	108.78	146.326	58.9257	53.5551	168.441	139.642	373.572	103.035	114.618	182.799	120.531	117.547	48.5165	81.8297	1.00207	GAL83 protein	PF04739(5-AMP-activated protein kinase, beta subunit, interaction domain)
PGSC0003DMG400004658	5.46661	10.3034	10.064	5.80262	19.1614	4.50296	51.5051	10.8528	10.5286	7.49589	8.51875	10.1012	26.5362	9.52509	12.6774	23.2774	16.2667	15.3422	22.6744	18.5954	17.4524	7.59086	16.5848	18.3177	7.67128	12.3293	8.77457	7.61254	10.5186	30.0377	12.1182	16.9183	0.633925	DNA binding protein	NA
PGSC0003DMG400004662	15.6034	23.3731	22.0674	17.7426	95.9038	8.67887	195.096	32.7007	21.0666	24.8075	21.5691	23.6378	140.634	30.8509	74.3649	125.757	75.0921	66.06	65.5017	77.9171	33.984	25.4097	41.2858	65.4095	24.0853	37.1729	37.2298	38.9604	37.6568	264.485	40.659	116.237	0.938426	DNA binding protein	PF00447(Heat shock factor (HSF)-type, DNA-binding)
PGSC0003DMG400004663	19.0581	25.4277	23.5326	27.1033	27.4512	8.92937	70.4222	23.6675	15.5075	20.8296	22.3085	22.961	40.2977	7.72542	34.1339	24.3551	18.2329	17.7116	5.96239	18.5256	12.2169	17.4726	4.03894	23.1395	14.8582	15.2839	14.1212	4.7357	17.3556	31.3816	12.0889	19.9734	0.595288	Conserved gene of unknown function	PF10294(Methyltransferase-16, putative)
PGSC0003DMG400004674	78.5727	81.9212	80.2816	72.5419	43.9688	28.6269	27.5557	44.1116	52.6294	73.3289	74.9865	67.8647	23.6291	14.0365	42.0852	37.4289	55.4568	44.9943	20.6469	63.5404	54.1889	65.3846	48.3101	71.2881	27.2219	63.0153	55.707	25.9097	90.3759	32.3498	46.7783	33.0257	0.40362	Cyclopropyl isomerase	NA
PGSC0003DMG400004683	28.3086	36.6776	32.5109	32.756	52.5669	23.7916	120.981	45.0501	38.1118	29.7766	31.7947	34.5279	54.8039	18.9214	31.0058	21.1585	30.0946	36.2491	48.79	34.6421	38.6804	29.9983	46.7363	57.735	27.9736	35.2138	27.8396	20.5566	32.5337	49.4778	28.8783	31.1054	0.478372	Gene of unknown function	NA
PGSC0003DMG400004686	519.713	368.425	350.087	323.023	261.042	245.123	344.486	418.398	282.752	426.435	507.931	399.516	383.219	89.5096	402.995	309.794	398.516	246.884	81.095	494.476	145.81	346.82	191.1	315.105	212.544	254.477	361.63	223.585	371.479	318.479	363.466	271.697	0.33778	Ubiquitin extension protein	PF00240(Ubiquitin) PF01599(Ribosomal protein S27a)
PGSC0003DMG400004687	58.8523	35.4012	39.6257	26.1192	27.5394	48.6021	19.7802	33.7397	28.1486	34.6387	36.9614	45.7519	44.3393	17.8958	61.1061	41.8207	39.9315	43.2644	15.9677	52.0363	28.7343	72.3129	71.107	45.7982	23.1058	26.4967	27.1853	33.6235	34.3692	31.7171	53.9766	57.0165	0.370367	Pto-interacting protein 1	PF07714(Serine-threonine/tyrosine-protein kinase)
PGSC0003DMG400004688	1033.2	898.606	625.325	1194.62	200.536	441.936	488.812	723.064	782.509	730.601	773.708	991.338	508.633	718.829	237.334	837.349	637.403	891.662	727.745	641.626	296.129	859.911	1083.29	824.335	391.053	277.845	341.802	292.53	218.677	657.653	2671.77	589.415	0.63486	S-adenosylmethionine synthase 2	PF02773(S-adenosylmethionine synthetase, C-terminal) PF02772(S-adenosylmethionine synthetase, central domain) PF00438(S-adenosylmethionine synthetase, N-terminal)
PGSC0003DMG400004691	39.561	31.7953	28.3386	40.0579	58.9435	17.653	83.6631	36.4407	20.9644	37.3976	36.4171	33.6667	68.9505	22.5922	56.8633	79.2725	68.3827	42.6185	17.7575	90.1508	23.1181	58.2461	35.1383	40.7756	17.2226	51.9145	56.1438	56	56.314	120.231	49.8411	63.3528	0.49022	ADP-ribosylation factor	PF00025(ARF/SAR superfamily)
PGSC0003DMG400004695	21.8078	27.2694	25.7504	15.8511	24.2758	22.2652	22.5444	25.4055	26.5903	16.0413	21.8525	26.2834	23.5696	8.78001	32.3191	9.68802	13.1262	20.1559	7.53985	27.2183	13.9759	18.2815	26.3612	17.6474	9.25559	15.4643	14.4864	8.45236	16.9375	12.9237	11.3364	14.3034	0.361688	Map3k delta-1 protein kinase	PF07714(Serine-threonine/tyrosine-protein kinase) PF00989(PAS fold)
PGSC0003DMG400004696	112.907	62.8648	77.7655	46.1712	33.7562	20.5892	17.9782	34.9277	57.35	67.0191	74.603	83.3464	30.1116	20.7021	52.0339	12.0826	53.8151	29.752	15.364	125.522	33.8111	46.6114	30.8398	47.4965	34.4824	39.8342	72.2446	75.5878	42.4456	11.7445	46.7749	43.2227	0.561288	ATP:citrate lyase	PF00285(Citrate synthase-like) PF00549(ATP-citrate lyase/succinyl-CoA ligase)
PGSC0003DMG400004699	71.3574	61.6914	72.3499	60.2549	132.292	53.581	86.2122	65.6009	122.363	120.081	83.2346	82.1335	155.109	149.625	145.943	183.054	143.247	115.77	129.758	99.2979	77.1893	88.4996	86.254	98.0376	86.514	99.061	105.734	137.044	91.1161	77.4332	72.3869	76.4264	0.321083	Non-canonical ubiquitin conjugating enzyme	PF00179(Ubiquitin-conjugating enzyme, E2)
PGSC0003DMG400004704	49.4885	35.948	38.8036	25.8651	32.1606	34.6684	35.7252	30.1002	36.8127	46.7162	37.6913	36.937	27.9484	13.6955	37.986	29.6081	34.1119	25.7149	13.2622	40.7965	23.2751	44.1635	26.6526	34.8043	17.9441	33.8992	28.5554	24.9769	31.492	27.7823	37.9949	36.5061	0.260428	Eukaryotic translation initiation factor 2 gamma subunit	PF00009(Protein synthesis factor, GTP-binding) PF09173(Initiation factor eIF2 gamma, C-terminal) PF03144(Translation elongation factor EFTu/EF1A, domain 2)
PGSC0003DMG400004706	12.9489	18.8823	21.9433	21.0011	48.6938	13.5242	20.217	20.0598	15.6794	17.0696	15.5227	19.1953	19.5745	18.9083	30.3847	20.5678	24.5282	24.2485	23.0326	21.0776	26.6492	15.327	25.579	23.5618	22.8786	28.7606	23.2217	17.2133	26.6359	31.7184	15.3968	19.4668	0.307594	Chaperone protein dnaJ	PF00226(Heat shock protein DnaJ, N-terminal) PF09320(Protein of unknown function DUF1977, DnaJ-like)
PGSC0003DMG400004717	25.3065	37.9499	33.4231	36.1362	26.4643	12.6852	24.5433	22.5159	51.823	52.6789	43.7501	30.2362	34.5453	19.5072	52.3478	18.6679	24.9986	33.8131	26.7748	23.3791	22.3618	16.8752	17.3607	26.746	16.6671	43.8818	33.5244	20.2382	38.0215	20.3472	18.3211	20.5825	0.381975	Signal recognition particle 9 kDa protein	PF05486(Signal recognition particle, SRP9 subunit)
PGSC0003DMG400004738	283.83	300.092	299.535	117.746	197.297	682.85	94.8493	338.714	304.152	122.189	253.38	260.47	31.2111	287.061	27.8162	4.27765	6.12153	135.597	97.9394	16.6912	170.898	104.672	134.419	55.7212	282.489	53.1494	64.5283	22.0698	62.0933	23.3795	24.529	21.8016	0.959744	Elongation factor G	PF00009(Protein synthesis factor, GTP-binding) PF03764(Translation elongation factor EFG/EF2, domain IV) PF00679(Translation elongation factor EFG/EF2, C-terminal) PF03144(Translation elongation factor EFTu/EF1A, domain 2)
PGSC0003DMG400004750	106.46	52.5499	47.8663	44.6588	29.4218	65.4324	38.6449	45.7151	58.6218	82.4437	85.7914	89.2091	50.6432	50.4679	98.8667	45.6786	75.4419	70.6013	115.421	74.434	90.349	114.137	36.205	59.5153	52.5795	45.9593	70.8156	66.8779	57.5675	32.7607	50.3733	38.5246	0.371174	Conserved gene of unknown function	NA
PGSC0003DMG400004752	11.6908	16.6161	18.809	18.2656	15.4841	6.84078	7.78094	18.2298	15.014	15.6187	16.5526	16.448	13.5332	28.6004	29.9224	30.8448	33.9205	16.6632	14.7844	20.5926	10.2437	11.7948	10.4888	13.4188	27.1345	18.4402	16.4682	8.66391	15.7407	8.9704	13.1044	12.361	0.409524	Hairy meristem	PF03514(Transcription factor GRAS)
PGSC0003DMG400004761	19.0076	24.9196	24.6258	8.76601	31.8193	14.8908	25.8996	25.5244	29.4005	26.0419	20.275	22.1051	37.7675	18.903	26.3321	38.0965	23.1279	24.888	11.4124	25.7307	13.8603	17.0292	17.5207	25.2711	16.4618	20.5007	18.1963	15.353	22.7459	20.6362	18.4873	22.8923	0.297851	Nucleic acid binding protein	NA
PGSC0003DMG400004766	18.5201	48.3482	39.8776	186.542	78.7528	7.41177	145.378	223.316	53.2765	95.2239	60.0133	107.969	64.8976	33.5505	110.075	728.063	711.281	48.7743	177.432	412.08	42.773	20.2713	52.1797	75.737	43.0192	206.862	109.584	136.61	85.3928	85.8016	55.6666	74.9309	1.27135	GEM 5	PF02893(GRAM)
PGSC0003DMG400004771	35.653	58.0301	47.4528	28.7391	86.2261	33.5641	61.0161	49.4749	45.1203	51.9175	47.9741	53.0965	105.689	46.2724	89.3821	149.281	94.909	69.849	71.698	50.1556	58.9955	38.109	66.6757	47.8764	43.8428	74.1131	53.792	37.5235	68.5762	187.496	85.9562	95.8236	0.503038	Pre-mRNA processing ribonucleoprotein, binding region; NOSIC	PF01798(Pre-mRNA processing ribonucleoprotein, snoRNA-binding domain) PF09785(Prp31 C-terminal) PF08060(NOSIC)
PGSC0003DMG400004781	72.7309	95.8287	100.545	53.7974	89.2045	43.5579	215.802	86.579	120.689	104.294	107.385	104.491	150.981	46.2603	130.176	89.0746	98.3641	101.767	50.534	81.0366	67.0235	67.7139	46.9482	96.6333	59.9462	103.178	81.9594	59.3174	121.026	111.931	93.2892	93.4057	0.374509	Hsp70-interacting protein 1	PF00515(Tetratricopeptide TPR-1)
PGSC0003DMG400004784	93.219	132.425	140.634	64.4482	161.123	105.725	337.79	122.951	179.608	143.046	132.323	132.023	249.516	134.11	181.442	395.235	283.933	133.857	50.2352	128.94	91.2033	103.669	71.1291	126.448	102.047	165.077	135.008	89.6513	169.048	289.668	219.066	254.294	0.504091	Heat shock protein 70 (HSP70)-interacting protein	PF00515(Tetratricopeptide TPR-1) PF00515(Tetratricopeptide TPR-1) PF00515(Tetratricopeptide TPR-1) PF00515(Tetratricopeptide TPR-1) PF00515(Tetratricopeptide TPR-1) PF00515(Tetratricopeptide TPR-1) PF07719(Tetratricopeptide TPR2)
PGSC0003DMG400004788	57.5645	62.5443	54.7262	57.123	45.4821	86.3906	40.289	84.6406	45.7438	44.8711	55.2274	62.0549	21.9048	89.9434	10.0435	4.34765	5.55165	30.284	12.2276	5.09331	29.4097	29.2905	34.7443	25.5042	93.8118	17.9184	20.4738	9.18638	23.2565	7.43533	14.8597	9.73486	0.72121	Thylakoid lumenal protein, chloroplastic	PF00805(Pentapeptide repeat) PF00805(Pentapeptide repeat) PF00805(Pentapeptide repeat)
PGSC0003DMG400004791	31.8458	44.2071	41.8602	52.8919	34.9949	31.9785	19.5575	50.5471	55.8794	57.617	49.1786	49.9194	46.7798	47.3395	32.759	15.3766	21.2193	27.4994	112.421	16.9845	68.653	25.7517	18.6721	26.8871	44.9927	49.5899	53.6416	19.9133	58.1247	9.95429	26.4876	24.4028	0.510216	Transaldolase ToTAL2	PF00923(Transaldolase)
PGSC0003DMG400004799	108.481	51.9269	62.5512	48.952	27.218	64.6108	48.5954	46.8183	57.3552	91.6107	80.0304	100.229	57.0235	50.4634	110.083	54.9604	82.004	81.0812	105.11	81.4027	80.7475	99.0453	37.8974	53.0164	58.117	43.7451	64.0476	64.9012	62.1596	30.9464	56.0422	36.5406	0.349294	Conserved gene of unknown function	NA
PGSC0003DMG400004802	63.1715	65.8819	61.9381	77.6189	77.5616	50.5346	71.4855	67.9472	65.3478	70.9988	58.1016	75.9679	81.0149	68.2682	87.331	12.5123	24.9207	75.827	183.14	55.4101	105.065	44.5722	212.654	69.1931	99.4041	185.613	171.019	300.704	123.099	66.3629	24.3587	70.6655	0.671114	Microtubule associated protein	PF02991(Light chain 3 (LC3))
PGSC0003DMG400004808	45.9684	54.1694	42.5694	47.0499	89.1115	107.268	747.959	62.3562	67.3013	60.7704	41.1134	79.3983	224.851	29.8011	248.529	209.542	225.395	60.0109	24.0059	55.3798	42.7314	53.2161	51.0373	223.48	26.5691	72.8233	76.0911	71.6388	62.9258	210.132	155.73	171.89	1.15177	Mitochondrial small heat shock protein	PF00011(Heat shock protein Hsp20)
PGSC0003DMG400004811	6.01664	11.6906	10.7345	9.71511	13.6526	5.77839	12.3458	9.1319	11.4038	9.50361	11.0771	10.7867	12.1937	4.91668	15.0247	7.88728	12.446	12.0472	6.47115	8.02512	9.63848	5.57865	7.48469	10.1198	9.36185	11.2274	9.19561	8.10158	12.3196	12.5476	9.73146	9.45082	0.25199	Chaperone protein dnaJ	PF11875(NULL)
PGSC0003DMG400004812	7.99258	28.7022	26.756	16.3889	31.5462	15.1894	17.0593	23.1928	29.7983	24.783	25.9134	23.5979	20.9774	15.5576	29.0601	35.6728	21.3219	29.5743	25.8105	8.47841	26.282	8.78008	9.27182	14.3663	21.314	26.3219	17.7739	12.7042	25.4522	29.7594	22.7367	20.871	0.340584	Peroxisomal biogenesis factor	PF04614(Pex19 protein)
PGSC0003DMG400004819	35.9325	43.7845	53.9678	13.1218	35.8179	45.6584	71.1257	39.7896	54.5831	40.7244	37.2194	43.5485	103.027	31.7721	69.7899	43.2667	35.2196	72.7666	45.17	56.5713	56.418	44.2593	49.8552	72.4938	25.3335	39.3442	34.9915	36.1431	46.1969	79.2983	87.7767	109.291	0.418676	Agenet domain containing protein	PF05641(Agenet)
PGSC0003DMG400004828	102.478	78.3498	84.134	54.1782	47.2096	68.7855	36.9939	59.5444	56.4017	77.9003	83.2492	91.9507	46.1643	42.8633	73.5612	24.9478	58.8717	127.738	99.2834	86.7104	148.963	96.2553	320.269	117.701	64.5302	103.537	102.811	103.009	171.363	59.5755	74.0623	77.286	0.594958	Peroxisomal acyl-CoA oxidase 1A	PF01756(Acyl-CoA oxidase, C-terminal) PF02770(Acyl-CoA oxidase/dehydrogenase, central domain)
PGSC0003DMG400004838	92.8474	96.2545	91.4233	69.0573	66.1339	38.271	87.2724	98.2524	81.725	89.687	104.148	94.2217	83.0852	21.1963	73.4725	33.3548	44.593	54.314	98.0646	44.745	58.5868	64.4963	24.245	90.9401	70.9205	88.1518	68.1736	40.1865	90.5017	54.6224	49.0475	45.5092	0.348039	Ribosomal protein L28	PF01778(Ribosomal protein L28e)
PGSC0003DMG400004839	108.064	104.224	98.9636	49.4947	89.4639	41.6765	68.4323	96.706	82.9038	83.2752	97.8435	104.811	95.8483	68.8789	102.562	45.4577	53.0459	156.253	133.673	64.6385	84.4848	157.186	70.2808	156.86	76.5488	71.273	86.2323	123.457	96.5367	64.9784	113.639	62.7639	0.338645	Developmental protein	PF03357(Snf7)
PGSC0003DMG400004851	34.4028	33.6185	39.2727	30.1744	36.3209	25.2859	20.9992	29.1475	61.4529	55.9666	40.4759	31.4122	32.0583	16.9154	27.5737	19.9978	15.859	23.0262	12.9496	18.5924	18.5891	28.7798	8.86957	22.3334	25.7635	27.4815	25.3141	14.548	30.073	16.4051	19.4109	14.6639	0.429878	50S ribosomal protein L34	PF00468(Ribosomal protein L34)
PGSC0003DMG400004852	7.72725	25.5245	27.6192	35.3522	16.1125	13.2801	77.8977	36.0128	58.8641	55.3321	30.8239	33.3555	49.4263	20.0382	45.4805	13.6671	12.3869	19.5707	44.567	7.52186	29.8361	11.8567	15.2521	27.3338	20.8186	21.6388	20.7851	17.4157	19.8123	22.5351	18.3438	29.6188	0.581571	Conserved gene of unknown function	NA
PGSC0003DMG400004854	42.1904	70.1133	71.1942	60.2439	67.7763	28.4788	42.833	59.7468	90.3557	77.7498	69.5134	66.6044	88.8167	28.3802	52.6579	61.5852	55.7225	74.4259	70.0276	45.0223	64.6127	43.6171	46.9669	122.327	26.9632	97.1142	69.0852	46.6315	82.01	58.5338	55.2495	57.1132	0.330262	Casein kinase	PF00069(Serine/threonine-protein kinase-like domain)
PGSC0003DMG400004855	12.6005	20.7337	24.627	22.2694	23.3159	7.61524	12.9627	18.2279	18.0254	23.0629	23.4453	21.0295	19.8246	12.3402	26.7327	12.9451	24.0902	20.1528	25.9463	9.77872	16.9976	10.6457	13.7585	18.9011	17.275	23.3351	18.1255	13.6317	21.3876	20.8789	24.3881	18.6392	0.272432	Glycylpeptide N-tetradecanoyltransferase	PF02799(Myristoyl-CoA:protein N-myristoyltransferase, C-terminal) PF01233(Myristoyl-CoA:protein N-myristoyltransferase, N-terminal)
PGSC0003DMG400004861	74.7076	64.4843	79.5518	62.209	55.866	148.984	75.8149	49.3657	30.1955	59.5316	61.4595	79.2619	58.8034	27.2014	73.0311	24.676	51.2234	58.6524	74.16	57.8585	58.3857	94.303	55.2118	62.0537	46.4774	74.968	102.393	119.008	86.6666	42.3938	76.9691	42.3041	0.383095	RBX1	NA
PGSC0003DMG400004865	88.6739	77.4211	78.3816	74.39	114.094	60.502	123.737	77.478	79.2204	94.4311	82.3847	88.1128	158.421	39.4411	122.342	220.39	146.82	90.5518	106.682	135.493	76.4235	103.65	101.134	122.327	48.1646	61.7227	57.7871	61.7043	67.3658	179.696	116.831	120.535	0.395346	Oligouridylate binding protein	PF00076(RNA recognition motif, RNP-1) PF00076(RNA recognition motif, RNP-1) PF00076(RNA recognition motif, RNP-1)
PGSC0003DMG400004879	27.2542	45.2469	50.058	52.7986	88.2004	31.9249	86.783	40.0942	40.1668	45.2559	42.7172	46.2766	60.7265	28.6406	70.3744	77.9111	96.0464	68.4051	72.7454	61.221	77.2132	36.1253	54.383	49.9333	28.3777	105.856	81.5121	62.2189	90.3997	188.658	93.4427	120.645	0.497701	Endosomal P24A protein	PF02990(Nonaspanin (TM9SF))
PGSC0003DMG400004882	18.701	29.0452	28.7407	28.7967	32.602	29.3737	40.2997	36.7458	40.4488	38.1354	27.8786	38.3975	36.4337	41.8442	84.625	7.62217	10.113	44.6307	15.1235	22.5399	14.167	6.50018	33.3248	36.9167	49.6142	77.4194	51.4086	39.9589	56.6551	155.584	34.8314	101.119	0.71966	DNA/RNA binding protein	PF12171(Zinc finger, double-stranded RNA binding)
PGSC0003DMG400004888	36.0031	25.6856	27.3686	30.6526	48.4635	16.8475	25.7051	28.8991	32.1386	39.6568	29.8164	31.6021	54.2908	13.047	48.6486	82.409	60.8771	31.5229	31.7419	59.4803	19.1722	46.2704	41.1952	35.9797	17.2327	31.0464	26.0223	37.8161	28.8997	45.1797	27.8844	44.6679	0.401617	Conserved gene of unknown function	NA
PGSC0003DMG400004891	119.054	143.648	145.774	110.764	71.8173	88.8608	50.2265	131.917	209.307	167.505	166.715	163.813	113.818	134.05	59.0029	62.9438	74.5224	87.0095	26.2363	59.8979	100.005	103.215	91.9768	71.7802	70.6351	121.742	143.074	137.692	92.883	37.6697	81.4813	30.7908	0.432663	Subtilase family protein	PF00082(Peptidase S8/S53, subtilisin/kexin/sedolisin) PF05922(Proteinase inhibitor I9, subtilisin propeptide) PF02225(Protease-associated PA)
PGSC0003DMG400004898	71.6136	152.731	156.783	200.747	525.255	47.5634	224.614	257.844	113.043	206.478	153.848	188.21	382.704	183.79	292.511	449.326	406.193	536.642	1339.02	389.931	354.459	87.0502	579.825	499.042	180.302	233.646	219.725	201.203	237.86	776.285	239.273	289.26	0.783889	Transcription factor JERF1	PF00847(Pathogenesis-related transcriptional factor/ERF, DNA-binding)
PGSC0003DMG400004912	16.1444	14.4408	12.6459	13.0632	23.3278	9.25961	20.7339	10.459	11.794	11.5948	13.3508	14.7825	17.4773	9.98389	26.7988	8.01956	12.0853	19.325	12.6221	29.0507	13.0373	12.559	27.3461	17.1291	9.84805	18.2906	20.872	24.4628	20.4455	26.451	17.4088	31.7356	0.375831	BSD domain containing protein	PF03909(BSD)
PGSC0003DMG400004915	11.2426	18.1929	15.3081	11.1174	23.6866	9.52661	24.9857	16.0363	19.1942	19.7634	13.881	15.4821	21.4736	7.80911	28.1577	42.1837	25.8128	17.0368	9.65724	22.9604	12.1223	10.8469	16.2467	18.1813	8.52845	12.178	10.828	9.71816	12.4992	42.6498	26.1928	32.343	0.489069	Cw7 protein	PF09741(Protein of unknown function DUF2045)
PGSC0003DMG400004919	8.90728	15.4294	12.6169	9.40948	15.8501	7.88244	15.1503	14.5293	16.4443	16.0891	15.083	13.14	13.4842	8.07368	7.44661	8.69399	4.28026	16.0839	8.17079	9.91726	9.58055	5.74456	12.0464	13.4444	8.20125	14.0918	9.01031	8.37139	10.8383	11.642	6.93073	8.67058	0.310676	DAZ-associated protein	PF00076(RNA recognition motif, RNP-1) PF00076(RNA recognition motif, RNP-1)
PGSC0003DMG400004920	24.8279	35.5005	33.5102	44.6385	260.862	105.495	136.462	52.8493	56.9404	51.8454	49.4305	48.7713	151.736	1369.88	72.9792	95.3572	45.2518	246.596	398.701	32.3713	105.9	28.3303	130.776	80.8674	648.463	66.3888	56.8972	24.735	80.422	155.946	85.0551	106.092	1.67319	Conserved gene of unknown function	PF11255(Protein of unknown function DUF3054)
PGSC0003DMG400004923	112.595	107.226	118.651	119.259	64.3536	142.341	324.661	111.472	89.2931	110.395	121.435	106.16	237.511	341.314	87.927	110.454	116.374	213.489	235.997	63.2422	340.914	61.5614	660.975	185.065	252.95	57.1722	63.4029	53.6468	58.2724	173.165	127.134	136.762	0.773138	Squalene monooxygenase	PF08491(Squalene epoxidase)
PGSC0003DMG400004936	481.83	234.613	248.453	186.972	97.8854	630.92	50.5967	238.542	386.663	256.661	390.521	266.906	98.9251	205.418	97.6476	10.2389	10.765	95.7893	16.8267	24.9612	48.5485	313.745	32.894	28.9581	245.369	56.0712	67.2404	54.7682	75.7762	15.3008	57.5051	25.9111	0.983354	50S ribosomal protein 6, chloroplastic	NA
PGSC0003DMG400004937	20.0909	27.1842	29.9068	13.7874	30.3104	12.8974	39.3344	27.9097	29.86	28.4411	25.8921	25.3835	47.3832	11.6567	36.1852	52.7463	31.6495	26.9385	7.54124	32.4413	15.2332	18.6942	17.3951	27.6608	13.1702	21.5757	20.0166	11.3796	20.461	48.0004	34.639	43.2172	0.430682	Poly(RC)-binding protein	PF00013(K Homology, type 1, subgroup) PF00013(K Homology, type 1, subgroup) PF00013(K Homology, type 1, subgroup) PF00013(K Homology, type 1, subgroup) PF00013(K Homology, type 1, subgroup)
PGSC0003DMG400004938	8.52045	12.8251	9.68724	6.55602	12.2646	4.33536	5.41933	12.4951	12.8054	10.7452	12.0607	11.2517	12.7878	5.53766	13.6807	4.31654	11.0352	11.9783	14.4173	7.10492	13.0005	8.98859	15.7191	12.7664	9.61639	11.0111	11.5878	9.8394	13.2851	9.76792	12.1161	12.2365	0.277666	Xylulose kinase	PF02782(Carbohydrate kinase, FGGY, C-terminal) PF00370(Carbohydrate kinase, FGGY, N-terminal) PF00370(Carbohydrate kinase, FGGY, N-terminal)
PGSC0003DMG400004956	16.8232	19.0019	22.6388	24.0634	16.2025	4.29292	15.0789	13.8673	9.35733	11.4755	30.7051	26.0031	16.8933	5.91439	28.2642	2.97713	9.39586	17.2337	17.5597	6.39187	16.5648	6.84175	8.91544	14.1118	15.7402	12.6498	14.5237	14.2408	16.5549	10.6064	24.1793	11.9497	0.453691	Erg28	PF03694(Erg28-like)
PGSC0003DMG400004961	83.6113	90.9407	91.2682	84.7121	28.8283	27.7679	49.8289	97.2361	46.9122	75.0619	72.7683	94.3844	160.213	51.2173	20.5288	27.1977	74.848	102.646	45.6053	83.6885	34.1956	194.598	207.869	29.6925	87.6786	333.79	223.277	175.589	224.275	54.3306	22.462	35.898	0.784822	Amino acid transporter	PF01490(Amino acid transporter, transmembrane)
PGSC0003DMG400004962	1477.25	493.145	583.256	378.89	109.805	310.095	420.144	401.655	306.116	370.272	509.352	618.573	368.319	33.4047	270.164	43.8767	82.7382	74.3654	157.59	185.042	297.531	1354.96	341.349	1162.7	102.74	58.5303	69.32	84.1893	105.545	77.8225	265.591	174.643	1.02656	Alpha-tubulin	PF00091(Tubulin/FtsZ, GTPase domain)
PGSC0003DMG400004966	26.9223	28.2121	34.0936	17.8916	48.854	7.51425	41.0133	29.8564	19.1844	18.7832	28.5375	29.7073	31.8891	13.483	69.2849	20.1945	33.7546	24.5246	27.8126	62.9306	19.3392	16.2408	30.2684	13.5944	22.6133	54.5591	47.0684	46.532	54.5763	46.8748	27.9657	38.3353	0.467278	Receptor protein kinase CLAVATA1	PF00069(Serine/threonine-protein kinase-like domain) PF00560(Leucine-rich repeat) PF00560(Leucine-rich repeat) PF08263(Leucine-rich repeat-containing N-terminal domain, type 2)
PGSC0003DMG400004977	96.551	115.568	110.064	143.764	106.822	28.2791	33.3996	58.9479	51.3843	183.815	111.078	150.905	44.0312	18.2871	139.204	56.9127	98.7307	46.5357	63.268	149.599	66.1997	161.859	55.4193	42.6659	39.4058	109.885	94.3573	113.192	118.899	111.133	70.1341	50.3368	0.493859	Glutathione-s-transferase theta, gst	PF02798(Glutathione S-transferase, N-terminal)
PGSC0003DMG400004980	429.149	592.443	607.439	539.855	745.685	156.083	360.117	622.646	455.728	427.663	726.082	657.917	924.523	1016.11	571.463	325.036	284.011	646.962	305.039	206.727	248.955	198.865	541.055	472.709	986.112	155.862	139.768	34.9661	217.261	80.2616	324.385	196.542	0.591113	Major intrinsic protein 1	PF00230(Major intrinsic protein)
PGSC0003DMG400004981	169.538	68.857	85.4452	83.9452	52.4042	109.701	55.3045	54.4461	73.9995	82.5777	85.6961	92.5718	68.5436	43.7503	71.8575	68.1093	97.0638	76.7199	79.4207	197.063	65.1738	242.545	169.325	81.6889	49.7886	91.5257	129.931	190.093	89.9438	62.0845	76.4468	114.038	0.495251	Conserved gene of unknown function	PF04749(Protein of unknown function Cys-rich)
PGSC0003DMG400004985	14.7108	16.0943	15.5512	13.5994	16.2631	13.4981	13.8244	17.1927	15.5665	14.7778	14.5746	16.5138	16.6189	14.0225	20.3539	9.34912	10.3607	24.2238	27.5216	11.9926	27.6731	14.1612	23.4997	26.0888	12.7531	8.79025	10.3696	10.3081	11.4529	16.342	15.5644	14.6657	0.317104	Atpob1	PF00651(BTB/POZ) PF07707(BTB/Kelch-associated)
PGSC0003DMG400004986	302.266	298.35	299.948	387.746	585.389	213.576	821.184	478.868	441.279	627.602	365.284	420.956	819.336	237.673	690.369	2152.71	1324.19	722.216	992.915	986.625	574.084	408.945	525.901	882.33	208.492	283.547	313.461	207.817	448.69	951.96	569.05	630.196	0.659686	Ubiquitin-conjugating enzyme E2 8	PF00179(Ubiquitin-conjugating enzyme, E2)
PGSC0003DMG400004999	71.5837	74.4317	81.5024	90.7834	110.001	40.8961	47.6541	48.065	67.8748	82.2851	74.8905	62.7173	78.7073	31.825	111.702	106	128.45	76.783	189.973	142.445	104.173	129.847	88.2967	75.8993	40.9358	113.32	102.717	143.277	102.513	97.5054	98.9958	84.8365	0.372898	Soluble inorganic pyrophosphatase	PF00719(Inorganic pyrophosphatase)
PGSC0003DMG400005001	14.8907	21.1644	16.877	12.7403	56.0256	6.26523	37.1606	17.9853	19.8553	30.7294	16.3353	21.4762	29.9916	15.0806	50.3188	27.1012	35.7935	33.4848	40.6925	36.2748	21.6962	14.0124	48.1989	31.5221	15.4766	36.1619	26.8195	14.5187	40.5563	49.3966	20.5862	25.2592	0.459312	Alcohol dehydrogenase	PF08240(Alcohol dehydrogenase GroES-like) PF00107(Alcohol dehydrogenase, C-terminal)
PGSC0003DMG400005011	18.5119	29.2384	31.0387	10.2714	32.522	15.7795	39.0862	26.4811	36.4702	32.8894	25.1306	27.0484	45.7846	20.1088	33.4579	44.623	29.1489	36.9092	19.9718	25.3386	22.4848	15.7532	27.9421	27.2954	19.1807	26.3827	20.6423	20.8777	26.413	40.3182	29.5926	38.8003	0.307224	Crooked neck protein	PF02184(RNA-processing protein, HAT helix)
PGSC0003DMG400005016	51.2074	44.679	41.4814	39.4379	79.0093	31.2579	79.1039	49.7028	29.0439	20.2395	45.0456	43.8148	94.5966	59.2364	58.0796	10.3399	15.7926	63.7988	16.4912	62.1391	16.1869	37.2451	61.3282	47.6565	54.9407	39.4657	65.275	45.2309	45.8425	10.6305	12.9091	29.5445	0.484381	Pathogenesis-induced protein	PF10604(Polyketide cyclase/dehydrase)
PGSC0003DMG400005019	31.433	25.1862	21.1351	31.9244	32.9335	12.8961	14.4086	19.2907	16.0284	26.2454	28.3623	28.0215	21.7465	6.55725	28.3725	16.8437	27.1736	22.7322	48.7438	51.6434	40.2236	29.2742	37.3175	19.3725	18.3638	63.5096	54.3812	58.8012	42.129	38.3312	25.4733	33.1401	0.452351	Ormdl	PF04061(ORMDL)
PGSC0003DMG400005040	8.84808	8.88303	10.8329	9.61494	11.0233	6.25562	13.0171	9.28238	10.8583	9.76151	9.26947	10.1573	9.13822	5.45793	9.20325	7.07731	8.33554	10.2548	12.5634	12.6641	12.7301	7.28561	13.0983	11.5812	6.50943	17.5316	10.6977	10.1663	9.82222	11.8948	11.2101	10.2309	0.235173	Protein kinase	PF03109(ABC-1)
PGSC0003DMG400005042	33.6451	22.807	26.8976	22.1156	23.7007	19.1104	21.0172	21.5657	23.5892	34.6904	28.6808	26.9333	24.5132	12.7775	42.1456	34.2786	28.1163	22.3418	21.6329	24.4776	22.3248	48.5009	11.6412	24.3911	11.9037	16.8622	18.3513	20.6616	19.3946	20.2747	32.2666	20.8948	0.326795	Conserved gene of unknown function	PF00582(UspA)
PGSC0003DMG400005079	15.7655	43.8263	39.9117	25.2071	34.7213	15.8519	16.7185	29.216	30.9589	33.8375	37.3551	32.3732	20.6469	12.156	39.252	12.3746	24.9265	34.1357	28.5271	21.2008	42.4877	17.2612	20.4385	39.6533	29.8284	58.7072	44.5299	25.3211	49.7177	29.2603	25.4646	20.8617	0.380002	RNA polymerase	PF03870(RNA polymerase, Rpb8)
PGSC0003DMG400005080	43.706	40.2418	44.2126	27.9872	86.9401	147.414	39.9562	57.475	34.9771	36.4934	33.6466	37.6792	27.563	151.519	24.9442	10.7818	11.1611	69.0843	78.4574	19.5667	45.8122	53.8541	131.701	59.139	114.432	66.5308	69.0172	49.4726	57.0116	43.439	36.0589	42.4246	0.639884	Non-intrinsic ABC protein	PF01458(SUF system FeS cluster assembly, SufBD)
PGSC0003DMG400005081	182.922	115.137	136.068	76.8097	149.694	119.373	190.386	136.249	157.13	139.619	141.825	150.717	267.407	76.5246	215.956	373.103	271.124	203.313	105.788	282.592	115.14	266.942	113.797	183.169	88.4736	124.983	138.158	150.602	115.117	313.463	285.311	262.088	0.43085	Nuclear acid binding protein	PF00076(RNA recognition motif, RNP-1) PF00076(RNA recognition motif, RNP-1) PF00076(RNA recognition motif, RNP-1)
PGSC0003DMG400005088	25.0415	36.9487	27.1414	22.8959	29.8997	19.6283	12.1768	30.7976	30.9005	29.1249	33.8057	31.0508	28.014	28.9798	34.7759	17.0466	14.7362	29.0536	11.3359	35.7694	12.6899	24.1345	21.4576	15.6242	23.8774	20.7449	14.5705	9.37581	22.1617	14.5088	15.5364	12.4247	0.352645	Transcription factor	NA
PGSC0003DMG400005091	220.223	120.428	133.511	129.739	122.619	76.8091	112.128	124.854	51.3584	97.3286	102.546	85.5597	86.1572	20.5601	69.0549	97.3057	94.8741	55.268	17.4747	75.7189	46.8214	179.786	23.4829	94.5521	80.7075	64.05	62.8599	50.5183	67.6172	76.2088	89.7186	62.5137	0.490013	40S ribosomal protein S2	PF03719(Ribosomal protein S5, C-terminal)
PGSC0003DMG400005097	475.339	328.636	321.627	438.41	382.412	240.516	262.911	341.487	256.193	438.621	424.212	375.949	458.381	139.361	536.309	516.829	547.82	428.845	398.484	325.217	355.595	662.347	161.338	451.111	237.106	347.435	523.712	449.026	399.347	381.5	314.827	293.604	0.300227	Thioredoxin peroxidase 1	PF08534(Redoxin)
PGSC0003DMG400005102	2.52034	6.86153	4.50724	3.22291	4.2982	6.56781	3.20478	4.96061	6.76707	3.47859	4.44663	4.9561	1.54952	9.36861	3.11023	0.47416	0.966444	11.3905	24.2367	1.02603	31.8607	7.20499	27.4244	24.0352	7.70683	2.5229	2.47739	2.64286	2.03533	2.47166	12.4342	7.84111	1.08421	Conserved gene of unknown function	NA
PGSC0003DMG400005104	9.20377	15.4008	13.44	7.09002	17.3447	7.58799	24.1451	16.4855	19.9145	21.4097	15.5513	12.6411	33.2732	16.2516	28.1849	15.5504	18.2815	19.0009	19.9729	10.3391	14.2592	9.40075	19.1824	19.991	11.6271	13.3398	14.8465	13.0863	11.5491	12.974	11.5127	11.9507	0.361732	Conserved gene of unknown function	NA
PGSC0003DMG400005118	18.867	15.0016	16.3961	6.7567	10.5742	14.3405	17.2655	14.2905	15.1933	14.3458	15.6083	16.0052	14.964	5.21633	14.8768	8.89862	10.2806	15.6095	5.05792	18.5349	17.0724	18.6632	27.3822	17.5253	8.2453	13.9351	13.9503	8.54365	16.7115	10.6271	12.2941	16.234	0.325561	RPGR ORF15 isoform	NA
PGSC0003DMG400005120	117.06	231.986	166.246	162.89	119.515	291.974	55.0676	314.969	218.583	151.347	195.046	229.25	64.5082	529.199	23.3166	13.8815	11.589	167.358	57.4689	16.1854	101.434	68.2883	97.3138	69.164	292.035	76.4595	77.1132	44.3909	58.7599	27.0851	41.4398	29.2258	0.888748	Glyoxisomal malate dehydrogenase	PF02866(Lactate/malate dehydrogenase, C-terminal) PF00056(Lactate/malate dehydrogenase, N-terminal)
PGSC0003DMG400005124	11.3113	19.5276	15.5416	9.68455	26.9937	15.9534	21.6302	16.4162	17.2646	22.5048	15.1238	16.1461	35.5817	10.0377	27.7671	22.0905	15.3831	29.6	19.2663	15.0495	20.1821	9.23897	17.3178	48.4111	10.1389	37.4851	28.1787	16.0395	36.6592	23.3972	24.2209	28.3504	0.430746	CBS domain-containing protein	PF01595(Protein of unknown function DUF21) PF00571(Cystathionine beta-synthase, core)
PGSC0003DMG400005130	25.8311	19.2164	17.4966	11.1703	37.2378	10.0708	67.4518	20.2872	16.6355	16.9569	20.3047	18.8827	68.8515	64.659	54.0927	159.172	69.8916	59.3644	58.4393	262.675	28.0587	32.1248	66.4073	30.5987	97.0026	15.628	11.6133	29.8538	15.182	17.038	26.7572	26.5829	1.09484	Conserved gene of unknown function	PF06219(Protein of unknown function DUF1005)
PGSC0003DMG400005136	12.5676	28.8917	23.7593	16.1116	112.817	9.05902	59.9532	39.244	23.1171	20.6136	21.3531	24.4097	135.498	198.1	38.6951	23.4406	33.1433	71.5564	101.263	26.4773	35.0012	7.80911	52.4823	85.0844	155.576	38.7747	33.1602	30.285	23.0804	30.4941	15.621	20.5731	0.945433	2-hydroxyacid dehydrogenase	NA
PGSC0003DMG400005138	39.3563	40.5227	43.7658	43.3917	20.9577	13.4508	26.8928	39.7915	41.3503	67.9692	45.0261	48.8818	29.7973	11.3534	84.9904	16.5863	14.4115	47.2726	20.3811	43.7581	50.517	51.1159	48.6441	35.602	14.0843	38.6342	25.0727	20.9928	37.2911	22.1475	66.4349	37.4284	0.461798	Glucan endo-1,3-beta-glucosidase	PF00332(Glycoside hydrolase, family 17)
PGSC0003DMG400005140	17.8538	31.8286	32.5386	14.3003	46.2824	18.8538	150.054	32.8774	44.9143	32.0652	25.6992	27.1664	143.249	24.2049	56.346	60.6554	38.8406	64.9503	19.8368	48.5349	20.8479	15.3177	30.6151	74.6949	17.623	28.1987	21.3447	17.9699	31.2825	92.9914	66.5676	100.133	0.764636	GYF domain-containing protein	PF02213(GYF)
PGSC0003DMG400005143	56.3994	49.3024	61.4687	45.4019	28.8574	70.6966	21.7779	43.3843	40.5538	37.9413	55.4689	44.0827	18.7644	42.1656	20.4927	5.24011	16.0706	33.2386	16.1709	23.1008	28.6177	36.7638	30.6097	24.9948	66.8005	50.7892	47.3652	44.788	45.2033	15.6147	22.0045	18.1311	0.452891	Pore protein of 24 kD (OEP24)	NA
PGSC0003DMG400005150	20.6218	31.2095	33.1192	34.2467	42.2424	13.1169	17.0795	19.1483	16.7947	23.9688	29.1242	23.8477	18.7823	10.358	42.496	13.318	28.6535	19.7372	9.37974	23.4815	21.6068	26.4769	13.5365	20.4734	19.7212	48.5379	45.6791	36.9434	36.0865	27.0636	22.7125	20.7202	0.406197	Conserved gene of unknown function	PF03407(Nucleotide-diphospho-sugar transferase, predicted)
PGSC0003DMG400005155	25.6188	30.0213	31.143	21.5942	27.87	17.0307	34.8337	19.3808	34.2352	48.2314	31.0867	28.6635	18.6113	20.5831	60.2565	55.6097	77.3204	39.1283	280.845	69.1889	125.561	25.5501	35.4913	49.1172	19.2602	50.9841	48.2601	44.0217	50.8224	32.0969	31.4568	30.2347	1.01004	Transporter	PF00650(Cellular retinaldehyde-binding/triple function, C-terminal) PF03765(Cellular retinaldehyde-binding/triple function, N-terminal)
PGSC0003DMG400005163	25.2661	23.861	23.7829	23.2442	14.7934	18.2501	20.5369	18.4308	20.219	19.1339	24.2696	24.5238	14.4258	5.69737	23.7302	5.21822	10.6208	17.1941	11.9076	13.3981	24.3215	15.9364	21.6829	16.6768	10.852	28.9257	20.2295	22.4916	25.5402	17.1605	20.5434	20.6586	0.305545	Cop9 complex subunit	PF01399(Proteasome component (PCI) domain)
PGSC0003DMG400005175	28.4686	58.2283	58.6584	53.6299	53.9782	51.3449	13.1302	53.3904	48.1154	42.6789	40.2089	39.484	10.5086	23.4773	22.2031	13.6247	12.6253	24.4935	46.1514	10.5718	47.7899	18.5319	36.3593	38.5864	67.5906	47.8923	40.3672	16.6318	52.4701	14.612	16.7305	14.4847	0.49927	Conserved gene of unknown function	NA
PGSC0003DMG400005186	29.5911	30.9103	29.4496	21.3277	29.2235	23.5874	20.3735	23.6711	15.87	22.2044	23.616	26.8463	20.466	9.67989	35.2205	13.8286	24.3703	21.6583	12.5926	30.087	21.5442	26.8173	33.8922	31.23	17.2989	29.0701	27.4119	19.8669	34.7675	24.5818	23.5586	23.1601	0.259315	WD-40 repeat protein	PF00400(WD40 repeat, subgroup) PF00400(WD40 repeat, subgroup) PF00400(WD40 repeat, subgroup) PF00400(WD40 repeat, subgroup) PF00400(WD40 repeat, subgroup)
PGSC0003DMG400005187	12.8867	24.8645	24.9551	27.3335	33.9226	13.3049	30.9514	24.9279	21.6592	22.148	21.4236	21.4272	31.1202	17.9557	33.6364	26.1264	30.7552	28.0296	28.0869	21.8174	26.9882	14.8367	33.2185	25.0696	19.4558	32.807	27.3008	22.5573	27.7333	44.6576	27.377	26.0978	0.254124	Transcription initiation factor IIE subunit beta	NA
PGSC0003DMG400005188	6.69403	18.6694	17.6867	8.93236	17.5616	5.48279	28.2277	22.4611	20.6495	20.1375	15.0629	17.1462	41.9843	8.04125	30.3754	45.9193	15.9251	25.4574	27.6982	9.15412	31.5132	6.70718	9.8448	20.042	5.77588	11.4053	9.99425	6.56159	11.9384	39.5251	18.729	24.9249	0.578579	T-complex protein 11	PF05794(T-complex 11)
PGSC0003DMG400005189	37.7106	48.7776	52.9102	31.8282	31.9287	7.78836	24.723	41.8686	52.5465	31.2444	44.8081	58.7041	79.9196	15.247	80.4704	49.9809	21.6232	44.8699	14.3893	49.1894	10.5057	26.8856	34.3815	10.019	24.5921	11.9683	6.53024	8.42169	12.1485	36.3104	34.9983	48.4234	0.582938	Patellin 1	PF00650(Cellular retinaldehyde-binding/triple function, C-terminal) PF03765(Cellular retinaldehyde-binding/triple function, N-terminal)
PGSC0003DMG400005192	531.431	320.439	330.038	185.771	308.072	221.918	396.671	245.431	372.205	393.209	354.967	251.415	255.458	67.6165	302.955	325.099	320.558	136.908	50.3802	213.903	90.7963	395.222	97.1881	214.527	185.642	207.997	247.295	139.333	242.273	183.814	160.813	138.076	0.449919	40S ribosomal protein S11	PF00366(Ribosomal protein S17)
PGSC0003DMG400005196	42.6304	59.4913	66.6649	35.161	64.9107	40.67	86.855	57.289	65.3666	66.3684	60.6815	59.2825	143.64	75.2544	77.2573	122.115	91.5828	113.132	81.7166	119.059	57.838	60.1864	87.9313	92.3362	60.7869	84.0038	68.8677	75.9387	87.5245	74.7365	79.9885	80.3522	0.310895	Ankyrin	PF03110(Transcription factor, SBP-box)
PGSC0003DMG400005197	19.8701	22.8015	20.7265	13.7982	23.5522	9.14704	18.3957	15.6946	21.4892	30.2831	20.282	21.7832	16.7123	13.4075	10.6639	19.5802	12.9399	23.5807	51.611	12.7592	39.7599	15.6403	25.0126	16.735	20.104	34.7025	28.1082	26.9007	36.7601	6.05333	18.3445	23.3128	0.436458	Cinnamoyl-CoA reductase	PF01370(NAD-dependent epimerase/dehydratase)
PGSC0003DMG400005198	19.2196	39.7266	31.4627	37.6998	32.0272	28.1314	94.4355	44.1186	22.407	24.0843	35.3846	39.4201	57.3698	50.5875	41.1087	4.48713	16.1749	43.7509	49.9685	19.7212	45.4259	13.512	38.3152	36.4858	64.8045	46.2218	48.5959	52.6798	49.8127	33.3966	28.9636	23.2889	0.45163	Autophagy 8h	PF02991(Light chain 3 (LC3))
PGSC0003DMG400005199	1105.4	834.348	981.974	569.258	929.355	553.498	277.12	750.924	1062.43	1171.18	1235.43	905.027	650.422	277.04	977.82	819.732	1157.67	430.211	110.137	616.659	294.254	796.711	166.631	397.342	669.747	498.151	669.587	439.312	697.411	354.718	701.915	316.23	0.466612	40S ribosomal protein S27a	PF00240(Ubiquitin) PF01599(Ribosomal protein S27a)
PGSC0003DMG400005213	12.5226	10.5977	10.3441	11.9993	18.259	11.0957	31.1921	15.706	7.30112	15.727	12.2194	15.2718	14.1634	7.44083	19.0231	41.7216	57.7766	18.4013	33.4243	70.1466	15.0245	16.5387	30.1505	19.1311	8.68722	18.7471	15.6611	31.6855	13.8595	22.1845	17.7978	18.4695	0.674382	Protein phosphatase-2C	PF00481(Protein phosphatase 2C, N-terminal)
PGSC0003DMG400005217	28.2949	28.5179	28.7882	21.4722	27.1195	21.1037	21.7677	23.0773	18.9934	26.2705	23.1146	21.2296	29.6617	14.4876	27.2311	16.7406	15.1154	15.7037	8.77745	17.8855	10.4807	21.0704	11.4194	19.5319	16.459	19.7583	19.9935	17.0642	23.9472	17.4091	12.5592	16.506	0.279415	50S ribosomal protein L14	PF00238(Ribosomal protein L14b/L23e)
PGSC0003DMG400005222	37.47	44.2605	40.0598	36.1719	33.5772	58.3969	12.6282	36.6571	40.251	30.0412	39.7834	31.9308	15.9717	29.236	18.0944	9.26647	12.0928	21.0459	7.69055	13.4238	18.02	22.1249	13.9082	16.6494	37.8532	19.5484	16.9811	8.50892	22.8471	11.9169	13.0077	11.9745	0.527867	Aminocarboxymuconate-semialdehyde decarboxylase	PF04909(Amidohydrolase 2)
PGSC0003DMG400005232	292.725	210.94	230.412	153.331	163.627	533.451	84.5723	214.334	260.218	219.516	251.977	197.447	53.3701	65.7935	43.3502	27.3174	47.5705	50.5909	66.4536	30.1256	65.5454	181.053	32.6048	59.9334	151.104	70.3185	80.0217	41.0145	94.7832	36.6724	70.1186	39.3243	0.852717	Peptidyl-prolyl cis-trans isomerase	PF00160(Peptidyl-prolyl cis-trans isomerase, cyclophilin-type)
PGSC0003DMG400005246	88.6272	173.035	179.892	121.831	95.0316	280.417	54.4975	195.609	228.077	143.073	163.913	135.498	22.4955	166.971	26.0148	23.2453	12.2118	119.83	29.9144	8.73928	82.1966	75.4011	38.2542	50.3016	171.159	65.3855	49.5627	11.8	61.3514	18.1779	22.5728	12.0006	0.800719	Pterin-4-alpha-carbinolamine dehydratase	PF01329(Transcriptional coactivator/pterin dehydratase)
PGSC0003DMG400005247	12.9484	19.1604	21.3661	11.9149	10.7725	16.2678	16.236	15.8108	25.4895	25.2762	20.17	14.2638	10.6322	0.969287	8.51	5.70571	6.67886	3.12796	0.589007	3.97582	4.94682	5.86957	3.20656	2.79347	5.15624	12.263	8.31709	3.50279	12.2919	4.79947	5.8229	3.59865	0.695737	Superoxide dismutase	PF02777(Manganese/iron superoxide dismutase, C-terminal) PF00081(Manganese/iron superoxide dismutase, N-terminal)
PGSC0003DMG400005252	28.6629	30.6991	29.779	18.9893	51.2991	20.2905	41.7659	28.0346	28.3371	26.406	25.3266	32.0889	58.7444	14.2021	43.548	42.9871	40.0425	36.6057	23.6827	51.9755	22.5423	32.6193	29.8764	33.8433	16.9064	35.7179	30.3285	39.1731	40.2202	72.569	34.0697	39.5773	0.358704	Sec10	PF07393(Exocyst complex component Sec10)
PGSC0003DMG400005253	16.1409	27.0623	25.0913	18.069	29.4386	11.2809	10.2164	20.5266	18.9102	22.5301	23.4477	20.9945	16.4651	7.47727	29.2828	10.0814	18.1685	15.6726	6.03384	11.6968	16.3341	14.7555	11.0676	15.394	14.2403	28.4046	26.2693	16.571	28.3932	17.4443	15.5267	12.9298	0.364135	Conserved gene of unknown function	NA
PGSC0003DMG400005256	23.1899	20.0855	23.5665	28.2133	15.2407	12.2297	41.997	22.0994	30.6105	28.9761	24.7328	24.8322	33.1579	27.7091	31.5661	53.3524	32.1446	37.1196	33.3711	32.6836	26.2569	27.9518	18.0654	28.9578	18.3853	23.9073	35.8637	40.4181	18.3245	34.9848	30.5875	34.3137	0.295666	ATP synthase subunit delta', mitochondrial	PF02823(ATPase, F1 complex, delta/epsilon subunit, N-terminal)
PGSC0003DMG400005258	66.5431	87.8935	89.8713	55.7541	176.861	76.8261	266.28	92.4706	104.497	87.233	85.7575	67.2778	137.13	27.8702	89.4913	164.52	116.757	44.7748	15.8984	52.3264	36.0953	43.0346	31.3392	66.738	50.4103	54.9285	43.976	24.6028	55.5863	154.886	89.8501	86.7226	0.631979	GTP-binding	PF04548(AIG1)
PGSC0003DMG400005271	76.196	25.7692	29.468	27.5622	11.4878	32.9669	9.80767	22.4386	34.7957	26.5952	36.4808	34.9741	15.0302	19.2353	29.7563	7.56952	11.9232	37.0087	29.2999	29.142	41.2997	72.1386	27.7003	37.5657	26.7658	23.4101	35.2389	30.6639	26.1287	12.6534	28.3476	20.8932	0.506356	NADH dehydrogenase	NA
PGSC0003DMG400005277	31.8134	58.1499	55.4334	7.78654	25.2364	18.7202	99.7371	53.3802	142.246	108.038	90.8802	69.4997	75.6553	53.635	57.2907	79.6315	66.3886	99.6831	247.729	41.7887	56.9724	30.3884	19.4524	76.1698	49.9486	53.5697	52.1596	113.185	61.379	13.2729	37.163	34.6502	0.701011	Conserved gene of unknown function	NA
PGSC0003DMG400005293	18.1195	26.2795	25.5297	24.8322	22.6792	21.9517	42.9477	27.6065	19.4765	16.8071	22.1809	22.5008	29.2875	8.97285	29.3573	5.32721	10.7629	17.5451	11.0471	17.7064	11.9183	12.9777	10.7577	12.8739	14.2213	24.2543	23.8006	32.0879	19.1972	11.7114	13.1782	10.7493	0.420775	Conserved gene of unknown function	NA
PGSC0003DMG400005301	17.6153	25.9129	21.0505	23.2053	30.3138	13.6346	16.7601	20.0636	26.5357	24.6734	22.7449	22.6301	17.9079	14.1552	22.4753	13.3824	19.0525	19.9241	37.4343	17.8854	25.0042	16.9228	21.4695	25.3256	17.3599	32.6314	23.2629	20.847	24.7439	20.1707	18.2739	18.2592	0.245724	Serine/threonine-protein phosphatase	PF00149(Metallophosphoesterase)
PGSC0003DMG400005305	10.5442	19.7591	17.8496	14.5489	20.3841	5.30791	41.513	17.9646	22.5588	26.0311	18.1736	19.1862	19.268	8.02841	16.5195	13.0467	10.9035	20.3323	13.297	13.812	15.2494	7.84229	17.5355	22.5444	6.80802	17.7219	11.8091	6.90823	17.7711	20.2659	16.8772	20.2916	0.414683	Conserved gene of unknown function	PF12579(Protein of unknown function DUF3755)
PGSC0003DMG400005329	9.38309	15.7014	14.2238	10.7161	26.6862	6.67696	20.1957	14.2087	15.6483	20.8617	18.1218	16.3745	16.1759	5.34944	36.336	25.9285	13.1224	22.9368	7.45943	18.4064	8.95084	6.611	10.5676	18.4124	8.29588	22.1232	16.2512	8.43506	23.6069	26.5131	24.5963	26.6424	0.449168	WRKY transcription factor	PF03106(DNA-binding WRKY) PF10533(Transcription factor, WRKY, Zn-cluster)
PGSC0003DMG400005346	7.39505	10.604	11.2616	6.09474	12.96	8.56313	20.4833	9.99692	11.6768	8.32909	8.77079	10.1831	25.3175	14.0596	14.1865	7.7869	8.74436	20.9768	8.17425	20.2661	9.59318	7.72457	25.6286	12.2429	9.5928	19.7741	17.0522	14.2007	17.8718	16.8272	13.7788	17.1743	0.400932	Conserved gene of unknown function	NA
PGSC0003DMG400005347	6.75689	12.4628	11.77	5.53269	13.0102	4.25714	10.859	9.67118	9.26127	12.2652	9.21932	10.2463	16.2248	6.25905	17.7341	10.1181	13.851	16.25	12.1129	11.8501	10.6664	8.00587	10.912	13.8598	5.67779	15.0727	11.4886	12.3054	15.9885	17.1315	18.8892	18.5181	0.328624	Peroxisome assembly factor-2	PF00004(ATPase, AAA-type, core) PF00004(ATPase, AAA-type, core)
PGSC0003DMG400005353	35.2094	34.4296	38.6302	20.3573	45.261	21.9488	29.5862	22.6532	33.3612	31.8729	31.2334	29.322	28.4583	8.81798	42.3222	18.35	28.7036	29.1399	18.2449	34.5121	30.2541	32.3855	26.283	39.3886	14.9397	48.9966	40.6519	41.2269	50.919	38.5829	36.0687	36.8977	0.303953	Alpha-glucosidase	PF01055(Glycoside hydrolase, family 31)
PGSC0003DMG400005358	24.3023	31.9085	27.2961	33.126	53.155	14.3145	39.0141	40.4218	28.9479	23.2266	29.6733	27.4686	39.1132	15.9187	13.2751	10.7904	30.0414	19.6375	5.3892	21.3316	9.89062	23.8704	34.5883	8.55613	27.3856	32.7868	22.6055	13.3235	28.6934	11.4639	7.75506	22.945	0.462119	Senescence-associated protein	PF00335(Tetraspanin)
PGSC0003DMG400005361	32.3492	49.3804	43.6382	21.1249	10.976	80.9553	21.4983	34.4123	72.374	48.5843	32.654	35.7581	19.171	36.135	16.2307	69.5675	150.779	47.1226	5.43621	108.165	46.4706	127.083	185.397	17.3318	33.0128	65.4298	43.5338	79.2025	152.457	33.0421	25.3653	27.0703	0.805785	Calreticulin	PF00262(Calreticulin/calnexin)
PGSC0003DMG400005367	4.66138	17.3782	12.4486	11.3545	17.9723	4.23228	19.7027	16.12	17.0409	19.6595	13.0348	11.8381	18.8843	13.6843	14.9183	12.4135	10.0849	17.0271	19.7182	4.65331	14.5663	5.06681	4.94754	8.62035	17.19	16.597	12.2836	8.77675	16.2132	14.7669	10.1839	9.70098	0.370728	Nucleic acid binding protein	NA
PGSC0003DMG400005371	8.82679	11.3287	12.286	6.01443	18.9693	8.33855	8.81319	11.9312	7.61582	9.02034	11.1333	12.6673	13.5253	22.6969	16.0833	6.52197	11.2052	17.4788	10.2796	8.92994	11.253	10.4834	13.0668	12.2772	17.2871	14.7202	12.1281	10.8511	14.8952	13.8748	12.7202	11.1217	0.298824	Acyl-CoA thioesterase	PF03061(Thioesterase superfamily)
PGSC0003DMG400005374	16.2523	20.0186	19.4784	7.89124	17.3605	8.10494	14.0677	16.4433	12.6442	13.8421	17.1962	16.0998	15.1332	4.18937	16.0769	7.87295	13.6844	13.6425	4.01517	11.0014	12.283	9.56703	9.75191	14.7942	8.81266	17.7252	13.6299	8.01548	17.6857	17.6003	15.8203	13.9494	0.319214	Pentatricopeptide repeat-containing protein	PF01535(Pentatricopeptide repeat) PF01535(Pentatricopeptide repeat) PF01535(Pentatricopeptide repeat) PF01535(Pentatricopeptide repeat) PF01535(Pentatricopeptide repeat)
PGSC0003DMG400005385	24.5599	27.1488	22.1142	16.988	21.9928	11.0984	17.5438	21.341	22.5291	22.9959	25.4392	20.8739	21.1121	7.25669	21.2417	9.96406	15.8728	17.2456	6.1283	20.6086	12.3434	15.2135	10.9255	14.594	16.6603	19.0015	16.6451	10.194	20.5799	12.1511	15.8233	12.4283	0.314049	40S ribosomal protein S7	PF01251(Ribosomal protein S7e)
PGSC0003DMG400005406	25.2117	35.1164	27.1275	17.0247	43.134	18.6285	110.32	28.0977	13.4355	22.9569	27.9463	26.5197	24.0576	9.58623	30.3978	12.0351	32.671	23.8489	10.1913	31.2602	16.48	17.1216	14.9806	34.2919	16.0037	30.781	24.9097	17.1127	29.5363	35.9127	23.409	16.5965	0.657237	Peptidyl-prolyl cis-trans isomerase	PF00160(Peptidyl-prolyl cis-trans isomerase, cyclophilin-type)
PGSC0003DMG400005408	23.6081	42.385	38.7438	26.3213	54.8411	31.515	92.7974	52.317	76.3453	48.4187	41.6772	45.928	114.511	62.1741	112.723	217.039	85.1777	165.929	64.1723	60.8416	87.8311	97.0374	51.3565	163.263	42.73	14.5652	16.4035	9.21287	23.259	124.768	71.0448	94.626	0.682113	Transcription factor	NA
PGSC0003DMG400005454	15.1041	9.93511	10.026	12.031	10.1232	10.0948	7.4808	9.78182	10.0051	10.3353	11.6339	10.5371	9.09652	6.09498	13.2402	5.12482	8.21485	10.7111	5.29562	12.9729	7.35639	13.8452	11.56	18.1274	6.60602	6.40307	8.67406	6.50365	10.6896	8.25239	8.85831	9.54233	0.293406	Histone deacetylase hda2	PF02148(Zinc finger, UBP-type)
PGSC0003DMG400005456	9.35087	16.304	15.0691	41.7061	19.9698	7.36952	50.8559	105.223	20.1398	22.9009	32.64	51.7435	18.3158	13.8238	49.1106	79.845	99.3929	20.9285	34.3114	259.035	17.321	8.54996	37.2871	30.727	26.0401	38.7122	31.3538	52.7675	31.0266	22.118	10.5822	21.1087	1.15005	Protein phosphatase 2c	PF00481(Protein phosphatase 2C, N-terminal)
PGSC0003DMG400005459	26.7179	51.4713	51.6541	32.1209	57.6716	30.1693	78.3734	46.0163	49.627	60.1057	53.3238	57.6241	76.9071	91.4644	35.056	42.5604	45.6208	47.7124	62.7081	31.3704	92.7302	30.7808	94.8571	35.5634	76.6068	75.0219	58.4904	68.2011	60.852	53.6507	51.5278	44.9089	0.339655	Progesterone 5 beta-reductase	PF01370(NAD-dependent epimerase/dehydratase)
PGSC0003DMG400005465	63.2352	75.7556	58.3673	63.198	144.978	76.5834	106.384	60.6728	92.2857	110.141	65.1568	50.1656	52.2807	130.439	157.519	69.7337	140.249	85.6686	175.363	78.0261	111.96	99.6193	136.403	104.709	134.39	118.975	99.2303	99.6737	77.3437	66.6292	78.3227	82.6124	0.342241	Cytochrome b5	PF00173(Cytochrome b5)
PGSC0003DMG400005466	16.5127	16.013	16.1651	16.9545	6.53082	9.32938	12.4006	20.7161	25.7932	27.0647	22.6546	21.3913	15.3945	3.98447	24.9592	27.9288	23.8114	20.1316	22.8145	11.2954	22.2839	12.3097	11.3592	11.9211	7.71263	10.5492	9.85893	4.78465	17.958	33.9175	14.5459	12.3496	0.440386	Ubiquitin fusion protein	PF00240(Ubiquitin) PF01020(Ribosomal protein L40e)
PGSC0003DMG400005469	23.6028	37.4926	40.4521	31.5439	39.0958	18.6653	32.4037	40.0871	37.9215	42.8982	37.4716	37.8316	36.7982	25.0908	38.296	30.389	34.1858	50.1098	43.2356	37.548	40.7616	21.9014	28.2129	31.4099	30.0356	49.0675	37.0978	35.529	36.9699	51.4991	37.5306	38.2103	0.209348	26S proteasome regulatory particle chain RPT6	PF00004(ATPase, AAA-type, core)
PGSC0003DMG400005472	2.53969	1.87221	1.07495	0.693689	1.44035	0.322934	0.654725	1.30536	0.108614	0.0322765	0.485503	0.296686	0.294921	0.551225	1.07094	0.904541	0.516965	3.811	2.08582	0.955892	10.0483	0.858059	18.0573	0.712952	2.12613	1.98993	0.886104	0.385594	1.92042	5.21469	0.125284	1.79601	1.71514	HD-ZIP	PF00046(Homeobox) PF02183(Leucine zipper, homeobox-associated)
PGSC0003DMG400005489	15.7128	21.3497	18.7218	5.79583	23.7899	12.5037	34.0043	15.7156	33.1231	17.4283	23.3738	25.387	43.7121	11.3181	26.7018	22.1579	23.2555	28.5568	10.887	15.6243	15.5317	12.1556	15.0273	18.9201	11.5417	35.1314	29.8906	21.4455	35.6814	40.6671	28.0307	36.3135	0.421542	Eukaryotic translation initiation factor 2 family protein / eIF-2 family protein	PF00009(Protein synthesis factor, GTP-binding) PF11987(NULL) PF03144(Translation elongation factor EFTu/EF1A, domain 2)
PGSC0003DMG400005495	24.4917	34.9917	30.5999	19.8604	17.3555	4.49417	20.6361	25.7309	31.9945	34.5495	34.3215	32.2369	25.7573	10.8983	18.9055	22.2779	36.5193	16.2828	11.0826	20.3786	17.4483	23.1672	15.3766	27.3555	13.825	26.5829	20.2592	12.9062	26.3921	10.2619	15.2461	8.62119	0.396226	Conserved gene of unknown function	PF00326(Peptidase S9, prolyl oligopeptidase, catalytic domain)
PGSC0003DMG400005507	113.251	74.0866	78.8342	84.8301	238.09	106.47	26.8192	53.5952	67.6096	59.3688	76.0439	92.1759	41.142	99.4802	251.407	41.5451	86.9637	42.6969	95.6805	106.058	141.862	143.234	15.5234	60.7059	90.5911	38.503	43.7274	62.421	31.5268	29.9241	28.3284	29.5442	0.683551	Delta-12 fatty acid desaturase	PF00487(Fatty acid desaturase, type 1) PF11960(Protein of unknown function DUF3474)
PGSC0003DMG400005514	17.7936	39.3713	40.6915	21.381	35.2463	22.7626	39.5	42.3131	65.2838	46.3923	44.1533	32.006	34.1692	18.5251	22.5912	34.0787	26.3803	27.4331	10.5187	13.1091	15.1587	16.5301	9.03704	13.5046	23.3455	29.5746	22.3655	18.5729	34.6145	23.1477	24.2863	19.3454	0.448354	Glycine-rich protein	NA
PGSC0003DMG400005527	67.8321	45.4128	41.6229	28.7237	51.5071	50.9435	70.7965	37.4673	69.347	59.4385	41.5798	45.3798	64.3181	18.5306	44.7508	43.8564	22.5211	63.6464	61.5678	65.0637	36.1895	70.5982	74.7605	122.33	21.9148	20.924	27.0158	22.5822	31.1305	42.0136	30.1821	39.6253	0.454835	GRF domain class transcription factor	PF05030(SSXT)
PGSC0003DMG400005540	27.463	30.5235	26.7018	17.2359	33.0453	9.89661	11.7544	16.5016	15.5594	15.4267	22.3377	22.751	20.4186	4.81543	25.7188	12.21	28.8905	13.0367	9.02013	20.3125	9.51402	24.8535	9.52937	9.08579	14.9789	28.5868	32.1076	27.5615	22.8711	13.9475	15.1452	7.93824	0.431317	TCH	PF00036(EF-hand) PF00036(EF-hand)
PGSC0003DMG400005545	27.2295	33.6341	39.2061	36.2407	53.1382	10.2017	246.595	76.4892	51.8799	40.8579	32.9472	35.0212	278.874	289.36	46.3237	114.543	44.8869	87.9393	40.028	69.3786	19.7349	28.7232	76.2554	57.2726	141.136	38.8677	39.8598	65.7515	43.4866	42.8656	15.8136	33.1671	1.00981	GAL83	PF04739(5-AMP-activated protein kinase, beta subunit, interaction domain)
PGSC0003DMG400005562	13.9319	23.4254	21.6173	17.1504	41.8314	18.1047	35.1119	26.6204	23.4718	27.409	18.3544	23.7678	32.3551	17.8451	33.1777	23.4975	22.2338	31.1727	32.6416	21.752	23.9739	16.4912	27.5949	28.5642	20.2783	19.9964	17.1065	15.2483	23.9553	24.6509	19.7061	19.1651	0.271139	SIT4 phosphatase-associated family protein	NA
PGSC0003DMG400005571	145.3	113.12	114.768	39.495	70.9118	53.551	105.821	104.451	165.959	176.184	141.276	124.648	120.477	87.8013	141.26	104.488	90.7892	126.573	158.539	82.4455	101.61	99.644	61.3717	126.878	87.3092	93.7681	102.565	92.0618	77.6683	69.3263	92.8277	78.2943	0.307644	NADH dehydrogenase	NA
PGSC0003DMG400005593	22.5538	35.2168	40.7159	24.5993	34.5592	24.6421	25.2625	40.4209	47.329	42.9963	36.9275	34.1767	47.9038	51.518	37.9193	39.7659	21.0075	60.8522	34.4837	21.8937	36.8072	16.8895	37.0394	53.0828	28.3464	51.6544	42.6195	28.2172	47.6237	69.6654	39.5166	48.6431	0.317095	Regulator of chromosome condensation/beta-lactamase-inhibitor protein II	NA
PGSC0003DMG400005594	29.8949	42.7114	42.741	35.528	32.2429	11.8633	49.7048	28.5379	38.9866	63.5964	39.5591	39.9191	68.4477	34.8249	39.7182	33.873	63.3893	38.0938	25.412	71.5205	23.907	39.9849	33.1914	35.8232	33.769	37.4455	40.158	34.3609	59.253	27.6493	22.4484	25.6607	0.351792	Ubiquitin carrier protein	NA
PGSC0003DMG400005597	22.7161	44.2472	41.9337	74.3276	92.136	12.6822	71.0004	88.409	51.2918	49.2705	51.1506	65.9493	107.552	123.447	52.0478	35.9435	75.7691	90.2162	124.439	62.1544	42.8272	16.6688	75.0084	93.3259	89.6113	44.473	47.1993	54.5681	39.7233	33.5029	16.7542	39.4087	0.490703	MTD1	NA
PGSC0003DMG400005602	54.9303	73.7097	70.6565	89.9254	77.4339	15.8635	20.8257	42.8897	51.9966	85.9562	98.6857	78.653	61.418	18.1902	115.772	343.28	272.282	49.1131	159.563	67.0708	109.731	102.857	26.9382	124.482	21.897	42.8064	39.4643	35.5772	37.339	88.2346	270.003	178.58	0.852325	Glucose-6-phosphate/phosphate translocator 1, chloroplast	PF03151(Protein of unknown function DUF250)
PGSC0003DMG400005609	49.8275	87.8644	80.4331	53.7103	185.798	38.4872	115.008	73.0565	63.2541	94.413	86.3727	85.9534	136.633	54.0158	120.396	120.641	140.772	88.0551	95.8907	95.1802	92.1237	58.3878	57.8851	80.2848	56.0149	67.789	58.0284	41.2853	65.4219	125.403	107.495	85.643	0.380513	Serine-threonine kinase receptor-associated protein	PF00400(WD40 repeat, subgroup) PF00400(WD40 repeat, subgroup) PF00400(WD40 repeat, subgroup) PF00400(WD40 repeat, subgroup) PF00400(WD40 repeat, subgroup) PF00400(WD40 repeat, subgroup)
PGSC0003DMG400005610	12.1588	15.6218	8.44941	6.6263	20.8652	12.3538	26.8381	12.4346	11.7917	16.5585	9.30773	13.2014	18.7748	18.9012	18.4257	25.6547	21.6486	19.6605	19.9658	15.7207	25.1843	12.4532	26.2281	25.9807	12.7672	21.0372	17.8833	19.0423	21.0422	33.908	22.7252	25.9903	0.341905	Brca1-associated protein	PF07576(BRCA1-associated 2) PF02148(Zinc finger, UBP-type) PF00097(Zinc finger, C3HC4 RING-type)
PGSC0003DMG400005611	46.9887	38.374	57.7385	42.8949	47.8473	7.83	35.7045	26.6098	40.3795	75.2909	51.5551	58.5488	44.3266	16.3634	78.484	18.6657	39.545	31.9487	14.6724	47.1869	15.72	23.2507	13.348	63.2851	24.2227	37.5085	27.6697	85.5985	8.92402	12.3666	75.6119	45.038	0.547788	Esterase/lipase/thioesterase family protein	PF12146(NULL)
PGSC0003DMG400005612	39.3538	36.8411	46.9936	26.3948	12.4796	60.7657	25.2979	33.5982	29.8763	44.083	40.9709	41.4659	24.0037	19.3658	20.655	77.5761	52.1758	36.6228	57.7817	30.71	78.2597	31.1749	54.8667	37.7101	30.8298	112.927	58.9729	129.728	38.958	27.0383	25.507	39.1404	0.573999	Plastidic ATP/ADP-transporter	PF03219(NULL)
PGSC0003DMG400005617	12.7335	15.8821	13.94	12.3877	22.2266	9.43026	22.534	12.3684	11.1144	12.6199	13.1268	14.3744	18.1688	3.74573	20.7746	12.26	15.0191	17.1921	14.771	17.6343	14.1579	11.317	18.0996	17.012	6.6403	13.5947	11.2934	8.90121	13.8028	23.8174	15.3884	19.9458	0.307768	Zinc ion binding protein	PF07967(Zinc finger, C3HC-like)
PGSC0003DMG400005625	9.09063	14.4216	16.7366	12.1385	16.9436	7.22207	21.4078	11.5328	15.9227	13.8422	12.5185	13.4841	12.4672	13.7725	18.9447	7.67087	7.78458	20.2782	25.2364	12.5222	28.7454	10.5034	29.3814	18.9097	15.7957	11.6996	8.39585	5.50519	11.1136	8.19463	12.0752	9.96665	0.418437	Conserved gene of unknown function	PF07792(Protein of unknown function DUF1630)
PGSC0003DMG400005627	105.453	92.5295	66.2888	61.2879	272.89	445.959	414.388	119.562	122.083	92.2029	93.5999	102.669	262.661	680.48	107.238	55.03	37.962	262.011	58.3387	57.4665	83.2024	176.746	145.796	123.171	281.561	58.3365	79.4506	34.3697	71.2497	124.335	62.8195	118.82	0.925881	Conserved gene of unknown function	PF02617(Adaptor protein ClpS, core)
PGSC0003DMG400005628	90.981	69.0548	90.6174	47.8728	21.7334	43.4426	76.4309	83.4938	73.7647	75.9057	95.4506	87.4285	70.3437	154.1	5.30321	24.7348	20.4248	255.466	13.6161	65.5842	45.7936	211.537	88.5863	52.0623	110.114	19.9226	26.258	4.62649	26.7918	16.4865	135.165	68.3384	0.798204	Aspartic proteinase nepenthesin-1	PF00026(Peptidase A1) PF00026(Peptidase A1)
PGSC0003DMG400005642	322.997	448.661	575.945	280.873	358.492	164.44	319.526	381.071	498.493	516.176	600.925	443.579	415.558	132.374	417.643	424.861	331.093	319.309	112.043	238.206	154.129	242.62	87.3498	201.641	323.661	321.769	309.326	175.409	355.85	279.311	401.567	185.924	0.409329	40S ribosomal protein S7	PF01251(Ribosomal protein S7e)
PGSC0003DMG400005643	20.5603	31.9273	29.8122	26.9385	47.0556	14.5213	65.7087	29.5697	33.9817	29.107	25.4452	27.373	47.5356	28.3668	41.0016	21.7334	29.2902	42.671	35.7369	32.1253	40.2948	20.8615	56.2272	47.1573	31.2146	51.0303	40.4353	38.2243	39.3256	37.4543	27.3344	37.377	0.313043	Amsh	PF01398(Mov34/MPN/PAD-1)
PGSC0003DMG400005646	39.9549	36.5505	37.7257	17.0716	25.38	54.4596	23.5425	33.1551	39.8512	27.4421	40.9861	30.6343	32.599	29.2269	17.2897	11.8528	11.0554	19.7115	5.23317	9.82862	10.5103	17.9948	14.2796	11.5234	31.4655	20.7651	18.9398	11.5222	22.1927	10.0596	15.1812	10.9715	0.517383	Histidyl-tRNA synthetase	PF03129(Anticodon-binding)
PGSC0003DMG400005655	31.3984	29.4021	30.2195	26.4742	26.4352	19.4482	36.2152	27.9054	24.5667	25.2265	28.3304	37.4254	30.6492	10.9288	36.6479	14.6786	28.0469	28.7646	20.5253	30.0213	30.8427	31.7728	32.1476	32.2517	16.0073	24.2505	19.7477	19.6004	21.6483	41.0372	39.7587	34.1757	0.261056	WD-repeat protein	PF00400(WD40 repeat, subgroup) PF00400(WD40 repeat, subgroup) PF00400(WD40 repeat, subgroup) PF00400(WD40 repeat, subgroup) PF00400(WD40 repeat, subgroup) PF00400(WD40 repeat, subgroup) PF00400(WD40 repeat, subgroup) PF00400(WD40 repeat, subgroup)
PGSC0003DMG400005659	74.9204	97.4866	89.9759	72.6382	125.757	36.4189	158.012	152.698	139.443	108.576	105.839	101.595	174.644	62.052	148.105	438.023	189.31	119.348	68.8137	154.074	55.9884	57.0965	69.6834	106.858	55.8911	51.5804	58.8013	30.3851	68.5054	148.77	112.279	154.175	0.654972	Pre-mRNA-splicing factor SPF27 homolog	PF05700(Breast carcinoma amplified sequence 2)
PGSC0003DMG400005661	35.548	44.5867	53.5746	37.684	55.0815	15.5189	39.0984	31.5959	37.5617	50.5906	43.2984	32.7678	41.9843	8.34835	95.3791	45.0492	92.8201	32.5405	6.21278	67.4012	15.6086	29.1144	10.4493	59.278	10.1076	207.946	189.575	101.001	257.666	50.0132	16.1514	17.877	1.02332	Conserved gene of unknown function	PF01554(Multi antimicrobial extrusion protein MatE) PF01554(Multi antimicrobial extrusion protein MatE)
PGSC0003DMG400005665	145.878	75.4505	89.2207	38.1182	76.4885	59.9677	80.649	57.3904	80.5164	86.489	90.086	80.4007	111.378	19.3066	85.3752	90.877	78.9713	44.0053	7.06319	96.3128	31.6055	98.1772	36.959	53.0548	36.4126	57.1014	59.7152	40.3778	65.0084	104.148	81.517	75.4655	0.415908	T-complex protein 1 subunit delta	PF00118(Chaperonin Cpn60/TCP-1)
PGSC0003DMG400005676	6.18723	12.9068	11.276	7.13383	14.422	4.64624	37.6293	12.9566	9.93455	11.4973	8.90069	12.2999	19.3912	9.21957	13.8583	15.5287	18.8831	14.3642	10.0637	20.5092	13.4544	5.76578	20.4082	14.466	10.1843	19.6989	10.1492	8.74671	17.4331	27.2631	10.8186	16.7395	0.473717	Leucine-rich repeat family protein	NA
PGSC0003DMG400005677	58.5182	92.7803	73.5127	58.206	128.636	75.2277	50.3415	83.5751	58.2489	53.3142	57.2827	64.2565	80.1485	29.7864	102.408	62.7216	81.5219	85.2882	56.5838	112.007	71.6501	68.8136	113.843	157.957	40.4931	74.7285	78.9844	47.4669	93.9112	131.469	93.2155	140.555	0.373374	Geranylgeranyl transferase type II beta subunit	PF00432(Prenyltransferase/squalene oxidase) PF00432(Prenyltransferase/squalene oxidase) PF00432(Prenyltransferase/squalene oxidase) PF00432(Prenyltransferase/squalene oxidase)
PGSC0003DMG400005685	13.3805	16.6055	19.2112	28.8245	21.1026	14.1721	51.3977	18.9	28.3928	24.041	20.1807	19.935	24.9242	16.9079	27.4346	19.3338	10.0997	23.4807	21.8835	21.2708	28.2355	23.5468	26.6343	19.8104	19.6355	21.896	19.2862	20.1313	21.2484	41.1454	27.9633	32.7205	0.338085	Conserved gene of unknown function	PF03168(Late embryogenesis abundant protein, group 2)
PGSC0003DMG400005696	5.65836	5.28429	6.53308	3.88016	1.63473	0.319095	1.27438	4.76801	4.47908	4.90933	5.93596	4.56288	5.01997	0.580404	4.19693	0.716045	0.867931	0.79865	2.69254	1.39179	2.27513	1.9081	0.731233	1.71357	2.6491	0.769634	0.360596	0.29031	0.576162	1.18901	6.46129	5.50951	0.757365	Hydrolase, alpha/beta fold family protein	PF00561(Alpha/beta hydrolase fold-1)
PGSC0003DMG400005701	15.5535	20.7309	15.7278	7.54243	23.5982	21.4573	7.79198	21.2851	24.9974	15.8636	17.8396	15.8669	8.16885	19.3371	2.16731	0.00727762	0.46994	7.7887	0.0056552	0.92967	3.43148	8.28827	4.87241	2.96604	17.235	3.28221	2.91971	0.192317	3.98808	0.4689	2.94445	3.45323	0.872892	Peptidyl-prolyl cis-trans isomerase B, ppib	PF00160(Peptidyl-prolyl cis-trans isomerase, cyclophilin-type)
PGSC0003DMG400005702	14.0961	51.8527	44.5891	34.2098	118.089	10.481	56.5771	76.3995	48.6127	124.722	50.0114	67.8693	37.0559	122.683	16.527	15.2083	14.4581	92.2775	62.0048	27.8967	19.1001	12.1581	11.8248	26.4199	80.5073	81.915	74.5566	49.6353	70.8593	13.7976	10.7387	14.3153	0.715632	Conserved gene of unknown function	NA
PGSC0003DMG400005704	23.5532	27.5797	23.3016	5.19762	42.8068	13.382	66.899	28.4142	39.8799	35.4567	22.059	24.1944	66.294	25.8725	49.2406	117.578	66.5687	35.4248	27.0412	42.1266	26.9976	24.4662	24.4138	35.487	22.9635	31.0694	25.9885	22.0818	31.0569	59.7148	30.5084	40.8647	0.579292	Transcription initiation factor IIE alpha subunit family protein	PF02002(NULL)
PGSC0003DMG400005709	5.25784	8.8362	8.87546	10.6281	18.4972	7.51525	60.001	19.986	10.8106	11.1339	8.98522	12.5124	43.3594	38.17	14.9565	8.75625	9.63845	24.642	12.9903	14.8043	11.9896	8.34898	20.7687	9.88249	36.0801	15.7293	9.79117	18.8651	13.6585	13.657	5.50408	7.45414	0.745298	Carboxylic ester hydrolase	PF04083(AB-hydrolase-associated lipase region)
PGSC0003DMG400005716	100.101	89.7724	93.1268	71.8187	89.5902	191.792	127.544	72.4749	176.922	165.993	89.6643	97.4342	54.1127	82.0018	63.5858	65.8675	43.9923	134.915	214.495	59.3212	102.181	164.845	97.3178	76.7023	43.3721	144.805	149.197	132.579	129.358	152.551	104.385	142.509	0.402904	Conserved gene of unknown function	NA
PGSC0003DMG400005717	31.2463	42.8405	33.7567	21.866	55.0803	40.0397	39.9989	31.9814	48.9047	96.6746	47.4704	38.3983	71.004	14.3931	134.378	144.977	107.138	60.8522	48.3327	75.5687	23.0013	106.67	14.6071	20.6029	9.16347	55.5723	61.9058	117.625	150.187	58.2315	52.16	39.1673	0.65244	NIMIN2c protein	NA
PGSC0003DMG400005722	7.91288	15.6763	14.8522	5.88676	29.3596	9.64579	12.5025	10.4297	14.4305	13.6179	11.7448	12.8365	16.6599	18.59	15.9476	5.39504	11.1383	30.6143	10.346	25.8838	13.3613	14.3587	22.4324	12.7731	14.5508	42.9742	26.4193	46.8472	29.6134	6.29539	6.69693	4.63296	0.616358	Synaptotagmin	PF00168(C2 calcium-dependent membrane targeting) PF00168(C2 calcium-dependent membrane targeting) PF00168(C2 calcium-dependent membrane targeting)
PGSC0003DMG400005723	19.3887	20.5714	19.4833	23.0671	39.7697	15.1291	19.7721	21.1302	13.2981	17.4074	21.3853	16.7765	28.6034	5.48374	37.4021	21.4187	26.5879	12.4526	15.9741	22.215	34.0301	19.7069	18.8654	15.3483	11.7335	22.8249	22.482	20.4272	24.3731	27.3741	12.3221	12.8084	0.356706	Anamorsin homolog	PF05093(Protein of unknown function DUF689)
PGSC0003DMG400005728	9.22044	15.0826	12.34	10.199	20.1114	6.53315	25.6254	14.3102	13.7079	15.0034	13.657	12.6322	19.4004	10.3821	20.0546	23.1011	17.7221	15.8181	15.9596	15.5054	11.2426	7.6493	9.64706	16.3079	10.3407	14.7254	11.533	10.911	16.8291	18.0411	13.2518	10.8804	0.305272	Elongation factor 1-alpha	PF03143(Translation elongation factor EFTu/EF1A, C-terminal)
PGSC0003DMG400005731	242.234	131.551	178.142	205.952	240.969	44.7723	68.2984	100.556	71.3541	213.932	181.874	173.383	139.609	8.68579	1475.11	151.785	295.793	36.2309	14.3219	902.756	20.2376	1341.94	5.64157	75.6879	74.0155	68.7799	58.4744	108.25	233.125	48.7047	46.7219	40.6629	1.60554	Lipid transfer protein	NA
PGSC0003DMG400005735	110.529	84.516	111.698	48.4168	60.7295	53.133	52.1598	75.6417	113.46	113.351	113.622	107.709	75.8188	63.8555	95.2531	71.9535	60.9582	96.5635	55.9074	96.9563	55.7672	93.204	77.2511	80.6095	55.0785	54.2315	65.7071	65.6315	68.8878	53.9821	96.8713	72.0519	0.277227	DNA-binding protein	PF00538(Histone H1/H5)
PGSC0003DMG400005741	10.5856	25.2907	18.1378	14.7441	27.3775	11.7064	12.1014	20.9728	20.6566	22.7859	19.1373	19.0356	24.1536	14.0613	23.8201	19.1087	9.87305	16.1358	8.9992	7.74225	9.50769	6.23367	9.85465	15.594	15.7632	12.021	11.2111	6.81421	14.2416	13.6447	14.2738	12.4669	0.371843	Protein phosphatase 2C 8	PF00481(Protein phosphatase 2C, N-terminal)
PGSC0003DMG400005745	56.2265	82.6166	49.1781	129.091	15.4884	26.0842	85.3308	339.002	35.8209	37.8614	82.1032	172.116	74.4933	160.279	39.7203	79.6747	130.94	96.399	472.847	805.62	75.0338	102.59	87.8051	151.395	127.492	101.314	116.134	368.09	45.6777	5.21058	4.71971	14.8057	1.24041	Calcium-binding allergen Ole e 8	PF00036(EF-hand) PF00036(EF-hand) PF00036(EF-hand) PF00036(EF-hand)
PGSC0003DMG400005746	80.8636	49.1518	70.4379	63.7072	64.7022	69.0261	61.1516	54.4211	104.743	91.786	69.0935	61.3293	88.7006	70.689	101.223	267.804	94.3273	107.564	95.038	150.514	50.7375	174.623	48.3911	110.076	48.2756	47.7449	50.8679	77.6947	59.5597	78.5888	69.7475	72.8026	0.522404	Spliceosome associated protein	PF00076(RNA recognition motif, RNP-1) PF00076(RNA recognition motif, RNP-1)
PGSC0003DMG400005752	23.6609	25.6839	32.1896	16.6496	31.6352	31.504	21.7405	26.0188	26.7058	24.9419	24.9798	24.2377	27.99	15.9265	23.9171	15.8892	14.1178	27.8036	23.5955	25.295	22.1958	18.8798	19.5931	22.6569	24.308	26.6733	21.1816	18.7839	25.068	31.008	21.9628	21.5063	0.195993	Amidase	PF01425(Amidase) PF07719(Tetratricopeptide TPR2)
PGSC0003DMG400005754	81.0622	61.8412	55.2683	50.189	41.8763	64.4415	36.1111	58.3716	76.4581	69.9607	60.698	61.4079	54.1377	19.7394	57.6554	33.579	25.82	39.727	55.1013	34.1398	68.9514	67.752	63.0447	45.3072	26.1581	33.2457	43.2768	27.6138	42.679	37.5885	43.1123	54.698	0.318606	Aldose-1-epimerase	PF01263(Aldose 1-epimerase)
PGSC0003DMG400005757	8.6226	12.1475	14.6228	11.1998	17.0709	8.70567	8.28823	9.19526	13.064	13.8559	13.4823	12.6548	14.5617	8.02819	15.5995	10.9026	10.5505	10.7983	8.66744	11.3243	8.49286	8.95682	6.51806	10.3473	10.1176	14.6532	13.7415	9.97336	12.5568	11.4945	9.93897	8.42561	0.229724	Surfeit locus protein	PF02104(Surfeit locus 1)
PGSC0003DMG400005758	24.4687	57.9937	43.3342	26.4671	39.2312	21.12	36.5355	53.7003	39.2183	37.3722	43.7328	44.7232	46.3464	19.8019	73.2289	20.9401	49.8862	46.6799	23.7872	31.7233	48.1377	22.978	27.9267	81.5055	31.9049	64.9086	43.4917	27.5574	71.6313	87.7178	79.4412	83.5477	0.445345	Tetratricoredoxin	PF00085(Thioredoxin domain)
PGSC0003DMG400005779	14.1386	21.5371	20.3687	7.89053	18.8756	7.37027	17.1782	16.1609	18.1467	20.1449	18.0675	15.4737	13.642	6.21127	19.5964	8.71939	13.2988	12.4916	9.5163	7.68006	11.6221	8.41327	6.30426	15.3417	14.8295	24.761	15.1982	8.53669	17.0319	11.7896	12.2929	10.898	0.353774	RRNA-processing protein UTP23	PF04900(Protein of unknown function DUF652)
PGSC0003DMG400005784	173.517	276.455	243.458	328.954	458.51	137.074	551.049	323.815	362.076	428.744	294.295	307.435	448.122	227.381	332.239	945.349	456.312	688.627	847.043	410.789	468.234	185.609	414.09	1030.12	184.138	328.688	342.743	183.864	339.048	857.283	524.51	510.274	0.535728	Ubiquitin carrier protein	PF00179(Ubiquitin-conjugating enzyme, E2)
PGSC0003DMG400005786	21.5259	20.6193	19.0644	12.4757	21.0042	12.156	20.2198	21.1523	24.2313	21.3174	19.5646	19.5853	31.2629	7.48545	31.4393	19.0122	17.1986	19.492	12.4051	14.3345	20.0372	19.5553	12.7061	22.7007	12.5549	15.067	15.4338	8.002	20.0796	18.9662	20.0456	19.9044	0.289889	Protein KTI12	PF08433(Chromatin associated protein KTI12)
PGSC0003DMG400005789	60.6843	56.1287	52.2739	52.3117	80.7802	54.2572	65.3659	52.2938	42.0952	38.4981	53.8298	62.3401	59.9916	24.2547	75.0859	44.5157	87.5037	56.6809	139.57	109.348	227.297	115.362	65.3663	135.253	60.5119	110.35	127.118	289.324	76.7808	97.6377	119.746	106.997	0.624278	Conserved gene of unknown function	NA
PGSC0003DMG400005791	27.3966	49.3614	48.9614	54.8361	32.8475	17.7874	20.458	53.3942	82.9614	93.0518	55.9635	48.9765	33.4547	87.0296	46.6585	24.9203	29.9187	77.7134	167.648	18.8248	124.689	30.8274	27.0379	56.5314	93.9416	111.529	75.4744	62.0441	80.7208	19.5942	34.2278	20.9709	0.624016	Conserved gene of unknown function	NA
PGSC0003DMG400005793	30.0501	55.5505	43.3636	31.8524	51.5341	41.1183	101.008	54.4462	37.3025	41.1725	40.776	43.9643	86.0612	31.0568	57.4895	26.2023	24.9964	63.494	32.2953	38.2055	49.7197	28.6479	54.1592	72.1908	37.9487	44.183	35.4902	25.6646	47.8354	67.3449	34.308	54.3285	0.377603	Conserved gene of unknown function	NA
PGSC0003DMG400005799	14.4012	16.2262	17.9114	8.35874	19.4407	13.1181	21.4889	14.9074	19.6402	22.3973	17.7997	19.1187	17.3072	15.9234	23.2282	18.5857	21.4597	23.3411	27.5444	19.0516	21.1989	18.535	14.6872	15.0407	16.9448	28.3896	22.1988	27.8547	23.2356	16.2616	19.9649	18.0591	0.227375	Fas-associated factor 1	PF00789(UBX)
PGSC0003DMG400005804	11.4201	12.0661	11.2412	11.6104	10.0321	10.1162	8.79847	14.3004	12.668	14.5501	13.4049	12.9187	11.8056	11.7517	10.4081	15.3894	15.9864	15.4901	12.2751	15.8392	11.8316	9.55796	20.3046	15.211	9.53072	12.5162	10.3144	7.25292	9.26377	10.7106	12.9036	13.5382	0.214019	Ubiquitin-protein ligase	PF00097(Zinc finger, C3HC4 RING-type)
PGSC0003DMG400005806	16.0604	27.3324	17.3951	27.3141	29.201	10.6883	36.1512	33.9509	17.6953	12.5388	21.6842	14.3225	19.1007	22.3423	15.8569	8.29288	9.81894	15.207	22.5547	6.73493	24.8175	8.35569	16.5044	24.7356	34.7604	26.3711	18.2093	8.66651	16.7717	21.8446	12.8626	23.7405	0.410632	Phosphomannomutase	PF03332(Eukaryotic phosphomannomutase)
PGSC0003DMG400005819	36.7102	35.0924	35.818	28.2296	52.7531	18.9201	68.0883	39.5234	36.8165	41.3081	32.5006	31.4485	51.0774	18.8241	41.2524	53.2901	46.269	31.2879	7.88602	49.5873	14.7557	33.0264	18.7812	35.0987	34.1363	36.3519	34.9415	17.2354	35.9095	74.0551	43.4524	47.3914	0.389343	RNA-binding protein nob1	PF08772(Nin one binding (NOB1) Zn-ribbon like)
PGSC0003DMG400005826	9.9177	13.9771	15.5893	17.2568	23.4411	7.796	96.571	14.9408	30.347	34.3526	20.6454	14.8599	50.9202	12.2747	78.689	50.83	79.7906	22.0585	30.3981	13.0098	21.3875	9.57395	13.0134	32.3248	10.1442	15.2336	15.6705	12.532	13.8848	17.5094	22.1781	18.4804	0.838732	Conserved gene of unknown function	PF10172(Ubiquitin ligase, Det1/DDB1-complexing)
PGSC0003DMG400005828	16.1505	22.445	22.2211	11.8303	28.8455	10.973	9.64448	19.7366	21.4127	26.1959	20.0169	20.6232	16.9793	8.75155	31.2147	21.3723	15.4036	18.7839	4.13687	17.1975	9.5254	9.73746	7.77748	11.142	15.0125	18.616	15.2491	8.65485	22.9074	24.7169	13.7069	12.6592	0.393858	WD-repeat protein	NA
PGSC0003DMG400005830	14.6398	17.479	19.3531	8.58969	11.7284	16.477	18.5799	14.0003	18.508	21.2449	17.7071	18.7834	20.9989	11.8537	18.9943	10.4003	9.41335	25.6415	8.52304	18.7383	17.564	30.8779	18.383	28.3307	9.2101	21.024	18.0803	14.4574	24.9982	21.7067	21.8654	16.2399	0.31351	Transcription factor	NA
PGSC0003DMG400005833	177.401	165.229	187.7	154.004	302.881	85.9384	227.106	115.991	125.027	146.851	166.94	156.792	246.256	86.4251	175.2	238.58	191.142	119.959	69.7968	157.719	104.089	176.567	167.251	87.4761	147.206	254.569	271.537	224.444	213.196	282.779	174.429	184.746	0.343266	Vacuolar proton ATPase subunit E	PF01991(ATPase, V1/A1 complex, subunit E)
PGSC0003DMG400005834	19.3397	37.2942	21.6392	39.8878	29.4557	8.26119	110.572	34.2646	28.4066	24.2633	43.6558	39.1122	40.3871	12.4288	54.3974	39.6194	40.3362	29.3377	63.5613	25.8841	67.1648	13.1367	19.4184	30.0165	23.7868	47.5291	36.5364	17.4534	30.8479	77.0466	72.0337	45.8482	0.563431	Conserved gene of unknown function	PF06376(Protein of unknown function DUF1070)
PGSC0003DMG400005849	5.14959	12.5726	11.2837	10.2752	22.7008	5.13052	13.1125	12.4077	9.4389	8.74196	7.8025	9.43037	8.82052	5.19431	4.75244	4.78595	4.47514	15.5827	13.3802	16.8458	7.61491	13.5856	12.3108	9.1079	5.51117	9.7977	7.0681	10.524	4.75787	7.73833	7.84206	9.107	0.429166	WD-repeat protein	PF00400(WD40 repeat, subgroup) PF00400(WD40 repeat, subgroup) PF00400(WD40 repeat, subgroup) PF00400(WD40 repeat, subgroup)
PGSC0003DMG400005851	41.1598	53.7254	73.036	33.8837	47.7225	61.4296	31.7517	49.1432	77.8363	68.1935	60.5004	47.4136	35.0613	21.1749	37.3609	32.4777	18.9959	35.0262	23.2094	20.2762	32.8702	42.329	14.938	30.2738	25.3815	57.8606	54.2717	30.7393	53.7382	25.8108	50.583	35.9167	0.396139	2,4-dihydroxyhept-2-ene-1,7-dioic acid aldolase	PF03328(HpcH/HpaI aldolase)
PGSC0003DMG400005862	149.096	87.4174	104.373	53.2292	45.0169	84.5751	34.7974	58.8095	63.2786	90.3649	98.7421	78.3954	45.3585	15.5994	51.9487	23.6557	43.0485	23.81	7.12629	57.5735	25.2745	111.305	29.0614	49.5356	52.4891	52.256	73.0913	43.2991	67.6046	25.3589	54.9029	32.2189	0.545009	60S ribosomal protein L40-1	PF00240(Ubiquitin) PF01020(Ribosomal protein L40e)
PGSC0003DMG400005888	17.8989	30.8082	28.6389	14.9041	31.8912	16.5072	46.6364	25.6919	20.3898	27.4211	22.1726	24.2154	42.1911	12.1364	37.0955	44.0733	34.7902	30.7347	15.9155	42.2888	20.2946	18.8767	28.0494	43.2994	14.969	26.9864	23.6423	20.6027	35.2212	65.7298	40.4376	49.1842	0.412381	OJ000126_13.12 protein	PF02338(Ovarian tumour, otubain)
PGSC0003DMG400005889	29.4139	43.0007	51.1515	63.327	111.549	21.0299	160.267	59.7448	84.1185	65.8777	38.8861	51.0081	193.909	38.6062	74.3131	242.479	62.3112	99.0901	55.3475	77.27	43.2179	38.6518	59.0271	115.962	29.2768	46.3083	44.0135	32.7221	46.7775	211.803	75.9886	132.581	0.707733	MRNA-decapping enzyme	PF06058(Dcp1-like decapping)
PGSC0003DMG400005895	24.5635	17.5331	16.3386	14.9863	21.4495	21.9259	10.2257	14.2583	15.9231	16.9497	17.7144	20.2663	13.701	15.8393	44.1297	5.15767	8.91286	25.9193	7.61624	19.7437	19.9987	19.4956	31.1126	30.4248	13.7939	7.7246	12.0675	7.00353	12.467	9.97575	23.6496	20.5791	0.461608	Histone deacetylase superfamily	PF00850(Histone deacetylase superfamily)
PGSC0003DMG400005903	15.6399	20.6721	22.3092	10.3855	18.8485	18.4395	21.926	20.3196	18.8097	16.7607	19.2323	20.6999	25.0052	22.086	19.5	16.1533	16.5726	33.7975	32.4665	26.4129	20.377	17.0538	30.6062	28.6255	15.5603	17.2132	14.5683	15.1131	15.8987	23.2207	20.8955	22.1566	0.259486	Serine/threonine-protein phosphatase BSL3	PF00149(Metallophosphoesterase) PF07646(Kelch repeat type 2)
PGSC0003DMG400005906	83.4444	69.7753	72.5638	72.4057	46.3427	35.3464	58.8529	53.5203	62.7304	111.336	77.2357	71.4516	46.4691	21.7129	88.3795	38.7295	75.8205	54.1351	59.4691	91.7932	57.1878	69.1219	41.8094	109.033	37.4166	185.515	251.015	126.801	144.854	56.8161	83.3414	63.6831	0.585016	Conserved gene of unknown function	NA
PGSC0003DMG400005907	24.6804	71.3825	60.2249	50.514	49.9953	26.1691	36.1668	49.4211	52.3649	55.3063	64.286	68.6451	52.0553	43.4295	72.8755	30.1956	37.8713	66.324	101.698	19.7849	66.6423	21.1395	36.6277	46.8426	50.162	70.5245	46.1904	22.9273	55.6024	49.9003	60.583	39.7045	0.363213	DNA-directed RNA polymerase II	PF03874(RNA polymerase II, Rpb4)
PGSC0003DMG400005910	14.0183	22.6081	22.0937	9.79628	25.7969	11.2672	19.8981	19.4614	17.2309	24.4343	18.5222	19.9175	43.2256	20.5068	30.5091	29.4322	19.8957	27.7665	18.7371	15.1853	17.7213	8.90896	17.8897	24.0634	17.3003	19.0394	14.8903	11.9562	19.4101	28.1692	20.9557	24.0388	0.333241	Cellular nucleic acid binding protein	PF00098(Zinc finger, CCHC-type) PF00098(Zinc finger, CCHC-type) PF00098(Zinc finger, CCHC-type)
PGSC0003DMG400005912	18.8252	30.2488	26.8294	9.53923	39.9988	13.5905	32.5931	25.3243	30.1228	31.0447	24.9581	23.2981	52.5932	15.1911	40.211	36.9768	30.0539	33.5157	11.6675	28.9405	19.2763	17.6319	22.5767	28.4643	16.9775	37.8336	31.7858	20.5941	42.5267	43.8213	22.8981	27.9418	0.362921	Structural maintenance of chromosome	PF02463(RecF/RecN/SMC protein, N-terminal)
PGSC0003DMG400005914	75.2385	57.1506	72.2366	46.0584	25.2436	71.3585	60.757	61.5067	60.9686	54.5347	64.0694	68.3991	88.5518	34.4748	36.5442	57.1375	69.3147	92.1028	34.4282	77.4554	65.7273	96.9683	98.1388	98.9245	34.4568	77.8356	87.4681	73.1273	92.5553	38.2031	55.0207	46.5979	0.32127	EIN3	PF04873(Ethylene insensitive 3)
PGSC0003DMG400005915	111.785	95.7934	107.667	71.4025	43.7778	46.0986	52.0428	108.268	93.7856	90.4634	99.1281	99.7936	116.179	127.435	53.7854	63.3118	83.986	133.055	42.5369	103.738	73.8698	88.393	160.633	102.266	85.6494	115.312	120.235	84.8185	146.579	57.8565	55.7201	62.9741	0.336362	EIL1	PF04873(Ethylene insensitive 3)
PGSC0003DMG400005916	37.282	46.3364	41.5631	39.0879	69.6409	21.3578	54.3538	70.554	144.942	42.3894	72.9969	67.4612	69.8546	35.6792	96.0986	75.0463	64.7441	62.6342	27.4499	46.6091	37.7746	25.1357	14.0167	50.9809	34.2423	99.2074	50.6925	34.9265	79.6579	61.41	52.7351	44.3879	0.473125	LSM Sm family member	PF01423(Like-Sm ribonucleoprotein (LSM) domain)
PGSC0003DMG400005919	27.1053	27.3517	22.1088	17.8525	45.9314	28.5672	16.867	20.2	24.5536	20.2431	25.5912	17.2529	24.9106	24.7063	22.3388	8.03111	14.7039	14.7038	19.1041	11.9786	13.0561	17.7952	14.1754	9.95908	29.4583	19.9272	20.4203	17.394	26.9208	13.074	10.6249	8.85818	0.38743	Molybdopterin synthase large subunit	PF02391(Molybdopterin biosynthesis MoaE)
PGSC0003DMG400005930	13.8118	18.1884	19.1867	9.99937	15.668	26.4495	23.9558	19.7551	15.281	16.422	15.9605	19.0448	21.0326	23.1157	24.1719	17.7759	28.3726	77.7844	12.7618	43.1106	25.2928	33.7	90.2933	17.9557	23.988	46.2273	30.747	17.5768	27.7123	56.0392	47.576	29.341	0.640375	BEL5 protein	PF07526(POX) PF00046(Homeobox)
PGSC0003DMG400005935	13.3598	23.9557	19.5465	9.13638	41.1492	10.9668	61.2532	21.7559	33.3568	18.4907	18.8211	18.2895	66.0512	15.1921	24.8852	23.3496	14.4908	39.38	20.4649	22.9758	19.02	11.7457	26.7636	31.732	17.0033	23.4328	20.8186	15.7868	20.5455	39.6703	16.5028	32.7008	0.528675	J domain-containing protein spf31	PF00226(Heat shock protein DnaJ, N-terminal)
PGSC0003DMG400005939	15.7675	19.2447	22.3611	8.39895	55.8125	8.08576	28.73	20.1382	16.7137	22.9232	16.7219	18.762	39.743	15.227	44.0927	20.9351	25.7597	20.7915	28.9295	27.0854	18.4899	12.8063	21.0827	17.5046	21.6451	38.3292	24.5137	31.5315	24.1038	20.0081	13.7129	19.4867	0.436217	Fk506 binding protein	PF00515(Tetratricopeptide TPR-1)
PGSC0003DMG400005947	29.7628	21.1994	24.6775	12.2939	29.8145	21.6278	16.0529	21.016	28.8194	26.1568	25.0594	28.8144	25.8884	21.0157	37.6893	20.0372	19.6236	40.0483	26.1196	41.3051	26.3602	35.355	38.6153	28.9467	18.2659	19.7671	22.8758	18.161	21.8675	28.8649	26.1633	27.1438	0.27035	Cdc2MsC	PF00069(Serine/threonine-protein kinase-like domain)
PGSC0003DMG400005955	54.2226	59.2248	69.2073	37.3715	42.9622	16.9584	31.4598	61.527	71.0013	64.3163	63.1677	62.702	40.3092	20.312	38.1899	30.4456	24.678	48.6246	48.4044	49.039	25.4816	21.3649	44.413	47.0518	25.8704	47.0627	33.6138	48.5941	36.7322	14.6195	15.9602	21.2925	0.404701	Mitogen-activated protein kinase 9	PF00069(Serine/threonine-protein kinase-like domain)
PGSC0003DMG400005962	13.1679	23.3319	23.4785	13.558	38.4261	7.98916	33.7068	18.3335	24.207	29.1872	20.8197	20.7438	32.9779	15.6465	25.298	15.5042	18.084	31.647	43.9731	16.1533	33.6831	15.229	25.2794	44.0847	15.2242	32.3747	22.3542	20.0164	25.7308	27.632	18.1143	19.5032	0.372106	Sulfhydryl oxidase 2	PF04777(Erv1/Alr) PF00085(Thioredoxin domain)
PGSC0003DMG400005965	26.7944	20.5464	27.0231	37.788	30.3813	35.166	43.9255	31.0867	47.4	40.9769	28.7924	27.17	52.252	44.8265	36.0492	57.3326	26.7685	52.8113	35.9557	54.0854	27.3245	70.1355	57.5971	31.8259	36.0027	36.6424	43.5122	85.4417	35.681	54.8928	46.2333	49.793	0.338764	Gene of unknown function	NA
PGSC0003DMG400005971	36.2018	28.0738	34.0995	27.1151	86.7873	26.7403	77.113	33.5377	57.7584	47.0473	34.1001	37.8784	91.9809	62.9285	64.0055	68.4293	29.5893	50.2324	74.5703	96.6798	29.9072	111.24	79.651	33.3625	41.2359	41.7842	43.8745	69.0668	33.6662	66.5771	53.4335	83.4978	0.431297	ATP binding protein	PF00564(Octicosapeptide/Phox/Bem1p)
PGSC0003DMG400005976	7.98824	16.0681	14.6257	7.89036	16.5148	6.04296	11.2601	14.697	18.2368	15.6808	13.5156	15.3353	15.9385	13.4062	16.5642	11.8635	17.3117	17.1942	11.6632	16.101	16.2818	6.21119	13.2149	11.3403	17.2892	26.4703	15.9633	16.1748	21.5276	23.2363	12.3515	12.725	0.299987	Chaperone protein dnaJ 15	PF00226(Heat shock protein DnaJ, N-terminal)
PGSC0003DMG400005984	19.1951	16.8311	17.1717	12.8433	27.4169	15.2849	47.301	18.0544	26.4836	24.9638	24.3338	19.9863	43.1958	8.21311	64.3248	15.0157	11.1926	15.6346	4.52253	12.1342	10.3131	15.1013	16.2375	27.4992	9.59076	9.33848	9.12352	4.06557	13.7136	15.6946	19.5151	22.6731	0.650596	Conserved gene of unknown function	NA
PGSC0003DMG400005994	305.097	196.171	243.349	175.932	174.79	181.998	79.6171	171.424	214.36	215.565	225.305	244.379	220.127	137.323	206.956	168.881	172.045	197.058	131.553	249.837	161.506	296.637	167.09	202.727	164.663	195.761	237.437	201.428	182.008	161.93	180.32	153.975	0.233808	ATP synthase subunit beta, mitochondrial	PF00006(ATPase, alpha/beta subunit, nucleotide-binding domain) PF00306(ATPase, F1/V1/A1 complex, alpha/beta subunit, C-terminal) PF02874(ATPase, F1/V1/A1 complex, alpha/beta subunit, N-terminal) PF11421(ATP synthase, F1 beta subunit)
PGSC0003DMG400006006	17.2681	17.3881	19.5041	11.6177	18.3464	14.0657	35.2491	19.6734	11.2206	10.7784	13.7151	16.3899	32.8405	10.316	26.9977	12.3751	20.921	40.6012	20.8365	23.4547	25.5334	11.5921	46.099	39.1624	13.133	19.7773	17.1241	16.3916	25.3317	43.8751	31.2729	34.7287	0.463315	DNA binding protein	PF00628(Zinc finger, PHD-finger)
PGSC0003DMG400006047	35.8975	61.1018	53.0764	57.2126	90.0191	15.1337	84.2791	102.839	51.3847	69.8394	58.9717	59.1428	108.595	17.4896	67.4488	126.535	94.6826	74.7073	38.9325	100.547	37.7687	22.7528	33.9587	77.3516	20.9243	35.0199	29.9492	15.6698	45.2673	123.598	59.6172	62.1698	0.519134	Replication factor C / DNA polymerase III gamma-tau subunit	PF08542(Replication factor C) PF00004(ATPase, AAA-type, core)
PGSC0003DMG400006049	115.702	85.6479	83.5341	89.6332	176.266	40.5914	218.005	94.5073	73.7139	81.7564	71.9488	73.0915	125.692	31.7729	110.522	154.466	105.541	65.9671	53.6006	112.164	55.1521	115.227	64.4909	146.472	45.5829	67.3646	73.2517	48.0036	70.1587	119.664	92.9397	87.0562	0.440882	Keratinocytes-associated protein 2	PF09775(Protein of unknown function KRTCAP2)
PGSC0003DMG400006061	8.87581	11.2466	9.4284	7.47148	12.713	4.65701	12.5434	10.7016	12.116	18.7949	9.08683	12.2286	9.87617	4.43662	17.4516	8.62687	10.0353	10.9415	9.61936	9.7751	12.3788	7.4517	9.08705	19.085	7.7509	14.6343	9.52581	8.46708	15.5187	12.802	13.4417	17.7903	0.327914	Prolyl 4-hydroxylase alpha subunit	PF03171(Oxoglutarate/iron-dependent oxygenase)
PGSC0003DMG400006075	30.7936	38.4162	31.5779	22.954	59.5142	27.7532	26.1308	42.1838	35.3971	41.995	34.505	37.0189	35.5053	37.5973	46.7737	6.50026	16.0825	48.6407	18.0472	24.3933	30.7931	30.1412	65.0012	43.1657	43.9668	40.592	30.248	10.7994	51.4178	62.1367	45.6242	57.6975	0.385623	CYP72A56	PF00067(Cytochrome P450)
PGSC0003DMG400006079	61.967	34.8173	43.6793	58.7624	39.1165	49.2272	59.1838	47.2576	73.7345	72.5173	48.1299	57.6262	65.521	72.6342	63.7473	83.3745	57.4761	101.89	110.438	83.2448	73.6764	144.581	100.538	109.242	43.7532	51.2327	60.8744	129.079	56.6138	71.4527	90.5357	90.7813	0.366026	UPA18	PF00168(C2 calcium-dependent membrane targeting)
PGSC0003DMG400006081	12.1704	34.8496	33.8681	18.1456	33.3075	6.43257	29.4899	37.7889	35.1676	30.7037	32.6954	35.3265	35.8481	26.488	9.19891	6.50164	8.92731	27.213	28.9093	5.27636	14.9974	24.2927	12.869	17.5535	13.3073	17.5492	7.34903	6.37351	14.0911	16.6022	51.1355	65.5366	0.606205	Conserved gene of unknown function	PF04720(Protein of unknown function DUF506, plant)
PGSC0003DMG400006083	14.957	18.0567	18.3498	10.7208	59.864	4.66052	64.5984	19.1223	28.7858	32.4473	20.6527	23.9359	28.0409	36.6897	18.338	445.361	230.701	26.5169	4.16688	117.633	5.40484	17.4991	16.3569	9.31447	31.4766	51.4473	37.6809	48.8691	30.1276	41.0168	36.3868	26.9602	1.69382	CBL-interacting protein kinase 20	PF00069(Serine/threonine-protein kinase-like domain) PF03822(NAF domain)
PGSC0003DMG400006088	17.6028	18.4966	19.5909	16.0861	29.9292	11.7687	14.0025	21.2935	22.0475	26.6985	16.368	19.114	10.9252	5.54601	30.9635	43.9748	49.2547	26.0728	28.4119	84.4408	21.2129	32.1826	88.326	18.8558	10.3572	41.9452	33.4373	59.2521	29.7296	12.1397	6.1332	18.1578	0.71181	Serine-threonine protein kinase, plant-type	PF00069(Serine/threonine-protein kinase-like domain) PF01476(Peptidoglycan-binding lysin domain) PF01476(Peptidoglycan-binding lysin domain)
PGSC0003DMG400006089	86.3206	49.4353	60.6224	62.538	110.971	96.3084	99.1009	52.5848	87.9109	96.4965	63.956	64.9403	142.066	65.6237	135.901	84.362	33.2833	164.186	64.6741	121.49	59.5069	113.448	126.088	147.219	42.4976	61.1241	64.5628	113.344	63.1302	109.243	57.3732	106.78	0.383037	Basic helix-loop-helix protein BHLH3	PF00010(Helix-loop-helix DNA-binding domain)
PGSC0003DMG400006097	223.127	166.483	164.646	145.062	220.597	218.324	88.2549	143.226	168.144	186.559	179.792	169.946	63.9288	166.95	145.521	112.542	103.963	172.728	438.95	162.127	276.404	181.572	329.745	177.006	168.532	145.039	135.543	79.7368	170.608	208.496	162.865	139.679	0.404907	GDP-mannose 3',5'-epimerase	PF01370(NAD-dependent epimerase/dehydratase)
PGSC0003DMG400006100	31.3649	61.2054	56.1246	50.683	50.4824	14.6205	35.4675	59.2787	39.7995	52.2675	58.1129	59.8162	79.6909	17.0959	160.632	210.097	211.002	78.9465	22.9952	128.76	39.1182	75.8818	29.8698	65.338	23.5477	40.9434	36.6444	15.721	57.3381	186.816	110.137	90.3695	0.76724	Restricted tev movement 1	PF01419(Mannose-binding lectin)
PGSC0003DMG400006104	42.0323	66.2089	72.4679	16.7071	73.0389	26.6372	123.861	47.753	70.4016	83.2981	77.9712	55.5032	72.8793	9.00512	69.539	115.446	70.7387	34.8246	4.57926	27.2503	30.8158	35.1312	12.5766	39.268	39.1087	77.5689	53.9221	16.7137	80.2059	55.1446	57.3566	36.9684	0.545848	MAR-binding protein	PF01798(Pre-mRNA processing ribonucleoprotein, snoRNA-binding domain) PF08060(NOSIC) PF08156(NOP5, N-terminal)
PGSC0003DMG400006106	22.0945	40.5695	39.1607	39.411	37.1104	29.3166	29.4066	49.4345	40.0328	31.9566	36.6099	40.3715	59.5812	70.6501	20.7636	22.4126	13.7407	70.715	11.2757	16.9565	25.3929	26.3633	46.9453	22.1248	50.1917	53.8431	53.5483	12.4509	62.2692	30.3715	28.3271	50.886	0.441479	Acylamino-acid-releasing enzyme	PF00326(Peptidase S9, prolyl oligopeptidase, catalytic domain)
PGSC0003DMG400006110	9.88261	29.6081	29.9637	35.1278	38.3416	8.76875	42.3696	27.1871	29.12	26.6609	31.37	29.3311	40.9199	20.3252	27.3335	39.4188	35.6104	33.5913	52.398	26.0889	27.9258	14.8628	12.4437	23.2049	26.2916	34.7961	26.0186	34.1365	24.5685	53.6029	48.4304	42.4525	0.356925	PRA1 family protein D	PF03208(Prenylated rab acceptor PRA1)
PGSC0003DMG400006122	74.5	112.448	127.115	48.9156	169.627	49.2381	122.439	109.899	156.896	129.543	92.1231	90.5492	157.744	26.8971	153.759	241.604	171.045	105.193	24.1252	119.198	50.8226	54.4312	57.6324	113.316	53.7547	111.283	90.6373	42.2397	113.328	172.833	142.261	141.38	0.470775	Pescadillo	PF06732(Pescadillo, N-terminal) PF00533(BRCT)
PGSC0003DMG400006132	10.0369	14.4528	14.1944	9.37243	58.7581	9.78489	20.183	15.6101	13.2709	10.7198	15.5322	10.8184	24.1265	14.6789	70.5595	14.3834	23.1541	21.1008	31.7708	21.572	18.5768	15.8966	21.1758	13.8614	13.1431	8.63607	8.65855	4.95728	12.4051	15.6184	12.5077	9.20809	0.746133	GRAS family transcription factor	PF03514(Transcription factor GRAS)
PGSC0003DMG400006133	19.1502	29.6583	27.6206	34.6132	27.3709	11.4611	25.6646	64.6348	37.8642	34.0626	37.8324	48.5409	26.3594	21.2025	26.8931	47.7092	42.0674	24.8347	34.3085	87.2372	20.6799	20.2062	20.28	22.7935	16.3336	31.2458	31.3798	37.4642	25.2681	15.8279	19.2173	22.8892	0.484753	DGCR	PF09751(Nuclear protein DGCR14)
PGSC0003DMG400006141	12.3691	10.7105	13.1443	9.75521	12.53	7.40317	23.2427	8.24565	11.8132	12.68	9.27891	14.267	10.9336	8.33002	17.1865	5.79906	10.1766	13.1966	12.9719	8.61322	13.2812	8.21999	16.8349	20.3802	12.5023	19.1852	14.0953	17.5807	16.1401	18.2449	14.2245	13.2177	0.310556	Ubiquitin fusion degradaton protein	PF03152(Ubiquitin fusion degradation protein UFD1)
PGSC0003DMG400006146	10.3242	18.8804	17.3141	9.79498	34.8475	6.49995	16.5136	17.2692	22.281	24.63	14.2557	17.0537	39.6283	27.308	29.3225	35.213	41.2712	28.1142	18.0205	20.8562	13.1803	9.75831	11.4932	14.955	15.6827	28.7436	19.9948	20.3463	30.602	21.0722	10.7881	14.4975	0.43826	CONSTANS interacting protein 6	PF07227(Protein of unknown function DUF1423, plant)
PGSC0003DMG400006152	29.2004	40.5264	31.4448	25.4766	42.1202	10.6337	20.8265	38.1935	31.4938	43.8691	35.6103	47.3041	30.9842	26.5755	43.482	105.279	66.1624	41.1495	29.4777	37.9633	41.7651	41.9155	23.6456	37.7227	20.3248	40.5253	39.0399	18.5013	45.894	81.894	64.7454	77.3939	0.480877	Downward leaf curling protein	PF07647(Sterile alpha motif, type 2)
PGSC0003DMG400006153	11.3313	13.4156	12.8281	6.29555	21.8454	7.50488	58.8844	16.2226	20.1874	13.5982	11.3806	12.2952	32.9314	9.83551	20.7338	16.3074	9.05195	16.0021	4.2241	12.2302	8.57103	9.3388	12.7914	16.8227	7.93861	11.2255	11.1072	7.0708	12.7287	23.2804	10.2002	21.0614	0.665162	Conserved gene of unknown function	PF01985(RNA-binding, CRM domain)
PGSC0003DMG400006156	21.0402	30.5152	29.6742	24.5012	36.0583	14.1364	24.6862	20.0537	18.5062	23.6054	25.1173	27.9067	21.806	11.9307	28.6508	11.812	28.4119	20.5798	22.1266	20.627	24.9013	16.804	19.5593	17.8701	19.0119	41.5388	31.8409	34.9174	29.7641	22.9673	22.9897	18.2317	0.28681	Prolactin regulatory element-binding protein	PF00400(WD40 repeat, subgroup) PF00400(WD40 repeat, subgroup) PF00400(WD40 repeat, subgroup)
PGSC0003DMG400006166	17.5199	21.6921	20.0691	13.086	32.3549	11.181	50.4481	19.656	32.4808	20.4493	18.8418	20.4241	34.1346	17.9513	25.509	14.3297	14.8793	29.1363	25.5839	22.4029	17.914	12.3504	21.0016	29.45	18.2788	20.6657	18.5143	13.7674	17.0804	25.0519	14.2148	19.1414	0.370332	Translation initiation factor if-3	PF05198(Translation initiation factor 3, N-terminal) PF00707(Translation initiation factor 3, C-terminal)
PGSC0003DMG400006168	8.64608	11.5564	10.8632	6.15104	15.9463	6.36902	13.7478	8.27799	12.3634	9.03301	8.37429	10.4466	12.9105	6.23276	14.8287	8.65673	13.1292	13.2358	8.92842	11.7752	10.8305	7.54304	14.9696	11.0535	5.81661	13.7588	10.3138	10.8253	12.5217	17.078	9.88556	11.5067	0.270193	Ubiquitin-conjugating enzyme E2 23	PF00179(Ubiquitin-conjugating enzyme, E2)
PGSC0003DMG400006169	40.3488	27.0315	31.7018	25.6003	26.2844	40.8976	13.6395	20.9495	29.3205	41.4487	27.9591	29.1632	13.1287	4.87728	23.1563	18.2452	23.9785	21.0154	21.1832	50.4612	35.2615	35.9695	24.2553	37.805	12.063	34.6565	27.8306	68.0401	30.3121	16.7041	15.5722	8.11334	0.466734	Chloroplast zebra-necrosis protein	PF03824(Nickel/cobalt transporter, high-affinity) PF03824(Nickel/cobalt transporter, high-affinity)
PGSC0003DMG400006170	308.003	181.82	148.81	95.295	45.1782	355.608	56.4801	203.389	80.2977	90.801	201.21	159.329	140.764	27.3631	121.801	40.3719	74.0029	101.049	12.8588	224.125	157.381	643.583	362.565	150.439	75.6445	38.6268	56.4518	22.7206	61.6296	69.7279	97.6069	52.1653	0.929824	Gene of unknown function	PF00403(Heavy metal transport/detoxification protein)
PGSC0003DMG400006175	187.829	124.049	107.948	105.713	69.4438	326.516	59.7138	136.782	111.855	111.607	153.844	144.228	64.5318	156.491	76.2933	19.209	32.4756	109.79	118.691	40.028	131.435	167.241	111.956	96.7016	196.989	105.064	129.983	72.2885	149.631	45.9609	72.8888	53.8587	0.528665	Ascorbate peroxidase	PF00141(Haem peroxidase, plant/fungal/bacterial)
PGSC0003DMG400006181	31.3104	42.3252	37.218	41.4363	74.2264	18.3793	29.9948	32.623	25.6867	31.6033	41.9062	32.8187	33.5385	21.1331	36.5654	28.1993	35.105	28.3756	32.1152	28.361	30.8286	23.8346	37.2025	27.0968	30.3721	40.5895	35.6104	30.9516	37.315	29.1522	30.2185	29.2052	0.281927	Conserved gene of unknown function	PF04628(Sedlin)
PGSC0003DMG400006182	18.438	21.7303	18.1391	19.8856	13.7174	5.56331	13.5344	14.7325	26.0575	22.5532	20.9277	21.0623	9.19912	7.74643	16.4765	10.0683	9.88653	12.0915	5.38186	10.1168	9.72806	12.148	4.23998	8.588	13.5807	18.3044	15.7787	11.2286	20.8288	11.3134	11.758	7.09862	0.410136	Conserved gene of unknown function	PF06916(Protein of unknown function DUF1279)
PGSC0003DMG400006184	97.0977	244.116	214.642	189.66	328.965	61.1657	785.864	226.301	162.462	245.618	202.159	204.44	432.651	134.141	282.013	386.321	236.678	256.906	324.197	118.324	344.435	116.166	95.6269	304.562	178.689	254.991	224.223	184.524	236.468	286.233	208.102	149.185	0.544261	Skp1	PF01466(SKP1 component, dimerisation) PF03931(SKP1 component, POZ)
PGSC0003DMG400006189	36.3709	52.3325	47.1593	37.7785	41.1051	38.2347	50.7392	55.8971	32.8639	41.4897	52.7306	51.5177	61.8883	44.2252	58.0662	25.3076	29.6259	46.6876	18.9151	20.2461	47.551	21.3551	82.3151	55.2357	68.2895	23.6137	17.1835	13.7356	38.2225	28.3818	58.1173	53.5907	0.38457	Rac-like GTP-binding protein	PF00071(Ras)
[truncated: 5,295 more rows]
