# Supplementary material for: The Transcriptome of the Reference Potato Genome Solanum tuberosum Group Phureja Clone DM1-3 516R44
Source: PLoS One. 2011 Oct 28;6(10):e26801. doi: 10.1371/journal.pone.0026801 (PMC3203163; doi:10.1371/journal.pone.0026801)
Supplement: Table S4 — List of modules (A1 to A18) with their corresponding gene ID, putative function as determined by BLASTX searches against UniRef100 (E-value cutoff of 1e-5), and Pfam domain/s. (XLS) [file pone.0026801.s005.xls]

## Sheet: Sheet1
Table S4. List of modules (A1 to A18) with their corresponding peptide ID, putative function as determined by BLASTX searches against UniRef100 (E-value cutoff of 1e-5), and Pfam domain/s.
Module	Peptide ID	Putative Function	Pfam domain ID
A1	PGSC0003DMG400000170	Gibberellin 20-oxidase	PF03171(Oxoglutarate/iron-dependent oxygenase)
A1	PGSC0003DMG400000549	Conserved gene of unknown function	PF04654(Protein of unknown function DUF599)
A1	PGSC0003DMG400000628	Late embryogenesis abundant protein	NA
A1	PGSC0003DMG400000891	Pit2 protein	PF05922(Proteinase inhibitor I9, subtilisin propeptide)
A1	PGSC0003DMG400000904	Gene of unknown function	NA
A1	PGSC0003DMG400001373	Phospholipase C	NA
A1	PGSC0003DMG400001503	PGmPM3	PF05512(AWPM-19-like)
A1	PGSC0003DMG400001625	Amidase	PF01425(Amidase) PF01425(Amidase)
A1	PGSC0003DMG400001671	Peptide transporter	PF00854(Oligopeptide transporter)
A1	PGSC0003DMG400001719	E3 ubiquitin-protein ligase ATL4	PF00097(Zinc finger, C3HC4 RING-type)
A1	PGSC0003DMG400002093	Seed maturation protein	PF03760(Late embryogenesis abundant protein, group 1)
A1	PGSC0003DMG400002315	Conserved gene of unknown function	NA
A1	PGSC0003DMG400002381	RNase H family protein	NA
A1	PGSC0003DMG400002412	Gene of unknown function	NA
A1	PGSC0003DMG400002660	DNA binding protein	PF00170(bZIP transcription factor, bZIP-1)
A1	PGSC0003DMG400002723	Conserved gene of unknown function	NA
A1	PGSC0003DMG400002958	Kinesin-like centromere protein	PF00225(Kinesin, motor domain)
A1	PGSC0003DMG400003241	Glucose acyltransferase	PF00450(Peptidase S10, serine carboxypeptidase)
A1	PGSC0003DMG400003812	Hydrolase	PF03372(Endonuclease/exonuclease/phosphatase)
A1	PGSC0003DMG400003888	Mannan synthase	NA
A1	PGSC0003DMG400004530	Gene of unknown function	NA
A1	PGSC0003DMG400004598	Embryonic protein DC-8	NA
A1	PGSC0003DMG400004685	Mitochondrial pyruvate dehydrogenase kinase isoform 1	PF10436(Branched-chain alpha-ketoacid dehydrogenase kinase/Pyruvate dehydrogenase kinase, mitochondrial) PF02518(ATPase-like, ATP-binding domain)
A1	PGSC0003DMG400004739	Preprolegumain	PF01650(Peptidase C13, legumain)
A1	PGSC0003DMG400005049	UDP-3-O-[3-hydroxymyristoyl] glucosamine N-acyltransferase	PF01008(Initiation factor 2B related)
A1	PGSC0003DMG400005050	Cytochrome P450 hydroxylase	PF00067(Cytochrome P450)
A1	PGSC0003DMG400005072	ATP binding protein	NA
A1	PGSC0003DMG400005270	Conserved gene of unknown function	NA
A1	PGSC0003DMG400005432	Stromal antigen	PF08514(STAG) PF08514(STAG)
A1	PGSC0003DMG400005444	Tryptophan decarboxylase	PF00282(Pyridoxal phosphate-dependent decarboxylase)
A1	PGSC0003DMG400005447	Gene of unknown function	NA
A1	PGSC0003DMG400005494	Gulonolactone oxidase	PF04030(D-arabinono-1,4-lactone oxidase) PF01565(FAD linked oxidase, N-terminal)
A1	PGSC0003DMG400005761	Gene of unknown function	NA
A1	PGSC0003DMG400005767	Gene of unknown function	NA
A1	PGSC0003DMG400005861	Gene of unknown function	NA
A1	PGSC0003DMG400006046	Conserved gene of unknown function	NA
A1	PGSC0003DMG400006342	ER glycerol-phosphate acyltransferase	PF01553(Phospholipid/glycerol acyltransferase)
A1	PGSC0003DMG400006578	Lipoprotein	PF06884(Protein of unknown function DUF1264)
A1	PGSC0003DMG400006648	Embryonic abundant protein 1	PF00477(Stress induced protein)
A1	PGSC0003DMG400006834	Lactoylglutathione lyase	PF00903(Glyoxalase/bleomycin resistance protein/dioxygenase)
A1	PGSC0003DMG400006892	60S ribosomal protein L34	PF07891(Protein of unknown function DUF1666)
A1	PGSC0003DMG400006966	Ubiquitin family protein	PF00240(Ubiquitin)
A1	PGSC0003DMG400006980	Gene of unknown function	NA
A1	PGSC0003DMG400007131	Histone H2B	PF00125(Histone core)
A1	PGSC0003DMG400007155	Anthranilate N-benzoyltransferase protein	PF02458(Transferase)
A1	PGSC0003DMG400007260	Conserved gene of unknown function	PF06775(Adipose-regulatory protein, Seipin)
A1	PGSC0003DMG400007402	Poly [ADP-ribose] polymerase	PF00644(Poly(ADP-ribose) polymerase, catalytic domain) PF08063(PADR1) PF05406(WGR) PF02877(Poly(ADP-ribose) polymerase, regulatory domain) PF00533(BRCT)
A1	PGSC0003DMG400007489	Aromatic amino acid decarboxylase 1A	PF00282(Pyridoxal phosphate-dependent decarboxylase)
A1	PGSC0003DMG400007490	Gene of unknown function	NA
A1	PGSC0003DMG400007491	Gag-pol protein	NA
A1	PGSC0003DMG400007574	Phox (PX) domain-containing protein	NA
A1	PGSC0003DMG400007809	Seed biotin-containing protein SBP65	NA
A1	PGSC0003DMG400008293	Conserved gene of unknown function	NA
A1	PGSC0003DMG400008416	Histidinol-phosphate aminotransferase, chloroplastic	NA
A1	PGSC0003DMG400008485	Major latex	PF00407(Bet v I allergen)
A1	PGSC0003DMG400008486	Major latex	PF00407(Bet v I allergen)
A1	PGSC0003DMG400008497	Embryogensis abundant protein	PF00477(Stress induced protein)
A1	PGSC0003DMG400008546	Miraculin	PF00197(Proteinase inhibitor I3, Kunitz legume)
A1	PGSC0003DMG400008737	Conserved gene of unknown function	NA
A1	PGSC0003DMG400008960	Cytochrome P450	PF00067(Cytochrome P450)
A1	PGSC0003DMG400009074	Conserved gene of unknown function	NA
A1	PGSC0003DMG400009170	Conserved gene of unknown function	NA
A1	PGSC0003DMG400009252	Gene of unknown function	NA
A1	PGSC0003DMG400009525	UDP-glucose:glucosyltransferase	PF00201(UDP-glucuronosyl/UDP-glucosyltransferase)
A1	PGSC0003DMG400009602	Hydrolase, hydrolyzing O-glycosyl compounds	PF00150(Glycoside hydrolase, family 5)
A1	PGSC0003DMG400009704	Purine transporter	PF03151(Protein of unknown function DUF250) PF00892(Protein of unknown function DUF6, transmembrane)
A1	PGSC0003DMG400009715	F3H	PF03171(Oxoglutarate/iron-dependent oxygenase)
A1	PGSC0003DMG400009747	RNA-directed DNA polymerase (Reverse transcriptase); Ribonuclease H	NA
A1	PGSC0003DMG400010069	24 kDa seed maturation protein	PF02453(Reticulon)
A1	PGSC0003DMG400010114	Methyltransferase family protein	NA
A1	PGSC0003DMG400010168	UDP-N-acetylmuramate-alanine ligase	PF02875(Mur ligase, C-terminal) PF01225(Mur ligase, N-terminal) PF08245(Mur ligase, central)
A1	PGSC0003DMG400010283	Class I chitinase	PF00187(Chitin-binding, type 1)
A1	PGSC0003DMG400010562	Conserved gene of unknown function	PF00083(General substrate transporter)
A1	PGSC0003DMG400010605	Gene of unknown function	NA
A1	PGSC0003DMG400010694	Conserved gene of unknown function	PF00098(Zinc finger, CCHC-type)
A1	PGSC0003DMG400010780	Vignain	PF00112(Peptidase C1A, papain C-terminal) PF08246(Proteinase inhibitor I29, cathepsin propeptide)
A1	PGSC0003DMG400010992	Cytochrome P450 71D7	PF00067(Cytochrome P450)
A1	PGSC0003DMG400011228	Gene of unknown function	NA
A1	PGSC0003DMG400011408	Copia-like retrotransposable element	NA
A1	PGSC0003DMG400011409	Gene of unknown function	NA
A1	PGSC0003DMG400011430	TGA10 transcription factor	PF00170(bZIP transcription factor, bZIP-1)
A1	PGSC0003DMG400011439	Group I late embryogenesis abundant protein	PF03760(Late embryogenesis abundant protein, group 1)
A1	PGSC0003DMG400011619	Aldose reductase	PF00248(Aldo/keto reductase)
A1	PGSC0003DMG400012536	Conserved gene of unknown function	NA
A1	PGSC0003DMG400012638	Acetylcholinesterase	PF00657(Lipase, GDSL)
A1	PGSC0003DMG400012661	PreproMP73	PF00190(Cupin 1)
A1	PGSC0003DMG400012855	Glycerophosphodiesterase	PF03009(Glycerophosphoryl diester phosphodiesterase) PF03009(Glycerophosphoryl diester phosphodiesterase)
A1	PGSC0003DMG400013103	DNA-binding protein	PF00505(High mobility group, HMG1/HMG2)
A1	PGSC0003DMG400013114	Pleiotropic drug resistance protein 1	NA
A1	PGSC0003DMG400013178	DNA binding protein	NA
A1	PGSC0003DMG400013181	Ubiquitin thiolesterase/ zinc ion binding	PF04780(Protein of unknown function DUF629) PF04781(Protein of unknown function DUF627) PF00443(Peptidase C19, ubiquitin carboxyl-terminal hydrolase 2)
A1	PGSC0003DMG400013441	Extracellular matrix glycoprotein pherophorin-V32	NA
A1	PGSC0003DMG400013526	Leafy cotyledon1	PF00808(Transcription factor CBF/NF-Y/archaeal histone)
A1	PGSC0003DMG400013676	CLB1	PF00168(C2 calcium-dependent membrane targeting)
A1	PGSC0003DMG400013771	Protein RDM1	PF09187(Protein of unknown function DUF1950)
A1	PGSC0003DMG400013832	Transcription factor	NA
A1	PGSC0003DMG400013909	Gene of unknown function	PF00201(UDP-glucuronosyl/UDP-glucosyltransferase)
A1	PGSC0003DMG400014233	Conserved gene of unknown function	NA
A1	PGSC0003DMG400014286	Gene of unknown function	NA
A1	PGSC0003DMG400014363	Conserved gene of unknown function	PF00078(RNA-directed DNA polymerase (reverse transcriptase))
A1	PGSC0003DMG400014385	Cell differentiation protein rcd1	NA
A1	PGSC0003DMG400014454	Glutamine synthetase	PF00120(Glutamine synthetase, catalytic domain) PF03951(Glutamine synthetase, beta-Grasp)
A1	PGSC0003DMG400014479	ZYRO0G14608p	NA
A1	PGSC0003DMG400014571	Conserved gene of unknown function	PF04842(Protein of unknown function DUF639)
A1	PGSC0003DMG400014679	PGPS/NH21	NA
A1	PGSC0003DMG400014756	Transketolase	PF00456(Transketolase, N-terminal) PF02779(Transketolase-like, pyrimidine-binding domain)
A1	PGSC0003DMG400015132	Defensin J1-2	PF00304(Gamma thionin)
A1	PGSC0003DMG400015133	Defensin	PF00304(Gamma thionin)
A1	PGSC0003DMG400015275	Aquaporin, MIP family, TIP subfamily	PF00230(Major intrinsic protein)
A1	PGSC0003DMG400015704	Conserved gene of unknown function	NA
A1	PGSC0003DMG400015723	RNase H family protein	NA
A1	PGSC0003DMG400015765	Sugar transporter	NA
A1	PGSC0003DMG400015911	RNase H family protein	PF00075(Ribonuclease H)
A1	PGSC0003DMG400016547	Gene of unknown function	NA
A1	PGSC0003DMG400016747	Transcription factor	PF04873(Ethylene insensitive 3)
A1	PGSC0003DMG400016865	Glycine-rich protein	NA
A1	PGSC0003DMG400016891	Inositol polyphosphate 5-phosphatase	PF03372(Endonuclease/exonuclease/phosphatase)
A1	PGSC0003DMG400016948	Gene of unknown function	NA
A1	PGSC0003DMG400017042	Conserved gene of unknown function	PF05278(Phospholipase-like, arabidopsis)
A1	PGSC0003DMG400017103	Root phototropism protein	PF03000(NPH3)
A1	PGSC0003DMG400017418	Alcohol dehydrogenase	NA
A1	PGSC0003DMG400017422	Gene of unknown function	NA
A1	PGSC0003DMG400017506	Gene of unknown function	NA
A1	PGSC0003DMG400017721	APUM7 (Arabidopsis Pumilio 7); RNA binding / binding	PF00806(Pumilio RNA-binding repeat) PF00806(Pumilio RNA-binding repeat) PF00806(Pumilio RNA-binding repeat) PF00806(Pumilio RNA-binding repeat)
A1	PGSC0003DMG400017751	Purine transporter	PF03151(Protein of unknown function DUF250) PF00892(Protein of unknown function DUF6, transmembrane)
A1	PGSC0003DMG400018176	Oleosin	PF01277(Oleosin)
A1	PGSC0003DMG400018724	Gene of unknown function	NA
A1	PGSC0003DMG400018741	Xyloglucan endotransglucosylase/hydrolase 8	PF00722(Glycoside hydrolase, family 16) PF06955(Xyloglucan endo-transglycosylase, C-terminal)
A1	PGSC0003DMG400018743	Zinc finger protein	NA
A1	PGSC0003DMG400018826	Gene of unknown function	NA
A1	PGSC0003DMG400019025	Zinc finger protein	PF00643(Zinc finger, B-box)
A1	PGSC0003DMG400019070	Orf147a protein	NA
A1	PGSC0003DMG400019119	Oxidoreductase	PF03171(Oxoglutarate/iron-dependent oxygenase)
A1	PGSC0003DMG400019256	Pectinesterase	PF01095(Pectinesterase, catalytic) PF04043(Pectinesterase inhibitor)
A1	PGSC0003DMG400019320	Cytochrome P450 hydroxylase	PF00067(Cytochrome P450) PF00067(Cytochrome P450)
A1	PGSC0003DMG400019354	7S globulin	PF00190(Cupin 1) PF00190(Cupin 1)
A1	PGSC0003DMG400019376	Gene of unknown function	NA
A1	PGSC0003DMG400019391	Kinesin	PF09360(Iron sulphur-containing domain, CDGSH-type)
A1	PGSC0003DMG400019424	Gene of unknown function	NA
A1	PGSC0003DMG400019538	42kDa chitin-binding protein	PF00187(Chitin-binding, type 1) PF00187(Chitin-binding, type 1) PF00187(Chitin-binding, type 1)
A1	PGSC0003DMG400019559	Stromal antigen	NA
A1	PGSC0003DMG400019709	Lipoxygenase (LOX)	PF00305(Lipoxygenase, C-terminal)
A1	PGSC0003DMG400019812	Conserved gene of unknown function	NA
A1	PGSC0003DMG400019828	Conserved gene of unknown function	NA
A1	PGSC0003DMG400019851	RNA-directed DNA polymerase (Reverse transcriptase); Chromo; Zinc finger, CCHC-type; Peptidase aspartic, active site	PF00665(Integrase, catalytic core)
A1	PGSC0003DMG400019895	Conserved gene of unknown function	PF10250(GDP-fucose protein O-fucosyltransferase)
A1	PGSC0003DMG400019976	Seed biotinylated protein 68 kDa isoform	PF02987(Late embryogenesis abundant protein, group 4) PF02987(Late embryogenesis abundant protein, group 4)
A1	PGSC0003DMG400020272	Gene of unknown function	NA
A1	PGSC0003DMG400020342	Conserved gene of unknown function	NA
A1	PGSC0003DMG400020555	PPR1 protein	PF01535(Pentatricopeptide repeat) PF01535(Pentatricopeptide repeat) PF01535(Pentatricopeptide repeat) PF01535(Pentatricopeptide repeat) PF01535(Pentatricopeptide repeat) PF01535(Pentatricopeptide repeat) PF01535(Pentatricopeptide repeat) PF01535(Pentatricopeptide repeat) PF01535(Pentatricopeptide repeat) PF01535(Pentatricopeptide repeat) PF01535(Pentatricopeptide repeat) PF01535(Pentatricopeptide…
A1	PGSC0003DMG400020633	Gene of unknown function	NA
A1	PGSC0003DMG400020698	Gene of unknown function	NA
A1	PGSC0003DMG400020793	Zinc finger, CCHC-type	NA
A1	PGSC0003DMG400020880	SET domain protein	NA
A1	PGSC0003DMG400020976	ECP63 protein	PF02987(Late embryogenesis abundant protein, group 4) PF02987(Late embryogenesis abundant protein, group 4)
A1	PGSC0003DMG400021146	Transcription factor	NA
A1	PGSC0003DMG400021205	Aminophospholipid ATPase	PF00122(ATPase, P-type, ATPase-associated domain) PF00702(Haloacid dehalogenase-like hydrolase)
A1	PGSC0003DMG400021237	Gene of unknown function	NA
A1	PGSC0003DMG400021324	Spotted leaf protein	PF04564(U box domain)
A1	PGSC0003DMG400021457	RNase H family protein	PF00075(Ribonuclease H)
A1	PGSC0003DMG400021518	Conserved gene of unknown function	NA
A1	PGSC0003DMG400021587	Oleosin	PF01277(Oleosin)
A1	PGSC0003DMG400021733	TNP2	PF02992(Transposon, En/Spm-like)
A1	PGSC0003DMG400021755	Retinoblastoma-binding protein	PF08783(DWNN domain)
A1	PGSC0003DMG400022023	Tau class glutathione transferase GSTU36	PF02798(Glutathione S-transferase, N-terminal)
A1	PGSC0003DMG400022072	UDP-glycosyltransferase	NA
A1	PGSC0003DMG400022097	Conserved gene of unknown function	NA
A1	PGSC0003DMG400022309	Membrane protein	NA
A1	PGSC0003DMG400022567	Peroxidase 72	PF00141(Haem peroxidase, plant/fungal/bacterial) PF00141(Haem peroxidase, plant/fungal/bacterial)
A1	PGSC0003DMG400022580	Gene of unknown function	NA
A1	PGSC0003DMG400023239	Gene of unknown function	NA
A1	PGSC0003DMG400023295	AP2/ERF domain-containing transcription factor	PF00847(Pathogenesis-related transcriptional factor/ERF, DNA-binding)
A1	PGSC0003DMG400023447	NAC domain protein	PF02365(No apical meristem (NAM) protein)
A1	PGSC0003DMG400023668	Trichome birefringence	PF03005(Protein of unknown function DUF231, plant)
A1	PGSC0003DMG400023706	DNA-3-methyladenine glycosylase	PF02245(Methylpurine-DNA glycosylase (MPG))
A1	PGSC0003DMG400024112	Gene of unknown function	NA
A1	PGSC0003DMG400024152	Oleosin	PF01277(Oleosin)
A1	PGSC0003DMG400024243	Conserved gene of unknown function	NA
A1	PGSC0003DMG400024244	Conserved gene of unknown function	NA
A1	PGSC0003DMG400024628	COBRA 3	PF04833(Glycosyl-phosphatidyl inositol-anchored, plant)
A1	PGSC0003DMG400024689	Lipoxygenase	PF00305(Lipoxygenase, C-terminal) PF00305(Lipoxygenase, C-terminal) PF00305(Lipoxygenase, C-terminal) PF01477(Lipoxygenase, LH2)
A1	PGSC0003DMG400024690	Lipoxygenase	PF00305(Lipoxygenase, C-terminal) PF00305(Lipoxygenase, C-terminal) PF01477(Lipoxygenase, LH2)
A1	PGSC0003DMG400024741	Lipoxygenase	PF00305(Lipoxygenase, C-terminal)
A1	PGSC0003DMG400025206	Acyltransferase	PF02458(Transferase)
A1	PGSC0003DMG400025209	Conserved gene of unknown function	NA
A1	PGSC0003DMG400025236	Gene of unknown function	NA
A1	PGSC0003DMG400025344	Gene of unknown function	NA
A1	PGSC0003DMG400025988	Non-specific lipid-transfer protein	PF00234(Plant lipid transfer protein/seed storage/trypsin-alpha amylase inhibitor)
A1	PGSC0003DMG400026083	Conserved gene of unknown function	PF03330(Rare lipoprotein A)
A1	PGSC0003DMG400026259	Oleosin	PF01277(Oleosin)
A1	PGSC0003DMG400026298	Conserved gene of unknown function	NA
A1	PGSC0003DMG400026445	Avr9/Cf-9 rapidly elicited protein 146	NA
A1	PGSC0003DMG400026485	Steroleosin	PF00106(Short-chain dehydrogenase/reductase SDR)
A1	PGSC0003DMG400026611	Conserved gene of unknown function	NA
A1	PGSC0003DMG400026612	Conserved gene of unknown function	NA
A1	PGSC0003DMG400026692	Protein translocase	PF02466(Mitochondrial inner membrane translocase complex, subunit Tim17/22)
A1	PGSC0003DMG400026786	F-box domain containing protein	NA
A1	PGSC0003DMG400026969	Aquaporin, MIP family, TIP subfamily	PF00230(Major intrinsic protein)
A1	PGSC0003DMG400027068	Conserved gene of unknown function	NA
A1	PGSC0003DMG400027372	LOB domain protein 1	PF03195(Lateral organ boundaries, LOB)
A1	PGSC0003DMG400027378	Vicilin	PF00190(Cupin 1) PF00190(Cupin 1)
A1	PGSC0003DMG400027633	9-cis-epoxycarotenoid dioxygenase	PF03055(Carotenoid oxygenase)
A1	PGSC0003DMG400027720	1-Cys peroxiredoxin	PF00578(Alkyl hydroperoxide reductase/ Thiol specific antioxidant/ Mal allergen) PF10417(Peroxiredoxin, C-terminal)
A1	PGSC0003DMG400027817	Nitrate transporter	PF00854(Oligopeptide transporter) PF06884(Protein of unknown function DUF1264)
A1	PGSC0003DMG400028446	Conserved gene of unknown function	PF06884(Protein of unknown function DUF1264)
A1	PGSC0003DMG400028447	Lipoprotein	PF06884(Protein of unknown function DUF1264)
A1	PGSC0003DMG400028527	Jp18	PF07647(Sterile alpha motif, type 2)
A1	PGSC0003DMG400028587	GPI-anchored protein II	NA
A1	PGSC0003DMG400028605	Peptidase A1, pepsin	NA
A1	PGSC0003DMG400028608	Short chain dehydrogenase	PF00106(Short-chain dehydrogenase/reductase SDR)
A1	PGSC0003DMG400028739	Oxysterol-binding protein	PF01237(Oxysterol-binding protein)
A1	PGSC0003DMG400028806	UDP-glucosyltransferase	PF00201(UDP-glucuronosyl/UDP-glucosyltransferase)
A1	PGSC0003DMG400028867	Reverse transcriptase	NA
A1	PGSC0003DMG400029248	Gene of unknown function	NA
A1	PGSC0003DMG400029293	Glycosyltransferase UGT95A1	PF00201(UDP-glucuronosyl/UDP-glucosyltransferase)
A1	PGSC0003DMG400029325	PS60 protein	PF00394(Multicopper oxidase, type 1) PF07732(Multicopper oxidase, type 3) PF07731(Multicopper oxidase, type 2)
A1	PGSC0003DMG400029343	Caleosin	PF05042(Caleosin related)
A1	PGSC0003DMG400029706	Late embryogenesis abundant domain-containing protein	PF02987(Late embryogenesis abundant protein, group 4)
A1	PGSC0003DMG400029765	Serine carboxypeptidase	PF00450(Peptidase S10, serine carboxypeptidase)
A1	PGSC0003DMG400029947	Gene of unknown function	NA
A1	PGSC0003DMG400029950	Conserved gene of unknown function	NA
A1	PGSC0003DMG400030280	Gene of unknown function	NA
A1	PGSC0003DMG400030282	Gene of unknown function	NA
A1	PGSC0003DMG400030315	Lactoylglutathione lyase family protein	PF00903(Glyoxalase/bleomycin resistance protein/dioxygenase)
A1	PGSC0003DMG400030423	Extensin	NA
A1	PGSC0003DMG400030553	ATP binding / protein kinase/ protein serine/threonine kinase/ protein tyrosine kinase/ sugar binding	PF07714(Serine-threonine/tyrosine-protein kinase) PF00954(S-locus glycoprotein) PF01453(Curculin-like (mannose-binding) lectin) PF08276(PAN-2 domain) PF11883(S-locus receptor kinase, C-terminal)
A1	PGSC0003DMG400030582	Gene of unknown function	NA
A1	PGSC0003DMG400030630	MATE transporter	PF01554(Multi antimicrobial extrusion protein MatE) PF01554(Multi antimicrobial extrusion protein MatE)
A1	PGSC0003DMG400030912	UDP-sugar transporter	PF03151(Protein of unknown function DUF250)
A1	PGSC0003DMG400030949	Late embryogenesis abundant protein	PF00257(Dehydrin)
A1	PGSC0003DMG400030959	Gene of unknown function	NA
A1	PGSC0003DMG400031066	Cysteine proteinase	PF00112(Peptidase C1A, papain C-terminal) PF08246(Proteinase inhibitor I29, cathepsin propeptide)
A1	PGSC0003DMG400031126	Non-specific lipid-transfer protein	PF00234(Plant lipid transfer protein/seed storage/trypsin-alpha amylase inhibitor)
A1	PGSC0003DMG400031133	Heat-shock protein	PF00011(Heat shock protein Hsp20)
A1	PGSC0003DMG400031181	Ubiquitin-protein ligase	PF00646(F-box domain, cyclin-like)
A1	PGSC0003DMG400031198	Cytochrome P450	PF00067(Cytochrome P450)
A1	PGSC0003DMG400031323	Conserved gene of unknown function	NA
A1	PGSC0003DMG400031794	Structural constituent of cell wall	PF01190(Pollen Ole e 1 allergen/extensin)
A1	PGSC0003DMG400031838	Conserved gene of unknown function	PF04398(Protein of unknown function DUF538)
A1	PGSC0003DMG400031871	Stress-associated protein 3	PF01754(Zinc finger, A20-type) PF01428(Zinc finger, AN1-type)
A1	PGSC0003DMG400031876	Conserved gene of unknown function	NA
A1	PGSC0003DMG400032247	Vicilin	PF00190(Cupin 1) PF00190(Cupin 1) PF04702(Vicilin, N-terminal)
A1	PGSC0003DMG400032251	Conserved gene of unknown function	PF04570(Protein of unknown function DUF581)
A1	PGSC0003DMG400032292	Conserved gene of unknown function	NA
A1	PGSC0003DMG400032829	C3HL domain class transcription factor	PF00642(Zinc finger, CCCH-type)
A1	PGSC0003DMG400033146	Gene of unknown function	NA
A1	PGSC0003DMG400033706	Gene of unknown function	NA
A1	PGSC0003DMG400033871	Conserved gene of unknown function	NA
A1	PGSC0003DMG400034550	Gene of unknown function	NA
A1	PGSC0003DMG400034668	Gene of unknown function	NA
A1	PGSC0003DMG400034953	Sodium/hydrogen exchanger	PF00999(Cation/H+ exchanger)
A1	PGSC0003DMG400036514	Succinate dehydrogenase	NA
A1	PGSC0003DMG400036516	Gene of unknown function	NA
A1	PGSC0003DMG400037381	PGmPM3	PF05512(AWPM-19-like)
A1	PGSC0003DMG400037616	Dopamine beta-monooxygenase	NA
A1	PGSC0003DMG400038238	Calcineurin B	PF00036(EF-hand)
A1	PGSC0003DMG400040632	3-ketoacyl-CoA synthase 2	PF08392(FAE1/Type III polyketide synthase-like protein) PF08541(3-Oxoacyl-[acyl-carrier-protein (ACP)] synthase III C-terminal)
A1	PGSC0003DMG400040656	Gene of unknown function	NA
A1	PGSC0003DMG400043204	Sulfate transporter	PF00916(Sulphate transporter)
A1	PGSC0003DMG400046135	Galactinol synthase	PF01501(Glycosyl transferase, family 8)
A1	PGSC0003DMG400047137	Wax synthase	PF06974(O-acyltransferase, WSD1, C-terminal) PF03007(O-acyltransferase, WSD1, N-terminal)
A1	PGSC0003DMG401000669	Pyrophosphate-dependent phosphofructokinase beta subunit	PF00365(Phosphofructokinase)
A1	PGSC0003DMG401002635	Gene of unknown function	NA
A1	PGSC0003DMG401006445	F-box	NA
A1	PGSC0003DMG401007612	Conserved gene of unknown function	PF07714(Serine-threonine/tyrosine-protein kinase) PF00560(Leucine-rich repeat) PF00560(Leucine-rich repeat) PF00560(Leucine-rich repeat) PF00560(Leucine-rich repeat)
A1	PGSC0003DMG401009997	Heat shock protein	PF00011(Heat shock protein Hsp20)
A1	PGSC0003DMG401010991	Cytochrome P450 hydroxylase	PF00067(Cytochrome P450) PF00067(Cytochrome P450)
A1	PGSC0003DMG401015193	Malate synthase	PF01274(Malate synthase)
A1	PGSC0003DMG401019255	Pectinesterase 3	PF01095(Pectinesterase, catalytic)
A1	PGSC0003DMG401021419	Conserved gene of unknown function	PF03168(Late embryogenesis abundant protein, group 2)
A1	PGSC0003DMG401024691	Lipoxygenase	PF00305(Lipoxygenase, C-terminal) PF01477(Lipoxygenase, LH2)
A1	PGSC0003DMG401025785	Gene of unknown function	NA
A1	PGSC0003DMG401026939	HVA22 e	PF03134(TB2/DP1/HVA22 related protein)
A1	PGSC0003DMG401027132	Lipase	PF04788(Protein of unknown function DUF620)
A1	PGSC0003DMG401028141	ML domain protein	PF02221(MD-2-related lipid-recognition)
A1	PGSC0003DMG402002349	Gene of unknown function	NA
A1	PGSC0003DMG402003998	MAP/ERK kinase kinase 3	NA
A1	PGSC0003DMG402008541	Gene of unknown function	NA
A1	PGSC0003DMG402011813	BZIP	NA
A1	PGSC0003DMG402012406	Protein yippee	PF03226(Yippee-like protein)
A1	PGSC0003DMG402012699	Gene of unknown function	NA
A1	PGSC0003DMG402013505	Leafy cotyledon1	PF00808(Transcription factor CBF/NF-Y/archaeal histone)
A1	PGSC0003DMG402014923	Gene of unknown function	NA
A1	PGSC0003DMG402015175	Gene of unknown function	NA
A1	PGSC0003DMG402015193	Malate synthase, glyoxysomal	PF01274(Malate synthase)
A1	PGSC0003DMG402017944	Endonuclease/exonuclease/phosphatase	NA
A1	PGSC0003DMG402019213	Gene of unknown function	NA
A1	PGSC0003DMG402024691	Lipoxygenase	PF00305(Lipoxygenase, C-terminal)
A1	PGSC0003DMG402026939	Steroleosin	PF00106(Short-chain dehydrogenase/reductase SDR)
A1	PGSC0003DMG402027132	Lipase	PF04788(Protein of unknown function DUF620)
A1	PGSC0003DMG403005658	Conserved gene of unknown function	NA
A1	PGSC0003DMG403027860	Gene of unknown function	NA
A2	PGSC0003DMG400000124	RAB11B	PF00071(Ras)
A2	PGSC0003DMG400000196	Transcription factor	NA
A2	PGSC0003DMG400000212	Triptychon and cpc	PF00249(Myb, DNA-binding)
A2	PGSC0003DMG400000367	Sugar transporter	PF00083(General substrate transporter)
A2	PGSC0003DMG400000431	Glucosyltransferase	PF00201(UDP-glucuronosyl/UDP-glucosyltransferase)
A2	PGSC0003DMG400000448	Serine carboxypeptidase III	PF00450(Peptidase S10, serine carboxypeptidase)
A2	PGSC0003DMG400000553	Auxin-induced protein 5NG4	PF00892(Protein of unknown function DUF6, transmembrane) PF00892(Protein of unknown function DUF6, transmembrane)
A2	PGSC0003DMG400000745	Geraniol 10-hydroxylase	PF00067(Cytochrome P450)
A2	PGSC0003DMG400000750	SWIB/MDM2 domain containing protein	PF02201(SWIB/MDM2 domain) PF08766(DEK, C-terminal)
A2	PGSC0003DMG400000775	Nucleic acid binding / nucleotide binding	NA
A2	PGSC0003DMG400000825	Leucoanthocyanidin reductase 1	PF05368(NmrA-like)
A2	PGSC0003DMG400000854	Conserved gene of unknown function	NA
A2	PGSC0003DMG400000867	Cytochrome P450	PF00067(Cytochrome P450)
A2	PGSC0003DMG400001033	Pis v 1 allergen 2S albumin	PF00234(Plant lipid transfer protein/seed storage/trypsin-alpha amylase inhibitor)
A2	PGSC0003DMG400001052	2S albumin	PF00234(Plant lipid transfer protein/seed storage/trypsin-alpha amylase inhibitor)
A2	PGSC0003DMG400001086	Cell differentiation protein rcd1	PF04078(Cell differentiation, Rcd1-like)
A2	PGSC0003DMG400001098	Cytochrome P450	PF00067(Cytochrome P450)
A2	PGSC0003DMG400001122	Coiled-coil protein	NA
A2	PGSC0003DMG400001229	Gene of unknown function	PF00722(Glycoside hydrolase, family 16) PF06955(Xyloglucan endo-transglycosylase, C-terminal)
A2	PGSC0003DMG400001243	Proline-rich protein	PF01190(Pollen Ole e 1 allergen/extensin)
A2	PGSC0003DMG400001322	Non-specific lipid-transfer protein	PF00234(Plant lipid transfer protein/seed storage/trypsin-alpha amylase inhibitor)
A2	PGSC0003DMG400001389	Conserved gene of unknown function	NA
A2	PGSC0003DMG400001403	Type 2 proly 4-hydroxylase	PF01549(Metridin-like ShK toxin) PF03171(Oxoglutarate/iron-dependent oxygenase)
A2	PGSC0003DMG400001627	Conserved gene of unknown function	PF01190(Pollen Ole e 1 allergen/extensin)
A2	PGSC0003DMG400001741	Conserved gene of unknown function	NA
A2	PGSC0003DMG400001746	Photosystem II D2 protein	PF00124(Photosynthetic reaction centre, L/M)
A2	PGSC0003DMG400001769	Beta-1,3-glucuronyltransferase	PF03360(Glycosyl transferase, family 43)
A2	PGSC0003DMG400001952	Conserved gene of unknown function	NA
A2	PGSC0003DMG400001986	UPF0497 membrane protein 17	PF04535(Uncharacterised protein family UPF0497, trans-membrane plant)
A2	PGSC0003DMG400002072	Tumor suppressor candidate	PF04756(Oligosaccharyltransferase complex/magnesium transporter)
A2	PGSC0003DMG400002152	Zinc finger family protein	NA
A2	PGSC0003DMG400002205	Legumain	PF01650(Peptidase C13, legumain) PF01650(Peptidase C13, legumain)
A2	PGSC0003DMG400002561	Conserved gene of unknown function	PF01344(Kelch repeat type 1) PF01344(Kelch repeat type 1) PF00646(F-box domain, cyclin-like)
A2	PGSC0003DMG400002567	COP1-interacting protein 7 (CIP7)	NA
A2	PGSC0003DMG400002752	Auxin-induced protein 5NG4	PF00892(Protein of unknown function DUF6, transmembrane)
A2	PGSC0003DMG400002772	Conserved gene of unknown function	NA
A2	PGSC0003DMG400002892	Polygalacturonase	PF00295(Glycoside hydrolase, family 28)
A2	PGSC0003DMG400003064	Conserved gene of unknown function	PF03080(Protein of unknown function DUF239, plant) PF03080(Protein of unknown function DUF239, plant)
A2	PGSC0003DMG400003066	Ring finger protein	PF00097(Zinc finger, C3HC4 RING-type)
A2	PGSC0003DMG400003080	Conserved gene of unknown function	PF00566(RabGAP/TBC)
A2	PGSC0003DMG400003294	Serine-threonine protein kinase, plant-type	PF07714(Serine-threonine/tyrosine-protein kinase)
A2	PGSC0003DMG400003308	Cytochrome P450	PF00067(Cytochrome P450)
A2	PGSC0003DMG400003403	PPR1 protein	PF01535(Pentatricopeptide repeat) PF01535(Pentatricopeptide repeat) PF01535(Pentatricopeptide repeat) PF01535(Pentatricopeptide repeat) PF01535(Pentatricopeptide repeat) PF01535(Pentatricopeptide repeat) PF01535(Pentatricopeptide repeat) PF01535(Pentatricopeptide repeat) PF01535(Pentatricopeptide repeat) PF01535(Pentatricopeptide repeat) PF01535(Pentatricopeptide repeat) PF01535(Pentatricopeptide…
A2	PGSC0003DMG400003477	Nodulin	PF01988(Protein of unknown function DUF125, transmembrane) PF01988(Protein of unknown function DUF125, transmembrane)
A2	PGSC0003DMG400003555	Zinc finger (CCCH-type) family protein	NA
A2	PGSC0003DMG400003621	Conserved gene of unknown function	PF05277(Protein of unknown function DUF726)
A2	PGSC0003DMG400003623	Pectinesterase	PF01095(Pectinesterase, catalytic)
A2	PGSC0003DMG400003706	Dehydration-responsive element-binding protein 2G	PF00847(Pathogenesis-related transcriptional factor/ERF, DNA-binding)
A2	PGSC0003DMG400003748	Peroxidase	PF00141(Haem peroxidase, plant/fungal/bacterial)
A2	PGSC0003DMG400003750	Bell-like homeodomain protein 1	PF07526(POX) PF00046(Homeobox)
A2	PGSC0003DMG400003754	Cytokinin oxidase/dehydrogenase	PF09265(Cytokinin dehydrogenase 1, FAD/cytokinin binding domain) PF01565(FAD linked oxidase, N-terminal)
A2	PGSC0003DMG400003810	Nutrient reservoir	NA
A2	PGSC0003DMG400003833	Pectinesterase inhibitor	PF04043(Pectinesterase inhibitor)
A2	PGSC0003DMG400003903	ATSMC2	NA
A2	PGSC0003DMG400003966	Conserved gene of unknown function	PF00892(Protein of unknown function DUF6, transmembrane)
A2	PGSC0003DMG400004064	Subtilisin inhibitor 1	PF00280(Proteinase inhibitor I13, potato inhibitor I)
A2	PGSC0003DMG400004070	Aspartic proteinase nepenthesin-1	PF00026(Peptidase A1)
A2	PGSC0003DMG400004072	Oleosin	PF01277(Oleosin)
A2	PGSC0003DMG400004080	Conserved gene of unknown function	PF00582(UspA)
A2	PGSC0003DMG400004123	Serine/threonine-protein kinase PBS1	PF00069(Serine/threonine-protein kinase-like domain)
A2	PGSC0003DMG400004131	Major latex	PF00407(Bet v I allergen)
A2	PGSC0003DMG400004133	LATD/NIP	PF00854(Oligopeptide transporter) PF00854(Oligopeptide transporter)
A2	PGSC0003DMG400004158	Ca2+ antiporter/cation exchanger	PF01699(Sodium/calcium exchanger membrane region) PF01699(Sodium/calcium exchanger membrane region)
A2	PGSC0003DMG400004304	Endoplasmic oxidoreductin 1	PF04137(Endoplasmic reticulum oxidoreductin 1)
A2	PGSC0003DMG400004441	Proline-rich protein	PF01190(Pollen Ole e 1 allergen/extensin)
A2	PGSC0003DMG400004456	Protein dimerization	PF04937(Protein of unknown function DUF659) PF02892(Zinc finger, BED-type predicted) PF05699(HAT dimerisation)
A2	PGSC0003DMG400004775	Cytochrome P450	PF00067(Cytochrome P450)
A2	PGSC0003DMG400004776	Cytochrome P450	PF00067(Cytochrome P450)
A2	PGSC0003DMG400004777	Cytochrome P450	PF00067(Cytochrome P450)
A2	PGSC0003DMG400004778	Cytochrome P450	PF00067(Cytochrome P450)
A2	PGSC0003DMG400004797	P-rich protein EIG-I30	PF00234(Plant lipid transfer protein/seed storage/trypsin-alpha amylase inhibitor)
A2	PGSC0003DMG400004864	Transcription factor	NA
A2	PGSC0003DMG400004959	Poly(ADP-ribose) polymerase, catalytic region	PF00644(Poly(ADP-ribose) polymerase, catalytic domain) PF12174(RST domain of plant C-terminal)
A2	PGSC0003DMG400005023	Castasterone 26-hydroxylase	PF00067(Cytochrome P450)
A2	PGSC0003DMG400005065	Anthocyanidin reductase	PF01370(NAD-dependent epimerase/dehydratase)
A2	PGSC0003DMG400005087	Gene of unknown function	NA
A2	PGSC0003DMG400005182	Zinc finger protein	PF00657(Lipase, GDSL)
A2	PGSC0003DMG400005443	Tryptophan decarboxylase	PF00282(Pyridoxal phosphate-dependent decarboxylase)
A2	PGSC0003DMG400005450	Methylketone synthase Ie	PF00561(Alpha/beta hydrolase fold-1)
A2	PGSC0003DMG400005451	Leucoanthocyanidin dioxygenase	PF03171(Oxoglutarate/iron-dependent oxygenase)
A2	PGSC0003DMG400005620	OLE-5	PF01277(Oleosin)
A2	PGSC0003DMG400005654	MFT	PF01161(Phosphatidylethanolamine-binding protein PEBP)
A2	PGSC0003DMG400005664	Glycosyltransferase	PF04577(Glycosyltransferase AER61, uncharacterised)
A2	PGSC0003DMG400005666	Conserved gene of unknown function	PF00564(Octicosapeptide/Phox/Bem1p)
A2	PGSC0003DMG400005693	Castasterone 26-hydroxylase	PF00067(Cytochrome P450)
A2	PGSC0003DMG400005696	Hydrolase, alpha/beta fold family protein	PF00561(Alpha/beta hydrolase fold-1)
A2	PGSC0003DMG400005869	PPR motif protein	PF01535(Pentatricopeptide repeat) PF01535(Pentatricopeptide repeat) PF01535(Pentatricopeptide repeat) PF01535(Pentatricopeptide repeat) PF01535(Pentatricopeptide repeat) PF01535(Pentatricopeptide repeat) PF01535(Pentatricopeptide repeat) PF01535(Pentatricopeptide repeat) PF01535(Pentatricopeptide repeat) PF01535(Pentatricopeptide repeat) PF01535(Pentatricopeptide repeat) PF01535(Pentatricopeptide…
A2	PGSC0003DMG400005986	Conserved gene of unknown function	NA
A2	PGSC0003DMG400006004	Thaumatin	PF00314(Thaumatin, pathogenesis-related)
A2	PGSC0003DMG400006062	Protein SENSITIVITY TO RED LIGHT REDUCED	PF07985(Sensitivity To Red Light Reduced-like, SRR1)
A2	PGSC0003DMG400006109	Ring finger protein	NA
A2	PGSC0003DMG400006131	RNA binding protein	PF00076(RNA recognition motif, RNP-1) PF00642(Zinc finger, CCCH-type)
A2	PGSC0003DMG400006151	Glycine-rich protein	NA
A2	PGSC0003DMG400006161	Conserved gene of unknown function	PF02714(Protein of unknown function DUF221)
A2	PGSC0003DMG400006162	Metallocarboxypeptidase inhibitor	PF02977(Proteinase inhibitor I37, carboxypeptidase A)
A2	PGSC0003DMG400006187	ATP binding protein	NA
A2	PGSC0003DMG400006386	Peroxidase	PF00141(Haem peroxidase, plant/fungal/bacterial)
A2	PGSC0003DMG400006731	Aromatic amino acid decarboxylase 1A	PF00282(Pyridoxal phosphate-dependent decarboxylase) PF00682(Pyruvate carboxyltransferase)
A2	PGSC0003DMG400006744	Auxin efflux carrier component	PF03547(Auxin efflux carrier)
A2	PGSC0003DMG400006865	DNA-damage-inducible protein f	PF01554(Multi antimicrobial extrusion protein MatE) PF01554(Multi antimicrobial extrusion protein MatE)
A2	PGSC0003DMG400006961	Chalcone isomerase	PF02431(Chalcone isomerase, subgroup)
A2	PGSC0003DMG400007068	BZIP transcription factor bZIP132	NA
A2	PGSC0003DMG400007203	Arabinosidase ARA-1	PF06964(Alpha-L-arabinofuranosidase, C-terminal) PF02018(Carbohydrate-binding, CenC-like)
A2	PGSC0003DMG400007208	BZIP transcription factor	PF00170(bZIP transcription factor, bZIP-1)
A2	PGSC0003DMG400007244	GDSL-lipase 1	PF00657(Lipase, GDSL)
A2	PGSC0003DMG400007283	Conserved gene of unknown function	PF04795(PAPA-1-like conserved region) PF04438(Zinc finger, HIT-type)
A2	PGSC0003DMG400007312	Acyltransferase	PF02458(Transferase)
A2	PGSC0003DMG400007313	Acyl-transferase	PF02458(Transferase)
A2	PGSC0003DMG400007455	ATP binding protein	PF00069(Serine/threonine-protein kinase-like domain)
A2	PGSC0003DMG400007463	Phospholipid-transporting ATPase 9	PF00122(ATPase, P-type, ATPase-associated domain) PF00702(Haloacid dehalogenase-like hydrolase)
A2	PGSC0003DMG400007825	Translation initiation factor	PF01912(Translation initiation factor IF6)
A2	PGSC0003DMG400008015	Glycogenin	PF01501(Glycosyl transferase, family 8)
A2	PGSC0003DMG400008087	Glycosyl transferase family 2 protein	PF00535(Glycosyl transferase, family 2)
A2	PGSC0003DMG400008090	Kinase	PF00069(Serine/threonine-protein kinase-like domain)
A2	PGSC0003DMG400008124	Structural constituent of cell wall	NA
A2	PGSC0003DMG400008286	Dopamine beta-monooxygenase	PF03188(Cytochrome b561, eukaryote)
A2	PGSC0003DMG400008289	Conserved gene of unknown function	PF00168(C2 calcium-dependent membrane targeting)
A2	PGSC0003DMG400008407	Zinc finger protein	PF00657(Lipase, GDSL)
A2	PGSC0003DMG400008408	Polyadenylate-binding protein	PF00076(RNA recognition motif, RNP-1) PF00076(RNA recognition motif, RNP-1) PF00076(RNA recognition motif, RNP-1) PF00076(RNA recognition motif, RNP-1) PF00658(Polyadenylate-binding protein/Hyperplastic disc protein)
A2	PGSC0003DMG400008533	Carbonyl reductase	NA
A2	PGSC0003DMG400008544	Carbohydrate esterase	PF03629(Protein of unknown function DUF303, acetylesterase putative)
A2	PGSC0003DMG400008698	Heat shock protein hsp70	PF00012(Heat shock protein 70) PF00012(Heat shock protein 70)
A2	PGSC0003DMG400008702	Gene of unknown function	NA
A2	PGSC0003DMG400008770	Gene of unknown function	NA
A2	PGSC0003DMG400008893	Conserved gene of unknown function	NA
A2	PGSC0003DMG400008979	Basic 7S globulin 2 small subunit	NA
A2	PGSC0003DMG400009073	Nodulin MtN3 family protein	PF03083(MtN3/saliva-related transmembrane protein, conserved region)
A2	PGSC0003DMG400009174	SAUR family protein	PF02519(Auxin responsive SAUR protein)
A2	PGSC0003DMG400009239	Pentatricopeptide repeat-containing protein	PF01535(Pentatricopeptide repeat) PF01535(Pentatricopeptide repeat) PF01535(Pentatricopeptide repeat) PF01535(Pentatricopeptide repeat) PF01535(Pentatricopeptide repeat) PF01535(Pentatricopeptide repeat) PF01535(Pentatricopeptide repeat) PF01535(Pentatricopeptide repeat) PF01535(Pentatricopeptide repeat) PF01535(Pentatricopeptide repeat)
A2	PGSC0003DMG400009313	Cytochrome P450	PF00067(Cytochrome P450)
A2	PGSC0003DMG400009314	Cytochrome P450	PF00067(Cytochrome P450)
A2	PGSC0003DMG400009315	Cytochrome P450	PF00067(Cytochrome P450) PF00067(Cytochrome P450)
A2	PGSC0003DMG400009316	Cytochrome P450	PF00067(Cytochrome P450) PF00067(Cytochrome P450)
A2	PGSC0003DMG400009381	NAC domain protein	PF02365(No apical meristem (NAM) protein)
A2	PGSC0003DMG400009412	UDP-glucosyltransferase	PF00201(UDP-glucuronosyl/UDP-glucosyltransferase)
A2	PGSC0003DMG400009418	Polygalacturonase QRT3	NA
A2	PGSC0003DMG400009481	Cellulose synthase	PF03552(Cellulose synthase)
A2	PGSC0003DMG400009508	Gene of unknown function	NA
A2	PGSC0003DMG400009611	Acetylcholinesterase	PF00657(Lipase, GDSL)
A2	PGSC0003DMG400009657	Conserved gene of unknown function	PF07983(X8)
A2	PGSC0003DMG400010023	Protein ASYMMETRIC LEAVES2	PF03195(Lateral organ boundaries, LOB)
A2	PGSC0003DMG400010061	Peroxidase 10	PF00141(Haem peroxidase, plant/fungal/bacterial)
A2	PGSC0003DMG400010079	B3 domain-containing protein REM16	PF02362(Transcriptional factor B3)
A2	PGSC0003DMG400010193	Transcription factor HBP-1b	NA
A2	PGSC0003DMG400010249	GDSL esterase/lipase	PF00657(Lipase, GDSL)
A2	PGSC0003DMG400010285	Ethylene response factor 10	PF00847(Pathogenesis-related transcriptional factor/ERF, DNA-binding)
A2	PGSC0003DMG400010297	11S globulin seed storage protein 2 basic chain	PF00190(Cupin 1)
A2	PGSC0003DMG400010320	11S globulin isoform 4	PF00190(Cupin 1) PF00190(Cupin 1)
A2	PGSC0003DMG400010323	11S globulin seed storage protein 2 basic chain	PF00190(Cupin 1) PF00190(Cupin 1)
A2	PGSC0003DMG400010331	Serine-threonine protein kinase, plant-type	PF00069(Serine/threonine-protein kinase-like domain) PF00560(Leucine-rich repeat) PF00560(Leucine-rich repeat) PF00560(Leucine-rich repeat)
A2	PGSC0003DMG400010578	Cytochrome P450	PF00067(Cytochrome P450)
A2	PGSC0003DMG400010684	GATA transcription factor	PF06203(CCT domain) PF00320(Zinc finger, GATA-type) PF06200(Tify)
A2	PGSC0003DMG400010715	Peroxidase 19	PF00141(Haem peroxidase, plant/fungal/bacterial)
A2	PGSC0003DMG400010716	Peroxidase 19	PF00141(Haem peroxidase, plant/fungal/bacterial)
A2	PGSC0003DMG400010722	GDSL esterase/lipase	PF00657(Lipase, GDSL)
A2	PGSC0003DMG400010725	COMPOUND INFLORESCENCE	PF00046(Homeobox)
A2	PGSC0003DMG400010730	Methylketone synthase Ie	PF00561(Alpha/beta hydrolase fold-1)
A2	PGSC0003DMG400010785	Conserved gene of unknown function	NA
A2	PGSC0003DMG400010826	Conserved gene of unknown function	PF05212(Protein of unknown function DUF707)
A2	PGSC0003DMG400010882	Cytochrome P450 monooxygenase	PF00067(Cytochrome P450) PF00067(Cytochrome P450)
A2	PGSC0003DMG400010932	Pectinesterase inhibitor	PF04043(Pectinesterase inhibitor)
A2	PGSC0003DMG400010933	Conserved gene of unknown function	PF04043(Pectinesterase inhibitor)
A2	PGSC0003DMG400010934	Pectinesterase inhibitor	PF04043(Pectinesterase inhibitor)
A2	PGSC0003DMG400011019	Diphenol oxidase	PF00394(Multicopper oxidase, type 1) PF07732(Multicopper oxidase, type 3) PF07731(Multicopper oxidase, type 2)
A2	PGSC0003DMG400011085	Peptide transporter	PF00854(Oligopeptide transporter)
A2	PGSC0003DMG400011190	Pectinesterase inhibitor	PF04043(Pectinesterase inhibitor)
A2	PGSC0003DMG400011227	EG45-like domain containing protein 1	PF03330(Rare lipoprotein A)
A2	PGSC0003DMG400011268	NAC domain class transcription factor	PF02365(No apical meristem (NAM) protein)
A2	PGSC0003DMG400011311	Epoxide hydrolase 1	PF00561(Alpha/beta hydrolase fold-1)
A2	PGSC0003DMG400011354	NEC1	PF03083(MtN3/saliva-related transmembrane protein, conserved region) PF03083(MtN3/saliva-related transmembrane protein, conserved region)
A2	PGSC0003DMG400011396	Oligopeptide transporter OPT family	PF03169(Oligopeptide transporter OPT superfamily)
A2	PGSC0003DMG400011429	Conserved gene of unknown function	PF07649(C1-like)
A2	PGSC0003DMG400011605	Gene of unknown function	NA
A2	PGSC0003DMG400011616	Gene of unknown function	NA
A2	PGSC0003DMG400011617	Homeodomain protein HOX2	PF00046(Homeobox)
A2	PGSC0003DMG400011943	Gene of unknown function	NA
A2	PGSC0003DMG400012008	BURP domain-containing protein	PF03181(BURP)
A2	PGSC0003DMG400012033	Photosystem I P700 chlorophyll a apoprotein	PF00223(Photosystem I, PsaA/PsaB)
A2	PGSC0003DMG400012064	Zinc finger protein	PF00657(Lipase, GDSL)
A2	PGSC0003DMG400012130	Gene of unknown function	NA
A2	PGSC0003DMG400012132	Conserved gene of unknown function	PF03083(MtN3/saliva-related transmembrane protein, conserved region)
A2	PGSC0003DMG400012261	Auxin response factor 9	PF06507(Auxin response factor) PF02309(AUX/IAA protein) PF02362(Transcriptional factor B3)
A2	PGSC0003DMG400012437	Ring finger protein	PF00097(Zinc finger, C3HC4 RING-type)
A2	PGSC0003DMG400012458	Disease resistance protein (TIR class)	NA
A2	PGSC0003DMG400012480	Heat shock protein 70 (HSP70)-interacting protein	PF00515(Tetratricopeptide TPR-1) PF00515(Tetratricopeptide TPR-1) PF00515(Tetratricopeptide TPR-1) PF00515(Tetratricopeptide TPR-1) PF00515(Tetratricopeptide TPR-1) PF00515(Tetratricopeptide TPR-1)
A2	PGSC0003DMG400012489	Serine protease	PF00082(Peptidase S8/S53, subtilisin/kexin/sedolisin)
A2	PGSC0003DMG400012490	Serine protease	PF00082(Peptidase S8/S53, subtilisin/kexin/sedolisin) PF02225(Protease-associated PA) PF05922(Proteinase inhibitor I9, subtilisin propeptide)
A2	PGSC0003DMG400012534	Serine protease	PF00082(Peptidase S8/S53, subtilisin/kexin/sedolisin) PF02225(Protease-associated PA)
A2	PGSC0003DMG400012628	Oleosin	PF01277(Oleosin)
A2	PGSC0003DMG400012659	Serine/threonine-protein kinase HT1	PF07714(Serine-threonine/tyrosine-protein kinase)
A2	PGSC0003DMG400012857	Microtubule-associated protein MAP65-1b	PF03999(Microtubule-associated protein, MAP65/ASE1-type)
A2	PGSC0003DMG400012891	Anthocyanin 1	PF00010(Helix-loop-helix DNA-binding domain)
A2	PGSC0003DMG400012926	Protein kinase	PF00069(Serine/threonine-protein kinase-like domain) PF00560(Leucine-rich repeat) PF00560(Leucine-rich repeat) PF00560(Leucine-rich repeat) PF00560(Leucine-rich repeat) PF08263(Leucine-rich repeat-containing N-terminal domain, type 2)
A2	PGSC0003DMG400012986	Zinc finger protein	PF00657(Lipase, GDSL)
A2	PGSC0003DMG400012988	Polyadenylate-binding protein	PF00076(RNA recognition motif, RNP-1) PF00076(RNA recognition motif, RNP-1) PF00076(RNA recognition motif, RNP-1) PF00076(RNA recognition motif, RNP-1) PF00658(Polyadenylate-binding protein/Hyperplastic disc protein)
A2	PGSC0003DMG400013076	Aspartic proteinase nepenthesin-1	PF00026(Peptidase A1)
A2	PGSC0003DMG400013336	Gene of unknown function	NA
A2	PGSC0003DMG400013361	Conserved gene of unknown function	NA
A2	PGSC0003DMG400013440	Fertilin alpha subunit	NA
A2	PGSC0003DMG400013452	11S globulin isoform 3	PF00190(Cupin 1) PF00190(Cupin 1)
A2	PGSC0003DMG400013465	MtN3	PF03083(MtN3/saliva-related transmembrane protein, conserved region)
A2	PGSC0003DMG400013502	Leafy cotyledon 1	PF00808(Transcription factor CBF/NF-Y/archaeal histone)
A2	PGSC0003DMG400013503	Leafy cotyledon 1	PF00808(Transcription factor CBF/NF-Y/archaeal histone)
A2	PGSC0003DMG400013504	Leafy cotyledon1	NA
A2	PGSC0003DMG400013550	Respiratory burst oxidase	PF08030(Ferric reductase, NAD binding) PF08414(NADPH oxidase Respiratory burst) PF08022(FAD-binding 8) PF01794(Ferric reductase-like transmembrane component, N-terminal)
A2	PGSC0003DMG400013659	Purine transporter	PF03151(Protein of unknown function DUF250) PF00892(Protein of unknown function DUF6, transmembrane)
A2	PGSC0003DMG400013765	ATP binding protein	PF02309(AUX/IAA protein)
A2	PGSC0003DMG400013819	Potassium transporter	PF02705(K+ potassium transporter)
A2	PGSC0003DMG400013831	Vacuolar processing enzyme	PF01650(Peptidase C13, legumain)
A2	PGSC0003DMG400014033	Conserved gene of unknown function	PF05097(Protein of unknown function DUF688)
A2	PGSC0003DMG400014042	Conserved gene of unknown function	NA
A2	PGSC0003DMG400014083	Ninja-family protein AFP2	PF07897(Protein of unknown function DUF1675)
A2	PGSC0003DMG400014084	Ninja-family protein AFP3	PF07897(Protein of unknown function DUF1675) PF07897(Protein of unknown function DUF1675) PF07897(Protein of unknown function DUF1675)
A2	PGSC0003DMG400014129	Vegetative cell wall protein gp1	NA
A2	PGSC0003DMG400014145	VQ motif-containing protein	PF05678(VQ)
A2	PGSC0003DMG400014148	Conserved gene of unknown function	PF04005(Hus1-like protein)
A2	PGSC0003DMG400014348	Conserved gene of unknown function	PF05938(Plant self-incompatibility S1)
A2	PGSC0003DMG400014395	SGP1 monomeric G-protein	PF08477(Mitochondrial Rho-like)
A2	PGSC0003DMG400014419	Cell differentiation protein rcd1	PF04078(Cell differentiation, Rcd1-like) PF04078(Cell differentiation, Rcd1-like)
A2	PGSC0003DMG400014489	Xylem serine proteinase 1	PF00082(Peptidase S8/S53, subtilisin/kexin/sedolisin) PF05922(Proteinase inhibitor I9, subtilisin propeptide) PF02225(Protease-associated PA)
A2	PGSC0003DMG400014547	LOB domain-containing protein	PF03195(Lateral organ boundaries, LOB)
A2	PGSC0003DMG400014560	Bifunctional nuclease	PF02265(S1/P1 nuclease)
A2	PGSC0003DMG400014563	Isopentenyltransferase	PF01715(tRNA isopentenyltransferase) PF01715(tRNA isopentenyltransferase)
A2	PGSC0003DMG400014598	AP2 domain-containing transcription factor	PF00636(Ribonuclease III) PF00847(Pathogenesis-related transcriptional factor/ERF, DNA-binding) PF00035(Double-stranded RNA-binding)
A2	PGSC0003DMG400014606	Endo-1,4-beta-xylanase C	PF00331(Glycoside hydrolase, family 10) PF02018(Carbohydrate-binding, CenC-like)
A2	PGSC0003DMG400014891	Conserved gene of unknown function	NA
A2	PGSC0003DMG400014954	Cytochrome P450	PF00067(Cytochrome P450)
A2	PGSC0003DMG400014962	Flavonol 4'-sulfotransferase	PF00685(Sulfotransferase domain)
A2	PGSC0003DMG400014978	Calmodulin-binding transcription activator (Camta), plants	PF00023(Ankyrin repeat) PF00612(IQ calmodulin-binding region)
A2	PGSC0003DMG400015129	Defensin protein	PF00304(Gamma thionin)
A2	PGSC0003DMG400015136	Conserved gene of unknown function	PF07944(Protein of unknown function DUF1680) PF07944(Protein of unknown function DUF1680)
A2	PGSC0003DMG400015137	Conserved gene of unknown function	PF07944(Protein of unknown function DUF1680) PF07944(Protein of unknown function DUF1680)
A2	PGSC0003DMG400015141	NT16 polypeptide	PF00234(Plant lipid transfer protein/seed storage/trypsin-alpha amylase inhibitor)
A2	PGSC0003DMG400015177	CONSTANS interacting protein 2a	PF00808(Transcription factor CBF/NF-Y/archaeal histone)
A2	PGSC0003DMG400015184	Cytochrome P450	PF00067(Cytochrome P450)
A2	PGSC0003DMG400015225	Transposase	NA
A2	PGSC0003DMG400015235	Ubiquitin-protein ligase	NA
A2	PGSC0003DMG400015269	GRP 2	PF03214(Alpha-1,4-glucan-protein synthase, UDP-forming)
A2	PGSC0003DMG400015273	Alpha-galactosidase	PF02065(Glycoside hydrolase, clan GH-D) PF02065(Glycoside hydrolase, clan GH-D)
A2	PGSC0003DMG400015332	Calmodulin binding protein	PF00612(IQ calmodulin-binding region)
A2	PGSC0003DMG400015528	Gene of unknown function	NA
A2	PGSC0003DMG400015573	Purine permease	PF00860(Xanthine/uracil/vitamin C permease)
A2	PGSC0003DMG400015705	Conserved gene of unknown function	PF03080(Protein of unknown function DUF239, plant)
A2	PGSC0003DMG400015798	ATP binding protein	NA
A2	PGSC0003DMG400015830	Conserved gene of unknown function	NA
A2	PGSC0003DMG400015881	Alpha-glucosidase	PF01055(Glycoside hydrolase, family 31)
A2	PGSC0003DMG400015960	Photosystem I P700 chlorophyll a apoprotein A1	PF00223(Photosystem I, PsaA/PsaB)
A2	PGSC0003DMG400016107	Glucose acyltransferase	PF00450(Peptidase S10, serine carboxypeptidase)
A2	PGSC0003DMG400016116	Zinc finger protein	PF02701(Zinc finger, Dof-type)
A2	PGSC0003DMG400016177	Acyl-[acyl-carrier-protein] desaturase, chloroplastic	PF03405(Fatty acid desaturase, type 2)
A2	PGSC0003DMG400016196	AP2 domain-containing transcription factor	PF00847(Pathogenesis-related transcriptional factor/ERF, DNA-binding)
A2	PGSC0003DMG400016197	AP2/EREBP transcription factor	NA
A2	PGSC0003DMG400016474	Conserved gene of unknown function	NA
A2	PGSC0003DMG400016488	Conserved gene of unknown function	NA
A2	PGSC0003DMG400016489	Pentatricopeptide repeat-containing protein	PF01535(Pentatricopeptide repeat) PF01535(Pentatricopeptide repeat) PF01535(Pentatricopeptide repeat) PF01535(Pentatricopeptide repeat) PF01535(Pentatricopeptide repeat) PF01535(Pentatricopeptide repeat)
A2	PGSC0003DMG400016516	Gibberellin 3-oxidase	PF03171(Oxoglutarate/iron-dependent oxygenase)
A2	PGSC0003DMG400016544	2-oxoglutarate-dependent dioxygenase	PF03171(Oxoglutarate/iron-dependent oxygenase)
A2	PGSC0003DMG400016712	Transcription factor	PF01426(Bromo adjacent homology (BAH) domain) PF00628(Zinc finger, PHD-finger)
A2	PGSC0003DMG400016825	Axi 1 protein	PF10250(GDP-fucose protein O-fucosyltransferase)
A2	PGSC0003DMG400016953	Laccase	PF07732(Multicopper oxidase, type 3) PF07731(Multicopper oxidase, type 2) PF00394(Multicopper oxidase, type 1)
A2	PGSC0003DMG400017020	Pentatricopeptide repeat-containing protein	PF03407(Nucleotide-diphospho-sugar transferase, predicted)
A2	PGSC0003DMG400017023	Subtilisin-like serine protease	PF00082(Peptidase S8/S53, subtilisin/kexin/sedolisin) PF02225(Protease-associated PA) PF05922(Proteinase inhibitor I9, subtilisin propeptide) PF00036(EF-hand)
A2	PGSC0003DMG400017123	Cytochrome P450	PF00067(Cytochrome P450)
A2	PGSC0003DMG400017169	11S globulin isoform 3	PF00190(Cupin 1) PF00190(Cupin 1)
A2	PGSC0003DMG400017173	Phosphoenolpyruvate carboxylase kinase 2	PF00069(Serine/threonine-protein kinase-like domain)
A2	PGSC0003DMG400017177	Germin subfamily 1 member 19	PF00190(Cupin 1)
A2	PGSC0003DMG400017185	1-aminocyclopropane-1-carboxylate oxidase homolog	PF03171(Oxoglutarate/iron-dependent oxygenase)
A2	PGSC0003DMG400017186	Ethylene receptor	PF00072(Signal transduction response regulator, receiver domain) PF00512(Signal transduction histidine kinase, subgroup 1, dimerisation/phosphoacceptor domain) PF01590(GAF)
A2	PGSC0003DMG400017208	Cell wall-plasma membrane linker protein	NA
A2	PGSC0003DMG400017228	ATP binding protein	NA
A2	PGSC0003DMG400017229	Viral protein TPX	NA
A2	PGSC0003DMG400017258	Photosystem II D2 protein	PF00124(Photosynthetic reaction centre, L/M)
A2	PGSC0003DMG400017280	CYP72A56	PF00067(Cytochrome P450)
A2	PGSC0003DMG400017290	Conserved gene of unknown function	PF03005(Protein of unknown function DUF231, plant) PF03005(Protein of unknown function DUF231, plant)
A2	PGSC0003DMG400017319	CYP72A56	PF00067(Cytochrome P450)
A2	PGSC0003DMG400017323	CYP72A56	PF00067(Cytochrome P450)
A2	PGSC0003DMG400017348	Polygalacturonase	PF00295(Glycoside hydrolase, family 28)
A2	PGSC0003DMG400017406	Conserved gene of unknown function	NA
A2	PGSC0003DMG400017491	Plant ubiquilin	PF00240(Ubiquitin)
A2	PGSC0003DMG400017606	Conserved gene of unknown function	PF04520(Protein of unknown function DUF584)
A2	PGSC0003DMG400017666	Disease resistance protein I2C-5	NA
A2	PGSC0003DMG400017759	MADS-box protein 17	PF00319(Transcription factor, MADS-box)
A2	PGSC0003DMG400017784	Minor allergen Alt a	PF03358(NADPH-dependent FMN reductase)
A2	PGSC0003DMG400017915	RAS protein activator like 1	NA
A2	PGSC0003DMG400017916	Nodulin	NA
A2	PGSC0003DMG400018017	Conserved gene of unknown function	PF06219(Protein of unknown function DUF1005)
A2	PGSC0003DMG400018113	R2r3-myb transcription factor	PF00249(Myb, DNA-binding) PF00249(Myb, DNA-binding)
A2	PGSC0003DMG400018178	Histone deacetylase	PF00850(Histone deacetylase superfamily)
A2	PGSC0003DMG400018250	Global transcription factor group	PF08644(FACT complex subunit Spt16p/Cdc68p) PF00557(Peptidase M24, structural domain) PF08512(Domain of unknown function DUF1747, eukaryote)
A2	PGSC0003DMG400018279	MYB domain class transcription factor	PF00249(Myb, DNA-binding) PF00249(Myb, DNA-binding)
A2	PGSC0003DMG400018472	Transcription factor	PF00249(Myb, DNA-binding)
A2	PGSC0003DMG400018520	SET domain protein	PF00856(SET domain)
A2	PGSC0003DMG400018956	Zinc finger protein	PF00657(Lipase, GDSL)
A2	PGSC0003DMG400019037	Gibberellin 2-oxidase 5	PF03171(Oxoglutarate/iron-dependent oxygenase)
A2	PGSC0003DMG400019120	Oxidoreductase	PF03171(Oxoglutarate/iron-dependent oxygenase)
A2	PGSC0003DMG400019158	Short-chain dehydrogenase	PF00106(Short-chain dehydrogenase/reductase SDR)
A2	PGSC0003DMG400019328	LEA protein	PF04927(Seed maturation protein) PF04927(Seed maturation protein) PF04927(Seed maturation protein)
A2	PGSC0003DMG400019330	Conserved gene of unknown function	NA
A2	PGSC0003DMG400019342	Nucleic acid binding protein	PF12171(Zinc finger, double-stranded RNA binding)
A2	PGSC0003DMG400019400	Conserved gene of unknown function	NA
A2	PGSC0003DMG400019406	RING-H2 finger protein ATL67	PF00097(Zinc finger, C3HC4 RING-type)
A2	PGSC0003DMG400019495	Conserved gene of unknown function	PF03468(Domain of unknown function XS)
A2	PGSC0003DMG400019517	Chitin-binding lectin 1	PF00187(Chitin-binding, type 1) PF00187(Chitin-binding, type 1)
A2	PGSC0003DMG400019739	Gene of unknown function	NA
A2	PGSC0003DMG400019746	ATP binding protein	NA
A2	PGSC0003DMG400019853	Sterile alpha motif domain-containing protein	PF00536(Sterile alpha motif, type 1)
A2	PGSC0003DMG400019864	Binding protein	NA
A2	PGSC0003DMG400019881	JAR1	PF03321(GH3 auxin-responsive promoter) PF03321(GH3 auxin-responsive promoter)
A2	PGSC0003DMG400020088	VP1-ABI3	PF02362(Transcriptional factor B3)
A2	PGSC0003DMG400020110	Auxin-induced in root cultures protein 12	PF04526(Protein of unknown function DUF568, DOMON-like) PF03351(DOMON)
A2	PGSC0003DMG400020112	Conserved gene of unknown function	PF03819(NTP pyrophosphohydrolase MazG, putative catalytic core)
A2	PGSC0003DMG400020155	ABI3	PF02362(Transcriptional factor B3)
A2	PGSC0003DMG400020238	Transcriptional factor B3	PF02362(Transcriptional factor B3)
A2	PGSC0003DMG400020475	Triose phosphate/phosphate translocator, non-green plastid, chloroplast	PF03151(Protein of unknown function DUF250)
A2	PGSC0003DMG400020478	ATP binding protein	PF02309(AUX/IAA protein)
A2	PGSC0003DMG400020665	Nucleic acid binding protein	NA
A2	PGSC0003DMG400020748	Gene of unknown function	NA
A2	PGSC0003DMG400020821	Non-specific lipid-transfer protein	PF00234(Plant lipid transfer protein/seed storage/trypsin-alpha amylase inhibitor)
A2	PGSC0003DMG400021148	Enzyme inhibitor	PF04043(Pectinesterase inhibitor)
A2	PGSC0003DMG400021175	Nectarin 5	PF08031(Berberine/berberine-like)
A2	PGSC0003DMG400021281	Copper ion binding protein	NA
A2	PGSC0003DMG400021298	Conserved gene of unknown function	PF03005(Protein of unknown function DUF231, plant) PF03005(Protein of unknown function DUF231, plant)
A2	PGSC0003DMG400021390	Multispanning membrane protein	PF02990(Nonaspanin (TM9SF))
A2	PGSC0003DMG400021403	GRF domain class transcription factor	PF08879(WRC) PF08880(Glutamine-Leucine-Glutamine, QLQ)
A2	PGSC0003DMG400021529	Conserved gene of unknown function	NA
A2	PGSC0003DMG400021541	CYP81B36	PF00067(Cytochrome P450)
A2	PGSC0003DMG400021622	CLL4A clavata1-like receptor S/T protein kinase protein	PF00560(Leucine-rich repeat) PF00560(Leucine-rich repeat) PF00560(Leucine-rich repeat) PF00560(Leucine-rich repeat) PF00560(Leucine-rich repeat) PF00560(Leucine-rich repeat) PF00560(Leucine-rich repeat) PF00560(Leucine-rich repeat) PF07714(Serine-threonine/tyrosine-protein kinase) PF08263(Leucine-rich repeat-containing N-terminal domain, type 2)
A2	PGSC0003DMG400021728	Conserved gene of unknown function	PF01925(Protein of unknown function DUF81) PF01925(Protein of unknown function DUF81)
A2	PGSC0003DMG400021793	SPX domain-containing membrane protein	NA
A2	PGSC0003DMG400021934	Conserved gene of unknown function	NA
A2	PGSC0003DMG400021946	Conserved gene of unknown function	PF03018(Plant disease resistance response protein)
A2	PGSC0003DMG400022103	Glucose acyltransferase	PF00450(Peptidase S10, serine carboxypeptidase)
A2	PGSC0003DMG400022277	LEC1 transcription factor	PF00808(Transcription factor CBF/NF-Y/archaeal histone)
A2	PGSC0003DMG400022279	Fasciclin-like arabinogalactan protein 10	PF02469(FAS1 domain) PF02469(FAS1 domain)
A2	PGSC0003DMG400022454	LOB domain-containing protein	PF03195(Lateral organ boundaries, LOB)
A2	PGSC0003DMG400022756	Adenosine 3'-phospho 5'-phosphosulfate transporter	PF08449(UAA transporter)
A2	PGSC0003DMG400022794	Conserved gene of unknown function	NA
A2	PGSC0003DMG400022955	Peroxidase 19	PF00141(Haem peroxidase, plant/fungal/bacterial)
A2	PGSC0003DMG400022958	RNA-binding protein	PF00076(RNA recognition motif, RNP-1)
A2	PGSC0003DMG400022999	Gene of unknown function	NA
A2	PGSC0003DMG400023022	Conserved gene of unknown function	PF00394(Multicopper oxidase, type 1)
A2	PGSC0003DMG400023075	Ubiquitin-protein ligase	NA
A2	PGSC0003DMG400023080	Peptide transporter	PF00854(Oligopeptide transporter)
A2	PGSC0003DMG400023113	Gene of unknown function	NA
A2	PGSC0003DMG400023229	Aromatic amino acid decarboxylase 2	PF00282(Pyridoxal phosphate-dependent decarboxylase)
A2	PGSC0003DMG400023530	Death-inducer obliterator 1	NA
A2	PGSC0003DMG400023572	Pentatricopeptide repeat-containing protein	PF01535(Pentatricopeptide repeat) PF01535(Pentatricopeptide repeat) PF01535(Pentatricopeptide repeat) PF01535(Pentatricopeptide repeat) PF01535(Pentatricopeptide repeat) PF01535(Pentatricopeptide repeat) PF01535(Pentatricopeptide repeat) PF01535(Pentatricopeptide repeat) PF01535(Pentatricopeptide repeat) PF01535(Pentatricopeptide repeat) PF01535(Pentatricopeptide repeat) PF01535(Pentatricopeptide…
A2	PGSC0003DMG400023652	TNFR/CD27/30/40/95 cysteine-rich region	NA
A2	PGSC0003DMG400023676	Anthranilate phosphoribosyltransferase	PF08372(Phosphoribosyltransferase C-terminal) PF00168(C2 calcium-dependent membrane targeting) PF00168(C2 calcium-dependent membrane targeting) PF00168(C2 calcium-dependent membrane targeting)
A2	PGSC0003DMG400023678	TGA10 transcription factor	PF00170(bZIP transcription factor, bZIP-1)
A2	PGSC0003DMG400023729	MADS9 protein	PF00319(Transcription factor, MADS-box) PF01486(Transcription factor, K-box)
A2	PGSC0003DMG400023786	Green ripe	PF05608(Protein of unknown function DUF778)
A2	PGSC0003DMG400023826	Gene of unknown function	NA
A2	PGSC0003DMG400024089	Conserved gene of unknown function	PF08711(Transcription factor IIS, N-terminal)
A2	PGSC0003DMG400024188	Conserved gene of unknown function	PF00892(Protein of unknown function DUF6, transmembrane)
A2	PGSC0003DMG400024237	Conserved gene of unknown function	PF03005(Protein of unknown function DUF231, plant)
A2	PGSC0003DMG400024577	Actin binding protein	PF02181(Actin-binding FH2)
A2	PGSC0003DMG400024664	Conserved gene of unknown function	NA
A2	PGSC0003DMG400024692	Lipoxygenase	PF00305(Lipoxygenase, C-terminal) PF01477(Lipoxygenase, LH2)
A2	PGSC0003DMG400024743	Plastid CUL1	PF00888(Cullin, N-terminal)
A2	PGSC0003DMG400024813	Class III peroxidase	PF00141(Haem peroxidase, plant/fungal/bacterial)
A2	PGSC0003DMG400024837	DNAJ heat shock N-terminal domain-containing protein	PF00226(Heat shock protein DnaJ, N-terminal)
A2	PGSC0003DMG400024878	Zinc finger family protein	PF03126(Plus-3) PF02201(SWIB/MDM2 domain)
A2	PGSC0003DMG400024964	N-acetyltransferase	PF00583(GCN5-related N-acetyltransferase, C-terminal)
A2	PGSC0003DMG400024971	Subtilisin-like protease	PF05922(Proteinase inhibitor I9, subtilisin propeptide) PF00082(Peptidase S8/S53, subtilisin/kexin/sedolisin) PF02225(Protease-associated PA)
A2	PGSC0003DMG400024978	Indole-3-acetic acid-amido synthetase GH3.3	PF03321(GH3 auxin-responsive promoter)
A2	PGSC0003DMG400024989	Nucleic acid binding protein	PF04669(Protein of unknown function DUF579)
A2	PGSC0003DMG400025074	Polyadenylate-binding protein	PF00076(RNA recognition motif, RNP-1) PF00076(RNA recognition motif, RNP-1) PF00076(RNA recognition motif, RNP-1) PF00658(Polyadenylate-binding protein/Hyperplastic disc protein)
A2	PGSC0003DMG400025095	Ubiquitin-protein ligase	NA
A2	PGSC0003DMG400025159	Cytochrome P450 CYP74C4	PF00067(Cytochrome P450) PF00067(Cytochrome P450)
A2	PGSC0003DMG400025228	Gamma aminobutyrate transaminase isoform2	PF00202(Aminotransferase class-III)
A2	PGSC0003DMG400025276	ATP binding protein	PF03141(Protein of unknown function DUF248, methyltransferase putative)
A2	PGSC0003DMG400025474	Nucleic acid binding protein	PF04669(Protein of unknown function DUF579)
A2	PGSC0003DMG400025501	MATE efflux family protein	PF01554(Multi antimicrobial extrusion protein MatE) PF01554(Multi antimicrobial extrusion protein MatE)
A2	PGSC0003DMG400025628	Pyridoxal-dependent decarboxylase, C-terminal sheet domain containing protein	PF02784(Orn/DAP/Arg decarboxylase 2, N-terminal) PF00278(Orn/DAP/Arg decarboxylase 2, C-terminal)
A2	PGSC0003DMG400025780	Transcription factor bHLH95	PF00010(Helix-loop-helix DNA-binding domain)
A2	PGSC0003DMG400025783	Transcription factor bHLH95	PF00010(Helix-loop-helix DNA-binding domain)
A2	PGSC0003DMG400025834	Amino acid transporter	PF01490(Amino acid transporter, transmembrane)
A2	PGSC0003DMG400025837	Nucleobase ascorbate transporter	PF00860(Xanthine/uracil/vitamin C permease)
A2	PGSC0003DMG400025912	Methylketone synthase Ib	PF00561(Alpha/beta hydrolase fold-1)
A2	PGSC0003DMG400025915	Methylketone synthase Id	NA
A2	PGSC0003DMG400025939	Serine-threonine protein kinase, plant-type	NA
A2	PGSC0003DMG400026020	C2H2 zinc-finger protein ZPT3-3	NA
A2	PGSC0003DMG400026125	Zinc finger protein	PF00657(Lipase, GDSL)
A2	PGSC0003DMG400026131	ABC transporter	PF01061(ABC-2 type transporter) PF01061(ABC-2 type transporter) PF08370(Plant PDR ABC transporter associated) PF00005(ABC transporter-like) PF00005(ABC transporter-like)
A2	PGSC0003DMG400026231	Hcr2-2A	PF00560(Leucine-rich repeat) PF00560(Leucine-rich repeat) PF00560(Leucine-rich repeat) PF00560(Leucine-rich repeat) PF00560(Leucine-rich repeat) PF00560(Leucine-rich repeat) PF00560(Leucine-rich repeat) PF00560(Leucine-rich repeat) PF00560(Leucine-rich repeat) PF08263(Leucine-rich repeat-containing N-terminal domain, type 2)
A2	PGSC0003DMG400026381	Lipid transfer protein family protein	PF00234(Plant lipid transfer protein/seed storage/trypsin-alpha amylase inhibitor)
A2	PGSC0003DMG400026437	Conserved gene of unknown function	PF05938(Plant self-incompatibility S1)
A2	PGSC0003DMG400026439	RALFL33	PF05498(Rapid ALkalinization Factor)
A2	PGSC0003DMG400026457	Conserved gene of unknown function	PF03005(Protein of unknown function DUF231, plant)
A2	PGSC0003DMG400026482	Protein HVA22	PF03134(TB2/DP1/HVA22 related protein)
A2	PGSC0003DMG400026510	Conserved gene of unknown function	PF07891(Protein of unknown function DUF1666)
A2	PGSC0003DMG400026562	Zinc finger protein	PF00657(Lipase, GDSL)
A2	PGSC0003DMG400026596	Ribose-phosphate pyrophosphokinase	PF00156(Phosphoribosyltransferase)
A2	PGSC0003DMG400026919	Conserved gene of unknown function	NA
A2	PGSC0003DMG400026936	Syntaxin	PF05739(Target SNARE coiled-coil domain)
A2	PGSC0003DMG400027077	R2r3-myb transcription factor	PF00249(Myb, DNA-binding) PF00249(Myb, DNA-binding)
A2	PGSC0003DMG400027141	Zeamatin	PF00314(Thaumatin, pathogenesis-related)
A2	PGSC0003DMG400027158	Conserved gene of unknown function	NA
A2	PGSC0003DMG400027212	ATP:citrate lyase	PF00285(Citrate synthase-like)
A2	PGSC0003DMG400027332	Self-pruning interacting protein 1	NA
A2	PGSC0003DMG400027418	GAMYB-like2	PF00249(Myb, DNA-binding) PF00249(Myb, DNA-binding)
A2	PGSC0003DMG400027502	AP2 domain-containing transcription factor	PF00847(Pathogenesis-related transcriptional factor/ERF, DNA-binding) PF00847(Pathogenesis-related transcriptional factor/ERF, DNA-binding)
A2	PGSC0003DMG400027572	Gag-pol polyprotein	NA
A2	PGSC0003DMG400027813	Conserved gene of unknown function	NA
A2	PGSC0003DMG400027947	RING finger protein	PF00097(Zinc finger, C3HC4 RING-type)
A2	PGSC0003DMG400027999	Aspartyl protease family protein	PF00026(Peptidase A1)
A2	PGSC0003DMG400028053	Cytochrome P450	PF00067(Cytochrome P450)
A2	PGSC0003DMG400028054	Cytochrome P450	PF00067(Cytochrome P450)
A2	PGSC0003DMG400028302	Flavonol 4'-sulfotransferase	PF00685(Sulfotransferase domain)
A2	PGSC0003DMG400028331	Zeatin O-glucosyltransferase	PF00201(UDP-glucuronosyl/UDP-glucosyltransferase)
A2	PGSC0003DMG400028350	Flavonol 4'-sulfotransferase	PF00685(Sulfotransferase domain)
A2	PGSC0003DMG400028439	Growth regulator	PF10250(GDP-fucose protein O-fucosyltransferase)
A2	PGSC0003DMG400028525	Conserved gene of unknown function	PF03140(Protein of unknown function DUF247, plant)
A2	PGSC0003DMG400028582	Conserved gene of unknown function	NA
A2	PGSC0003DMG400028660	Cysteine desulfurylase	PF00266(Aminotransferase, class V/Cysteine desulfurase)
A2	PGSC0003DMG400028692	Conserved gene of unknown function	NA
A2	PGSC0003DMG400028778	Lipid binding protein	PF00234(Plant lipid transfer protein/seed storage/trypsin-alpha amylase inhibitor)
A2	PGSC0003DMG400028825	MATE transporter	PF01554(Multi antimicrobial extrusion protein MatE) PF01554(Multi antimicrobial extrusion protein MatE)
A2	PGSC0003DMG400029263	Anthocyanin acyltransferase	PF02458(Transferase)
A2	PGSC0003DMG400029327	Transcription factor	PF01388(ARID/BRIGHT DNA-binding domain) PF00505(High mobility group, HMG1/HMG2)
A2	PGSC0003DMG400029338	GAST	PF02704(Gibberellin regulated protein)
A2	PGSC0003DMG400029357	Polygalacturonase	PF00295(Glycoside hydrolase, family 28)
A2	PGSC0003DMG400029374	Conserved gene of unknown function	PF04654(Protein of unknown function DUF599)
A2	PGSC0003DMG400029594	UPA21	PF00013(K Homology, type 1, subgroup) PF00013(K Homology, type 1, subgroup) PF00013(K Homology, type 1, subgroup)
A2	PGSC0003DMG400029623	Salicylic acid/benzoic acid carboxyl methyltransferase	PF03492(SAM dependent carboxyl methyltransferase)
A2	PGSC0003DMG400029635	Histidine-rich glycoprotein	NA
A2	PGSC0003DMG400029662	Gene of unknown function	NA
A2	PGSC0003DMG400029696	NaPRP3	NA
A2	PGSC0003DMG400029697	Membrane protein	NA
A2	PGSC0003DMG400029744	Nodulin	PF01988(Protein of unknown function DUF125, transmembrane) PF01988(Protein of unknown function DUF125, transmembrane)
A2	PGSC0003DMG400029808	Organic anion transporter	PF03151(Protein of unknown function DUF250)
A2	PGSC0003DMG400029840	Conserved gene of unknown function	PF09713(Conserved hypothetical protein CHP01589, plant)
A2	PGSC0003DMG400029863	Conserved gene of unknown function	NA
A2	PGSC0003DMG400029899	Glycosyltransferase	PF03016(Exostosin-like)
A2	PGSC0003DMG400029936	Gene of unknown function	NA
A2	PGSC0003DMG400029960	Auxin-induced protein 5NG4	PF00892(Protein of unknown function DUF6, transmembrane)
A2	PGSC0003DMG400029966	Sodium transporter hkt1	PF02386(Cation transporter)
A2	PGSC0003DMG400030038	Multiple inositol polyphosphate phosphatase 1	PF00328(Histidine phosphatase superfamily, clade-2)
A2	PGSC0003DMG400030088	Conserved gene of unknown function	NA
A2	PGSC0003DMG400030228	DNA binding protein	PF00847(Pathogenesis-related transcriptional factor/ERF, DNA-binding)
A2	PGSC0003DMG400030414	Glucan endo-1,3-beta-glucosidase	PF00332(Glycoside hydrolase, family 17) PF07983(X8)
A2	PGSC0003DMG400030416	Conserved gene of unknown function	PF10539(Development/cell death domain)
A2	PGSC0003DMG400030450	Protein kinase	PF07714(Serine-threonine/tyrosine-protein kinase)
A2	PGSC0003DMG400030720	Cytochrome P450 hydroxylase	PF00067(Cytochrome P450)
A2	PGSC0003DMG400030758	Nucleic acid binding protein	PF00642(Zinc finger, CCCH-type) PF00642(Zinc finger, CCCH-type) PF00642(Zinc finger, CCCH-type) PF00642(Zinc finger, CCCH-type)
A2	PGSC0003DMG400030759	Conserved gene of unknown function	NA
A2	PGSC0003DMG400030854	Adenosine monophosphate binding protein 1 AMPBP1	PF00501(AMP-dependent synthetase/ligase)
A2	PGSC0003DMG400030880	DNA-directed RNA polymerase	PF00562(DNA-directed RNA polymerase, subunit 2, domain 6) PF04563(RNA polymerase, beta subunit, protrusion) PF04560(RNA polymerase Rpb2, domain 7) PF04566(RNA polymerase Rpb2, domain 4) PF04561(RNA polymerase Rpb2, domain 2) PF04565(RNA polymerase Rpb2, domain 3) PF04567(RNA polymerase Rpb2, domain 5)
A2	PGSC0003DMG400030908	Conserved gene of unknown function	PF12231(Rap1-interacting factor 1 N-terminal)
A2	PGSC0003DMG400030936	Ribosomal protein L16	PF00252(Ribosomal protein L10e/L16)
A2	PGSC0003DMG400030980	Polygalacturonase non-catalytic subunit AroGP3	NA
A2	PGSC0003DMG400030986	Leafy cotyledon 1	PF00808(Transcription factor CBF/NF-Y/archaeal histone)
A2	PGSC0003DMG400031116	Conserved gene of unknown function	PF06101(Protein of unknown function DUF946)
A2	PGSC0003DMG400031129	Legume lectin, beta domain	PF06075(Protein of unknown function DUF936, plant)
A2	PGSC0003DMG400031216	Gene of unknown function	NA
A2	PGSC0003DMG400031221	Hydrolase, hydrolyzing O-glycosyl compounds	PF00150(Glycoside hydrolase, family 5)
A2	PGSC0003DMG400031342	Subtilase	PF00082(Peptidase S8/S53, subtilisin/kexin/sedolisin) PF06280(Peptidase S8A, DUF1034 C-terminal)
A2	PGSC0003DMG400031502	Histidine decarboxylase	PF00282(Pyridoxal phosphate-dependent decarboxylase)
A2	PGSC0003DMG400031706	Gene of unknown function	NA
A2	PGSC0003DMG400032114	Conserved gene of unknown function	PF05078(Protein of unknown function DUF679)
A2	PGSC0003DMG400032157	Oxidoreductase, 2OG-Fe(II) oxygenase family protein	PF03171(Oxoglutarate/iron-dependent oxygenase)
A2	PGSC0003DMG400032531	Gene of unknown function	NA
A2	PGSC0003DMG400032827	Gene of unknown function	NA
A2	PGSC0003DMG400033075	ABC transporter A family member 2	NA
A2	PGSC0003DMG400033104	Gene of unknown function	NA
A2	PGSC0003DMG400033121	RING zinc finger protein	NA
A2	PGSC0003DMG400033125	Mannan endo-1,4-beta-mannosidase 2	NA
A2	PGSC0003DMG400033679	Gene of unknown function	NA
A2	PGSC0003DMG400033695	DC1 domain containing protein	PF07649(C1-like) PF07649(C1-like) PF07649(C1-like)
A2	PGSC0003DMG400033883	Lanatoside 15-O-acetylesterase	PF00657(Lipase, GDSL)
A2	PGSC0003DMG400034306	Leafy cotyledon 1	PF00808(Transcription factor CBF/NF-Y/archaeal histone)
A2	PGSC0003DMG400034352	Anthranilate N-benzoyltransferase protein	PF02458(Transferase)
A2	PGSC0003DMG400034659	Serine protease inhibitor, potato inhibitor I-type family protein	PF00280(Proteinase inhibitor I13, potato inhibitor I)
A2	PGSC0003DMG400034870	Conserved gene of unknown function	PF03080(Protein of unknown function DUF239, plant)
A2	PGSC0003DMG400034980	Mavicyanin	PF02298(Plastocyanin-like)
A2	PGSC0003DMG400034985	Xylem serine proteinase 1	PF00082(Peptidase S8/S53, subtilisin/kexin/sedolisin) PF05922(Proteinase inhibitor I9, subtilisin propeptide) PF02225(Protease-associated PA)
A2	PGSC0003DMG400035278	Nonspecific lipid-transfer protein	PF00234(Plant lipid transfer protein/seed storage/trypsin-alpha amylase inhibitor)
A2	PGSC0003DMG400035767	S-protein homologue	PF05938(Plant self-incompatibility S1)
A2	PGSC0003DMG400036049	Conserved gene of unknown function	PF03080(Protein of unknown function DUF239, plant)
A2	PGSC0003DMG400036197	Beta-1,3-glucanase	PF00332(Glycoside hydrolase, family 17)
A2	PGSC0003DMG400036271	Flavonol 4'-sulfotransferase	PF00685(Sulfotransferase domain)
A2	PGSC0003DMG400036647	Non-specific lipid-transfer protein	PF00234(Plant lipid transfer protein/seed storage/trypsin-alpha amylase inhibitor)
A2	PGSC0003DMG400036768	CG4090-PA	NA
A2	PGSC0003DMG400036957	Gene of unknown function	PF00031(Proteinase inhibitor I25, cystatin)
A2	PGSC0003DMG400037065	Aspartic proteinase nepenthesin-2	PF00026(Peptidase A1) PF00026(Peptidase A1)
A2	PGSC0003DMG400037098	Conserved gene of unknown function	NA
A2	PGSC0003DMG400037374	Conserved gene of unknown function	PF05938(Plant self-incompatibility S1)
A2	PGSC0003DMG400037504	Conserved gene of unknown function	NA
A2	PGSC0003DMG400037620	TCP domain class transcription factor	PF03634(Transcription factor, TCP)
A2	PGSC0003DMG400037671	Aspartyl protease family protein	PF00026(Peptidase A1)
A2	PGSC0003DMG400037801	Conserved gene of unknown function	PF03080(Protein of unknown function DUF239, plant)
A2	PGSC0003DMG400037803	RNA binding protein	PF05938(Plant self-incompatibility S1)
A2	PGSC0003DMG400037953	Pectinesterase inhibitor	PF04043(Pectinesterase inhibitor)
A2	PGSC0003DMG400038088	AT hook motif family protein	NA
A2	PGSC0003DMG400038374	Gene of unknown function	NA
A2	PGSC0003DMG400038378	Ethylene-responsive element binding protein 5	PF00847(Pathogenesis-related transcriptional factor/ERF, DNA-binding)
A2	PGSC0003DMG400038419	RNA binding protein	PF05938(Plant self-incompatibility S1)
A2	PGSC0003DMG400038800	Nonspecific lipid-transfer protein	NA
A2	PGSC0003DMG400039185	Ninja-family protein Os07g0602900	PF07897(Protein of unknown function DUF1675)
A2	PGSC0003DMG400039318	Vacuolar processing enzyme	PF01650(Peptidase C13, legumain)
A2	PGSC0003DMG400039347	Reticuline oxidase	PF01565(FAD linked oxidase, N-terminal) PF08031(Berberine/berberine-like)
A2	PGSC0003DMG400039410	Gene of unknown function	NA
A2	PGSC0003DMG400039702	DNA-directed RNA polymerase II subunit RPB1	NA
A2	PGSC0003DMG400039705	Gene of unknown function	NA
A2	PGSC0003DMG400039720	Protein phosphatase 2c	PF00481(Protein phosphatase 2C, N-terminal)
A2	PGSC0003DMG400039863	Plantacyanin	PF02298(Plastocyanin-like)
A2	PGSC0003DMG400040083	Pectinesterase inhibitor	PF04043(Pectinesterase inhibitor)
A2	PGSC0003DMG400040163	IB1C3-1 protein	PF03080(Protein of unknown function DUF239, plant)
A2	PGSC0003DMG400040286	Zinc-binding family protein	PF00643(Zinc finger, B-box)
A2	PGSC0003DMG400040362	Pectinesterase inhibitor	PF04043(Pectinesterase inhibitor)
A2	PGSC0003DMG400040509	Purine transporter	PF03151(Protein of unknown function DUF250)
A2	PGSC0003DMG400040554	Annexin	PF00191(Annexin repeat) PF00191(Annexin repeat) PF00191(Annexin repeat) PF00191(Annexin repeat)
A2	PGSC0003DMG400040934	Histidine-rich glycoprotein	NA
A2	PGSC0003DMG400040957	Pectinesterase inhibitor	PF04043(Pectinesterase inhibitor)
A2	PGSC0003DMG400041203	UDP-glucose:sesaminol 2'-O-glucoside-O-glucosyltransferase	PF00201(UDP-glucuronosyl/UDP-glucosyltransferase)
A2	PGSC0003DMG400041307	Gene of unknown function	PF00234(Plant lipid transfer protein/seed storage/trypsin-alpha amylase inhibitor)
A2	PGSC0003DMG400041451	Ethylene response factor 1	PF00847(Pathogenesis-related transcriptional factor/ERF, DNA-binding)
A2	PGSC0003DMG400041496	Conserved gene of unknown function	NA
A2	PGSC0003DMG400041536	Cell differentiation protein rcd1	PF04078(Cell differentiation, Rcd1-like)
A2	PGSC0003DMG400041650	Transcriptional corepressor SEUSS	PF01803(LIM binding protein)
A2	PGSC0003DMG400041780	Cystatin	PF00031(Proteinase inhibitor I25, cystatin)
A2	PGSC0003DMG400041803	Gene of unknown function	NA
A2	PGSC0003DMG400041960	S-protein homologue	PF05938(Plant self-incompatibility S1)
A2	PGSC0003DMG400042339	Conserved gene of unknown function	PF03080(Protein of unknown function DUF239, plant) PF03080(Protein of unknown function DUF239, plant)
A2	PGSC0003DMG400042506	Conserved gene of unknown function	PF00394(Multicopper oxidase, type 1) PF07732(Multicopper oxidase, type 3)
A2	PGSC0003DMG400042640	Ribosomal protein L16	PF00252(Ribosomal protein L10e/L16)
A2	PGSC0003DMG400042833	Xyloglucan endotransglucosylase/hydrolase protein 2	PF00722(Glycoside hydrolase, family 16)
A2	PGSC0003DMG400043006	Non-specific lipid-transfer protein	NA
A2	PGSC0003DMG400043087	Proline-rich cell wall protein	NA
A2	PGSC0003DMG400043471	Phosphate-responsive 1 family protein	PF04674(Phosphate-induced protein 1)
A2	PGSC0003DMG400043597	Fringe	PF04646(Protein of unknown function DUF604)
A2	PGSC0003DMG400043645	Protease inhibitor/seed storage/lipid transfer protein family protein	NA
A2	PGSC0003DMG400043695	Homeobox protein	PF01852(Lipid-binding START) PF00046(Homeobox)
A2	PGSC0003DMG400044012	Extensin	NA
A2	PGSC0003DMG400044023	Non-specific lipid-transfer protein	NA
A2	PGSC0003DMG400044039	Transparent testa glabra 1	PF00400(WD40 repeat, subgroup) PF00400(WD40 repeat, subgroup) PF00400(WD40 repeat, subgroup)
A2	PGSC0003DMG400044131	Alcohol dehydrogenase	PF00106(Short-chain dehydrogenase/reductase SDR)
A2	PGSC0003DMG400044283	Gene of unknown function	NA
A2	PGSC0003DMG400044286	Early nodulin-75	NA
A2	PGSC0003DMG400044557	Conserved gene of unknown function	PF00394(Multicopper oxidase, type 1) PF00394(Multicopper oxidase, type 1) PF07732(Multicopper oxidase, type 3)
A2	PGSC0003DMG400044657	Expansin-B15	PF01357(Pollen allergen/expansin, C-terminal) PF03330(Rare lipoprotein A)
A2	PGSC0003DMG400045247	Non-specific lipid-transfer protein	PF00234(Plant lipid transfer protein/seed storage/trypsin-alpha amylase inhibitor)
A2	PGSC0003DMG400045497	Aspartic proteinase nepenthesin-2	PF00026(Peptidase A1)
A2	PGSC0003DMG400045967	Histone H2B	PF00125(Histone core)
A2	PGSC0003DMG400046092	Glycine-rich protein	NA
A2	PGSC0003DMG400046169	Conserved gene of unknown function	PF11250(Protein of unknown function DUF3049)
A2	PGSC0003DMG400046247	Zinc finger protein	PF00657(Lipase, GDSL)
A2	PGSC0003DMG400046440	Pectinesterase inhibitor	PF04043(Pectinesterase inhibitor)
A2	PGSC0003DMG400046521	Flavonol 4'-sulfotransferase	PF00685(Sulfotransferase domain)
A2	PGSC0003DMG400046610	Zinc finger protein	PF00657(Lipase, GDSL)
A2	PGSC0003DMG400046623	Micronuclear linker histone polyprotein	NA
A2	PGSC0003DMG400046798	Ubiquitin-protein ligase	PF00646(F-box domain, cyclin-like)
A2	PGSC0003DMG400046813	Cytochrome P450	PF00067(Cytochrome P450)
A2	PGSC0003DMG400046842	Gene of unknown function	NA
A2	PGSC0003DMG400047026	Zinc-binding protein	PF00643(Zinc finger, B-box)
A2	PGSC0003DMG400047034	Gene of unknown function	NA
A2	PGSC0003DMG400047097	Gene of unknown function	NA
A2	PGSC0003DMG400047109	Zinc finger CCCH domain-containing protein 54	NA
A2	PGSC0003DMG401000629	Stigma-specific protein Stig1	PF04885(Stigma-specific protein Stig1)
A2	PGSC0003DMG401000668	Glycosyl hydrolase family 9	PF00759(Glycoside hydrolase, family 9)
A2	PGSC0003DMG401011224	Glycosyltransferase	PF03901(Alg9-like mannosyltransferase)
A2	PGSC0003DMG401012772	LOB domain-containing protein	NA
A2	PGSC0003DMG401012981	Conserved gene of unknown function	NA
A2	PGSC0003DMG401013505	Leafy cotyledon1	PF00808(Transcription factor CBF/NF-Y/archaeal histone)
A2	PGSC0003DMG401014410	Transporter	PF08766(DEK, C-terminal)
A2	PGSC0003DMG401014476	ATP-dependent Clp protease ATP-binding subunit clpA homolog CD4B, chloroplastic	PF02861(Clp, N-terminal) PF02861(Clp, N-terminal)
A2	PGSC0003DMG401015714	Aspartic proteinase nepenthesin-2	PF00026(Peptidase A1)
A2	PGSC0003DMG401019826	Nucleic acid binding protein	NA
A2	PGSC0003DMG401023369	Gene of unknown function	NA
A2	PGSC0003DMG401023448	Protein disulfide isomerase	PF00085(Thioredoxin domain)
A2	PGSC0003DMG401025764	Basic helix-loop-helix protein BHLH15	NA
A2	PGSC0003DMG401025826	3-hydroxyisobutyryl-CoA hydrolase 1	PF00378(Crotonase, core)
A2	PGSC0003DMG401025828	3-hydroxybutyryl-CoA dehydratase	PF00378(Crotonase, core)
A2	PGSC0003DMG401025920	Methylketone synthase I	NA
A2	PGSC0003DMG401026197	MADS-box protein	PF00319(Transcription factor, MADS-box)
A2	PGSC0003DMG401026419	Unknow protein	NA
A2	PGSC0003DMG401027064	ATP binding protein	NA
A2	PGSC0003DMG401028052	Cytochrome P450	PF00067(Cytochrome P450)
A2	PGSC0003DMG401031174	Gene of unknown function	NA
A2	PGSC0003DMG402002262	ATP-binding cassette transporter	PF01061(ABC-2 type transporter) PF00005(ABC transporter-like)
A2	PGSC0003DMG402011367	Glutathione S-transferase APIC	PF00043(Glutathione S-transferase, C-terminal) PF02798(Glutathione S-transferase, N-terminal)
A2	PGSC0003DMG402012456	WD-repeat protein	PF00400(WD40 repeat, subgroup) PF00400(WD40 repeat, subgroup)
A2	PGSC0003DMG402012772	LOB domain protein 18	PF03195(Lateral organ boundaries, LOB)
A2	PGSC0003DMG402013782	AP2 domain-containing transcription factor	PF00847(Pathogenesis-related transcriptional factor/ERF, DNA-binding)
A2	PGSC0003DMG402022480	DNA-directed RNA polymerase II	PF03871(RNA polymerase, Rpb5, N-terminal)
A2	PGSC0003DMG402023368	Amine oxidase	PF01593(Amine oxidase)
A2	PGSC0003DMG402023603	Cysteine proteinase inhibitor	PF00031(Proteinase inhibitor I25, cystatin)
A2	PGSC0003DMG402027064	Gene of unknown function	NA
A2	PGSC0003DMG402028052	Cytochrome P450	PF00067(Cytochrome P450)
A2	PGSC0003DMG402028595	Kinase family protein	NA
A2	PGSC0003DMG402029032	Dual specificity protein kinase-ttk	NA
A2	PGSC0003DMG402031174	Gene of unknown function	NA
A2	PGSC0003DMG403014197	Serine/threonine-protein kinase PBS1	PF00069(Serine/threonine-protein kinase-like domain)
A3	PGSC0003DMG400000832	Conserved gene of unknown function	PF03005(Protein of unknown function DUF231, plant) PF03005(Protein of unknown function DUF231, plant)
A3	PGSC0003DMG400001439	UDP-glycosyltransferase	PF00201(UDP-glucuronosyl/UDP-glucosyltransferase)
A3	PGSC0003DMG400001465	Protein COBRA	PF04833(Glycosyl-phosphatidyl inositol-anchored, plant)
A3	PGSC0003DMG400001812	Ring finger protein	PF00097(Zinc finger, C3HC4 RING-type)
A3	PGSC0003DMG400001816	Benzoate carboxyl methyltransferase	PF03492(SAM dependent carboxyl methyltransferase)
A3	PGSC0003DMG400002323	Exostosin family protein	PF03016(Exostosin-like)
A3	PGSC0003DMG400002464	Pentatricopeptide repeat-containing protein	PF01535(Pentatricopeptide repeat)
A3	PGSC0003DMG400002478	NBS-LRR resistance protein	PF00560(Leucine-rich repeat) PF00560(Leucine-rich repeat)
A3	PGSC0003DMG400002592	Phospholipase d	PF12357(NULL) PF00614(Phospholipase D/Transphosphatidylase) PF00614(Phospholipase D/Transphosphatidylase)
A3	PGSC0003DMG400002763	Kelch repeat protein	PF01344(Kelch repeat type 1) PF01344(Kelch repeat type 1) PF07646(Kelch repeat type 2) PF07646(Kelch repeat type 2)
A3	PGSC0003DMG400002809	ATP-dependent DNA helicase Q-like 1	NA
A3	PGSC0003DMG400002889	DNA binding protein	PF00847(Pathogenesis-related transcriptional factor/ERF, DNA-binding)
A3	PGSC0003DMG400003398	Transcription factor style2.1	NA
A3	PGSC0003DMG400003587	Aquaporin	PF00230(Major intrinsic protein)
A3	PGSC0003DMG400003994	Conserved gene of unknown function	PF04043(Pectinesterase inhibitor)
A3	PGSC0003DMG400004298	Fasciclin-like arabinogalactan protein 19	PF02469(FAS1 domain) PF02469(FAS1 domain)
A3	PGSC0003DMG400004720	Gene of unknown function	NA
A3	PGSC0003DMG400004780	Protein ODORANT1	PF00249(Myb, DNA-binding) PF00249(Myb, DNA-binding)
A3	PGSC0003DMG400005059	Conserved gene of unknown function	PF02458(Transferase)
A3	PGSC0003DMG400005060	Anthranilate N-benzoyltransferase protein	PF02458(Transferase)
A3	PGSC0003DMG400006190	Minichromosome maintenance protein 10 isoform 1	PF09329(Zinc finger, Mcm10/DnaG-type)
A3	PGSC0003DMG400007025	AP2/ERF domain-containing transcription factor	PF00847(Pathogenesis-related transcriptional factor/ERF, DNA-binding)
A3	PGSC0003DMG400007360	MYB20	PF00249(Myb, DNA-binding) PF00249(Myb, DNA-binding)
A3	PGSC0003DMG400007654	Salicylic acid-binding protein 2	PF00561(Alpha/beta hydrolase fold-1)
A3	PGSC0003DMG400008016	Glycogenin	PF01501(Glycosyl transferase, family 8)
A3	PGSC0003DMG400008047	Electron transporter	PF04784(Protein of unknown function DUF547)
A3	PGSC0003DMG400008415	Conserved gene of unknown function	NA
A3	PGSC0003DMG400009350	Conserved gene of unknown function	NA
A3	PGSC0003DMG400009779	Gene of unknown function	NA
A3	PGSC0003DMG400010332	Pentatricopeptide repeat-containing protein	PF01535(Pentatricopeptide repeat) PF01535(Pentatricopeptide repeat) PF01535(Pentatricopeptide repeat) PF01535(Pentatricopeptide repeat) PF01535(Pentatricopeptide repeat) PF01535(Pentatricopeptide repeat) PF01535(Pentatricopeptide repeat) PF01535(Pentatricopeptide repeat) PF01535(Pentatricopeptide repeat) PF01535(Pentatricopeptide repeat) PF01535(Pentatricopeptide repeat) PF01535(Pentatricopeptide…
A3	PGSC0003DMG400011051	Conserved gene of unknown function	NA
A3	PGSC0003DMG400011720	Copper transporter	PF04145(Ctr copper transporter) PF04145(Ctr copper transporter)
A3	PGSC0003DMG400012282	Ubiquitin-protein ligase	PF03478(Protein of unknown function DUF295)
A3	PGSC0003DMG400012348	Heavy metal ATPase	NA
A3	PGSC0003DMG400012517	Serine protease	PF00082(Peptidase S8/S53, subtilisin/kexin/sedolisin) PF02225(Protease-associated PA) PF05922(Proteinase inhibitor I9, subtilisin propeptide)
A3	PGSC0003DMG400013605	UDP-glucosyltransferase	PF00201(UDP-glucuronosyl/UDP-glucosyltransferase)
A3	PGSC0003DMG400014079	Homeodomain protein GL2-like 1	NA
A3	PGSC0003DMG400014420	Ribonuclease III	PF00636(Ribonuclease III)
A3	PGSC0003DMG400015143	Gene of unknown function	NA
A3	PGSC0003DMG400015144	Gene of unknown function	NA
A3	PGSC0003DMG400015183	Cytochrome P450	PF00067(Cytochrome P450)
A3	PGSC0003DMG400016145	Transcription factor bHLH96	PF00010(Helix-loop-helix DNA-binding domain)
A3	PGSC0003DMG400017641	Conserved gene of unknown function	PF07250(Glyoxal oxidase, N-terminal) PF09118(Domain of unknown function DUF1929)
A3	PGSC0003DMG400017710	Zinc finger protein	PF00097(Zinc finger, C3HC4 RING-type)
A3	PGSC0003DMG400018119	TRANSPARENT TESTA 12 protein	PF01554(Multi antimicrobial extrusion protein MatE) PF01554(Multi antimicrobial extrusion protein MatE)
A3	PGSC0003DMG400018120	TRANSPARENT TESTA 12 protein	PF01554(Multi antimicrobial extrusion protein MatE) PF01554(Multi antimicrobial extrusion protein MatE)
A3	PGSC0003DMG400018357	Tryptophan decarboxylase	PF00282(Pyridoxal phosphate-dependent decarboxylase)
A3	PGSC0003DMG400018358	Tryptophan decarboxylase	PF00282(Pyridoxal phosphate-dependent decarboxylase)
A3	PGSC0003DMG400018381	Conserved gene of unknown function	PF04989(Rhamnosyl O-methyltransferase/Cephalosporin hydroxylase)
A3	PGSC0003DMG400018461	Resistance gene	PF00931(NB-ARC) PF01582(Toll-Interleukin receptor) PF00560(Leucine-rich repeat) PF00560(Leucine-rich repeat) PF00560(Leucine-rich repeat)
A3	PGSC0003DMG400020355	Conserved gene of unknown function	PF00394(Multicopper oxidase, type 1) PF00394(Multicopper oxidase, type 1) PF07731(Multicopper oxidase, type 2) PF07732(Multicopper oxidase, type 3)
A3	PGSC0003DMG400020421	6b-interacting protein 1	PF10545(MADF domain)
A3	PGSC0003DMG400021033	UDP-glucuronic acid/UDP-N-acetylgalactosamine transporter	PF03151(Protein of unknown function DUF250)
A3	PGSC0003DMG400021404	Conserved gene of unknown function	NA
A3	PGSC0003DMG400022035	PPR1 protein	PF01535(Pentatricopeptide repeat) PF01535(Pentatricopeptide repeat) PF01535(Pentatricopeptide repeat) PF01535(Pentatricopeptide repeat) PF01535(Pentatricopeptide repeat) PF01535(Pentatricopeptide repeat) PF01535(Pentatricopeptide repeat) PF01535(Pentatricopeptide repeat) PF01535(Pentatricopeptide repeat) PF01535(Pentatricopeptide repeat) PF01535(Pentatricopeptide repeat) PF01535(Pentatricopeptide…
A3	PGSC0003DMG400023483	Self-pruning interacting protein 1	NA
A3	PGSC0003DMG400023657	Cytochrome P450	PF00067(Cytochrome P450)
A3	PGSC0003DMG400024132	Gene of unknown function	NA
A3	PGSC0003DMG400024289	Reticuline oxidase	PF01565(FAD linked oxidase, N-terminal) PF08031(Berberine/berberine-like)
A3	PGSC0003DMG400024511	MIS12 homologue	PF05859(Centromere protein Mis12)
A3	PGSC0003DMG400026218	Meiotic serine proteinase	PF00082(Peptidase S8/S53, subtilisin/kexin/sedolisin) PF06280(Peptidase S8A, DUF1034 C-terminal)
A3	PGSC0003DMG400026279	Monoterpene synthase 2	PF03936(Terpene synthase, metal-binding domain) PF03936(Terpene synthase, metal-binding domain)
A3	PGSC0003DMG400027096	Deleted in split hand/splt foot protein 1	PF05160(DSS1/SEM1)
A3	PGSC0003DMG400029173	Gene of unknown function	NA
A3	PGSC0003DMG400029790	Zinc finger family protein	NA
A3	PGSC0003DMG400030659	Conserved gene of unknown function	NA
A3	PGSC0003DMG400031044	MYB transcription factor	PF00249(Myb, DNA-binding) PF00249(Myb, DNA-binding)
A3	PGSC0003DMG400031186	Gene of unknown function	NA
A3	PGSC0003DMG400032486	Gene of unknown function	NA
A3	PGSC0003DMG400036491	Gene of unknown function	NA
A3	PGSC0003DMG400037865	Conserved gene of unknown function	NA
A3	PGSC0003DMG400037870	Gene of unknown function	NA
A3	PGSC0003DMG400039951	S-RNase binding protein p11	PF02298(Plastocyanin-like)
A3	PGSC0003DMG400045675	(Fragment)	NA
A3	PGSC0003DMG400047215	Cystatin	PF00031(Proteinase inhibitor I25, cystatin)
A3	PGSC0003DMG401001903	Cytochrome P450	PF00067(Cytochrome P450)
A3	PGSC0003DMG401027557	Conserved gene of unknown function	PF02536(Mitochodrial transcription termination factor-related)
A3	PGSC0003DMG402000629	Stigma-specific protein Stig1	NA
A3	PGSC0003DMG402001903	Cytochrome P450	PF00067(Cytochrome P450)
A3	PGSC0003DMG402014249	Phosphoprotein phosphatase	PF09192(Actin-fragmin kinase, catalytic)
A3	PGSC0003DMG402020596	Gene of unknown function	NA
A3	PGSC0003DMG402026034	Oxidoreductase	PF03171(Oxoglutarate/iron-dependent oxygenase)
A4	PGSC0003DMG400000121	Conserved gene of unknown function	PF11744(Malate transporter, aliminium toerance)
A4	PGSC0003DMG400000446	Submergence-1B	PF00847(Pathogenesis-related transcriptional factor/ERF, DNA-binding)
A4	PGSC0003DMG400000601	ZR1 protein	PF00415(Regulator of chromosome condensation, RCC1) PF01363(Zinc finger, FYVE-type)
A4	PGSC0003DMG400000937	Gene of unknown function	PF01762(Glycosyl transferase, family 31)
A4	PGSC0003DMG400000969	Orf147a protein	NA
A4	PGSC0003DMG400001085	Cell differentiation protein Rcd1	PF04078(Cell differentiation, Rcd1-like)
A4	PGSC0003DMG400001210	Beta-glucosidase	PF00232(Glycoside hydrolase, family 1)
A4	PGSC0003DMG400001242	Ubiquitin-protein ligase	PF00646(F-box domain, cyclin-like)
A4	PGSC0003DMG400001404	ER glycerol-phosphate acyltransferase	PF01553(Phospholipid/glycerol acyltransferase)
A4	PGSC0003DMG400001553	DNA mismatch repair protein	NA
A4	PGSC0003DMG400001626	Amidase	PF01425(Amidase)
A4	PGSC0003DMG400001678	Dead box ATP-dependent RNA helicase	NA
A4	PGSC0003DMG400001781	Aspartic proteinase nepenthesin-1	PF00026(Peptidase A1)
A4	PGSC0003DMG400001909	Multidrug resistance pump	PF01554(Multi antimicrobial extrusion protein MatE) PF01554(Multi antimicrobial extrusion protein MatE)
A4	PGSC0003DMG400001922	F-box and wd40 domain protein	PF00400(WD40 repeat, subgroup) PF00400(WD40 repeat, subgroup) PF00400(WD40 repeat, subgroup) PF00400(WD40 repeat, subgroup) PF00400(WD40 repeat, subgroup) PF00400(WD40 repeat, subgroup) PF00400(WD40 repeat, subgroup)
A4	PGSC0003DMG400002113	UDP-glucose:glucosyltransferase	NA
A4	PGSC0003DMG400002652	Conserved gene of unknown function	NA
A4	PGSC0003DMG400002669	Meiotic recombination repair protein	PF00149(Metallophosphoesterase)
A4	PGSC0003DMG400002715	Gene of unknown function	NA
A4	PGSC0003DMG400003268	Gene of unknown function	NA
A4	PGSC0003DMG400003304	Cytochrome P450	PF00067(Cytochrome P450)
A4	PGSC0003DMG400003307	Cytochrome P450	PF00067(Cytochrome P450)
A4	PGSC0003DMG400003817	RNA-directed DNA polymerase (Reverse transcriptase); Ribonuclease H	PF03372(Endonuclease/exonuclease/phosphatase)
A4	PGSC0003DMG400003962	RING-H2 finger protein ATL1L	PF00097(Zinc finger, C3HC4 RING-type)
A4	PGSC0003DMG400004008	PHCLF2	PF00856(SET domain)
A4	PGSC0003DMG400004055	Conserved gene of unknown function	NA
A4	PGSC0003DMG400004177	TOR (TARGET OF RAPAMYCIN); 1-phosphatidylinositol-3-kinase/ protein binding	PF11865(NULL)
A4	PGSC0003DMG400004182	Gene of unknown function	NA
A4	PGSC0003DMG400004347	Gene of unknown function	NA
A4	PGSC0003DMG400004411	Brix domain-containing protein	PF04427(Brix domain)
A4	PGSC0003DMG400005298	Gene of unknown function	NA
A4	PGSC0003DMG400005431	Gene of unknown function	NA
A4	PGSC0003DMG400005490	Glycosyltransferase	PF00201(UDP-glucuronosyl/UDP-glucosyltransferase)
A4	PGSC0003DMG400005497	Gene of unknown function	NA
A4	PGSC0003DMG400005618	Universal stress protein family protein	NA
A4	PGSC0003DMG400005845	Conserved gene of unknown function	PF03083(MtN3/saliva-related transmembrane protein, conserved region)
A4	PGSC0003DMG400006285	Sugar transporter ERD6-like 16	PF00083(General substrate transporter)
A4	PGSC0003DMG400006606	Peptide transporter	PF00854(Oligopeptide transporter)
A4	PGSC0003DMG400007310	Acyltransferase	PF02458(Transferase)
A4	PGSC0003DMG400007372	Endonuclease/exonuclease/phosphatase family protein	NA
A4	PGSC0003DMG400007753	Wound-induced basic protein	PF08186(Wound-inducible basic)
A4	PGSC0003DMG400008174	Sdl1	NA
A4	PGSC0003DMG400008250	Gene of unknown function	NA
A4	PGSC0003DMG400008447	Transmembrane transporter	PF02990(Nonaspanin (TM9SF))
A4	PGSC0003DMG400008767	RNA-binding protein	PF00076(RNA recognition motif, RNP-1)
A4	PGSC0003DMG400008820	Transcriptional regulator SUPERMAN	NA
A4	PGSC0003DMG400009085	Hydroxyproline-rich glycoprotein GAS31	NA
A4	PGSC0003DMG400009419	Conserved gene of unknown function	NA
A4	PGSC0003DMG400009947	Subtilisin-type protease	PF00082(Peptidase S8/S53, subtilisin/kexin/sedolisin) PF05922(Proteinase inhibitor I9, subtilisin propeptide) PF02225(Protease-associated PA)
A4	PGSC0003DMG400010321	Gene of unknown function	NA
A4	PGSC0003DMG400010545	Conserved gene of unknown function	PF03005(Protein of unknown function DUF231, plant)
A4	PGSC0003DMG400010569	Conserved gene of unknown function	NA
A4	PGSC0003DMG400010591	SLAC-homologous 1 protein	NA
A4	PGSC0003DMG400010611	Purine permease	PF00860(Xanthine/uracil/vitamin C permease)
A4	PGSC0003DMG400011457	WRKY transcription factor	PF03106(DNA-binding WRKY)
A4	PGSC0003DMG400011551	Cyclin A	PF00134(Cyclin, N-terminal) PF02984(Cyclin, C-terminal)
A4	PGSC0003DMG400012310	Atpob1	PF07707(BTB/Kelch-associated) PF00651(BTB/POZ)
A4	PGSC0003DMG400012311	Atpob1	PF00651(BTB/POZ) PF07707(BTB/Kelch-associated)
A4	PGSC0003DMG400012427	Conserved gene of unknown function	PF03398(Protein of unknown function DUF292, eukaryotic)
A4	PGSC0003DMG400012651	EMB1793	PF05347(Complex 1 LYR protein)
A4	PGSC0003DMG400012782	Conserved gene of unknown function	NA
A4	PGSC0003DMG400012814	Gene of unknown function	NA
A4	PGSC0003DMG400012843	Glycerophosphodiesterase	NA
A4	PGSC0003DMG400012999	Homeobox protein	PF01852(Lipid-binding START)
A4	PGSC0003DMG400013124	Receptor-kinase	NA
A4	PGSC0003DMG400013302	Leafy cotyledon 1	PF00808(Transcription factor CBF/NF-Y/archaeal histone)
A4	PGSC0003DMG400013637	Conserved gene of unknown function	NA
A4	PGSC0003DMG400013823	Gene of unknown function	NA
A4	PGSC0003DMG400014287	Structural maintenance of chromosomes 6 smc6	NA
A4	PGSC0003DMG400014511	ATOFP8/OFP8	PF04844(Protein of unknown function DUF623)
A4	PGSC0003DMG400014591	Gene of unknown function	NA
A4	PGSC0003DMG400014947	Steroid sulfotransferase	PF00685(Sulfotransferase domain)
A4	PGSC0003DMG400015018	Mitogen-activated protein kinase kinase kinase	PF00069(Serine/threonine-protein kinase-like domain)
A4	PGSC0003DMG400015178	Heat shock protein	NA
A4	PGSC0003DMG400015260	CONSTANS interacting protein 2a	PF00808(Transcription factor CBF/NF-Y/archaeal histone)
A4	PGSC0003DMG400015261	Heat shock protein binding protein	PF00226(Heat shock protein DnaJ, N-terminal)
A4	PGSC0003DMG400015262	Heat shock protein binding protein	PF11926(NULL) PF00226(Heat shock protein DnaJ, N-terminal)
A4	PGSC0003DMG400015459	MYB transcription factor	PF00249(Myb, DNA-binding)
A4	PGSC0003DMG400015709	Glycosyltransferase	PF00534(Glycosyl transferase, group 1)
A4	PGSC0003DMG400015764	Sugar transporter	PF00083(General substrate transporter)
A4	PGSC0003DMG400016443	Gene of unknown function	NA
A4	PGSC0003DMG400017016	Gene of unknown function	NA
A4	PGSC0003DMG400017134	Gene of unknown function	PF00847(Pathogenesis-related transcriptional factor/ERF, DNA-binding)
A4	PGSC0003DMG400017321	CYP72A56	PF00067(Cytochrome P450)
A4	PGSC0003DMG400017563	Emp24 protein	PF01105(emp24/gp25L/p24)
A4	PGSC0003DMG400018000	Gene of unknown function	NA
A4	PGSC0003DMG400018019	TNP2, partial	PF02992(Transposon, En/Spm-like)
A4	PGSC0003DMG400018020	Gene of unknown function	NA
A4	PGSC0003DMG400018246	Sugar transporter ERD6-like 16	PF00083(General substrate transporter)
A4	PGSC0003DMG400018669	Omega-6 fatty acid desaturase, chloroplastic	NA
A4	PGSC0003DMG400018718	Gene of unknown function	NA
A4	PGSC0003DMG400018749	Conserved gene of unknown function	PF01554(Multi antimicrobial extrusion protein MatE) PF01554(Multi antimicrobial extrusion protein MatE)
A4	PGSC0003DMG400018930	Proteinase inhibitor I4, serpin	PF04819(Protein of unknown function DUF716)
A4	PGSC0003DMG400019030	Homeobox protein	PF01852(Lipid-binding START) PF00046(Homeobox)
A4	PGSC0003DMG400019199	Pectinesterase	PF01095(Pectinesterase, catalytic)
A4	PGSC0003DMG400019325	Non-specific lipid-transfer protein	PF00234(Plant lipid transfer protein/seed storage/trypsin-alpha amylase inhibitor)
A4	PGSC0003DMG400019414	Omega-6 fatty acid desaturase, chloroplastic	NA
A4	PGSC0003DMG400019784	Sesquiterpene synthase 2	PF03936(Terpene synthase, metal-binding domain) PF01397(Terpene synthase-like)
A4	PGSC0003DMG400020207	Conserved gene of unknown function	NA
A4	PGSC0003DMG400020901	UDP-glucose:glucosyltransferase	PF00201(UDP-glucuronosyl/UDP-glucosyltransferase)
A4	PGSC0003DMG400021045	Gene of unknown function	NA
A4	PGSC0003DMG400021176	Conserved gene of unknown function	PF01565(FAD linked oxidase, N-terminal) PF08031(Berberine/berberine-like)
A4	PGSC0003DMG400021305	Small glutamine-rich tetratricopeptide repeat-containing protein A	PF00515(Tetratricopeptide TPR-1)
A4	PGSC0003DMG400021333	Ring finger protein	PF00097(Zinc finger, C3HC4 RING-type)
A4	PGSC0003DMG400021840	Gene of unknown function	NA
A4	PGSC0003DMG400021915	Gene of unknown function	NA
A4	PGSC0003DMG400022107	Peptide transporter	PF00854(Oligopeptide transporter)
A4	PGSC0003DMG400022247	F-box family protein	NA
A4	PGSC0003DMG400022484	Conserved gene of unknown function	NA
A4	PGSC0003DMG400022485	Conserved gene of unknown function	NA
A4	PGSC0003DMG400022558	26S proteasome non-atpase regulatory subunit	PF02809(Ubiquitin interacting motif) PF02809(Ubiquitin interacting motif)
A4	PGSC0003DMG400023778	Gene of unknown function	NA
A4	PGSC0003DMG400023807	Gene of unknown function	NA
A4	PGSC0003DMG400024166	Gene of unknown function	NA
A4	PGSC0003DMG400024452	Pyridoxal-dependent decarboxylase, C-terminal sheet domain containing protein	PF00278(Orn/DAP/Arg decarboxylase 2, C-terminal) PF02784(Orn/DAP/Arg decarboxylase 2, N-terminal)
A4	PGSC0003DMG400024542	Gene of unknown function	NA
A4	PGSC0003DMG400024646	Expansin	PF01357(Pollen allergen/expansin, C-terminal)
A4	PGSC0003DMG400024647	Expansin	PF03330(Rare lipoprotein A) PF03330(Rare lipoprotein A) PF01357(Pollen allergen/expansin, C-terminal) PF01357(Pollen allergen/expansin, C-terminal)
A4	PGSC0003DMG400025180	Multidrug resistance pump	PF01554(Multi antimicrobial extrusion protein MatE) PF01554(Multi antimicrobial extrusion protein MatE)
A4	PGSC0003DMG400025781	Transcription factor bHLH95	PF00010(Helix-loop-helix DNA-binding domain)
A4	PGSC0003DMG400025782	Transcription factor bHLH95	PF00010(Helix-loop-helix DNA-binding domain)
A4	PGSC0003DMG400025818	CXE carboxylesterase	PF07859(Alpha/beta hydrolase fold-3) PF07859(Alpha/beta hydrolase fold-3)
A4	PGSC0003DMG400025910	Methylketone synthase Ib	NA
A4	PGSC0003DMG400026201	Transferase, transferring glycosyl groups	PF04646(Protein of unknown function DUF604)
A4	PGSC0003DMG400026314	DNA binding protein	PF02362(Transcriptional factor B3) PF02362(Transcriptional factor B3)
A4	PGSC0003DMG400026495	Gene of unknown function	NA
A4	PGSC0003DMG400027219	Conserved gene of unknown function	PF03005(Protein of unknown function DUF231, plant)
A4	PGSC0003DMG400027533	Conserved gene of unknown function	PF11250(Protein of unknown function DUF3049)
A4	PGSC0003DMG400027716	E8 protein homolog	PF03171(Oxoglutarate/iron-dependent oxygenase)
A4	PGSC0003DMG400027756	Cytochrome P450	PF00067(Cytochrome P450)
A4	PGSC0003DMG400028138	Zinc finger protein	PF02518(ATPase-like, ATP-binding domain)
A4	PGSC0003DMG400028270	Crooked neck protein	PF02184(RNA-processing protein, HAT helix)
A4	PGSC0003DMG400028493	Gene of unknown function	NA
A4	PGSC0003DMG400028523	Gene of unknown function	PF01553(Phospholipid/glycerol acyltransferase)
A4	PGSC0003DMG400028537	Conserved gene of unknown function	NA
A4	PGSC0003DMG400028679	Cysteine desulfurylase	PF00266(Aminotransferase, class V/Cysteine desulfurase)
A4	PGSC0003DMG400028866	Gene of unknown function	NA
A4	PGSC0003DMG400029044	Gene of unknown function	NA
A4	PGSC0003DMG400029262	Anthocyanin acyltransferase	PF02458(Transferase)
A4	PGSC0003DMG400029264	Anthocyanin acyltransferase	PF02458(Transferase)
A4	PGSC0003DMG400029816	Gene of unknown function	NA
A4	PGSC0003DMG400029935	Calcineurin-like phosphoesterase family protein	PF10536(Aminotransferase-like, plant mobile domain)
A4	PGSC0003DMG400029988	Glucan endo-1,3-beta-glucosidase, acidic isoform GI9	PF00332(Glycoside hydrolase, family 17) PF00332(Glycoside hydrolase, family 17)
A4	PGSC0003DMG400030454	UDP-glucosyltransferase	PF00201(UDP-glucuronosyl/UDP-glucosyltransferase)
A4	PGSC0003DMG400030717	Gene of unknown function	NA
A4	PGSC0003DMG400030797	Gene of unknown function	NA
A4	PGSC0003DMG400030933	Gene of unknown function	NA
A4	PGSC0003DMG400031054	Transcription factor	PF02365(No apical meristem (NAM) protein)
A4	PGSC0003DMG400031428	Bet1-like snare 1-1	PF05739(Target SNARE coiled-coil domain)
A4	PGSC0003DMG400031461	Gene of unknown function	NA
A4	PGSC0003DMG400032222	Extensin Dif10	NA
A4	PGSC0003DMG400033303	Gene of unknown function	NA
A4	PGSC0003DMG400034315	Conserved gene of unknown function	PF04669(Protein of unknown function DUF579)
A4	PGSC0003DMG400034336	Gene of unknown function	NA
A4	PGSC0003DMG400034475	Conserved gene of unknown function	NA
A4	PGSC0003DMG400035383	UDP-glucose:glucosyltransferase	PF00201(UDP-glucuronosyl/UDP-glucosyltransferase)
A4	PGSC0003DMG400035595	Purine transporter	PF03151(Protein of unknown function DUF250)
A4	PGSC0003DMG400035739	GDSL-motif lipase/hydrolase family protein	PF00657(Lipase, GDSL)
A4	PGSC0003DMG400035805	KID-containing protein	NA
A4	PGSC0003DMG400035888	Type-b response regulator	PF00249(Myb, DNA-binding) PF00072(Signal transduction response regulator, receiver domain)
A4	PGSC0003DMG400036137	Myb	PF00249(Myb, DNA-binding)
A4	PGSC0003DMG400036386	B3 domain-containing protein	PF02362(Transcriptional factor B3)
A4	PGSC0003DMG400036431	ZF-HD homeobox protein	PF04770(ZF-HD homeobox protein, Cys/His-rich dimerisation domain)
A4	PGSC0003DMG400036921	Gene of unknown function	NA
A4	PGSC0003DMG400037226	Glutathione S-transferase omega	NA
A4	PGSC0003DMG400037444	Pectinesterase	PF01095(Pectinesterase, catalytic)
A4	PGSC0003DMG400037534	Conserved gene of unknown function	NA
A4	PGSC0003DMG400037544	S-protein homologue	PF05938(Plant self-incompatibility S1)
A4	PGSC0003DMG400037625	Flavin-containing monooxygenase family protein	PF00743(Flavin-containing monooxygenase-like)
A4	PGSC0003DMG400037700	WRKY transcription factor 27	PF03106(DNA-binding WRKY)
A4	PGSC0003DMG400037878	Gene of unknown function	NA
A4	PGSC0003DMG400037923	Conserved gene of unknown function	NA
A4	PGSC0003DMG400038289	D2/4-type cyclin	PF00134(Cyclin, N-terminal) PF02984(Cyclin, C-terminal)
A4	PGSC0003DMG400038651	Ubiquitin-protein ligase	NA
A4	PGSC0003DMG400038899	Zinc-binding protein	PF04640(Protein of unknown function DUF597)
A4	PGSC0003DMG400038988	Acyltransferase	PF02458(Transferase)
A4	PGSC0003DMG400039296	Pollen allergen Pla o 2	PF00295(Glycoside hydrolase, family 28)
A4	PGSC0003DMG400040013	Gene of unknown function	NA
A4	PGSC0003DMG400040327	Purine transporter	PF03151(Protein of unknown function DUF250)
A4	PGSC0003DMG400040332	Ribosomal protein L23	PF00276(Ribosomal protein L25/L23)
A4	PGSC0003DMG400040678	Gene of unknown function	NA
A4	PGSC0003DMG400040696	Gene of unknown function	NA
A4	PGSC0003DMG400040955	Gene of unknown function	PF01553(Phospholipid/glycerol acyltransferase)
A4	PGSC0003DMG400041551	DNA binding protein	PF00249(Myb, DNA-binding)
A4	PGSC0003DMG400041665	Gene of unknown function	NA
A4	PGSC0003DMG400042461	Gene of unknown function	NA
A4	PGSC0003DMG400042574	Conserved gene of unknown function	PF03083(MtN3/saliva-related transmembrane protein, conserved region)
A4	PGSC0003DMG400042622	B3 domain-containing protein Os04g0386900	PF02362(Transcriptional factor B3)
A4	PGSC0003DMG400042753	Alcohol dehydrogenase	NA
A4	PGSC0003DMG400043036	Aspartyl protease family protein	PF00026(Peptidase A1)
A4	PGSC0003DMG400043142	Transcription factor	PF02309(AUX/IAA protein)
A4	PGSC0003DMG400043424	Gene of unknown function	NA
A4	PGSC0003DMG400043876	Gene of unknown function	NA
A4	PGSC0003DMG400044135	Aspartyl protease family protein	PF00026(Peptidase A1)
A4	PGSC0003DMG400044305	Glycoside hydrolase family 28 protein	PF00295(Glycoside hydrolase, family 28)
A4	PGSC0003DMG400045182	Gene of unknown function	NA
A4	PGSC0003DMG400045477	Senescence-associated protein 5	PF00335(Tetraspanin)
A4	PGSC0003DMG400045513	Aspartyl protease family protein	PF00026(Peptidase A1)
A4	PGSC0003DMG400045842	MIKC MADS-domain protein PPMA10	PF00319(Transcription factor, MADS-box)
A4	PGSC0003DMG400045844	Gene of unknown function	NA
A4	PGSC0003DMG400045930	Gene of unknown function	PF00026(Peptidase A1)
A4	PGSC0003DMG400046211	Xylem serine proteinase 1	PF00082(Peptidase S8/S53, subtilisin/kexin/sedolisin) PF05922(Proteinase inhibitor I9, subtilisin propeptide) PF02225(Protease-associated PA)
A4	PGSC0003DMG400046295	Flavonol 4'-sulfotransferase	PF00685(Sulfotransferase domain)
A4	PGSC0003DMG400046394	Conserved gene of unknown function	NA
A4	PGSC0003DMG400046551	Gene of unknown function	NA
A4	PGSC0003DMG400046974	Conserved gene of unknown function	NA
A4	PGSC0003DMG400047259	Pectinesterase inhibitor	PF04043(Pectinesterase inhibitor)
A4	PGSC0003DMG401017663	DNA-directed RNA polymerase subunit beta	PF00562(DNA-directed RNA polymerase, subunit 2, domain 6) PF04560(RNA polymerase Rpb2, domain 7)
A4	PGSC0003DMG401018643	Serine/threonine-protein kinase ATR	NA
A4	PGSC0003DMG401023713	Polychome, UV-B-insensitive 4	NA
A4	PGSC0003DMG401024607	Conserved gene of unknown function	PF00335(Tetraspanin) PF00335(Tetraspanin)
A4	PGSC0003DMG401027687	Wound-inducible carboxypeptidase	PF00450(Peptidase S10, serine carboxypeptidase) PF00450(Peptidase S10, serine carboxypeptidase) PF00450(Peptidase S10, serine carboxypeptidase) PF00450(Peptidase S10, serine carboxypeptidase)
A4	PGSC0003DMG401028300	Catalytic/ hydrolase	NA
A4	PGSC0003DMG401029763	Gene of unknown function	NA
A4	PGSC0003DMG402006875	Conserved gene of unknown function	NA
A4	PGSC0003DMG402011427	Cc-nbs-lrr resistance protein	PF00931(NB-ARC)
A4	PGSC0003DMG402012433	Gene of unknown function	NA
A4	PGSC0003DMG402023061	HVA22 c	PF03134(TB2/DP1/HVA22 related protein)
A4	PGSC0003DMG402026992	U520	NA
A4	PGSC0003DMG402028300	Catalytic/ hydrolase	NA
A4	PGSC0003DMG402030350	GONST2 Golgi Nucleotide sugar transporter	PF03151(Protein of unknown function DUF250)
A4	PGSC0003DMG403004013	Gene of unknown function	NA
A4	PGSC0003DMG403006909	Polygalacturonase 1	PF00295(Glycoside hydrolase, family 28) PF00295(Glycoside hydrolase, family 28)
A4	PGSC0003DMG403010654	Gene of unknown function	NA
A4	PGSC0003DMG403011681	Nitrate transporter	PF00854(Oligopeptide transporter)
A4	PGSC0003DMG403017663	30S ribosomal protein S2, chloroplastic	PF00318(Ribosomal protein S2) PF00119(ATPase, F0 complex, subunit A)
A5	PGSC0003DMG400000162	Ccr4-not transcription complex	NA
A5	PGSC0003DMG400000335	Cytokinin oxidase/dehydrogenase 2	PF09265(Cytokinin dehydrogenase 1, FAD/cytokinin binding domain) PF01565(FAD linked oxidase, N-terminal) PF00010(Helix-loop-helix DNA-binding domain)
A5	PGSC0003DMG400000769	Gene of unknown function	NA
A5	PGSC0003DMG400000952	Phenazine biosynthesis protein	PF02567(Phenazine biosynthesis PhzC/PhzF protein)
A5	PGSC0003DMG400001290	Cytochrome P450 92B1	PF00067(Cytochrome P450)
A5	PGSC0003DMG400001505	Pentatricopeptide repeat-containing protein	PF01535(Pentatricopeptide repeat) PF01535(Pentatricopeptide repeat) PF01535(Pentatricopeptide repeat) PF01535(Pentatricopeptide repeat) PF01535(Pentatricopeptide repeat)
A5	PGSC0003DMG400002124	Ripening regulated protein DDTFR18	PF01554(Multi antimicrobial extrusion protein MatE) PF01554(Multi antimicrobial extrusion protein MatE)
A5	PGSC0003DMG400002246	Gene of unknown function	NA
A5	PGSC0003DMG400002403	Transposase protein	NA
A5	PGSC0003DMG400003065	Conserved gene of unknown function	NA
A5	PGSC0003DMG400003445	Disease resistance protein	PF00931(NB-ARC) PF01582(Toll-Interleukin receptor) PF00560(Leucine-rich repeat) PF00560(Leucine-rich repeat) PF00560(Leucine-rich repeat) PF01255(Di-trans-poly-cis-decaprenylcistransferase-like)
A5	PGSC0003DMG400003644	Oligopeptide transporter OPT family	PF03169(Oligopeptide transporter OPT superfamily) PF03169(Oligopeptide transporter OPT superfamily)
A5	PGSC0003DMG400004453	Transcription factor HBP-1b	NA
A5	PGSC0003DMG400004526	UDP-glucose:sesaminol 2'-O-glucoside-O-glucosyltransferase	PF00201(UDP-glucuronosyl/UDP-glucosyltransferase)
A5	PGSC0003DMG400004730	Reverse transcriptase	NA
A5	PGSC0003DMG400004932	Homeobox-leucine zipper protein HAT22	PF00046(Homeobox) PF02183(Leucine zipper, homeobox-associated)
A5	PGSC0003DMG400005376	ST225	NA
A5	PGSC0003DMG400005423	RNA-directed DNA polymerase (Reverse transcriptase)	NA
A5	PGSC0003DMG400005481	Gene of unknown function	NA
A5	PGSC0003DMG400005817	Cytochrome P450	PF00067(Cytochrome P450) PF00067(Cytochrome P450)
A5	PGSC0003DMG400005840	Calcineurin B	NA
A5	PGSC0003DMG400005988	Metal ion binding protein	PF00403(Heavy metal transport/detoxification protein)
A5	PGSC0003DMG400005998	Helix-loop-helix DNA-binding domain containing protein	PF00010(Helix-loop-helix DNA-binding domain)
A5	PGSC0003DMG400006267	Phosphatidylethanolamine binding protein	PF01161(Phosphatidylethanolamine-binding protein PEBP)
A5	PGSC0003DMG400006367	Cytochrome P450 92B1	PF00067(Cytochrome P450)
A5	PGSC0003DMG400006510	Gene of unknown function	NA
A5	PGSC0003DMG400006780	Subtilisin-like serine protease	NA
A5	PGSC0003DMG400006804	Gene of unknown function	NA
A5	PGSC0003DMG400007092	Gene of unknown function	PF00010(Helix-loop-helix DNA-binding domain)
A5	PGSC0003DMG400007540	Conserved gene of unknown function	PF07786(Protein of unknown function DUF1624)
A5	PGSC0003DMG400007561	Protein phosphatase 2c	PF00481(Protein phosphatase 2C, N-terminal)
A5	PGSC0003DMG400007645	Gene of unknown function	NA
A5	PGSC0003DMG400007750	Methylketone synthase IIb	PF03061(Thioesterase superfamily)
A5	PGSC0003DMG400008559	Gene of unknown function	NA
A5	PGSC0003DMG400008866	Cullin 1B	PF00888(Cullin, N-terminal) PF10557(Cullin protein, neddylation domain)
A5	PGSC0003DMG400009223	Conserved gene of unknown function	NA
A5	PGSC0003DMG400009437	Gene of unknown function	NA
A5	PGSC0003DMG400009466	Metal-binding isoprenylated protein	PF00403(Heavy metal transport/detoxification protein)
A5	PGSC0003DMG400009467	Metal ion binding protein	PF00403(Heavy metal transport/detoxification protein)
A5	PGSC0003DMG400009534	UDP-glucose:glucosyltransferase	PF00201(UDP-glucuronosyl/UDP-glucosyltransferase)
A5	PGSC0003DMG400009719	1-aminocyclopropane-1-carboxylate oxidase	PF03171(Oxoglutarate/iron-dependent oxygenase)
A5	PGSC0003DMG400009720	1-aminocyclopropane-1-carboxylate oxidase	PF03171(Oxoglutarate/iron-dependent oxygenase)
A5	PGSC0003DMG400010267	Remorin 2	PF03763(Remorin, C-terminal)
A5	PGSC0003DMG400010546	Gene of unknown function	NA
A5	PGSC0003DMG400010600	Splicing factor Prp18 family protein	PF02840(Prp18) PF08799(Pre-mRNA processing factor 4 (PRP4) like)
A5	PGSC0003DMG400010602	Potassium channel regulatory factor	PF02840(Prp18) PF08799(Pre-mRNA processing factor 4 (PRP4) like)
A5	PGSC0003DMG400010639	S-adenosylmethionine-dependent methyltransferase	PF08241(Methyltransferase type 11)
A5	PGSC0003DMG400010993	Cytochrome P450 hydroxylase	PF00067(Cytochrome P450)
A5	PGSC0003DMG400010994	Cytochrome P450 hydroxylase	PF00067(Cytochrome P450)
A5	PGSC0003DMG400011101	Gene of unknown function	NA
A5	PGSC0003DMG400011102	Transcription factor HBP-1b	NA
A5	PGSC0003DMG400011197	Heat shock protein hsp70	PF00012(Heat shock protein 70) PF00012(Heat shock protein 70)
A5	PGSC0003DMG400012023	O-methyltransferase	PF00891(O-methyltransferase, family 2) PF00891(O-methyltransferase, family 2) PF08100(Plant methyltransferase dimerisation)
A5	PGSC0003DMG400012061	Pentatricopeptide repeat-containing protein	NA
A5	PGSC0003DMG400012145	Conserved gene of unknown function	NA
A5	PGSC0003DMG400012498	Multidrug resistance pump	PF01554(Multi antimicrobial extrusion protein MatE)
A5	PGSC0003DMG400012530	Gene of unknown function	NA
A5	PGSC0003DMG400012838	Non-specific lipid-transfer protein	PF00234(Plant lipid transfer protein/seed storage/trypsin-alpha amylase inhibitor)
A5	PGSC0003DMG400013049	Transposase En/Spm	NA
A5	PGSC0003DMG400013057	Gene of unknown function	NA
A5	PGSC0003DMG400013062	Gene of unknown function	NA
A5	PGSC0003DMG400013223	Anthocyanin acyltransferase	PF02458(Transferase)
A5	PGSC0003DMG400013472	Leafy cotyledon 1	NA
A5	PGSC0003DMG400013668	Gene of unknown function	NA
A5	PGSC0003DMG400013774	Gene of unknown function	NA
A5	PGSC0003DMG400014273	Cytochrome P450	PF00067(Cytochrome P450)
A5	PGSC0003DMG400014365	Gene of unknown function	NA
A5	PGSC0003DMG400014368	PAR-1c protein	NA
A5	PGSC0003DMG400014568	3-ketoacyl-CoA synthase	PF08392(FAE1/Type III polyketide synthase-like protein) PF08541(3-Oxoacyl-[acyl-carrier-protein (ACP)] synthase III C-terminal)
A5	PGSC0003DMG400014639	Gene of unknown function	NA
A5	PGSC0003DMG400014687	Gene of unknown function	NA
A5	PGSC0003DMG400014780	Gene of unknown function	NA
A5	PGSC0003DMG400014969	Gene of unknown function	NA
A5	PGSC0003DMG400015337	BZIP transcription factor bZIP132	NA
A5	PGSC0003DMG400015478	Conserved gene of unknown function	NA
A5	PGSC0003DMG400015490	Galactinol synthase	PF01501(Glycosyl transferase, family 8)
A5	PGSC0003DMG400015605	Cytochrome P450	PF00067(Cytochrome P450)
A5	PGSC0003DMG400015955	Conserved gene of unknown function	PF03372(Endonuclease/exonuclease/phosphatase)
A5	PGSC0003DMG400016289	Conserved gene of unknown function	PF03171(Oxoglutarate/iron-dependent oxygenase)
A5	PGSC0003DMG400016409	Protein kinase family protein	PF01657(Protein of unknown function DUF26) PF01657(Protein of unknown function DUF26)
A5	PGSC0003DMG400016774	Gene of unknown function	NA
A5	PGSC0003DMG400016811	Gene of unknown function	NA
A5	PGSC0003DMG400017014	Malic enzyme	PF03949(Malic enzyme, NAD-binding)
A5	PGSC0003DMG400017214	MazG nucleotide pyrophosphohydrolase domain protein	PF03819(NTP pyrophosphohydrolase MazG, putative catalytic core)
A5	PGSC0003DMG400017225	Transmembrane protein	PF00083(General substrate transporter)
A5	PGSC0003DMG400017240	Desacetoxyvindoline 4-hydroxylase	PF03171(Oxoglutarate/iron-dependent oxygenase)
A5	PGSC0003DMG400017792	Ce-LEA	PF02987(Late embryogenesis abundant protein, group 4) PF02987(Late embryogenesis abundant protein, group 4) PF02987(Late embryogenesis abundant protein, group 4)
A5	PGSC0003DMG400017798	Ureide permease 1	PF07168(NULL)
A5	PGSC0003DMG400017864	Serine-threonine protein kinase, plant-type	PF00069(Serine/threonine-protein kinase-like domain) PF00560(Leucine-rich repeat) PF00560(Leucine-rich repeat) PF00560(Leucine-rich repeat) PF00560(Leucine-rich repeat) PF00560(Leucine-rich repeat) PF00560(Leucine-rich repeat) PF00560(Leucine-rich repeat) PF08263(Leucine-rich repeat-containing N-terminal domain, type 2)
A5	PGSC0003DMG400017891	Acireductone dioxygenase	PF03079(Acireductone dioxygenase, ARD)
A5	PGSC0003DMG400018016	Multidrug resistance pump	PF01554(Multi antimicrobial extrusion protein MatE) PF01554(Multi antimicrobial extrusion protein MatE)
A5	PGSC0003DMG400018062	UDP-glucuronosyltransferase	NA
A5	PGSC0003DMG400018063	UDP-glucuronosyltransferase	PF00201(UDP-glucuronosyl/UDP-glucosyltransferase)
A5	PGSC0003DMG400018369	DNA binding protein	PF02362(Transcriptional factor B3)
A5	PGSC0003DMG400018663	Non-LTR retroelement reverse transcriptase	NA
A5	PGSC0003DMG400019092	NAC domain protein	PF02365(No apical meristem (NAM) protein)
A5	PGSC0003DMG400019217	AN2	NA
A5	PGSC0003DMG400019322	Galactose oxidase	PF00646(F-box domain, cyclin-like)
A5	PGSC0003DMG400019401	Aldose 1-epimerase	PF01263(Aldose 1-epimerase) PF01263(Aldose 1-epimerase)
A5	PGSC0003DMG400019525	MADS-box family protein	PF00319(Transcription factor, MADS-box)
A5	PGSC0003DMG400019553	Gene of unknown function	NA
A5	PGSC0003DMG400019940	Gene of unknown function	NA
A5	PGSC0003DMG400019996	F-box family protein	PF00646(F-box domain, cyclin-like) PF07734(F-box associated domain, type 1)
A5	PGSC0003DMG400020037	MtN19	PF07712(Stress up-regulated Nod 19)
A5	PGSC0003DMG400020281	Ribosomal protein	NA
A5	PGSC0003DMG400020437	Peroxidase	PF00141(Haem peroxidase, plant/fungal/bacterial)
A5	PGSC0003DMG400020612	Succinate dehydrogenase	NA
A5	PGSC0003DMG400020621	Transcription factor	PF04873(Ethylene insensitive 3)
A5	PGSC0003DMG400021041	AAA-type ATPase family protein	PF12002(MgsA AAA+ ATPase C-terminal)
A5	PGSC0003DMG400021056	Conserved gene of unknown function	PF00067(Cytochrome P450)
A5	PGSC0003DMG400021166	Conserved gene of unknown function	PF05553(Protein of unknown function DUF761, plant)
A5	PGSC0003DMG400021604	Glycine-rich cell wall structural protein	NA
A5	PGSC0003DMG400021785	UDP-glucuronosyltransferase	PF00201(UDP-glucuronosyl/UDP-glucosyltransferase)
A5	PGSC0003DMG400021787	UDP-glucuronosyltransferase	PF00201(UDP-glucuronosyl/UDP-glucosyltransferase)
A5	PGSC0003DMG400021821	Conserved gene of unknown function	PF04570(Protein of unknown function DUF581)
A5	PGSC0003DMG400021875	Conserved gene of unknown function	PF00067(Cytochrome P450)
A5	PGSC0003DMG400022001	Conserved gene of unknown function	PF00560(Leucine-rich repeat) PF00560(Leucine-rich repeat) PF00560(Leucine-rich repeat) PF00560(Leucine-rich repeat) PF00560(Leucine-rich repeat) PF08263(Leucine-rich repeat-containing N-terminal domain, type 2)
A5	PGSC0003DMG400022239	Seed maturation protein	NA
A5	PGSC0003DMG400022559	Protein P21	PF00314(Thaumatin, pathogenesis-related)
A5	PGSC0003DMG400022666	Gene of unknown function	NA
A5	PGSC0003DMG400022746	Anthocyanin synthase	PF03171(Oxoglutarate/iron-dependent oxygenase)
A5	PGSC0003DMG400022795	Loganic acid methyltransferase	PF03492(SAM dependent carboxyl methyltransferase)
A5	PGSC0003DMG400022974	Gag-pol polyprotein	NA
A5	PGSC0003DMG400023316	Conserved gene of unknown function	NA
A5	PGSC0003DMG400023654	Gene of unknown function	NA
A5	PGSC0003DMG400023781	GATA zinc finger containing protein	PF00320(Zinc finger, GATA-type)
A5	PGSC0003DMG400023962	Gene of unknown function	NA
A5	PGSC0003DMG400024307	Gene of unknown function	NA
A5	PGSC0003DMG400024315	Nectarin-2	PF00194(Carbonic anhydrase, alpha-class, catalytic domain)
A5	PGSC0003DMG400024420	Sesquiterpene synthase 2	PF03936(Terpene synthase, metal-binding domain)
A5	PGSC0003DMG400024788	ATP-dependent DNA helicase Q-like SIM	NA
A5	PGSC0003DMG400025047	Conserved gene of unknown function	NA
A5	PGSC0003DMG400025380	Gene of unknown function	NA
A5	PGSC0003DMG400025520	Pentatricopeptide repeat-containing protein	PF01535(Pentatricopeptide repeat) PF01535(Pentatricopeptide repeat) PF01535(Pentatricopeptide repeat) PF01535(Pentatricopeptide repeat) PF01535(Pentatricopeptide repeat) PF01535(Pentatricopeptide repeat) PF01535(Pentatricopeptide repeat) PF01535(Pentatricopeptide repeat) PF01535(Pentatricopeptide repeat)
A5	PGSC0003DMG400025672	HECT; Ubiquitin	PF00632(HECT) PF00240(Ubiquitin)
A5	PGSC0003DMG400026022	Beta expansin 1	PF01357(Pollen allergen/expansin, C-terminal) PF01357(Pollen allergen/expansin, C-terminal) PF03330(Rare lipoprotein A) PF03330(Rare lipoprotein A)
A5	PGSC0003DMG400026191	GRAS family transcription factor	PF03514(Transcription factor GRAS)
A5	PGSC0003DMG400026748	Serine-threonine protein kinase, plant-type	PF00069(Serine/threonine-protein kinase-like domain) PF00560(Leucine-rich repeat) PF00560(Leucine-rich repeat) PF08263(Leucine-rich repeat-containing N-terminal domain, type 2)
A5	PGSC0003DMG400026783	Rad25/xp-B DNA repair helicase	PF04851(Restriction endonuclease, type I, R subunit/Type III, Res subunit) PF00271(DNA/RNA helicase, C-terminal)
A5	PGSC0003DMG400026828	Conserved gene of unknown function	NA
A5	PGSC0003DMG400027239	Dehiscence polygalacturonase	PF00295(Glycoside hydrolase, family 28)
A5	PGSC0003DMG400027303	Conserved gene of unknown function	NA
A5	PGSC0003DMG400027367	Gene of unknown function	NA
A5	PGSC0003DMG400027487	Gene of unknown function	NA
A5	PGSC0003DMG400027574	Conserved gene of unknown function	PF00097(Zinc finger, C3HC4 RING-type)
A5	PGSC0003DMG400027623	Gene of unknown function	NA
A5	PGSC0003DMG400028359	MADS-box transcription factor	PF00319(Transcription factor, MADS-box) PF01486(Transcription factor, K-box)
A5	PGSC0003DMG400028437	Serine-threonine protein kinase, plant-type	PF00069(Serine/threonine-protein kinase-like domain) PF00560(Leucine-rich repeat) PF00560(Leucine-rich repeat)
A5	PGSC0003DMG400028480	Delay of germination 1	NA
A5	PGSC0003DMG400028591	Conserved gene of unknown function	PF00560(Leucine-rich repeat) PF00560(Leucine-rich repeat) PF00560(Leucine-rich repeat) PF00560(Leucine-rich repeat) PF00560(Leucine-rich repeat) PF00560(Leucine-rich repeat) PF00560(Leucine-rich repeat) PF00560(Leucine-rich repeat) PF00560(Leucine-rich repeat) PF08263(Leucine-rich repeat-containing N-terminal domain, type 2)
A5	PGSC0003DMG400028700	Dehydration-responsive element-binding protein 2G	PF00847(Pathogenesis-related transcriptional factor/ERF, DNA-binding)
A5	PGSC0003DMG400028858	Triacylglycerol lipase	PF01764(Lipase, class 3)
A5	PGSC0003DMG400029005	Phytoene synthase 2, chloroplastic	PF00494(Squalene/phytoene synthase)
A5	PGSC0003DMG400029011	Gene of unknown function	NA
A5	PGSC0003DMG400029475	Erwinia induced protein 2	NA
A5	PGSC0003DMG400029622	60S acidic ribosomal protein P0	PF00428(Ribosomal protein 60S) PF00466(Ribosomal protein L10)
A5	PGSC0003DMG400029746	Actin-101	PF00022(Actin/actin-like)
A5	PGSC0003DMG400029806	Vacuolar protein sorting-associated protein	NA
A5	PGSC0003DMG400030008	Low-temperature-induced 65 kDa protein	NA
A5	PGSC0003DMG400030164	Avr9/Cf-9 rapidly elicited protein 180	NA
A5	PGSC0003DMG400031236	Non-specific lipid-transfer protein	PF00234(Plant lipid transfer protein/seed storage/trypsin-alpha amylase inhibitor)
A5	PGSC0003DMG400031515	Conserved gene of unknown function	PF00067(Cytochrome P450)
A5	PGSC0003DMG400031768	MLO 6	PF03094(Mlo-related protein)
A5	PGSC0003DMG400032274	Conserved gene of unknown function	PF07911(Protein of unknown function DUF1677, plant)
A5	PGSC0003DMG400033145	Gene of unknown function	NA
A5	PGSC0003DMG400033179	Non-LTR retroelement reverse transcriptase	NA
A5	PGSC0003DMG400033180	Conserved gene of unknown function	NA
A5	PGSC0003DMG400033353	Non-LTR retroelement reverse transcriptase	NA
A5	PGSC0003DMG400033831	Gene of unknown function	NA
A5	PGSC0003DMG400034612	Gamma-interferon-inducible lysosomal thiol reductase	PF03227(Gamma interferon inducible lysosomal thiol reductase GILT)
A5	PGSC0003DMG400036779	Yippee zinc-binding protein	PF03226(Yippee-like protein)
A5	PGSC0003DMG400037014	Gene of unknown function	NA
A5	PGSC0003DMG400037946	Gene of unknown function	NA
A5	PGSC0003DMG400039685	Cytochrome P450 hydroxylase	PF00067(Cytochrome P450) PF00067(Cytochrome P450)
A5	PGSC0003DMG400039819	Mannan endo-1,4-beta-mannosidase 4	PF00150(Glycoside hydrolase, family 5)
A5	PGSC0003DMG400040588	Seed maturation protein PM36	PF03070(TENA/THI-4 protein/Coenzyme PQQ biosynthesis protein C)
A5	PGSC0003DMG400041241	EMB-1 protein	PF00477(Stress induced protein)
A5	PGSC0003DMG400041603	Gene of unknown function	NA
A5	PGSC0003DMG400042227	Conserved gene of unknown function	PF01476(Peptidoglycan-binding lysin domain)
A5	PGSC0003DMG400042259	Steroleosin	PF00106(Short-chain dehydrogenase/reductase SDR)
A5	PGSC0003DMG400042343	UDP-glucose:glucosyltransferase	PF00201(UDP-glucuronosyl/UDP-glucosyltransferase)
A5	PGSC0003DMG400042929	Wax synthase	PF06974(O-acyltransferase, WSD1, C-terminal) PF03007(O-acyltransferase, WSD1, N-terminal)
A5	PGSC0003DMG400043088	Late embryogenesis abundant	NA
A5	PGSC0003DMG400043180	Gene of unknown function	NA
A5	PGSC0003DMG400044001	GATA transcription factor 29	PF00320(Zinc finger, GATA-type)
A5	PGSC0003DMG400044105	Protein phosphatase 2C 51	PF00481(Protein phosphatase 2C, N-terminal)
A5	PGSC0003DMG400044149	UDP-glucose:glucosyltransferase	PF00201(UDP-glucuronosyl/UDP-glucosyltransferase)
A5	PGSC0003DMG400045095	Alpha-farnesene synthase	PF03936(Terpene synthase, metal-binding domain) PF01397(Terpene synthase-like)
A5	PGSC0003DMG400045181	Gene of unknown function	NA
A5	PGSC0003DMG401000630	Conserved gene of unknown function	NA
A5	PGSC0003DMG401005966	Fertility restorer	PF01535(Pentatricopeptide repeat) PF01535(Pentatricopeptide repeat) PF01535(Pentatricopeptide repeat) PF01535(Pentatricopeptide repeat) PF01535(Pentatricopeptide repeat) PF01535(Pentatricopeptide repeat) PF01535(Pentatricopeptide repeat) PF01535(Pentatricopeptide repeat) PF01535(Pentatricopeptide repeat) PF01535(Pentatricopeptide repeat) PF01535(Pentatricopeptide repeat)
A5	PGSC0003DMG401007034	Laccase	NA
A5	PGSC0003DMG401008541	Gene of unknown function	NA
A5	PGSC0003DMG401008965	Gene of unknown function	NA
A5	PGSC0003DMG401009228	Beta-galactosidase	PF01301(Glycoside hydrolase, family 35) PF01301(Glycoside hydrolase, family 35) PF02140(D-galactoside/L-rhamnose binding SUEL lectin) PF02837(Glycoside hydrolase family 2, carbohydrate-binding)
A5	PGSC0003DMG401009815	Major latex	PF00407(Bet v I allergen)
A5	PGSC0003DMG401018962	Beta-amyrin synthase	PF00432(Prenyltransferase/squalene oxidase) PF00432(Prenyltransferase/squalene oxidase) PF00432(Prenyltransferase/squalene oxidase)
A5	PGSC0003DMG401028496	Gene of unknown function	NA
A5	PGSC0003DMG401028522	Conserved gene of unknown function	NA
A5	PGSC0003DMG401028908	ATP-binding cassette transporter	NA
A5	PGSC0003DMG401029181	Conserved gene of unknown function	NA
A5	PGSC0003DMG402004813	Cysteine synthase	NA
A5	PGSC0003DMG402005999	Conserved gene of unknown function	NA
A5	PGSC0003DMG402006827	Conserved gene of unknown function	NA
A5	PGSC0003DMG402007604	Gene of unknown function	NA
A5	PGSC0003DMG402012874	Gene of unknown function	NA
A5	PGSC0003DMG402016989	Protein kinase family protein	NA
A5	PGSC0003DMG402017416	Disease resistance protein; Calcium-binding EF-hand; AAA ATPase	PF00931(NB-ARC)
A5	PGSC0003DMG402018864	Exonuclease	NA
A5	PGSC0003DMG402021057	Cytochrome P450	PF00067(Cytochrome P450)
A5	PGSC0003DMG402028496	Conserved gene of unknown function	NA
A6	PGSC0003DMG400000039	Pentatricopeptide repeat-containing protein	PF01535(Pentatricopeptide repeat) PF01535(Pentatricopeptide repeat) PF01535(Pentatricopeptide repeat) PF01535(Pentatricopeptide repeat) PF01535(Pentatricopeptide repeat) PF01535(Pentatricopeptide repeat) PF01535(Pentatricopeptide repeat)
A6	PGSC0003DMG400000068	Pentatricopeptide repeat-containing protein	PF01535(Pentatricopeptide repeat) PF01535(Pentatricopeptide repeat) PF01535(Pentatricopeptide repeat) PF01535(Pentatricopeptide repeat) PF01535(Pentatricopeptide repeat) PF01535(Pentatricopeptide repeat) PF01535(Pentatricopeptide repeat) PF01535(Pentatricopeptide repeat) PF01535(Pentatricopeptide repeat) PF01535(Pentatricopeptide repeat) PF01535(Pentatricopeptide repeat)
A6	PGSC0003DMG400000135	Xylem serine proteinase 1	PF00082(Peptidase S8/S53, subtilisin/kexin/sedolisin) PF05922(Proteinase inhibitor I9, subtilisin propeptide) PF02225(Protease-associated PA)
A6	PGSC0003DMG400000148	Cytochrome P450	PF00067(Cytochrome P450)
A6	PGSC0003DMG400000368	B3 domain-containing protein	PF02362(Transcriptional factor B3)
A6	PGSC0003DMG400000388	Conserved gene of unknown function	PF00385(Chromo domain)
A6	PGSC0003DMG400000406	Gene of unknown function	NA
A6	PGSC0003DMG400000445	AP2/ERF domain protein	PF00847(Pathogenesis-related transcriptional factor/ERF, DNA-binding)
A6	PGSC0003DMG400000478	Pentatricopeptide repeat-containing protein	PF01535(Pentatricopeptide repeat) PF01535(Pentatricopeptide repeat) PF01535(Pentatricopeptide repeat) PF01535(Pentatricopeptide repeat) PF01535(Pentatricopeptide repeat) PF01535(Pentatricopeptide repeat) PF01535(Pentatricopeptide repeat) PF01535(Pentatricopeptide repeat) PF01535(Pentatricopeptide repeat) PF01535(Pentatricopeptide repeat) PF01535(Pentatricopeptide repeat) PF01535(Pentatricopeptide…
A6	PGSC0003DMG400000573	Osmotin	PF00314(Thaumatin, pathogenesis-related)
A6	PGSC0003DMG400000907	Gene of unknown function	NA
A6	PGSC0003DMG400000915	S-receptor kinase	PF00069(Serine/threonine-protein kinase-like domain) PF01453(Curculin-like (mannose-binding) lectin)
A6	PGSC0003DMG400000972	Tetratricopeptide-like helical	PF01535(Pentatricopeptide repeat) PF01535(Pentatricopeptide repeat) PF01535(Pentatricopeptide repeat) PF01535(Pentatricopeptide repeat) PF01535(Pentatricopeptide repeat) PF01535(Pentatricopeptide repeat) PF01535(Pentatricopeptide repeat) PF01535(Pentatricopeptide repeat) PF01535(Pentatricopeptide repeat) PF01535(Pentatricopeptide repeat)
A6	PGSC0003DMG400001118	Zinc finger protein	PF01529(Zinc finger, DHHC-type)
A6	PGSC0003DMG400001137	Uncharacterized mitochondrial protein	PF05919(RNA-dependent RNA polymerase, mitoviral)
A6	PGSC0003DMG400001172	Conserved gene of unknown function	NA
A6	PGSC0003DMG400001176	Gene of unknown function	NA
A6	PGSC0003DMG400001184	Pentatricopeptide repeat-containing protein	PF01535(Pentatricopeptide repeat) PF01535(Pentatricopeptide repeat) PF01535(Pentatricopeptide repeat) PF01535(Pentatricopeptide repeat) PF01535(Pentatricopeptide repeat) PF01535(Pentatricopeptide repeat) PF01535(Pentatricopeptide repeat) PF01535(Pentatricopeptide repeat)
A6	PGSC0003DMG400001186	Pentatricopeptide repeat-containing protein	PF01535(Pentatricopeptide repeat) PF01535(Pentatricopeptide repeat) PF01535(Pentatricopeptide repeat) PF01535(Pentatricopeptide repeat) PF01535(Pentatricopeptide repeat)
A6	PGSC0003DMG400001234	Gene of unknown function	NA
A6	PGSC0003DMG400001240	Gene of unknown function	NA
A6	PGSC0003DMG400001323	NAC domain protein	PF02365(No apical meristem (NAM) protein)
A6	PGSC0003DMG400001336	Pentatricopeptide repeat-containing protein	PF01535(Pentatricopeptide repeat) PF01535(Pentatricopeptide repeat) PF01535(Pentatricopeptide repeat) PF01535(Pentatricopeptide repeat) PF01535(Pentatricopeptide repeat) PF01535(Pentatricopeptide repeat) PF01535(Pentatricopeptide repeat) PF01535(Pentatricopeptide repeat) PF01535(Pentatricopeptide repeat) PF01535(Pentatricopeptide repeat) PF01535(Pentatricopeptide repeat) PF01535(Pentatricopeptide…
A6	PGSC0003DMG400001406	ATP binding protein	PF00004(ATPase, AAA-type, core)
A6	PGSC0003DMG400001480	Gene of unknown function	NA
A6	PGSC0003DMG400001535	Conserved gene of unknown function	PF03087(Protein of unknown function DUF241, plant)
A6	PGSC0003DMG400001537	Conserved gene of unknown function	PF03087(Protein of unknown function DUF241, plant)
A6	PGSC0003DMG400001635	Chalcone synthase	PF00195(Chalcone/stilbene synthase, N-terminal) PF02797(Chalcone/stilbene synthase, C-terminal)
A6	PGSC0003DMG400001712	Pentatricopeptide repeat-containing protein	PF01535(Pentatricopeptide repeat)
A6	PGSC0003DMG400001765	Conserved gene of unknown function	PF03478(Protein of unknown function DUF295) PF00646(F-box domain, cyclin-like)
A6	PGSC0003DMG400001779	Conserved gene of unknown function	PF06813(Nodulin-like)
A6	PGSC0003DMG400001796	ESC	PF03479(Protein of unknown function DUF296)
A6	PGSC0003DMG400001900	Gene of unknown function	NA
A6	PGSC0003DMG400001901	Gene of unknown function	NA
A6	PGSC0003DMG400002056	BHLH transcription factor	PF00010(Helix-loop-helix DNA-binding domain)
A6	PGSC0003DMG400002145	Pentatricopeptide repeat-containing protein	PF01535(Pentatricopeptide repeat) PF01535(Pentatricopeptide repeat) PF01535(Pentatricopeptide repeat) PF01535(Pentatricopeptide repeat) PF01535(Pentatricopeptide repeat) PF01535(Pentatricopeptide repeat) PF01535(Pentatricopeptide repeat) PF01535(Pentatricopeptide repeat) PF01535(Pentatricopeptide repeat)
A6	PGSC0003DMG400002202	ATP synthase subunit 9, mitochondrial	PF00137(ATPase, F0/V0 complex, subunit C)
A6	PGSC0003DMG400002255	Gene of unknown function	NA
A6	PGSC0003DMG400002285	Gene of unknown function	NA
A6	PGSC0003DMG400002337	GATA transcription factor	PF00320(Zinc finger, GATA-type)
A6	PGSC0003DMG400002344	Conserved gene of unknown function	PF09668(Peptidase aspartic, eukaryotic predicted)
A6	PGSC0003DMG400002356	PT5	PF00083(General substrate transporter)
A6	PGSC0003DMG400002374	Gene of unknown function	PF09331(Domain of unknown function DUF1985)
A6	PGSC0003DMG400002490	EPIDERMAL PATTERNING FACTOR 3	NA
A6	PGSC0003DMG400002556	Vegetative storage protein	PF01535(Pentatricopeptide repeat) PF01535(Pentatricopeptide repeat) PF01535(Pentatricopeptide repeat) PF01535(Pentatricopeptide repeat) PF01535(Pentatricopeptide repeat) PF01535(Pentatricopeptide repeat)
A6	PGSC0003DMG400002757	Pentatricopeptide repeat-containing protein	PF01535(Pentatricopeptide repeat) PF01535(Pentatricopeptide repeat) PF01535(Pentatricopeptide repeat) PF01535(Pentatricopeptide repeat) PF01535(Pentatricopeptide repeat) PF01535(Pentatricopeptide repeat) PF01535(Pentatricopeptide repeat) PF01535(Pentatricopeptide repeat) PF01535(Pentatricopeptide repeat)
A6	PGSC0003DMG400002793	Conserved gene of unknown function	PF03959(Serine hydrolase)
A6	PGSC0003DMG400002805	Pentatricopeptide repeat-containing protein	PF01535(Pentatricopeptide repeat) PF01535(Pentatricopeptide repeat) PF01535(Pentatricopeptide repeat) PF01535(Pentatricopeptide repeat) PF01535(Pentatricopeptide repeat) PF01535(Pentatricopeptide repeat)
A6	PGSC0003DMG400002833	Pentatricopeptide repeat-containing protein	PF01535(Pentatricopeptide repeat) PF01535(Pentatricopeptide repeat) PF01535(Pentatricopeptide repeat) PF01535(Pentatricopeptide repeat) PF01535(Pentatricopeptide repeat) PF01535(Pentatricopeptide repeat) PF01535(Pentatricopeptide repeat) PF01535(Pentatricopeptide repeat) PF07721(NULL)
A6	PGSC0003DMG400002971	Cytochrome c oxidase subunit 1	PF00115(Cytochrome c oxidase, subunit I)
A6	PGSC0003DMG400002982	Potato resistance I2GA-SH23-1	PF00931(NB-ARC)
A6	PGSC0003DMG400003087	Pentatricopeptide repeat-containing protein	PF01535(Pentatricopeptide repeat) PF01535(Pentatricopeptide repeat) PF01535(Pentatricopeptide repeat) PF01535(Pentatricopeptide repeat) PF01535(Pentatricopeptide repeat) PF01535(Pentatricopeptide repeat) PF01535(Pentatricopeptide repeat) PF01535(Pentatricopeptide repeat) PF01535(Pentatricopeptide repeat) PF01535(Pentatricopeptide repeat)
A6	PGSC0003DMG400003121	Gene of unknown function	NA
A6	PGSC0003DMG400003219	Small heat shock protein, chloroplastic	PF00011(Heat shock protein Hsp20)
A6	PGSC0003DMG400003321	Conserved gene of unknown function	NA
A6	PGSC0003DMG400003458	RNase H family protein	PF00075(Ribonuclease H)
A6	PGSC0003DMG400003610	Gene of unknown function	NA
A6	PGSC0003DMG400003611	Pentatricopeptide repeat-containing protein	PF01535(Pentatricopeptide repeat) PF01535(Pentatricopeptide repeat) PF01535(Pentatricopeptide repeat) PF01535(Pentatricopeptide repeat) PF01535(Pentatricopeptide repeat) PF01535(Pentatricopeptide repeat) PF01535(Pentatricopeptide repeat) PF01535(Pentatricopeptide repeat)
A6	PGSC0003DMG400003614	Dimethyladenosine transferase	PF00398(Ribosomal RNA adenine methylase transferase)
A6	PGSC0003DMG400003699	ATP binding protein	PF00004(ATPase, AAA-type, core)
A6	PGSC0003DMG400003797	F-Box protein	PF00646(F-box domain, cyclin-like)
A6	PGSC0003DMG400003847	Gene of unknown function	NA
A6	PGSC0003DMG400003858	Gene of unknown function	NA
A6	PGSC0003DMG400003950	Pentatricopeptide repeat-containing protein	NA
A6	PGSC0003DMG400003965	Conserved gene of unknown function	NA
A6	PGSC0003DMG400003967	Conserved gene of unknown function	PF01936(NULL)
A6	PGSC0003DMG400004126	F-box	PF00646(F-box domain, cyclin-like)
A6	PGSC0003DMG400004142	Gene of unknown function	NA
A6	PGSC0003DMG400004206	Gene of unknown function	NA
A6	PGSC0003DMG400004208	Gene of unknown function	NA
A6	PGSC0003DMG400004225	Conserved gene of unknown function	NA
A6	PGSC0003DMG400004376	Gene of unknown function	NA
A6	PGSC0003DMG400004512	Reverse transcriptase	PF03372(Endonuclease/exonuclease/phosphatase)
A6	PGSC0003DMG400004536	Gene of unknown function	NA
A6	PGSC0003DMG400004579	NBS-coding resistance gene analog	PF00931(NB-ARC)
A6	PGSC0003DMG400004621	Fip1 motif-containing protein	PF05182(Fip1)
A6	PGSC0003DMG400004747	Extensin	PF00234(Plant lipid transfer protein/seed storage/trypsin-alpha amylase inhibitor)
A6	PGSC0003DMG400004770	Allyl alcohol dehydrogenase	NA
A6	PGSC0003DMG400004783	P-rich protein EIG-I30	PF00234(Plant lipid transfer protein/seed storage/trypsin-alpha amylase inhibitor)
A6	PGSC0003DMG400004793	Conserved gene of unknown function	NA
A6	PGSC0003DMG400004917	ATP binding protein	PF00225(Kinesin, motor domain)
A6	PGSC0003DMG400005089	Gene of unknown function	NA
A6	PGSC0003DMG400005137	Conserved gene of unknown function	NA
A6	PGSC0003DMG400005168	Fertility restorer	PF01535(Pentatricopeptide repeat) PF01535(Pentatricopeptide repeat) PF01535(Pentatricopeptide repeat) PF01535(Pentatricopeptide repeat) PF01535(Pentatricopeptide repeat) PF01535(Pentatricopeptide repeat) PF01535(Pentatricopeptide repeat) PF01535(Pentatricopeptide repeat) PF01535(Pentatricopeptide repeat) PF01535(Pentatricopeptide repeat)
A6	PGSC0003DMG400005243	Gene of unknown function	NA
A6	PGSC0003DMG400005559	Gene of unknown function	NA
A6	PGSC0003DMG400005619	Transposon protein	PF05699(HAT dimerisation) PF02892(Zinc finger, BED-type predicted)
A6	PGSC0003DMG400005692	Pentatricopeptide repeat-containing protein	PF01535(Pentatricopeptide repeat) PF01535(Pentatricopeptide repeat) PF01535(Pentatricopeptide repeat) PF01535(Pentatricopeptide repeat) PF01535(Pentatricopeptide repeat) PF01535(Pentatricopeptide repeat) PF01535(Pentatricopeptide repeat) PF01535(Pentatricopeptide repeat) PF01535(Pentatricopeptide repeat) PF01535(Pentatricopeptide repeat) PF01535(Pentatricopeptide repeat) PF01535(Pentatricopeptide…
A6	PGSC0003DMG400005747	Pentatricopeptide repeat-containing protein	PF01535(Pentatricopeptide repeat) PF01535(Pentatricopeptide repeat) PF01535(Pentatricopeptide repeat) PF01535(Pentatricopeptide repeat) PF01535(Pentatricopeptide repeat) PF01535(Pentatricopeptide repeat) PF01535(Pentatricopeptide repeat) PF01535(Pentatricopeptide repeat) PF01535(Pentatricopeptide repeat) PF01535(Pentatricopeptide repeat) PF01535(Pentatricopeptide repeat) PF01535(Pentatricopeptide…
A6	PGSC0003DMG400006034	Protein cdcH	PF00004(ATPase, AAA-type, core) PF00004(ATPase, AAA-type, core)
A6	PGSC0003DMG400006040	F-box family protein	PF03478(Protein of unknown function DUF295) PF00646(F-box domain, cyclin-like)
A6	PGSC0003DMG400006071	Gene of unknown function	NA
A6	PGSC0003DMG400006232	Integrase	NA
A6	PGSC0003DMG400006418	Conserved gene of unknown function	NA
A6	PGSC0003DMG400006423	Gene of unknown function	NA
A6	PGSC0003DMG400006494	Poly(ADP-ribose) polymerase, catalytic region	NA
A6	PGSC0003DMG400006521	RNA-directed DNA polymerase (Reverse transcriptase)	NA
A6	PGSC0003DMG400006593	Pentatricopeptide repeat-containing protein	PF01535(Pentatricopeptide repeat) PF01535(Pentatricopeptide repeat) PF01535(Pentatricopeptide repeat) PF01535(Pentatricopeptide repeat) PF01535(Pentatricopeptide repeat) PF01535(Pentatricopeptide repeat) PF01535(Pentatricopeptide repeat)
A6	PGSC0003DMG400006669	Conserved gene of unknown function	NA
A6	PGSC0003DMG400006785	CC-NBS-LRR resistance protein	PF00931(NB-ARC) PF00560(Leucine-rich repeat) PF00560(Leucine-rich repeat)
A6	PGSC0003DMG400006997	Anthranilate N-benzoyltransferase protein	PF02458(Transferase)
A6	PGSC0003DMG400007020	DNA repair and recombination protein radA	PF08423(DNA recombination and repair protein Rad51, C-terminal) PF08423(DNA recombination and repair protein Rad51, C-terminal)
A6	PGSC0003DMG400007230	Flavonol synthase/flavanone 3-hydroxylase	PF03171(Oxoglutarate/iron-dependent oxygenase)
A6	PGSC0003DMG400007250	Gene of unknown function	NA
A6	PGSC0003DMG400007251	Gene of unknown function	NA
A6	PGSC0003DMG400007279	Binding protein	PF01535(Pentatricopeptide repeat)
A6	PGSC0003DMG400007281	Ein3-binding f-box protein 3	PF01535(Pentatricopeptide repeat) PF01535(Pentatricopeptide repeat)
A6	PGSC0003DMG400007282	Conserved gene of unknown function	PF01535(Pentatricopeptide repeat) PF01535(Pentatricopeptide repeat) PF01535(Pentatricopeptide repeat) PF01535(Pentatricopeptide repeat) PF01535(Pentatricopeptide repeat) PF01535(Pentatricopeptide repeat) PF01535(Pentatricopeptide repeat) PF01535(Pentatricopeptide repeat) PF01535(Pentatricopeptide repeat)
A6	PGSC0003DMG400007329	Pentatricopeptide repeat-containing protein	PF01535(Pentatricopeptide repeat) PF01535(Pentatricopeptide repeat) PF01535(Pentatricopeptide repeat) PF01535(Pentatricopeptide repeat) PF01535(Pentatricopeptide repeat) PF01535(Pentatricopeptide repeat) PF01535(Pentatricopeptide repeat) PF01535(Pentatricopeptide repeat) PF01535(Pentatricopeptide repeat) PF01535(Pentatricopeptide repeat) PF01535(Pentatricopeptide repeat) PF01535(Pentatricopeptide…
A6	PGSC0003DMG400007349	Ser/Thr protein phosphatase family protein	PF03711(Orn/Lys/Arg decarboxylase, C-terminal)
A6	PGSC0003DMG400007371	Pre-mRNA-splicing factor cwc24	PF00583(GCN5-related N-acetyltransferase, C-terminal)
A6	PGSC0003DMG400007436	SLF-interacting SKP1	PF01466(SKP1 component, dimerisation) PF03931(SKP1 component, POZ)
A6	PGSC0003DMG400007438	Conserved gene of unknown function	NA
A6	PGSC0003DMG400007526	Conserved gene of unknown function	NA
A6	PGSC0003DMG400007527	Conserved gene of unknown function	NA
A6	PGSC0003DMG400007528	Conserved gene of unknown function	NA
A6	PGSC0003DMG400007598	Pentatricopeptide repeat-containing protein	PF01535(Pentatricopeptide repeat) PF01535(Pentatricopeptide repeat) PF01535(Pentatricopeptide repeat) PF01535(Pentatricopeptide repeat) PF01535(Pentatricopeptide repeat) PF01535(Pentatricopeptide repeat) PF01535(Pentatricopeptide repeat) PF01535(Pentatricopeptide repeat)
A6	PGSC0003DMG400007623	Dihydroneopterin aldolase	PF02152(Dihydroneopterin aldolase)
A6	PGSC0003DMG400007664	RNA-directed DNA polymerase (Reverse transcriptase)	PF00078(RNA-directed DNA polymerase (reverse transcriptase))
A6	PGSC0003DMG400007666	Orf120a protein	NA
A6	PGSC0003DMG400007804	Conserved gene of unknown function	PF07939(Protein of unknown function DUF1685)
A6	PGSC0003DMG400008024	Pentatricopeptide repeat-containing protein	PF01535(Pentatricopeptide repeat) PF01535(Pentatricopeptide repeat) PF01535(Pentatricopeptide repeat) PF01535(Pentatricopeptide repeat) PF01535(Pentatricopeptide repeat) PF01535(Pentatricopeptide repeat) PF01535(Pentatricopeptide repeat) PF01535(Pentatricopeptide repeat)
A6	PGSC0003DMG400008061	Structural constituent of cell wall	PF06830(Root cap)
A6	PGSC0003DMG400008148	YA3	PF02045(CCAAT-binding transcription factor, subunit B)
A6	PGSC0003DMG400008195	Transcription factor ABORTED MICROSPORES	PF00010(Helix-loop-helix DNA-binding domain)
A6	PGSC0003DMG400008214	Gene of unknown function	NA
A6	PGSC0003DMG400008290	HMG-I and HMG-Y, DNA-binding	PF08879(WRC)
A6	PGSC0003DMG400008324	Gene of unknown function	PF00646(F-box domain, cyclin-like)
A6	PGSC0003DMG400008393	Cc-nbs-lrr resistance protein	PF00931(NB-ARC)
A6	PGSC0003DMG400008476	ATP synthase subunit alpha, chloroplastic	PF00306(ATPase, F1/V1/A1 complex, alpha/beta subunit, C-terminal)
A6	PGSC0003DMG400008607	Gene of unknown function	NA
A6	PGSC0003DMG400008614	Charged multivesicular body protein 4b	PF03357(Snf7)
A6	PGSC0003DMG400008620	Gene of unknown function	NA
A6	PGSC0003DMG400008633	Chalcone synthase G	PF00195(Chalcone/stilbene synthase, N-terminal) PF02797(Chalcone/stilbene synthase, C-terminal)
A6	PGSC0003DMG400008635	Chalcone synthase G	PF02797(Chalcone/stilbene synthase, C-terminal)
A6	PGSC0003DMG400008662	Gene of unknown function	NA
A6	PGSC0003DMG400008793	Gene of unknown function	NA
A6	PGSC0003DMG400008990	Conserved gene of unknown function	PF03005(Protein of unknown function DUF231, plant)
A6	PGSC0003DMG400009018	Gene of unknown function	PF00179(Ubiquitin-conjugating enzyme, E2)
A6	PGSC0003DMG400009258	Zinc finger containing preotein	PF04434(Zinc finger, SWIM-type)
A6	PGSC0003DMG400009370	Gene of unknown function	NA
A6	PGSC0003DMG400009372	Tetratricopeptide-like helical	PF01535(Pentatricopeptide repeat) PF01535(Pentatricopeptide repeat) PF01535(Pentatricopeptide repeat) PF01535(Pentatricopeptide repeat) PF01535(Pentatricopeptide repeat) PF01535(Pentatricopeptide repeat) PF01535(Pentatricopeptide repeat) PF01535(Pentatricopeptide repeat)
A6	PGSC0003DMG400009627	Gene of unknown function	NA
A6	PGSC0003DMG400009701	Conserved gene of unknown function	NA
A6	PGSC0003DMG400009751	Gene of unknown function	NA
A6	PGSC0003DMG400009780	Gene of unknown function	NA
A6	PGSC0003DMG400009785	Protein SENSITIVITY TO RED LIGHT REDUCED	PF07985(Sensitivity To Red Light Reduced-like, SRR1)
A6	PGSC0003DMG400009845	Gene of unknown function	NA
A6	PGSC0003DMG400009874	Gene of unknown function	PF00646(F-box domain, cyclin-like)
A6	PGSC0003DMG400010077	Oligopeptidase B	PF02897(Peptidase S9A, oligopeptidase, N-terminal beta-propeller) PF00326(Peptidase S9, prolyl oligopeptidase, catalytic domain)
A6	PGSC0003DMG400010082	Conserved gene of unknown function	NA
A6	PGSC0003DMG400010125	Ferric-chelate reductase	PF08030(Ferric reductase, NAD binding) PF08022(FAD-binding 8) PF01794(Ferric reductase-like transmembrane component, N-terminal)
A6	PGSC0003DMG400010135	Ethylene-responsive element-binding family protein	PF00847(Pathogenesis-related transcriptional factor/ERF, DNA-binding)
A6	PGSC0003DMG400010369	Iron-regulated transporter 1	PF02535(Zinc/iron permease)
A6	PGSC0003DMG400010373	Iron-regulated transporter 1	PF02535(Zinc/iron permease)
A6	PGSC0003DMG400010442	Pentatricopeptide repeat-containing protein	PF01535(Pentatricopeptide repeat) PF01535(Pentatricopeptide repeat) PF01535(Pentatricopeptide repeat) PF01535(Pentatricopeptide repeat) PF01535(Pentatricopeptide repeat) PF01535(Pentatricopeptide repeat) PF01535(Pentatricopeptide repeat) PF01535(Pentatricopeptide repeat) PF01535(Pentatricopeptide repeat) PF01535(Pentatricopeptide repeat) PF01535(Pentatricopeptide repeat) PF01535(Pentatricopeptide…
A6	PGSC0003DMG400010451	Gene of unknown function	NA
A6	PGSC0003DMG400010457	RNase H family protein	NA
A6	PGSC0003DMG400010459	Arabinogalactan protein 3	PF02469(FAS1 domain)
A6	PGSC0003DMG400010573	Conserved gene of unknown function	NA
A6	PGSC0003DMG400010607	Calmodulin binding protein	NA
A6	PGSC0003DMG400010763	Glutaredoxin	PF00462(Glutaredoxin)
A6	PGSC0003DMG400010767	Monothiol glutaredoxin-S2	PF00462(Glutaredoxin)
A6	PGSC0003DMG400010768	Glutaredoxin	PF00462(Glutaredoxin)
A6	PGSC0003DMG400010828	Organ-specific protein P4	PF10950(NULL)
A6	PGSC0003DMG400010854	Gag-pol polyprotein	NA
A6	PGSC0003DMG400010951	Conserved gene of unknown function	NA
A6	PGSC0003DMG400010965	Tir-nbs-lrr resistance protein	PF01582(Toll-Interleukin receptor)
A6	PGSC0003DMG400010977	Gene of unknown function	NA
A6	PGSC0003DMG400010990	Conserved gene of unknown function	PF01535(Pentatricopeptide repeat) PF01535(Pentatricopeptide repeat) PF01535(Pentatricopeptide repeat) PF01535(Pentatricopeptide repeat) PF01535(Pentatricopeptide repeat) PF01535(Pentatricopeptide repeat) PF01535(Pentatricopeptide repeat)
A6	PGSC0003DMG400011145	Conserved gene of unknown function	PF01535(Pentatricopeptide repeat) PF01535(Pentatricopeptide repeat) PF01535(Pentatricopeptide repeat) PF01535(Pentatricopeptide repeat) PF01535(Pentatricopeptide repeat) PF01535(Pentatricopeptide repeat)
A6	PGSC0003DMG400011177	Gene of unknown function	NA
A6	PGSC0003DMG400011338	Gene of unknown function	NA
A6	PGSC0003DMG400011629	Gene of unknown function	NA
A6	PGSC0003DMG400011630	Chloroplast small heat shock protein class I	PF00011(Heat shock protein Hsp20)
A6	PGSC0003DMG400011632	Chloroplast small heat shock protein class I	PF00011(Heat shock protein Hsp20)
A6	PGSC0003DMG400011677	Gene of unknown function	NA
A6	PGSC0003DMG400011678	Gene of unknown function	NA
A6	PGSC0003DMG400011706	Gene of unknown function	NA
A6	PGSC0003DMG400011710	Conserved gene of unknown function	PF11443(NULL)
A6	PGSC0003DMG400011711	Conserved gene of unknown function	PF11443(NULL)
A6	PGSC0003DMG400011759	Gene of unknown function	NA
A6	PGSC0003DMG400011936	Conserved gene of unknown function	NA
A6	PGSC0003DMG400012059	Pentatricopeptide repeat-containing protein	PF01535(Pentatricopeptide repeat) PF01535(Pentatricopeptide repeat) PF01535(Pentatricopeptide repeat) PF01535(Pentatricopeptide repeat) PF01535(Pentatricopeptide repeat) PF01535(Pentatricopeptide repeat) PF01535(Pentatricopeptide repeat) PF01535(Pentatricopeptide repeat) PF01535(Pentatricopeptide repeat) PF01535(Pentatricopeptide repeat) PF01535(Pentatricopeptide repeat) PF01535(Pentatricopeptide…
A6	PGSC0003DMG400012140	Zinc finger protein	PF00657(Lipase, GDSL)
A6	PGSC0003DMG400012178	AP2/ERF domain-containing transcription factor	PF00847(Pathogenesis-related transcriptional factor/ERF, DNA-binding) PF00847(Pathogenesis-related transcriptional factor/ERF, DNA-binding) PF00847(Pathogenesis-related transcriptional factor/ERF, DNA-binding) PF00847(Pathogenesis-related transcriptional factor/ERF, DNA-binding)
A6	PGSC0003DMG400012268	Membrane protein	PF07738(Sad1/UNC-like, C-terminal)
A6	PGSC0003DMG400012424	Gene of unknown function	NA
A6	PGSC0003DMG400012485	Heat shock protein 70 (HSP70)-interacting protein	PF00515(Tetratricopeptide TPR-1) PF00515(Tetratricopeptide TPR-1) PF00515(Tetratricopeptide TPR-1)
A6	PGSC0003DMG400012542	Conserved gene of unknown function	PF02458(Transferase)
A6	PGSC0003DMG400012596	Gene of unknown function	NA
A6	PGSC0003DMG400012619	Heat-shock protein	PF00011(Heat shock protein Hsp20)
A6	PGSC0003DMG400012632	Gene of unknown function	NA
A6	PGSC0003DMG400012921	Gene of unknown function	NA
A6	PGSC0003DMG400012946	Gene of unknown function	NA
A6	PGSC0003DMG400012959	Gene of unknown function	NA
A6	PGSC0003DMG400013047	Transposon protein, Mutator sub-class	PF04434(Zinc finger, SWIM-type)
A6	PGSC0003DMG400013137	Reverse transcriptase	NA
A6	PGSC0003DMG400013167	MAR-binding protein	NA
A6	PGSC0003DMG400013170	Conserved gene of unknown function	NA
A6	PGSC0003DMG400013171	Conserved gene of unknown function	PF00078(RNA-directed DNA polymerase (reverse transcriptase))
A6	PGSC0003DMG400013204	NADH-ubiquinone oxidoreductase 49 kDa subunit	NA
A6	PGSC0003DMG400013206	Conserved gene of unknown function	NA
A6	PGSC0003DMG400013243	Potassium channel TORK1	PF00023(Ankyrin repeat) PF00023(Ankyrin repeat) PF00023(Ankyrin repeat) PF00027(Cyclic nucleotide-binding) PF11834(Protein of unknown function DUF3354) PF00520(Ion transport)
A6	PGSC0003DMG400013427	Polcalcin Jun o	PF00036(EF-hand)
A6	PGSC0003DMG400013428	Conserved gene of unknown function	NA
A6	PGSC0003DMG400013448	ATBET12	NA
A6	PGSC0003DMG400013520	F-Box protein	PF07734(F-box associated domain, type 1) PF00646(F-box domain, cyclin-like)
A6	PGSC0003DMG400013578	Putative callose synthase	PF01535(Pentatricopeptide repeat) PF01535(Pentatricopeptide repeat)
A6	PGSC0003DMG400013583	Glucan endo-1,3-beta-glucosidase	NA
A6	PGSC0003DMG400013599	Conserved gene of unknown function	NA
A6	PGSC0003DMG400013693	Pentatricopeptide repeat-containing protein	PF01535(Pentatricopeptide repeat) PF01535(Pentatricopeptide repeat) PF01535(Pentatricopeptide repeat) PF01535(Pentatricopeptide repeat) PF01535(Pentatricopeptide repeat) PF01535(Pentatricopeptide repeat) PF01535(Pentatricopeptide repeat) PF01535(Pentatricopeptide repeat) PF01535(Pentatricopeptide repeat) PF01535(Pentatricopeptide repeat)
A6	PGSC0003DMG400013717	F-box family protein	PF00646(F-box domain, cyclin-like) PF08387(FBD)
A6	PGSC0003DMG400013787	Gene of unknown function	NA
A6	PGSC0003DMG400013788	Gene of unknown function	NA
A6	PGSC0003DMG400013833	Transcription factor jumonji domain-containing protein	NA
A6	PGSC0003DMG400013849	ATP synthase subunit alpha, mitochondrial	PF00006(ATPase, alpha/beta subunit, nucleotide-binding domain)
A6	PGSC0003DMG400013852	Zinc finger, CCHC-type	NA
A6	PGSC0003DMG400013864	Cytochrome c oxidase subunit 2	PF00116(Cytochrome c oxidase subunit II C-terminal)
A6	PGSC0003DMG400013976	Pentatricopeptide repeat-containing protein	PF01535(Pentatricopeptide repeat) PF01535(Pentatricopeptide repeat) PF01535(Pentatricopeptide repeat)
A6	PGSC0003DMG400013989	CBL-interacting protein kinase 07	PF00069(Serine/threonine-protein kinase-like domain) PF03822(NAF domain)
A6	PGSC0003DMG400014234	Conserved gene of unknown function	NA
A6	PGSC0003DMG400014257	Acireductone dioxygenase	NA
A6	PGSC0003DMG400014332	Gene of unknown function	NA
A6	PGSC0003DMG400014352	Gene of unknown function	NA
A6	PGSC0003DMG400014375	Mutt domain protein	PF00293(NUDIX hydrolase domain)
A6	PGSC0003DMG400014444	Conserved gene of unknown function	PF01535(Pentatricopeptide repeat) PF01535(Pentatricopeptide repeat) PF01535(Pentatricopeptide repeat) PF01535(Pentatricopeptide repeat) PF01535(Pentatricopeptide repeat)
A6	PGSC0003DMG400014453	Non-structural maintenance of chromosome element	PF08743(Nse4)
A6	PGSC0003DMG400014528	Pentatricopeptide repeat-containing protein	PF01535(Pentatricopeptide repeat) PF01535(Pentatricopeptide repeat) PF01535(Pentatricopeptide repeat) PF01535(Pentatricopeptide repeat) PF01535(Pentatricopeptide repeat) PF01535(Pentatricopeptide repeat) PF01535(Pentatricopeptide repeat) PF01535(Pentatricopeptide repeat) PF01535(Pentatricopeptide repeat)
A6	PGSC0003DMG400014685	Gene of unknown function	NA
A6	PGSC0003DMG400014741	Gene of unknown function	NA
A6	PGSC0003DMG400014782	Pentatricopeptide repeat-containing protein	PF01535(Pentatricopeptide repeat) PF01535(Pentatricopeptide repeat) PF01535(Pentatricopeptide repeat) PF01535(Pentatricopeptide repeat)
A6	PGSC0003DMG400014961	Gene of unknown function	NA
A6	PGSC0003DMG400014973	Conserved gene of unknown function	NA
A6	PGSC0003DMG400015036	Gene of unknown function	NA
A6	PGSC0003DMG400015195	Conserved gene of unknown function	NA
A6	PGSC0003DMG400015257	Ribosome	PF01165(Ribosomal protein S21)
A6	PGSC0003DMG400015306	Gene of unknown function	NA
A6	PGSC0003DMG400015312	AP2 domain-containing transcription factor	PF00847(Pathogenesis-related transcriptional factor/ERF, DNA-binding)
A6	PGSC0003DMG400015443	Gene of unknown function	NA
A6	PGSC0003DMG400015480	Endonuclease/exonuclease/phosphatase	NA
A6	PGSC0003DMG400015636	Conserved gene of unknown function	NA
A6	PGSC0003DMG400015741	Gene of unknown function	NA
A6	PGSC0003DMG400015772	ORFX	PF04749(Protein of unknown function Cys-rich)
A6	PGSC0003DMG400015775	Ribosomal protein L25	NA
A6	PGSC0003DMG400015852	Charged multivesicular body protein 4b	PF03357(Snf7)
A6	PGSC0003DMG400015889	AP2/ERF domain-containing transcription factor	PF00847(Pathogenesis-related transcriptional factor/ERF, DNA-binding)
A6	PGSC0003DMG400015958	Disease resistance protein	NA
A6	PGSC0003DMG400016031	Glutaredoxin	PF00462(Glutaredoxin)
A6	PGSC0003DMG400016034	Glutaredoxin	PF00462(Glutaredoxin)
A6	PGSC0003DMG400016081	Gene of unknown function	NA
A6	PGSC0003DMG400016094	Phosphoenolpyruvate carboxykinase	PF01293(Phosphoenolpyruvate carboxykinase, ATP-utilising)
A6	PGSC0003DMG400016171	Conserved gene of unknown function	PF00078(RNA-directed DNA polymerase (reverse transcriptase))
A6	PGSC0003DMG400016220	Pentatricopeptide repeat-containing protein	PF01535(Pentatricopeptide repeat) PF01535(Pentatricopeptide repeat) PF01535(Pentatricopeptide repeat) PF01535(Pentatricopeptide repeat) PF01535(Pentatricopeptide repeat) PF01535(Pentatricopeptide repeat) PF01535(Pentatricopeptide repeat)
A6	PGSC0003DMG400016427	Gene of unknown function	NA
A6	PGSC0003DMG400016430	Conserved gene of unknown function	PF00083(General substrate transporter)
A6	PGSC0003DMG400016431	Reverse transcriptase	NA
A6	PGSC0003DMG400016473	Glycine-rich protein	NA
A6	PGSC0003DMG400016528	Tonoplast intrinsic protein	PF00230(Major intrinsic protein)
A6	PGSC0003DMG400016748	Pentatricopeptide repeat-containing protein	PF01535(Pentatricopeptide repeat) PF01535(Pentatricopeptide repeat) PF01535(Pentatricopeptide repeat) PF01535(Pentatricopeptide repeat) PF01535(Pentatricopeptide repeat) PF01535(Pentatricopeptide repeat) PF01535(Pentatricopeptide repeat)
A6	PGSC0003DMG400016866	Gene of unknown function	PF02797(Chalcone/stilbene synthase, C-terminal)
A6	PGSC0003DMG400016897	Cytochrome c maturation protein CcmFN	PF01578(Cytochrome c assembly protein)
A6	PGSC0003DMG400016984	Alcohol NADP+ oxidoreductase	PF00107(Alcohol dehydrogenase, C-terminal)
A6	PGSC0003DMG400017098	Hsp20.1 protein	PF00011(Heat shock protein Hsp20)
A6	PGSC0003DMG400017215	Nucleic acid binding protein	NA
A6	PGSC0003DMG400017374	Pentatricopeptide repeat-containing protein	PF01535(Pentatricopeptide repeat) PF01535(Pentatricopeptide repeat) PF01535(Pentatricopeptide repeat) PF01535(Pentatricopeptide repeat) PF01535(Pentatricopeptide repeat) PF01535(Pentatricopeptide repeat) PF01535(Pentatricopeptide repeat) PF01535(Pentatricopeptide repeat) PF01535(Pentatricopeptide repeat) PF01535(Pentatricopeptide repeat) PF01535(Pentatricopeptide repeat)
A6	PGSC0003DMG400017442	Conserved gene of unknown function	NA
A6	PGSC0003DMG400017472	F-box family protein	NA
A6	PGSC0003DMG400017649	Pentatricopeptide repeat-containing protein	PF01535(Pentatricopeptide repeat) PF01535(Pentatricopeptide repeat) PF01535(Pentatricopeptide repeat) PF01535(Pentatricopeptide repeat) PF01535(Pentatricopeptide repeat) PF01535(Pentatricopeptide repeat) PF01535(Pentatricopeptide repeat) PF01535(Pentatricopeptide repeat) PF01535(Pentatricopeptide repeat) PF01535(Pentatricopeptide repeat)
A6	PGSC0003DMG400017689	High affinity sulfate transporter type 1	PF00916(Sulphate transporter) PF01740(Sulphate transporter/antisigma-factor antagonist STAS)
A6	PGSC0003DMG400017701	Gene of unknown function	NA
A6	PGSC0003DMG400017730	FtsH protease	PF01434(Peptidase M41) PF00004(ATPase, AAA-type, core)
A6	PGSC0003DMG400017740	Conserved gene of unknown function	NA
A6	PGSC0003DMG400017769	Avr9/Cf-9 rapidly elicited protein 75	NA
A6	PGSC0003DMG400017999	Cytochrome P450 hydroxylase	PF00067(Cytochrome P450)
A6	PGSC0003DMG400018034	Gene of unknown function	NA
A6	PGSC0003DMG400018037	Pectinesterase	PF01095(Pectinesterase, catalytic) PF04043(Pectinesterase inhibitor)
A6	PGSC0003DMG400018070	Gene of unknown function	NA
A6	PGSC0003DMG400018085	F-box domain containing protein	PF03478(Protein of unknown function DUF295)
A6	PGSC0003DMG400018109	Raffionse synthase 2	PF05691(Raffinose synthase)
A6	PGSC0003DMG400018155	Ubiquitin-protein ligase	NA
A6	PGSC0003DMG400018216	TMV resistance protein N	PF00931(NB-ARC) PF01582(Toll-Interleukin receptor) PF00560(Leucine-rich repeat)
A6	PGSC0003DMG400018267	Pentatricopeptide repeat-containing protein	PF01535(Pentatricopeptide repeat) PF01535(Pentatricopeptide repeat) PF01535(Pentatricopeptide repeat) PF01535(Pentatricopeptide repeat) PF01535(Pentatricopeptide repeat) PF01535(Pentatricopeptide repeat) PF01535(Pentatricopeptide repeat) PF01535(Pentatricopeptide repeat) PF01535(Pentatricopeptide repeat) PF01535(Pentatricopeptide repeat)
A6	PGSC0003DMG400018309	Gene of unknown function	NA
A6	PGSC0003DMG400018471	Conserved gene of unknown function	PF01535(Pentatricopeptide repeat) PF01535(Pentatricopeptide repeat) PF01535(Pentatricopeptide repeat) PF01535(Pentatricopeptide repeat) PF01535(Pentatricopeptide repeat) PF01535(Pentatricopeptide repeat) PF01535(Pentatricopeptide repeat) PF01535(Pentatricopeptide repeat)
A6	PGSC0003DMG400018553	Gene of unknown function	NA
A6	PGSC0003DMG400018732	Gene of unknown function	NA
A6	PGSC0003DMG400018733	Gene of unknown function	NA
A6	PGSC0003DMG400018734	Tn7 reverse transcriptase	NA
A6	PGSC0003DMG400018779	LEDI-5c protein	PF00724(NADH:flavin oxidoreductase/NADH oxidase, N-terminal)
A6	PGSC0003DMG400018780	Gene of unknown function	NA
A6	PGSC0003DMG400019098	Photosystem II 5 kDa protein, chloroplast	NA
A6	PGSC0003DMG400019116	Endoribonuclease	NA
A6	PGSC0003DMG400019174	Conserved gene of unknown function	NA
A6	PGSC0003DMG400019214	Bipolar kinesin KRP-130	PF00225(Kinesin, motor domain)
A6	PGSC0003DMG400019299	Conserved gene of unknown function	NA
A6	PGSC0003DMG400019440	Pentatricopeptide repeat-containing protein, chloroplastic	PF01535(Pentatricopeptide repeat) PF01535(Pentatricopeptide repeat) PF01535(Pentatricopeptide repeat) PF01535(Pentatricopeptide repeat) PF01535(Pentatricopeptide repeat) PF01535(Pentatricopeptide repeat) PF01535(Pentatricopeptide repeat) PF01535(Pentatricopeptide repeat) PF01535(Pentatricopeptide repeat)
A6	PGSC0003DMG400019530	Pentatricopeptide repeat-containing protein	NA
A6	PGSC0003DMG400019601	Calcineurin B 04	NA
A6	PGSC0003DMG400019603	Salt tolerance protein 5	NA
A6	PGSC0003DMG400019658	Pentatricopeptide repeat-containing protein	PF01535(Pentatricopeptide repeat) PF01535(Pentatricopeptide repeat) PF01535(Pentatricopeptide repeat) PF01535(Pentatricopeptide repeat) PF01535(Pentatricopeptide repeat) PF01535(Pentatricopeptide repeat) PF01535(Pentatricopeptide repeat) PF01535(Pentatricopeptide repeat) PF01535(Pentatricopeptide repeat) PF01535(Pentatricopeptide repeat) PF01535(Pentatricopeptide repeat)
A6	PGSC0003DMG400019711	Conserved gene of unknown function	NA
A6	PGSC0003DMG400019844	Cyclin A1	NA
A6	PGSC0003DMG400019958	Pentatricopeptide repeat-containing protein	PF01535(Pentatricopeptide repeat) PF01535(Pentatricopeptide repeat) PF01535(Pentatricopeptide repeat) PF01535(Pentatricopeptide repeat) PF01535(Pentatricopeptide repeat) PF01535(Pentatricopeptide repeat) PF01535(Pentatricopeptide repeat) PF01535(Pentatricopeptide repeat)
A6	PGSC0003DMG400020007	Gene of unknown function	NA
A6	PGSC0003DMG400020121	Conserved gene of unknown function	PF02714(Protein of unknown function DUF221)
A6	PGSC0003DMG400020180	Gene of unknown function	NA
A6	PGSC0003DMG400020205	Conserved gene of unknown function	NA
A6	PGSC0003DMG400020256	Pentatricopeptide repeat protein PPR986-12	PF01535(Pentatricopeptide repeat) PF01535(Pentatricopeptide repeat) PF01535(Pentatricopeptide repeat) PF01535(Pentatricopeptide repeat) PF01535(Pentatricopeptide repeat) PF01535(Pentatricopeptide repeat) PF01535(Pentatricopeptide repeat) PF01535(Pentatricopeptide repeat)
A6	PGSC0003DMG400020280	Triacylglycerol lipase	NA
A6	PGSC0003DMG400020331	Gene of unknown function	NA
A6	PGSC0003DMG400020388	Cationic peroxidase 1	PF00141(Haem peroxidase, plant/fungal/bacterial)
A6	PGSC0003DMG400020414	Conserved gene of unknown function	PF04844(Protein of unknown function DUF623)
A6	PGSC0003DMG400020420	Conserved gene of unknown function	NA
A6	PGSC0003DMG400020461	Conserved gene of unknown function	PF01535(Pentatricopeptide repeat) PF01535(Pentatricopeptide repeat) PF01535(Pentatricopeptide repeat) PF01535(Pentatricopeptide repeat)
A6	PGSC0003DMG400020465	Gene of unknown function	NA
A6	PGSC0003DMG400020562	LOB domain-containing protein	PF03195(Lateral organ boundaries, LOB)
A6	PGSC0003DMG400020572	Gene of unknown function	NA
A6	PGSC0003DMG400020583	Pentatricopeptide repeat-containing protein, mitochondrial	PF01535(Pentatricopeptide repeat) PF01535(Pentatricopeptide repeat) PF01535(Pentatricopeptide repeat) PF01535(Pentatricopeptide repeat) PF01535(Pentatricopeptide repeat) PF01535(Pentatricopeptide repeat) PF01535(Pentatricopeptide repeat) PF01535(Pentatricopeptide repeat)
A6	PGSC0003DMG400020751	Conserved gene of unknown function	NA
A6	PGSC0003DMG400020756	Gene of unknown function	NA
A6	PGSC0003DMG400020770	Emsy N terminus domain-containing protein	PF03735(ENT)
A6	PGSC0003DMG400020779	Ribosomal protein S1	NA
A6	PGSC0003DMG400020845	Gene of unknown function	NA
A6	PGSC0003DMG400020948	Conserved gene of unknown function	PF01476(Peptidoglycan-binding lysin domain)
A6	PGSC0003DMG400020963	Conserved gene of unknown function	NA
A6	PGSC0003DMG400021008	LRR receptor-like serine/threonine-protein kinase	PF00560(Leucine-rich repeat) PF00560(Leucine-rich repeat) PF00560(Leucine-rich repeat) PF00560(Leucine-rich repeat) PF00560(Leucine-rich repeat) PF00560(Leucine-rich repeat) PF00560(Leucine-rich repeat) PF07714(Serine-threonine/tyrosine-protein kinase) PF08263(Leucine-rich repeat-containing N-terminal domain, type 2)
A6	PGSC0003DMG400021028	Conserved gene of unknown function	NA
A6	PGSC0003DMG400021035	Ribosomal protein S19	PF00203(Ribosomal protein S19/S15)
A6	PGSC0003DMG400021396	Orf147a protein	NA
A6	PGSC0003DMG400021410	Conserved gene of unknown function	NA
A6	PGSC0003DMG400021416	Conserved gene of unknown function	NA
A6	PGSC0003DMG400021571	ATP-dependent Clp protease proteolytic subunit	PF00574(Peptidase S14, ClpP)
A6	PGSC0003DMG400021639	Remorin	PF03763(Remorin, C-terminal)
A6	PGSC0003DMG400021640	Gene of unknown function	NA
A6	PGSC0003DMG400021801	Peroxidase 27	PF00141(Haem peroxidase, plant/fungal/bacterial)
A6	PGSC0003DMG400021990	Gene of unknown function	NA
A6	PGSC0003DMG400022057	Conserved gene of unknown function	NA
A6	PGSC0003DMG400022223	Cytochrome P450	PF00067(Cytochrome P450)
A6	PGSC0003DMG400022356	F-box family protein	NA
A6	PGSC0003DMG400022526	Aspartic proteinase nepenthesin-1	PF00026(Peptidase A1)
A6	PGSC0003DMG400022729	Glycerate dehydrogenase	PF02826(D-isomer specific 2-hydroxyacid dehydrogenase, NAD-binding)
A6	PGSC0003DMG400022754	Pentatricopeptide repeat-containing protein	PF01535(Pentatricopeptide repeat) PF01535(Pentatricopeptide repeat) PF01535(Pentatricopeptide repeat) PF01535(Pentatricopeptide repeat) PF01535(Pentatricopeptide repeat) PF01535(Pentatricopeptide repeat) PF01535(Pentatricopeptide repeat) PF01535(Pentatricopeptide repeat) PF01535(Pentatricopeptide repeat) PF01535(Pentatricopeptide repeat) PF01535(Pentatricopeptide repeat) PF01535(Pentatricopeptide…
A6	PGSC0003DMG400022776	Zinc finger protein	NA
A6	PGSC0003DMG400022879	Gene of unknown function	NA
A6	PGSC0003DMG400023009	Gene of unknown function	NA
A6	PGSC0003DMG400023130	Conserved gene of unknown function	NA
A6	PGSC0003DMG400023142	Copper transporter	PF04145(Ctr copper transporter) PF04145(Ctr copper transporter)
A6	PGSC0003DMG400023224	Gene of unknown function	NA
A6	PGSC0003DMG400023236	Sn-1 protein	PF00407(Bet v I allergen)
A6	PGSC0003DMG400023291	Conserved gene of unknown function	NA
A6	PGSC0003DMG400023366	Quinonprotein alcohol dehydrogenase	PF01011(Pyrrolo-quinoline quinone repeat) PF10527(PQQ-dependent enzyme, N-terminal) PF10527(PQQ-dependent enzyme, N-terminal)
A6	PGSC0003DMG400023739	Polyprotein	NA
A6	PGSC0003DMG400023811	Gene of unknown function	NA
A6	PGSC0003DMG400023973	Aminoadipate-semialdehyde dehydrogenase	NA
A6	PGSC0003DMG400024133	Signal recognition particle subunit srp72	NA
A6	PGSC0003DMG400024240	Gene of unknown function	NA
A6	PGSC0003DMG400024476	Heat-shock protein	PF00011(Heat shock protein Hsp20)
A6	PGSC0003DMG400024512	H/ACA ribonucleoprotein complex subunit	PF01248(Ribosomal protein L7Ae/L30e/S12e/Gadd45)
A6	PGSC0003DMG400024545	Gene of unknown function	NA
A6	PGSC0003DMG400024750	Pentatricopeptide repeat-containing protein	PF01535(Pentatricopeptide repeat) PF01535(Pentatricopeptide repeat) PF01535(Pentatricopeptide repeat) PF01535(Pentatricopeptide repeat) PF01535(Pentatricopeptide repeat) PF01535(Pentatricopeptide repeat) PF01535(Pentatricopeptide repeat) PF01535(Pentatricopeptide repeat) PF01535(Pentatricopeptide repeat) PF01535(Pentatricopeptide repeat) PF01535(Pentatricopeptide repeat) PF01535(Pentatricopeptide…
A6	PGSC0003DMG400024803	Pentatricopeptide repeat-containing protein, mitochondrial	PF01535(Pentatricopeptide repeat) PF01535(Pentatricopeptide repeat) PF01535(Pentatricopeptide repeat) PF01535(Pentatricopeptide repeat) PF01535(Pentatricopeptide repeat) PF01535(Pentatricopeptide repeat) PF01535(Pentatricopeptide repeat) PF01535(Pentatricopeptide repeat) PF01535(Pentatricopeptide repeat) PF01535(Pentatricopeptide repeat) PF01535(Pentatricopeptide repeat) PF01535(Pentatricopeptide…
A6	PGSC0003DMG400024856	Gene of unknown function	NA
A6	PGSC0003DMG400024862	Pentatricopeptide repeat-containing protein	PF01535(Pentatricopeptide repeat) PF01535(Pentatricopeptide repeat) PF01535(Pentatricopeptide repeat) PF01535(Pentatricopeptide repeat) PF01535(Pentatricopeptide repeat) PF01535(Pentatricopeptide repeat) PF01535(Pentatricopeptide repeat) PF01535(Pentatricopeptide repeat) PF01535(Pentatricopeptide repeat) PF01535(Pentatricopeptide repeat) PF01535(Pentatricopeptide repeat)
A6	PGSC0003DMG400024922	Conserved gene of unknown function	PF11955(RNA recognition domain, plant)
A6	PGSC0003DMG400025028	Myosin VIII-2	PF00063(Myosin head, motor domain)
A6	PGSC0003DMG400025044	Gene of unknown function	NA
A6	PGSC0003DMG400025133	Pentatricopeptide repeat-containing protein	PF01535(Pentatricopeptide repeat) PF01535(Pentatricopeptide repeat) PF01535(Pentatricopeptide repeat) PF01535(Pentatricopeptide repeat) PF01535(Pentatricopeptide repeat) PF01535(Pentatricopeptide repeat) PF01535(Pentatricopeptide repeat)
A6	PGSC0003DMG400025248	Serine hydroxymethyltransferase	PF00464(Serine hydroxymethyltransferase)
A6	PGSC0003DMG400025267	Conserved gene of unknown function	NA
A6	PGSC0003DMG400025271	Gene of unknown function	NA
A6	PGSC0003DMG400025475	Pentatricopeptide repeat-containing protein	PF01535(Pentatricopeptide repeat) PF01535(Pentatricopeptide repeat) PF01535(Pentatricopeptide repeat) PF01535(Pentatricopeptide repeat) PF01535(Pentatricopeptide repeat) PF01535(Pentatricopeptide repeat) PF01535(Pentatricopeptide repeat) PF01535(Pentatricopeptide repeat) PF01535(Pentatricopeptide repeat) PF01535(Pentatricopeptide repeat) PF01535(Pentatricopeptide repeat) PF01535(Pentatricopeptide…
A6	PGSC0003DMG400025556	WD-repeat protein	PF00400(WD40 repeat, subgroup) PF00400(WD40 repeat, subgroup) PF00400(WD40 repeat, subgroup) PF00400(WD40 repeat, subgroup)
A6	PGSC0003DMG400025608	Gene of unknown function	NA
A6	PGSC0003DMG400025702	Gene of unknown function	NA
A6	PGSC0003DMG400025774	Structural constituent of cell wall	PF06830(Root cap)
A6	PGSC0003DMG400025950	Gene of unknown function	NA
A6	PGSC0003DMG400025990	Conserved gene of unknown function	NA
A6	PGSC0003DMG400026038	Pentatricopeptide repeat-containing protein	PF01535(Pentatricopeptide repeat) PF01535(Pentatricopeptide repeat) PF01535(Pentatricopeptide repeat) PF01535(Pentatricopeptide repeat) PF01535(Pentatricopeptide repeat) PF01535(Pentatricopeptide repeat) PF01535(Pentatricopeptide repeat) PF01535(Pentatricopeptide repeat) PF01535(Pentatricopeptide repeat)
A6	PGSC0003DMG400026040	MTERF family protein	PF02536(Mitochodrial transcription termination factor-related) PF02536(Mitochodrial transcription termination factor-related)
A6	PGSC0003DMG400026101	Heat shock protein 70 (HSP70)-interacting protein	PF00564(Octicosapeptide/Phox/Bem1p)
A6	PGSC0003DMG400026221	Major pollen allergen Ory s 1	PF01357(Pollen allergen/expansin, C-terminal) PF03330(Rare lipoprotein A)
A6	PGSC0003DMG400026394	Gene of unknown function	NA
A6	PGSC0003DMG400026469	TIR-NBS-LRR-type disease resistance	PF01582(Toll-Interleukin receptor)
A6	PGSC0003DMG400026520	ATP synthase protein MI25	PF05405(ATPase, F0 complex, subunit B, mitochondrial)
A6	PGSC0003DMG400026569	Conserved gene of unknown function	NA
A6	PGSC0003DMG400026607	Gene of unknown function	NA
A6	PGSC0003DMG400026609	Pentatricopeptide repeat-containing protein	PF01535(Pentatricopeptide repeat) PF01535(Pentatricopeptide repeat) PF01535(Pentatricopeptide repeat) PF01535(Pentatricopeptide repeat) PF01535(Pentatricopeptide repeat) PF01535(Pentatricopeptide repeat) PF01535(Pentatricopeptide repeat)
A6	PGSC0003DMG400026610	Gene of unknown function	NA
A6	PGSC0003DMG400026655	Binding protein	PF01535(Pentatricopeptide repeat) PF01535(Pentatricopeptide repeat) PF01535(Pentatricopeptide repeat) PF01535(Pentatricopeptide repeat) PF01535(Pentatricopeptide repeat) PF01535(Pentatricopeptide repeat)
A6	PGSC0003DMG400026847	Gene of unknown function	NA
A6	PGSC0003DMG400026848	NAC transcription factor	PF02365(No apical meristem (NAM) protein)
A6	PGSC0003DMG400026892	Poly(A) polymerase	NA
A6	PGSC0003DMG400027022	Copper ion binding protein	NA
A6	PGSC0003DMG400027030	Homeobox domain containing protein	PF00046(Homeobox)
A6	PGSC0003DMG400027054	Kunitz-type protease inhibitor KPI-D12	PF00197(Proteinase inhibitor I3, Kunitz legume)
A6	PGSC0003DMG400027259	Glucosyltransferase	PF00201(UDP-glucuronosyl/UDP-glucosyltransferase)
A6	PGSC0003DMG400027348	Early tobacco anther 1	NA
A6	PGSC0003DMG400027365	Gene of unknown function	NA
A6	PGSC0003DMG400027444	Gene of unknown function	NA
A6	PGSC0003DMG400027546	Conserved gene of unknown function	NA
A6	PGSC0003DMG400027548	Conserved gene of unknown function	NA
A6	PGSC0003DMG400027549	Conserved gene of unknown function	NA
A6	PGSC0003DMG400027570	Gene of unknown function	NA
A6	PGSC0003DMG400027636	Glutathione s-transferase	PF00043(Glutathione S-transferase, C-terminal) PF02798(Glutathione S-transferase, N-terminal)
A6	PGSC0003DMG400027707	Gene of unknown function	NA
A6	PGSC0003DMG400027725	Transcription factor bHLH51	PF00010(Helix-loop-helix DNA-binding domain)
A6	PGSC0003DMG400027845	Histone H3	PF00125(Histone core)
A6	PGSC0003DMG400028028	Conserved gene of unknown function	PF07279(Protein of unknown function DUF1442)
A6	PGSC0003DMG400028195	Gene of unknown function	NA
A6	PGSC0003DMG400028251	Interferon-induced GTP-binding protein mx	PF01031(Dynamin central region) PF00350(Dynamin, GTPase domain) PF02212(Dynamin GTPase effector)
A6	PGSC0003DMG400028298	Gene of unknown function	NA
A6	PGSC0003DMG400028429	Leucine-rich repeat transmembrane protein	PF00069(Serine/threonine-protein kinase-like domain) PF08263(Leucine-rich repeat-containing N-terminal domain, type 2)
A6	PGSC0003DMG400028483	Gene of unknown function	NA
A6	PGSC0003DMG400028486	Gene of unknown function	NA
A6	PGSC0003DMG400028550	Gene of unknown function	NA
A6	PGSC0003DMG400028654	Conserved gene of unknown function	NA
A6	PGSC0003DMG400028684	Pentatricopeptide repeat-containing protein	PF01535(Pentatricopeptide repeat) PF01535(Pentatricopeptide repeat) PF01535(Pentatricopeptide repeat) PF01535(Pentatricopeptide repeat) PF01535(Pentatricopeptide repeat) PF01535(Pentatricopeptide repeat) PF01535(Pentatricopeptide repeat) PF01535(Pentatricopeptide repeat) PF01535(Pentatricopeptide repeat)
A6	PGSC0003DMG400028697	Reverse transcriptase	NA
A6	PGSC0003DMG400028698	Ethylene receptor homolog	NA
A6	PGSC0003DMG400028711	Non-LTR retroelement reverse transcriptase	PF00078(RNA-directed DNA polymerase (reverse transcriptase))
A6	PGSC0003DMG400028733	Serine/threonine-protein kinase cdk9	PF00069(Serine/threonine-protein kinase-like domain)
A6	PGSC0003DMG400029108	Meiotic asynaptic mutant 1	PF02301(DNA-binding HORMA)
A6	PGSC0003DMG400029149	Conserved gene of unknown function	NA
A6	PGSC0003DMG400029153	Amino acid transporter	PF01490(Amino acid transporter, transmembrane)
A6	PGSC0003DMG400029187	EMB3013	PF00069(Serine/threonine-protein kinase-like domain)
A6	PGSC0003DMG400029193	Conserved gene of unknown function	NA
A6	PGSC0003DMG400029376	Ankyrin repeat-containing protein	PF00023(Ankyrin repeat) PF00023(Ankyrin repeat)
A6	PGSC0003DMG400029428	Gene of unknown function	NA
A6	PGSC0003DMG400029443	Pentatricopeptide repeat-containing protein	PF01535(Pentatricopeptide repeat) PF01535(Pentatricopeptide repeat) PF01535(Pentatricopeptide repeat) PF01535(Pentatricopeptide repeat)
A6	PGSC0003DMG400029557	Conserved gene of unknown function	PF03656(Protein Transporter, Pam16)
A6	PGSC0003DMG400029559	Conserved gene of unknown function	PF03656(Protein Transporter, Pam16)
A6	PGSC0003DMG400029654	F-box protein	PF07734(F-box associated domain, type 1) PF00646(F-box domain, cyclin-like)
A6	PGSC0003DMG400029717	Pentatricopeptide repeat-containing protein	PF01535(Pentatricopeptide repeat) PF01535(Pentatricopeptide repeat) PF01535(Pentatricopeptide repeat) PF01535(Pentatricopeptide repeat) PF01535(Pentatricopeptide repeat)
A6	PGSC0003DMG400029718	DNA binding protein	PF00447(Heat shock factor (HSF)-type, DNA-binding)
A6	PGSC0003DMG400029735	Lectin-receptor kinase 3	PF00139(Legume lectin, beta chain) PF07714(Serine-threonine/tyrosine-protein kinase)
A6	PGSC0003DMG400029780	Endonuclease/exonuclease/phosphatase	NA
A6	PGSC0003DMG400029854	Importin alpha	NA
A6	PGSC0003DMG400029855	Gene of unknown function	PF00010(Helix-loop-helix DNA-binding domain)
A6	PGSC0003DMG400030051	Gene of unknown function	NA
A6	PGSC0003DMG400030106	Glutaredoxin	PF00462(Glutaredoxin)
A6	PGSC0003DMG400030311	ZPT2-8	NA
A6	PGSC0003DMG400030338	UDP-glucuronosyltransferase	PF00201(UDP-glucuronosyl/UDP-glucosyltransferase)
A6	PGSC0003DMG400030468	GRAS4	PF03514(Transcription factor GRAS)
A6	PGSC0003DMG400030760	Gene of unknown function	NA
A6	PGSC0003DMG400030780	Gene of unknown function	NA
A6	PGSC0003DMG400030794	MRNA, clone: RAFL25-31-I24	PF01595(Protein of unknown function DUF21)
A6	PGSC0003DMG400030885	Gene of unknown function	NA
A6	PGSC0003DMG400030929	Gene of unknown function	NA
A6	PGSC0003DMG400030943	NADH-ubiquinone oxidoreductase 49 kDa subunit	PF00346(NADH-quinone oxidoreductase, subunit D)
A6	PGSC0003DMG400030962	Pentatricopeptide repeat-containing protein, chloroplastic	PF01535(Pentatricopeptide repeat) PF01535(Pentatricopeptide repeat) PF01535(Pentatricopeptide repeat) PF01535(Pentatricopeptide repeat) PF01535(Pentatricopeptide repeat) PF01535(Pentatricopeptide repeat) PF01535(Pentatricopeptide repeat) PF01535(Pentatricopeptide repeat)
A6	PGSC0003DMG400031005	Gene of unknown function	NA
A6	PGSC0003DMG400031018	Pentatricopeptide repeat-containing protein	PF01535(Pentatricopeptide repeat) PF01535(Pentatricopeptide repeat) PF01535(Pentatricopeptide repeat) PF01535(Pentatricopeptide repeat) PF01535(Pentatricopeptide repeat) PF01535(Pentatricopeptide repeat) PF01535(Pentatricopeptide repeat)
A6	PGSC0003DMG400031032	RNA-directed DNA polymerase (Reverse transcriptase)	PF00078(RNA-directed DNA polymerase (reverse transcriptase))
A6	PGSC0003DMG400031034	Gene of unknown function	NA
A6	PGSC0003DMG400031114	Pentatricopeptide	PF01535(Pentatricopeptide repeat) PF01535(Pentatricopeptide repeat) PF01535(Pentatricopeptide repeat) PF01535(Pentatricopeptide repeat) PF01535(Pentatricopeptide repeat) PF01535(Pentatricopeptide repeat) PF01535(Pentatricopeptide repeat) PF01535(Pentatricopeptide repeat) PF01535(Pentatricopeptide repeat) PF01535(Pentatricopeptide repeat) PF01535(Pentatricopeptide repeat)
A6	PGSC0003DMG400031152	Pentatricopeptide repeat-containing protein	PF01535(Pentatricopeptide repeat) PF01535(Pentatricopeptide repeat) PF01535(Pentatricopeptide repeat) PF01535(Pentatricopeptide repeat) PF01535(Pentatricopeptide repeat) PF01535(Pentatricopeptide repeat)
A6	PGSC0003DMG400031274	S haplotype-specific F-box protein	PF00646(F-box domain, cyclin-like)
A6	PGSC0003DMG400031279	F-box domain-containing protein	NA
A6	PGSC0003DMG400031328	Trypsin proteinase inhibitor	PF02428(Proteinase inhibitor I20, Pin2)
A6	PGSC0003DMG400031329	Gene of unknown function	NA
A6	PGSC0003DMG400031395	Oxygen-evolving enhancer protein 2, chloroplastic	PF01789(Photosystem II oxygen evolving complex protein PsbP)
A6	PGSC0003DMG400031439	Pentatricopeptide repeat-containing protein, mitochondrial	PF01535(Pentatricopeptide repeat) PF01535(Pentatricopeptide repeat) PF01535(Pentatricopeptide repeat) PF01535(Pentatricopeptide repeat)
A6	PGSC0003DMG400031522	Peptidylprolyl isomerase	PF00254(Peptidyl-prolyl cis-trans isomerase, FKBP-type) PF00254(Peptidyl-prolyl cis-trans isomerase, FKBP-type) PF00254(Peptidyl-prolyl cis-trans isomerase, FKBP-type) PF00515(Tetratricopeptide TPR-1)
A6	PGSC0003DMG400031746	Gene of unknown function	NA
A6	PGSC0003DMG400031828	GATA transcription factor	PF00320(Zinc finger, GATA-type)
A6	PGSC0003DMG400032078	Gene of unknown function	NA
A6	PGSC0003DMG400032215	HEAT	NA
A6	PGSC0003DMG400032249	Non-specific lipid-transfer protein	PF00234(Plant lipid transfer protein/seed storage/trypsin-alpha amylase inhibitor)
A6	PGSC0003DMG400032259	Protease inhibitor	NA
A6	PGSC0003DMG400032493	SAM (And some other nucleotide) binding motif; Methyltransferase small	PF01535(Pentatricopeptide repeat) PF01535(Pentatricopeptide repeat) PF01535(Pentatricopeptide repeat) PF01535(Pentatricopeptide repeat) PF01535(Pentatricopeptide repeat) PF01535(Pentatricopeptide repeat) PF01535(Pentatricopeptide repeat) PF01535(Pentatricopeptide repeat) PF01535(Pentatricopeptide repeat)
A6	PGSC0003DMG400032516	Gene of unknown function	NA
A6	PGSC0003DMG400032517	Gene of unknown function	NA
A6	PGSC0003DMG400032545	Pentatricopeptide repeat-containing protein, mitochondrial	PF01535(Pentatricopeptide repeat) PF01535(Pentatricopeptide repeat) PF01535(Pentatricopeptide repeat) PF01535(Pentatricopeptide repeat) PF01535(Pentatricopeptide repeat) PF01535(Pentatricopeptide repeat) PF01535(Pentatricopeptide repeat) PF01535(Pentatricopeptide repeat) PF01535(Pentatricopeptide repeat) PF01535(Pentatricopeptide repeat) PF01535(Pentatricopeptide repeat) PF01535(Pentatricopeptide…
A6	PGSC0003DMG400032564	Pentatricopeptide repeat-containing protein	PF01535(Pentatricopeptide repeat) PF01535(Pentatricopeptide repeat) PF01535(Pentatricopeptide repeat) PF01535(Pentatricopeptide repeat) PF01535(Pentatricopeptide repeat) PF01535(Pentatricopeptide repeat) PF01535(Pentatricopeptide repeat) PF01535(Pentatricopeptide repeat)
A6	PGSC0003DMG400032750	Gene of unknown function	NA
A6	PGSC0003DMG400032773	Conserved gene of unknown function	NA
A6	PGSC0003DMG400033065	HIPL1 protein	PF07995(NULL)
A6	PGSC0003DMG400033132	Tospovirus resistance protein E	NA
A6	PGSC0003DMG400033589	Periaxin	NA
A6	PGSC0003DMG400033607	Uncharacterized mitochondrial protein	PF05919(RNA-dependent RNA polymerase, mitoviral)
A6	PGSC0003DMG400033636	Cytochrome P450	PF00067(Cytochrome P450)
A6	PGSC0003DMG400033674	Reverse transcriptase	PF00075(Ribonuclease H)
A6	PGSC0003DMG400033675	Gene of unknown function	NA
A6	PGSC0003DMG400033676	Gene of unknown function	NA
A6	PGSC0003DMG400033933	Gene of unknown function	NA
A6	PGSC0003DMG400034591	Uncharacterized mitochondrial protein	NA
A6	PGSC0003DMG400034813	RRNA intron-encoded homing endonuclease	NA
A6	PGSC0003DMG400035092	Gene of unknown function	NA
A6	PGSC0003DMG400035925	Las1-like family protein	NA
A6	PGSC0003DMG400036093	U3 small nucleolar RNA-associated protein	PF00400(WD40 repeat, subgroup) PF00400(WD40 repeat, subgroup)
A6	PGSC0003DMG400036100	Gene of unknown function	NA
A6	PGSC0003DMG400036166	NAC transcription factor	PF02365(No apical meristem (NAM) protein)
A6	PGSC0003DMG400036905	Conserved gene of unknown function	NA
A6	PGSC0003DMG400037332	Cell division protein ftsH	PF01535(Pentatricopeptide repeat) PF01535(Pentatricopeptide repeat) PF01535(Pentatricopeptide repeat) PF01535(Pentatricopeptide repeat) PF01535(Pentatricopeptide repeat) PF01535(Pentatricopeptide repeat)
A6	PGSC0003DMG400037361	Zinc finger protein	NA
A6	PGSC0003DMG400037971	DELLA protein RGL2	PF03514(Transcription factor GRAS)
A6	PGSC0003DMG400038161	PDR-like ABC transporter	PF01061(ABC-2 type transporter)
A6	PGSC0003DMG400038291	Glycosyltransferase	PF00534(Glycosyl transferase, group 1)
A6	PGSC0003DMG400038479	Chloroplast small heat shock protein class I	PF00011(Heat shock protein Hsp20)
A6	PGSC0003DMG400038566	Tetratricopeptide-like helical	PF01535(Pentatricopeptide repeat) PF01535(Pentatricopeptide repeat) PF01535(Pentatricopeptide repeat) PF01535(Pentatricopeptide repeat) PF01535(Pentatricopeptide repeat) PF01535(Pentatricopeptide repeat) PF01535(Pentatricopeptide repeat) PF01535(Pentatricopeptide repeat) PF01535(Pentatricopeptide repeat) PF01535(Pentatricopeptide repeat) PF01535(Pentatricopeptide repeat)
A6	PGSC0003DMG400039297	Pentatricopeptide repeat-containing protein	PF01535(Pentatricopeptide repeat) PF01535(Pentatricopeptide repeat) PF01535(Pentatricopeptide repeat) PF01535(Pentatricopeptide repeat) PF01535(Pentatricopeptide repeat) PF01535(Pentatricopeptide repeat) PF01535(Pentatricopeptide repeat)
A6	PGSC0003DMG400040270	Gene of unknown function	NA
A6	PGSC0003DMG400040532	Gene of unknown function	NA
A6	PGSC0003DMG400040962	Zeatin O-xylosyltransferase	NA
A6	PGSC0003DMG400041746	Gene of unknown function	NA
A6	PGSC0003DMG400042218	Conserved gene of unknown function	NA
A6	PGSC0003DMG400043040	Gene of unknown function	NA
A6	PGSC0003DMG400043045	AtRLP45 (Receptor 45); protein binding	PF00560(Leucine-rich repeat) PF00560(Leucine-rich repeat) PF00560(Leucine-rich repeat) PF00560(Leucine-rich repeat)
A6	PGSC0003DMG400044092	Pentatricopeptide repeat-containing protein	PF01535(Pentatricopeptide repeat) PF01535(Pentatricopeptide repeat) PF01535(Pentatricopeptide repeat) PF01535(Pentatricopeptide repeat) PF01535(Pentatricopeptide repeat) PF01535(Pentatricopeptide repeat) PF01535(Pentatricopeptide repeat) PF01535(Pentatricopeptide repeat) PF01535(Pentatricopeptide repeat) PF01535(Pentatricopeptide repeat) PF01535(Pentatricopeptide repeat) PF01535(Pentatricopeptide…
A6	PGSC0003DMG400044502	Conserved gene of unknown function	NA
A6	PGSC0003DMG400045121	Basic 7S globulin 2 small subunit	NA
A6	PGSC0003DMG400045260	Conserved gene of unknown function	NA
A6	PGSC0003DMG400046223	Pentatricopeptide repeat-containing protein	PF01535(Pentatricopeptide repeat) PF01535(Pentatricopeptide repeat) PF01535(Pentatricopeptide repeat) PF01535(Pentatricopeptide repeat) PF01535(Pentatricopeptide repeat) PF01535(Pentatricopeptide repeat) PF01535(Pentatricopeptide repeat) PF01535(Pentatricopeptide repeat) PF01535(Pentatricopeptide repeat) PF01535(Pentatricopeptide repeat) PF01535(Pentatricopeptide repeat) PF01535(Pentatricopeptide…
A6	PGSC0003DMG400046533	Conserved gene of unknown function	PF03087(Protein of unknown function DUF241, plant)
A6	PGSC0003DMG400046771	Threonyl-tRNA synthetase	PF00587(Aminoacyl-tRNA synthetase, class II (G/ H/ P/ S), conserved domain) PF03129(Anticodon-binding)
A6	PGSC0003DMG401000528	Gene of unknown function	NA
A6	PGSC0003DMG401003745	Phosphatidylinositol transfer III	PF00650(Cellular retinaldehyde-binding/triple function, C-terminal)
A6	PGSC0003DMG401004219	Gene of unknown function	NA
A6	PGSC0003DMG401005306	Endonuclease/exonuclease/phosphatase	NA
A6	PGSC0003DMG401005711	Gene of unknown function	NA
A6	PGSC0003DMG401006465	F-box/ankyrin repeat protein SKIP35	NA
A6	PGSC0003DMG401008792	Ribosomal protein large subunit 2	PF00181(Ribosomal Proteins L2, RNA binding domain)
A6	PGSC0003DMG401009319	Binding protein	NA
A6	PGSC0003DMG401009385	Pentatricopeptide repeat-containing protein	PF01535(Pentatricopeptide repeat) PF01535(Pentatricopeptide repeat) PF01535(Pentatricopeptide repeat) PF01535(Pentatricopeptide repeat) PF01535(Pentatricopeptide repeat) PF01535(Pentatricopeptide repeat)
A6	PGSC0003DMG401010181	Pentatricopeptide repeat domain containing protein	PF01535(Pentatricopeptide repeat) PF01535(Pentatricopeptide repeat) PF01535(Pentatricopeptide repeat) PF01535(Pentatricopeptide repeat) PF01535(Pentatricopeptide repeat) PF01535(Pentatricopeptide repeat) PF01535(Pentatricopeptide repeat) PF01535(Pentatricopeptide repeat) PF01535(Pentatricopeptide repeat) PF01535(Pentatricopeptide repeat) PF01535(Pentatricopeptide repeat) PF01535(Pentatricopeptide…
A6	PGSC0003DMG401010281	Conserved gene of unknown function	NA
A6	PGSC0003DMG401010883	R2r3-myb transcription factor	PF00249(Myb, DNA-binding)
A6	PGSC0003DMG401011505	DECOY	PF11788(Ribosomal protein L46)
A6	PGSC0003DMG401012435	Gene of unknown function	NA
A6	PGSC0003DMG401014164	Gene of unknown function	NA
A6	PGSC0003DMG401015315	Dehydration responsive element binding protein	PF00847(Pathogenesis-related transcriptional factor/ERF, DNA-binding)
A6	PGSC0003DMG401018040	Gene of unknown function	NA
A6	PGSC0003DMG401018797	Tetratricopeptide-like helical	PF01535(Pentatricopeptide repeat) PF01535(Pentatricopeptide repeat) PF01535(Pentatricopeptide repeat) PF01535(Pentatricopeptide repeat) PF01535(Pentatricopeptide repeat) PF01535(Pentatricopeptide repeat)
A6	PGSC0003DMG401020120	Gene of unknown function	NA
A6	PGSC0003DMG401020250	Gene of unknown function	NA
A6	PGSC0003DMG401020303	Gene of unknown function	NA
A6	PGSC0003DMG401020415	Pentatricopeptide repeat-containing protein	PF01535(Pentatricopeptide repeat) PF01535(Pentatricopeptide repeat) PF01535(Pentatricopeptide repeat) PF01535(Pentatricopeptide repeat) PF01535(Pentatricopeptide repeat) PF01535(Pentatricopeptide repeat) PF01535(Pentatricopeptide repeat) PF01535(Pentatricopeptide repeat) PF01535(Pentatricopeptide repeat) PF01535(Pentatricopeptide repeat)
A6	PGSC0003DMG401021149	Conserved gene of unknown function	PF02536(Mitochodrial transcription termination factor-related) PF02536(Mitochodrial transcription termination factor-related)
A6	PGSC0003DMG401021921	Gene of unknown function	NA
A6	PGSC0003DMG401022238	ATP synthase subunit alpha, mitochondrial	PF00006(ATPase, alpha/beta subunit, nucleotide-binding domain) PF00306(ATPase, F1/V1/A1 complex, alpha/beta subunit, C-terminal)
A6	PGSC0003DMG401023116	Cyclase family protein	PF04199(Putative cyclase)
A6	PGSC0003DMG401025354	DNA-directed RNA polymerase	NA
A6	PGSC0003DMG401027355	Protein virR	PF01980(Uncharacterised protein family UPF0066)
A6	PGSC0003DMG401027371	CC-NBS-LRR protein	PF00931(NB-ARC)
A6	PGSC0003DMG401029710	Zinc finger protein	NA
A6	PGSC0003DMG401031751	Pentatricopeptide repeat	PF01535(Pentatricopeptide repeat) PF01535(Pentatricopeptide repeat) PF01535(Pentatricopeptide repeat) PF01535(Pentatricopeptide repeat) PF01535(Pentatricopeptide repeat) PF01535(Pentatricopeptide repeat) PF01535(Pentatricopeptide repeat) PF01535(Pentatricopeptide repeat) PF01535(Pentatricopeptide repeat)
A6	PGSC0003DMG402000479	Pentatricopeptide repeat-containing protein	PF02889(Sec63 domain)
A6	PGSC0003DMG402000669	Glycine-rich RNA-binding protein	PF00076(RNA recognition motif, RNP-1)
A6	PGSC0003DMG402000817	Gene of unknown function	NA
A6	PGSC0003DMG402001309	Gene of unknown function	NA
A6	PGSC0003DMG402004219	Arabidopsis thaliana chromosome II BAC F26H6	NA
A6	PGSC0003DMG402005306	Endonuclease/exonuclease/phosphatase	NA
A6	PGSC0003DMG402006288	Tospovirus resistance protein B	PF00931(NB-ARC)
A6	PGSC0003DMG402006600	Conserved gene of unknown function	NA
A6	PGSC0003DMG402007028	Serine carboxypeptidase	PF00450(Peptidase S10, serine carboxypeptidase)
A6	PGSC0003DMG402007173	Gene of unknown function	NA
A6	PGSC0003DMG402007971	Gene of unknown function	NA
A6	PGSC0003DMG402008334	Succinate dehydrogenase subunit 3	PF01127(Succinate dehydrogenase/Fumarate reductase, transmembrane subunit)
A6	PGSC0003DMG402008771	Uncharacterized mitochondrial protein	NA
A6	PGSC0003DMG402008881	Pentatricopeptide repeat-containing protein	PF01535(Pentatricopeptide repeat) PF01535(Pentatricopeptide repeat) PF01535(Pentatricopeptide repeat) PF01535(Pentatricopeptide repeat) PF01535(Pentatricopeptide repeat) PF01535(Pentatricopeptide repeat) PF01535(Pentatricopeptide repeat) PF01535(Pentatricopeptide repeat)
A6	PGSC0003DMG402009319	ATR interacting protein	NA
A6	PGSC0003DMG402009338	Serine/threonine-protein kinase bri1	PF00560(Leucine-rich repeat) PF00560(Leucine-rich repeat) PF00560(Leucine-rich repeat) PF00560(Leucine-rich repeat) PF00560(Leucine-rich repeat) PF00560(Leucine-rich repeat)
A6	PGSC0003DMG402009622	Pentatricopeptide repeat-containing protein	PF01535(Pentatricopeptide repeat) PF01535(Pentatricopeptide repeat) PF01535(Pentatricopeptide repeat) PF01535(Pentatricopeptide repeat) PF01535(Pentatricopeptide repeat) PF01535(Pentatricopeptide repeat) PF01535(Pentatricopeptide repeat) PF01535(Pentatricopeptide repeat) PF01535(Pentatricopeptide repeat) PF01535(Pentatricopeptide repeat) PF01535(Pentatricopeptide repeat) PF01535(Pentatricopeptide…
A6	PGSC0003DMG402009628	Resistance gene	PF00560(Leucine-rich repeat) PF00560(Leucine-rich repeat)
A6	PGSC0003DMG402009781	Gene of unknown function	NA
A6	PGSC0003DMG402010281	Integrin-linked protein kinase	PF00069(Serine/threonine-protein kinase-like domain)
A6	PGSC0003DMG402010822	MYC2	NA
A6	PGSC0003DMG402011505	DECOY	NA
A6	PGSC0003DMG402012419	Cmp-2-keto-3-deoctulosonate (Cmp-kdo) cytidyltransferase	PF02348(Acylneuraminate cytidylyltransferase)
A6	PGSC0003DMG402012435	Gene of unknown function	NA
A6	PGSC0003DMG402012933	Pentatricopeptide repeat-containing protein, mitochondrial	PF01535(Pentatricopeptide repeat) PF01535(Pentatricopeptide repeat) PF01535(Pentatricopeptide repeat) PF01535(Pentatricopeptide repeat) PF01535(Pentatricopeptide repeat) PF01535(Pentatricopeptide repeat) PF01535(Pentatricopeptide repeat)
A6	PGSC0003DMG402012965	Homologous-pairing protein 2 homolog	PF07106(Tat binding protein 1-interacting)
A6	PGSC0003DMG402014790	Gene of unknown function	NA
A6	PGSC0003DMG402015329	Ring finger protein	NA
A6	PGSC0003DMG402016958	Gene of unknown function	NA
A6	PGSC0003DMG402017024	Pentatricopeptide repeat-containing protein	PF01535(Pentatricopeptide repeat) PF01535(Pentatricopeptide repeat) PF01535(Pentatricopeptide repeat) PF01535(Pentatricopeptide repeat) PF01535(Pentatricopeptide repeat) PF01535(Pentatricopeptide repeat) PF01535(Pentatricopeptide repeat) PF01535(Pentatricopeptide repeat) PF01535(Pentatricopeptide repeat) PF01535(Pentatricopeptide repeat) PF01535(Pentatricopeptide repeat) PF01535(Pentatricopeptide…
A6	PGSC0003DMG402017464	DNA topoisomerase	PF01131(DNA topoisomerase, type IA, central) PF01751(Toprim domain)
A6	PGSC0003DMG402018740	Xyloglucan endotransglucosylase/hydrolase 9	PF00722(Glycoside hydrolase, family 16) PF06955(Xyloglucan endo-transglycosylase, C-terminal)
A6	PGSC0003DMG402018797	Gene of unknown function	NA
A6	PGSC0003DMG402019311	Gene of unknown function	NA
A6	PGSC0003DMG402019681	Serine-threonine protein kinase, plant-type	PF00560(Leucine-rich repeat) PF00560(Leucine-rich repeat) PF00560(Leucine-rich repeat) PF00560(Leucine-rich repeat) PF08263(Leucine-rich repeat-containing N-terminal domain, type 2)
A6	PGSC0003DMG402021060	Ubiquitin-protein ligase	NA
A6	PGSC0003DMG402022133	Conserved gene of unknown function	NA
A6	PGSC0003DMG402022401	Conserved gene of unknown function	PF12609(Protein of unknown function wound-induced)
A6	PGSC0003DMG402023885	Gene of unknown function	NA
A6	PGSC0003DMG402024306	Gene of unknown function	NA
A6	PGSC0003DMG402024607	Senescence-associated protein	PF00335(Tetraspanin)
A6	PGSC0003DMG402025809	Gene of unknown function	NA
A6	PGSC0003DMG402027553	Conserved gene of unknown function	NA
A6	PGSC0003DMG402027564	Gene of unknown function	NA
A6	PGSC0003DMG402028487	Gene of unknown function	NA
A6	PGSC0003DMG402028515	Gene of unknown function	NA
[truncated: 3,402 more rows]
