# Supplementary material for: The Transcriptome of the Reference Potato Genome Solanum tuberosum Group Phureja Clone DM1-3 516R44
Source: PLoS One. 2011 Oct 28;6(10):e26801. doi: 10.1371/journal.pone.0026801 (PMC3203163; doi:10.1371/journal.pone.0026801)
Supplement: Table S5 — List of modules with their corresponding peptide ID and transcription factor-related Pfam domains. (XLS) [file pone.0026801.s006.xls]

## Sheet: Sheet1
Table S5. List of modules with their corresponding peptide ID and transcription factor-related Pfam domain/s.
Module	Peptide ID	Pfam domain
A1	PGSC0003DMP400004764	PF00170(bZIP transcription factor, bZIP-1)
A1	PGSC0003DMP400020248	PF00170(bZIP transcription factor, bZIP-1)
A1	PGSC0003DMP400055736	PF00642(Zinc finger, CCCH-type)
A1	PGSC0003DMP400023883	PF00808(Transcription factor CBF/NF-Y/archaeal histone)
A1	PGSC0003DMP400023930	PF00808(Transcription factor CBF/NF-Y/archaeal histone)
A1	PGSC0003DMP400040280	PF00847(Pathogenesis-related transcriptional factor/ERF, DNA-binding)
A1	PGSC0003DMP400029282	PF04873(Ethylene insensitive 3)
A2	PGSC0003DMP400044661	PF00010(Helix-loop-helix DNA-binding domain)
A2	PGSC0003DMP400044664	PF00010(Helix-loop-helix DNA-binding domain)
A2	PGSC0003DMP400026345	PF00023(Ankyrin repeat) PF00612(IQ calmodulin-binding region)
A2	PGSC0003DMP400012782	PF00170(bZIP transcription factor, bZIP-1)
A2	PGSC0003DMP400040959	PF00170(bZIP transcription factor, bZIP-1)
A2	PGSC0003DMP400032184	PF00249(Myb, DNA-binding)
A2	PGSC0003DMP400031557	PF00249(Myb, DNA-binding) PF00249(Myb, DNA-binding)
A2	PGSC0003DMP400031848	PF00249(Myb, DNA-binding) PF00249(Myb, DNA-binding)
A2	PGSC0003DMP400047028	PF00249(Myb, DNA-binding) PF00249(Myb, DNA-binding)
A2	PGSC0003DMP400031036	PF00319(Transcription factor, MADS-box)
A2	PGSC0003DMP400045466	PF00319(Transcription factor, MADS-box)
A2	PGSC0003DMP400041061	PF00319(Transcription factor, MADS-box) PF01486(Transcription factor, K-box)
A2	PGSC0003DMP400025709	PF00636(Ribonuclease III) PF00847(Pathogenesis-related transcriptional factor/ERF, DNA-binding) PF00035(Double-stranded RNA-binding)
A2	PGSC0003DMP400023876	PF00808(Transcription factor CBF/NF-Y/archaeal histone)
A2	PGSC0003DMP400023877	PF00808(Transcription factor CBF/NF-Y/archaeal histone)
A2	PGSC0003DMP400023879	PF00808(Transcription factor CBF/NF-Y/archaeal histone)
A2	PGSC0003DMP400026632	PF00808(Transcription factor CBF/NF-Y/archaeal histone)
A2	PGSC0003DMP400038596	PF00808(Transcription factor CBF/NF-Y/archaeal histone)
A2	PGSC0003DMP400053969	PF00808(Transcription factor CBF/NF-Y/archaeal histone)
A2	PGSC0003DMP400056403	PF00808(Transcription factor CBF/NF-Y/archaeal histone)
A2	PGSC0003DMP400006612	PF00847(Pathogenesis-related transcriptional factor/ERF, DNA-binding)
A2	PGSC0003DMP400018171	PF00847(Pathogenesis-related transcriptional factor/ERF, DNA-binding)
A2	PGSC0003DMP400024339	PF00847(Pathogenesis-related transcriptional factor/ERF, DNA-binding)
A2	PGSC0003DMP400028292	PF00847(Pathogenesis-related transcriptional factor/ERF, DNA-binding)
A2	PGSC0003DMP400052622	PF00847(Pathogenesis-related transcriptional factor/ERF, DNA-binding)
A2	PGSC0003DMP400060482	PF00847(Pathogenesis-related transcriptional factor/ERF, DNA-binding)
A2	PGSC0003DMP400063555	PF00847(Pathogenesis-related transcriptional factor/ERF, DNA-binding)
A2	PGSC0003DMP400047816	PF00847(Pathogenesis-related transcriptional factor/ERF, DNA-binding) PF00847(Pathogenesis-related transcriptional factor/ERF, DNA-binding)
A2	PGSC0003DMP400051064	PF01388(ARID/BRIGHT DNA-binding domain) PF00505(High mobility group, HMG1/HMG2)
A2	PGSC0003DMP400029227	PF01426(Bromo adjacent homology (BAH) domain) PF00628(Zinc finger, PHD-finger)
A2	PGSC0003DMP400063754	PF01803(LIM binding protein)
A2	PGSC0003DMP400017857	PF02362(Transcriptional factor B3)
A2	PGSC0003DMP400034841	PF02362(Transcriptional factor B3)
A2	PGSC0003DMP400034979	PF02362(Transcriptional factor B3)
A2	PGSC0003DMP400035159	PF02362(Transcriptional factor B3)
A2	PGSC0003DMP400019955	PF02365(No apical meristem (NAM) protein)
A2	PGSC0003DMP400059724	PF03634(Transcription factor, TCP)
A2	PGSC0003DMP400018893	PF06203(CCT domain) PF00320(Zinc finger, GATA-type) PF06200(Tify)
A2	PGSC0003DMP400021708	PF06507(Auxin response factor) PF02309(AUX/IAA protein) PF02362(Transcriptional factor B3)
A2	PGSC0003DMP400031792	PF08644(FACT complex subunit Spt16p/Cdc68p) PF00557(Peptidase M24, structural domain) PF08512(Domain of unknown function DUF1747, eukaryote)
A2	PGSC0003DMP400041671	PF08711(Transcription factor IIS, N-terminal)
A2	PGSC0003DMP400037092	PF08879(WRC) PF08880(Glutamine-Leucine-Glutamine, QLQ)
A3	PGSC0003DMP400028197	PF00010(Helix-loop-helix DNA-binding domain)
A3	PGSC0003DMP400054072	PF00249(Myb, DNA-binding) PF00249(Myb, DNA-binding)
A3	PGSC0003DMP400005210	PF00847(Pathogenesis-related transcriptional factor/ERF, DNA-binding)
A3	PGSC0003DMP400012445	PF00847(Pathogenesis-related transcriptional factor/ERF, DNA-binding)
A3	PGSC0003DMP400047920	PF02536(Mitochodrial transcription termination factor-related)
A4	PGSC0003DMP400044662	PF00010(Helix-loop-helix DNA-binding domain)
A4	PGSC0003DMP400044663	PF00010(Helix-loop-helix DNA-binding domain)
A4	PGSC0003DMP400027092	PF00249(Myb, DNA-binding)
A4	PGSC0003DMP400067946	PF00319(Transcription factor, MADS-box)
A4	PGSC0003DMP400023529	PF00808(Transcription factor CBF/NF-Y/archaeal histone)
A4	PGSC0003DMP400026765	PF00808(Transcription factor CBF/NF-Y/archaeal histone)
A4	PGSC0003DMP400000881	PF00847(Pathogenesis-related transcriptional factor/ERF, DNA-binding)
A4	PGSC0003DMP400029930	PF00847(Pathogenesis-related transcriptional factor/ERF, DNA-binding)
A4	PGSC0003DMP400065246	PF02309(AUX/IAA protein)
A4	PGSC0003DMP400058490	PF02362(Transcriptional factor B3)
A4	PGSC0003DMP400064726	PF02362(Transcriptional factor B3)
A4	PGSC0003DMP400045681	PF02362(Transcriptional factor B3) PF02362(Transcriptional factor B3)
A4	PGSC0003DMP400054092	PF02365(No apical meristem (NAM) protein)
A4	PGSC0003DMP400020289	PF03106(DNA-binding WRKY)
A4	PGSC0003DMP400059804	PF03106(DNA-binding WRKY)
A5	PGSC0003DMP400033931	PF00319(Transcription factor, MADS-box)
A5	PGSC0003DMP400049313	PF00319(Transcription factor, MADS-box) PF01486(Transcription factor, K-box)
A5	PGSC0003DMP400066105	PF00320(Zinc finger, GATA-type)
A5	PGSC0003DMP400049990	PF00847(Pathogenesis-related transcriptional factor/ERF, DNA-binding)
A5	PGSC0003DMP400032011	PF02362(Transcriptional factor B3)
A5	PGSC0003DMP400045447	PF03514(Transcription factor GRAS)
A5	PGSC0003DMP400035838	PF04873(Ethylene insensitive 3)
A6	PGSC0003DMP400003676	PF00010(Helix-loop-helix DNA-binding domain)
A6	PGSC0003DMP400014412	PF00010(Helix-loop-helix DNA-binding domain)
A6	PGSC0003DMP400048214	PF00010(Helix-loop-helix DNA-binding domain)
A6	PGSC0003DMP400019223	PF00249(Myb, DNA-binding)
A6	PGSC0003DMP400004168	PF00320(Zinc finger, GATA-type)
A6	PGSC0003DMP400055095	PF00320(Zinc finger, GATA-type)
A6	PGSC0003DMP400000880	PF00847(Pathogenesis-related transcriptional factor/ERF, DNA-binding)
A6	PGSC0003DMP400017940	PF00847(Pathogenesis-related transcriptional factor/ERF, DNA-binding)
A6	PGSC0003DMP400026836	PF00847(Pathogenesis-related transcriptional factor/ERF, DNA-binding)
A6	PGSC0003DMP400026844	PF00847(Pathogenesis-related transcriptional factor/ERF, DNA-binding)
A6	PGSC0003DMP400027844	PF00847(Pathogenesis-related transcriptional factor/ERF, DNA-binding)
A6	PGSC0003DMP400021524	PF00847(Pathogenesis-related transcriptional factor/ERF, DNA-binding) PF00847(Pathogenesis-related transcriptional factor/ERF, DNA-binding) PF00847(Pathogenesis-related transcriptional factor/ERF, DNA-binding) PF00847(Pathogenesis-related transcriptional factor/ERF, DNA-binding)
A6	PGSC0003DMP400014334	PF02045(CCAAT-binding transcription factor, subunit B)
A6	PGSC0003DMP400000732	PF02362(Transcriptional factor B3)
A6	PGSC0003DMP400046617	PF02365(No apical meristem (NAM) protein)
A6	PGSC0003DMP400058270	PF02365(No apical meristem (NAM) protein)
A6	PGSC0003DMP400036666	PF02536(Mitochodrial transcription termination factor-related) PF02536(Mitochodrial transcription termination factor-related)
A6	PGSC0003DMP400045174	PF02536(Mitochodrial transcription termination factor-related) PF02536(Mitochodrial transcription termination factor-related)
A6	PGSC0003DMP400053022	PF03514(Transcription factor GRAS)
A6	PGSC0003DMP400060075	PF03514(Transcription factor GRAS)
A7	PGSC0003DMP400032427	PF00847(Pathogenesis-related transcriptional factor/ERF, DNA-binding)
A7	PGSC0003DMP400067301	PF03634(Transcription factor, TCP)
A8	PGSC0003DMP400000664	PF00249(Myb, DNA-binding)
A8	PGSC0003DMP400025076	PF00847(Pathogenesis-related transcriptional factor/ERF, DNA-binding)
A9	PGSC0003DMP400008313	PF03514(Transcription factor GRAS)
A9	PGSC0003DMP400007295	PF03634(Transcription factor, TCP)
A10	PGSC0003DMP400027642	PF00010(Helix-loop-helix DNA-binding domain)
A10	PGSC0003DMP400051624	PF00010(Helix-loop-helix DNA-binding domain)
A10	PGSC0003DMP400016592	PF00170(bZIP transcription factor, bZIP-1)
A10	PGSC0003DMP400006672	PF00249(Myb, DNA-binding)
A10	PGSC0003DMP400027453	PF00249(Myb, DNA-binding) PF00249(Myb, DNA-binding)
A10	PGSC0003DMP400053171	PF00249(Myb, DNA-binding) PF00249(Myb, DNA-binding)
A10	PGSC0003DMP400032449	PF00319(Transcription factor, MADS-box)
A10	PGSC0003DMP400038946	PF00319(Transcription factor, MADS-box)
A10	PGSC0003DMP400028305	PF00319(Transcription factor, MADS-box) PF01486(Transcription factor, K-box)
A10	PGSC0003DMP400008564	PF00847(Pathogenesis-related transcriptional factor/ERF, DNA-binding)
A10	PGSC0003DMP400037142	PF00847(Pathogenesis-related transcriptional factor/ERF, DNA-binding)
A10	PGSC0003DMP400050388	PF00847(Pathogenesis-related transcriptional factor/ERF, DNA-binding)
A10	PGSC0003DMP400035877	PF02362(Transcriptional factor B3)
A10	PGSC0003DMP400028987	PF02536(Mitochodrial transcription termination factor-related)
A10	PGSC0003DMP400047888	PF02536(Mitochodrial transcription termination factor-related) PF02536(Mitochodrial transcription termination factor-related) PF02536(Mitochodrial transcription termination factor-related)
A10	PGSC0003DMP400047058	PF02701(Zinc finger, Dof-type)
A10	PGSC0003DMP400041960	PF03634(Transcription factor, TCP)
A10	PGSC0003DMP400019247	PF04784(Protein of unknown function DUF547)
A10	PGSC0003DMP400049127	PF08879(WRC) PF08880(Glutamine-Leucine-Glutamine, QLQ)
A11	PGSC0003DMP400034248	PF03106(DNA-binding WRKY)
A12	PGSC0003DMP400010367	PF00249(Myb, DNA-binding) PF00249(Myb, DNA-binding)
A12	PGSC0003DMP400035180	PF03514(Transcription factor GRAS)
A13	PGSC0003DMP400004976	PF00170(bZIP transcription factor, bZIP-1)
A13	PGSC0003DMP400013327	PF00170(bZIP transcription factor, bZIP-1)
A13	PGSC0003DMP400016377	PF00170(bZIP transcription factor, bZIP-1)
A13	PGSC0003DMP400057234	PF00170(bZIP transcription factor, bZIP-1)
A13	PGSC0003DMP400012377	PF00249(Myb, DNA-binding)
A13	PGSC0003DMP400047194	PF00249(Myb, DNA-binding) PF00249(Myb, DNA-binding)
A13	PGSC0003DMP400043181	PF00319(Transcription factor, MADS-box)
A13	PGSC0003DMP400043869	PF00319(Transcription factor, MADS-box)
A13	PGSC0003DMP400013090	PF00319(Transcription factor, MADS-box) PF01486(Transcription factor, K-box)
A13	PGSC0003DMP400029288	PF00808(Transcription factor CBF/NF-Y/archaeal histone)
A13	PGSC0003DMP400050688	PF00808(Transcription factor CBF/NF-Y/archaeal histone)
A13	PGSC0003DMP400001263	PF00847(Pathogenesis-related transcriptional factor/ERF, DNA-binding)
A13	PGSC0003DMP400024894	PF00847(Pathogenesis-related transcriptional factor/ERF, DNA-binding)
A13	PGSC0003DMP400006616	PF01486(Transcription factor, K-box) PF00319(Transcription factor, MADS-box)
A13	PGSC0003DMP400008708	PF02037(DNA-binding SAP)
A14	PGSC0003DMP400045419	PF00249(Myb, DNA-binding) PF00249(Myb, DNA-binding)
A14	PGSC0003DMP400047457	PF00447(Heat shock factor (HSF)-type, DNA-binding)
A14	PGSC0003DMP400024091	PF00564(Octicosapeptide/Phox/Bem1p) PF02042(Plant regulator RWP-RK)
A14	PGSC0003DMP400004193	PF00847(Pathogenesis-related transcriptional factor/ERF, DNA-binding)
A14	PGSC0003DMP400008014	PF00847(Pathogenesis-related transcriptional factor/ERF, DNA-binding)
A14	PGSC0003DMP400014476	PF00847(Pathogenesis-related transcriptional factor/ERF, DNA-binding)
A14	PGSC0003DMP400014495	PF00847(Pathogenesis-related transcriptional factor/ERF, DNA-binding)
A14	PGSC0003DMP400014496	PF00847(Pathogenesis-related transcriptional factor/ERF, DNA-binding)
A14	PGSC0003DMP400022160	PF00847(Pathogenesis-related transcriptional factor/ERF, DNA-binding)
A14	PGSC0003DMP400022161	PF00847(Pathogenesis-related transcriptional factor/ERF, DNA-binding)
A14	PGSC0003DMP400022162	PF00847(Pathogenesis-related transcriptional factor/ERF, DNA-binding)
A14	PGSC0003DMP400022163	PF00847(Pathogenesis-related transcriptional factor/ERF, DNA-binding)
A14	PGSC0003DMP400023446	PF00847(Pathogenesis-related transcriptional factor/ERF, DNA-binding)
A14	PGSC0003DMP400025210	PF00847(Pathogenesis-related transcriptional factor/ERF, DNA-binding)
A14	PGSC0003DMP400031126	PF00847(Pathogenesis-related transcriptional factor/ERF, DNA-binding)
A14	PGSC0003DMP400031469	PF00847(Pathogenesis-related transcriptional factor/ERF, DNA-binding)
A14	PGSC0003DMP400034226	PF00847(Pathogenesis-related transcriptional factor/ERF, DNA-binding)
A14	PGSC0003DMP400039459	PF00847(Pathogenesis-related transcriptional factor/ERF, DNA-binding)
A14	PGSC0003DMP400043872	PF00847(Pathogenesis-related transcriptional factor/ERF, DNA-binding)
A14	PGSC0003DMP400044718	PF00847(Pathogenesis-related transcriptional factor/ERF, DNA-binding)
A14	PGSC0003DMP400045958	PF00847(Pathogenesis-related transcriptional factor/ERF, DNA-binding)
A14	PGSC0003DMP400058597	PF00847(Pathogenesis-related transcriptional factor/ERF, DNA-binding)
A14	PGSC0003DMP400003652	PF01486(Transcription factor, K-box)
A14	PGSC0003DMP400014111	PF02362(Transcriptional factor B3)
A14	PGSC0003DMP400010350	PF03106(DNA-binding WRKY)
A14	PGSC0003DMP400016026	PF03106(DNA-binding WRKY)
A14	PGSC0003DMP400033713	PF03106(DNA-binding WRKY)
A14	PGSC0003DMP400035081	PF03106(DNA-binding WRKY)
A14	PGSC0003DMP400054315	PF03106(DNA-binding WRKY)
A15	PGSC0003DMP400018368	PF00010(Helix-loop-helix DNA-binding domain)
A15	PGSC0003DMP400032103	PF00249(Myb, DNA-binding) PF00249(Myb, DNA-binding)
A15	PGSC0003DMP400039438	PF00319(Transcription factor, MADS-box) PF01486(Transcription factor, K-box)
A15	PGSC0003DMP400001723	PF00847(Pathogenesis-related transcriptional factor/ERF, DNA-binding)
A15	PGSC0003DMP400051536	PF02365(No apical meristem (NAM) protein)
A15	PGSC0003DMP400040016	PF03106(DNA-binding WRKY) PF10533(Transcription factor, WRKY, Zn-cluster)
A16	PGSC0003DMP400025741	PF00847(Pathogenesis-related transcriptional factor/ERF, DNA-binding)
A16	PGSC0003DMP400045201	PF00847(Pathogenesis-related transcriptional factor/ERF, DNA-binding)
A17	PGSC0003DMP400008160	PF00249(Myb, DNA-binding) PF00249(Myb, DNA-binding)
A17	PGSC0003DMP400008822	PF00249(Myb, DNA-binding) PF00249(Myb, DNA-binding)
A17	PGSC0003DMP400012972	PF00249(Myb, DNA-binding) PF00249(Myb, DNA-binding)
A17	PGSC0003DMP400014364	PF00447(Heat shock factor (HSF)-type, DNA-binding)
A17	PGSC0003DMP400015357	PF00847(Pathogenesis-related transcriptional factor/ERF, DNA-binding)
A17	PGSC0003DMP400023447	PF00847(Pathogenesis-related transcriptional factor/ERF, DNA-binding)
A17	PGSC0003DMP400023799	PF00847(Pathogenesis-related transcriptional factor/ERF, DNA-binding)
A17	PGSC0003DMP400040827	PF00847(Pathogenesis-related transcriptional factor/ERF, DNA-binding)
A17	PGSC0003DMP400009522	PF02365(No apical meristem (NAM) protein)
A17	PGSC0003DMP400026135	PF02365(No apical meristem (NAM) protein)
A17	PGSC0003DMP400055959	PF03106(DNA-binding WRKY)
A18	PGSC0003DMP400039149	PF00170(bZIP transcription factor, bZIP-1) PF04912(Dynamitin subunit 2)
A18	PGSC0003DMP400037090	PF00249(Myb, DNA-binding) PF00249(Myb, DNA-binding)
A18	PGSC0003DMP400045418	PF00249(Myb, DNA-binding) PF00249(Myb, DNA-binding)
A18	PGSC0003DMP400026671	PF00319(Transcription factor, MADS-box) PF01486(Transcription factor, K-box)
A18	PGSC0003DMP400022109	PF00847(Pathogenesis-related transcriptional factor/ERF, DNA-binding)
A18	PGSC0003DMP400025208	PF00847(Pathogenesis-related transcriptional factor/ERF, DNA-binding)
A18	PGSC0003DMP400053612	PF00847(Pathogenesis-related transcriptional factor/ERF, DNA-binding)
A18	PGSC0003DMP400013709	PF03106(DNA-binding WRKY)
A18	PGSC0003DMP400061367	PF03514(Transcription factor GRAS)
A18	PGSC0003DMP400017770	PF03634(Transcription factor, TCP)
A18	PGSC0003DMP400053936	PF05142(Protein of unknown function DUF702)
A18	PGSC0003DMP400012605	PF07716(Basic leucine zipper)
