# Supplementary material for: The Transcriptome of the Reference Potato Genome Solanum tuberosum Group Phureja Clone DM1-3 516R44
Source: PLoS One. 2011 Oct 28;6(10):e26801. doi: 10.1371/journal.pone.0026801 (PMC3203163; doi:10.1371/journal.pone.0026801)
Supplement: Table S6 — List of expressed asterid-specific genes with functional annotation. (XLSX) [file pone.0026801.s007.xlsx]

## Sheet: List_of_expressed_asterid_speci
Table S6. List of expressed asterid-specific genes with functional annotation.
Gene ID	Putative Function	Pfam Domain	BV_A [Control (Salt; Mannitol, Whole Plant in vitro, Media B)]	BV_B [Salt - 150mM NaCl, 24hr]	BV_D [Control (IAA; GA3; BAP; ABA, Whole Plant in vitro, Media C)]	BV_H [BAP - 24hr, 10uM]	BV_K [Heat - 24hr, 35C]	BV_L [Leaves]	BV_N [Roots (in vitro, Media B)]	BV_O [Shoots (in vitro, Media B)]	BV_P_C [Mannitol - 260uM, 24hr]	BV_P_E [ABA - 24hr, 50uM]	BV_P_F [IAA - 24hr, 10uM]	BV_P_G [GA3 - 24hr, 50uM]	BV_P_I [Control (35C treatment, Whole Plant in vitro, Media A)]	BV_P_M [Leaves - Wounding Secondary Tissue]	BV_P_P [Callus (10 & 11 wks old, Leaves & Stems, in vitro, Media D)]	BV_P_R [Tubers (Whole, Sample 1)]	BV_P_S [Tubers (Whole, Sample 2)]	BV_P_V [Sepals]	BV_P_X [Stamens]	BV_Q [Stolons (above & below ground)]	BV_T [Whole Mature Flowers]	BV_U [Petioles]	BV_W [Petals]	BV_Y [Carpels]	BV_Z [Leaves - Wounding Primary Tissue]	PE_BV_P_I [Control [paired ends]]	PE_BV_P_M [Leaves - Wounding Secondary Tissue [paired ends]]	PE_BV_P_P [Callus [paired ends]]	PE_BV_P_S [Tubers (Whole, Sample 2) [paired ends]]	PE_P_N [Roots (in vitro, Media B)]	PE_P_Q [Stolons (above & below ground) [paired ends]]	PE_P_T [Whole Mature Flowers [paired ends]]	PE_P_U [Petioles [paired ends]]	STD_AA [Control (Biotic Stress)]	STD_AB [P. infestans Infected Leaves (24hr/48hr/72hr)]	STD_AC [BABA Treated Leaves (24hr/48hr/72hr)]	STD_AD [BTH Treated Leaves (24hr/48hr/72hr)]	STD_AE [Mature whole fruit]	STD_AF [Immature whole fruit]	STD_AH [Inside of fruit (mesocarp & endocarp)]
PGSC0003DMG400000247	Gene of unknown function	NA	2.59328	7.17767	6.67381	3.63372	5.12559	6.1532	16.461	9.26837	6.44232	5.00665	4.93376	5.6993	9.98443	7.73419	6.64968	2.6605	2.04612	8.32214	5.12371	4.78179	7.12129	2.40565	7.80624	8.20564	6.63255	12.7978	7.87515	5.1343	2.01545	6.11455	4.01247	5.86386	1.93837	5.50105	5.17821	3.72185	5.36456	13.17	5.29392	10.4571
PGSC0003DMG400000255	Conserved gene of unknown function	NA	3.94185	6.52992	7.12397	5.19239	4.71112	6.94601	10.4874	11.6345	14.5349	3.90093	5.6711	7.26015	18.8272	1.89319	5.95532	0.891458	0.537774	23.2669	3.21395	3.67502	5.02159	1.60367	12.9453	13.3808	2.77291	20.2089	2.39538	6.98421	0.54409	5.76448	3.7791	5.94423	1.46053	5.61938	4.15766	1.20318	5.83637	7.544	4.39597	5.57335
PGSC0003DMG400000256	Gene of unknown function	NA	0.88151	2.8539	1.63744	2.90272	0.726093	3.96242	3.18495	0.847527	13.0808	0.693405	2.00783	3.82726	13.7067	1.29966	6.54292	0.513	1.2863	20.3553	0.732783	1.86339	0.514987	0	10.397	2.00961	0.499626	14.4118	0.998865	5.22492	1.0977	0.898734	1.91459	0.40056	0	6.25195	3.36598	1.15124	6.69501	8.24433	4.60922	6.3229
PGSC0003DMG400000392	Gene of unknown function	NA	2.24364	6.40052	4.92617	7.69848	7.7972	2.78485	4.30817	6.08375	1.38005	2.49673	4.42575	4.20657	3.04418	1.35065	1.82628	1.24718	2.13548	2.04567	0	1.54165	0.921599	1.35619	0	2.42504	3.02237	2.01483	0	1.18971	1.83471	7.26738	0	0	0	4.68873	2.7854	1.46218	4.19256	4.05677	1.06283	1.90604
PGSC0003DMG400000591	Gene of unknown function	NA	0	6.84094	3.19057	7.81681	0	0	2.08304	3.47471	3.69564	2.26742	6.67646	3.40563	1.89243	2.53182	35.4568	0	8.21671	1.9782	0	2.45982	1.60417	0	0	0	11.9565	0	1.73502	30.0788	8.72213	2.27709	3.38004	0	0	2.77486	2.7705	2.96931	3.564	5.15476	0	1.48966
PGSC0003DMG400000794	Extensin (ext)	NA	1391.38	343.053	1112.09	736.591	186.235	221.581	42.5221	1.11327	1036.32	1566.73	1233.74	500.556	100.774	113.633	2007.49	4.96064	174.663	6.86278	24.6934	361.616	5.46193	50.7182	59.6909	2.27411	1624.53	103.071	128.458	2092.06	231.646	253.444	395.106	5.77284	63.0587	10.5773	23.1435	21.3024	13.4655	10.1451	10.2445	24.3322
PGSC0003DMG400000834	Gene of unknown function	NA	6.09244	8.03027	5.03167	3.73589	4.22885	10.1296	5.84289	5.52507	10.4656	9.02522	7.72544	4.8342	6.3123	4.75272	7.37429	6.61261	3.95263	5.87305	1.92554	4.9122	4.25026	4.61765	5.32672	9.37346	3.78997	7.75254	6.25386	6.97054	5.57062	4.19021	5.01691	4.06208	5.16479	2.83762	4.71159	2.93132	4.59991	0.512393	1.98534	2.98562
PGSC0003DMG400000883	Gene of unknown function	NA	1.58279	1.88533	1.13146	0	0	0	0	1.03272	1.99207	0	1.65128	1.25603	1.71803	0	0	0	0	2.69385	4.16944	0	3.27675	0	5.62342	2.61279	0	1.56921	0	0	0	1.29683	0	3.11144	1.42601	1.38923	0.785993	1.02291	0	0	0	0.718522
PGSC0003DMG400001074	Gene of unknown function	NA	3.73462	15.3716	25.9181	9.34384	6.62411	2.07953	15.5695	13.9371	2.68	4.00532	3.05587	5.6993	10.9788	5.04404	15.1408	5.2843	12.4405	2.64841	7.57423	9.23094	19.2392	5.26733	22.1143	4.49526	27.0345	5.02239	3.18414	8.3614	8.89276	2.85519	2.91599	12.5403	2.23509	10.7443	2.76881	5.56068	6.4377	14.2809	26.1192	25.0149
PGSC0003DMG400001188	DVL protein	NA	8.1781	38.8015	20.4197	10.5229	0	2.3425	6.67393	30.6644	40.8616	28.2515	16.8848	19.7903	16.6441	4.20359	6.60563	4.09139	0	1.9884	0	0	1.61244	3.53638	0	0	4.40664	16.2938	2.82615	3.01795	0	2.5114	0	1.68045	4.66145	24.5078	10.588	7.26168	12.7942	1.13416	0	0
PGSC0003DMG400001259	Gene of unknown function	NA	1.55859	1.44862	1.99332	0	1.31202	2.16362	5.43734	0.853251	1.25019	0.9738	1.1031	0	1.46324	0.699292	2.52122	1.20871	2.8381	2.86888	2.6786	4.17909	3.04983	5.09645	13.1359	7.54131	0.92479	4.84743	0	4.65624	3.47676	3.13306	8.75528	3.50274	4.79284	2.26305	1.22757	2.01794	2.68124	4.64738	3.96312	6.36967
PGSC0003DMG400001265	Gene of unknown function	NA	14.3136	19.7511	15.9311	8.48835	41.4971	8.15269	36.1995	18.2422	11.875	9.44475	12.4093	12.8024	27.662	6.15025	16.8506	16.3048	18.3894	23.0765	8.0986	23.3325	12.2257	7.99674	24.9229	35.7054	7.78311	38.0718	6.70529	21.4047	20.4089	48.9327	31.204	16.4615	9.28056	26.138	27.6872	26.9661	22.8971	34.5996	13.9214	25.335
PGSC0003DMG400001267	Gene of unknown function	NA	4.45885	2.05201	0.829902	0	13.4459	0	2.84787	3.11451	2.37996	2.99534	2.64593	2.5307	3.37539	3.11781	2.0349	0	0	0	0	0	0	5.28972	0	0	3.254	2.75214	3.83455	1.98411	0	14.8855	0	0	5.43823	0	0	0	0	0	0	0
PGSC0003DMG400001331	Gene of unknown function	NA	0	3.59446	0	0	13.5808	0	0	0	8.79527	6.5409	3.14824	2.39468	0	0	12.1682	6.40475	3.59778	4.06594	6.73955	0	5.37958	0	0	9.34013	2.06948	2.16105	0	12.5612	4.13252	5.84623	0	6.07036	0	7.06301	3.12193	2.29437	5.32419	5.57142	4.67313	4.58252
PGSC0003DMG400001490	Gene of unknown function	NA	1.24069	1.1475	0.957861	4.24629	0	2.33838	0	3.09085	2.61346	0	1.37052	1.86308	0.656394	2.79908	4.04581	0	0	0.501443	0	0	0	0	0	0	1.36136	0	2.44457	3.7852	0	1.10834	0	0	0.404476	0.740497	0.708526	0.367893	0.498187	0	0	0
PGSC0003DMG400001511	Gene of unknown function	NA	8.50107	6.89427	6.44142	5.54754	11.6391	4.63254	10.0374	6.82131	4.77274	4.88089	6.7186	6.17465	8.9318	2.9649	8.01859	5.09791	6.51151	5.99377	6.66497	8.44358	8.60515	7.93742	39.9299	8.20033	6.01907	2.14374	0	2.93922	2.0497	8.5683	4.01102	2.55218	1.62817	7.8653	6.93932	4.89956	7.41846	8.39914	5.47251	5.5227
PGSC0003DMG400001558	Gene of unknown function	NA	1.97435	5.30294	2.94036	6.91564	0	0	6.51127	4.87956	1.96175	4.01203	4.24075	2.91257	3.23663	0	10.6727	1.62961	3.00009	1.51679	0	1.31893	1.41923	1.55284	0	1.47115	1.41041	2.68931	0	8.3369	3.39785	1.76896	1.95733	1.66251	1.15407	2.98446	2.1105	0.875662	4.00396	5.82334	4.08596	3.39417
PGSC0003DMG400001900	Gene of unknown function	NA	0	0	0	0	0	6.04797	40.5437	0	0	0	0	0	0	0	2.40377	0	0	0	0	0	0	0	0	0	0	0	0	3.2828	0	0	0	0	0	0	0	0	0	0	2.12549	0
PGSC0003DMG400002003	Gene of unknown function	NA	2.37866	4.94016	4.00226	4.17562	2.09512	1.42612	1.81529	5.29988	4.65522	3.00189	4.2871	4.0679	1.14947	0.26625	3.41553	1.84906	0.629805	1.14569	0.495263	0.428462	1.096	1.22114	0.927342	1.56304	0.524887	1.23974	0	2.37253	0.356976	1.69158	0	0.73824	1.05736	0.785284	0.919745	0.71227	1.08579	0.520737	0.512899	0.874669
PGSC0003DMG400002101	Gene of unknown function	NA	69.5728	9.94456	16.2134	0	0	1.02298	0	4.86955	1.2904	0	12.6381	3.56742	0	0	0	0	0	17.6629	0	2.56553	3.20072	10.0541	0	0	3.65794	0	0	0	0	0	2.46417	4.14543	8.80481	0	0.978888	0	0	0	0	0
PGSC0003DMG400002285	Gene of unknown function	NA	0	0	0	0	0	0	8.40218	0	0	0	0	0	0	0.45573	0	0	0	0.586188	0	1.55742	0.383473	0	0	1.73475	0.45537	0.458442	0	0	0	0	1.30665	0.417651	0	0	0.329738	0.432465	0.291615	0.470662	0.256646	0.957797
PGSC0003DMG400002310	Gene of unknown function	NA	2.10974	2.38601	2.5739	3.62812	2.85863	2.00811	4.87185	3.07779	3.74522	2.75624	2.21819	2.03572	3.91227	13.0304	3.932	2.37972	3.79018	8.98448	11.8448	3.38178	16.6634	1.96096	67.8647	13.4386	12.2351	3.59902	9.36392	3.06425	3.34422	3.26252	3.21825	17.0207	1.69672	5.336	7.91027	5.63175	8.49463	4.1034	2.67923	3.61661
PGSC0003DMG400002373	Gene of unknown function	NA	0.713139	3.39411	1.77822	1.60291	0	0.41237	0	2.39418	5.6162	1.88497	3.85421	3.49321	0.890183	0	0.517705	0	0	0	0	0.310401	0	2.26781	0	0	0.416308	0	0	0	0	1.02533	0	0	0	0	0	0	0.399161	0	0	0
PGSC0003DMG400002438	Gene of unknown function	NA	3.60503	7.35894	5.33866	3.84044	10.1847	3.38035	5.99229	7.15787	5.06127	5.48145	5.51256	5.14114	4.26939	4.07157	5.16938	2.36902	3.91502	5.31963	9.00838	3.68644	9.28995	3.15482	7.53428	6.09473	6.00142	3.85286	3.72265	5.91114	3.0318	9.88867	2.95696	8.37435	3.03087	8.81195	5.38606	3.28148	9.55488	4.71563	2.46635	3.67728
PGSC0003DMG400002456	Cysteine-rich extensin-2	NA	1.90942	3.36406	2.86989	1.21157	4.21068	0.33105	1.02478	0.245697	1.87057	1.00078	3.15265	3.0206	0.755795	0	23.1158	1.04728	11.0556	0	0.164398	37.8842	0.470646	0.752851	0	0.931463	0.680237	1.01489	0	31.5919	10.0395	3.54586	44.9565	0.236254	0	0.258805	0.448987	0.19672	0.425362	0.263942	0.272444	0.30803
PGSC0003DMG400002458	NBS-LRR resistance protein	NA	0	1.25425	0.563905	0	1.81097	0	0.543125	0	0	0.532087	0.452622	0.559149	0.288532	0	2.1081	6.62621	3.90241	0.26738	0	1.7567	0	0	0	0	0.174178	0	0	1.88516	3.81271	1.43913	1.16559	0	0	0.393152	0.174405	0	0.406932	0.415426	0.182212	0.077983
PGSC0003DMG400002648	Gene of unknown function	NA	1.42027	2.61225	3.23621	0	0	1.9578	1.39199	2.84322	3.3516	0.360761	3.10509	1.1379	1.62593	0	0	1.69561	0	0	0.457498	0	0	0	0	3.29697	1.97845	1.73814	0	0	0	0	0	0	0	6.38875	6.83247	3.13833	2.43024	3.66386	0.884898	1.86056
PGSC0003DMG400002740	Gene of unknown function	NA	4.01351	3.31739	2.53808	2.36885	0.432071	3.57365	1.87424	2.92916	3.36617	1.94903	2.84297	3.12669	0.553655	1.08501	0.787226	0	0	0.926191	0	0	0.786253	0.557955	0	0.912263	1.73789	0.560883	0.888983	0.507135	0	0.230772	0	0.542888	0.802309	0	0	0	0	0.548688	1.43636	0.76988
PGSC0003DMG400003030	Gene of unknown function	NA	0.735507	1.88137	1.8284	1.61658	1.41797	3.56317	4.35204	1.70552	2.08021	0.83116	0.812644	1.10091	2.71448	1.82631	2.91277	0.465466	0.456999	4.50232	0.443608	1.38036	1.35068	0.827946	3.0382	3.05104	1.00869	3.04492	1.68592	3.37668	0.475119	1.43067	1.32621	1.3505	0.952897	3.30519	1.64437	1.51772	3.83336	4.47858	4.28918	7.8901
PGSC0003DMG400003070	Gene of unknown function	NA	2.74932	1.97016	1.87602	4.1272	0	0	0	3.11328	3.72514	3.93617	2.76093	2.9751	2.67055	0	0	0	1.44612	0	0	4.0573	0	1.34227	0	0	1.17841	2.74573	0	0	1.36515	0	5.33726	0	1.69672	0.987182	0	0	1.14046	0	0.833045	0
PGSC0003DMG400003144	Gene of unknown function	NA	21.8493	12.2373	14.1034	6.25783	8.78588	8.43035	7.48695	11.4466	12.2832	14.6051	18.1283	17.9003	11.3364	8.2473	17.578	9.53405	14.2901	12.6912	8.64333	10.1294	12.6475	16.3517	11.9165	12.9026	9.91955	14.3459	7.82969	18.2724	16.281	15.7033	16.231	19.0359	17.0234	11.2289	22.3516	18.73	16.7912	8.581	12.8154	7.53376
PGSC0003DMG400003186	Gene of unknown function	NA	2.95889	4.04277	4.12458	0	0	2.96636	4.30853	2.63261	4.998	0	2.72377	0	3.31207	0	3.89063	0	3.17672	0	0	0	2.55234	0	0	4.27385	0	0	0	4.20251	3.88853	0	0	0	0	2.85676	0	0	0	5.30703	13.1022	7.8278
PGSC0003DMG400003201	Gene of unknown function	NA	0	1.52766	1.03905	17.8715	1.76797	0	3.56629	1.97065	0.687733	0.703252	1.14687	1.0774	1.19737	0.875003	0	0.734521	1.20133	1.9879	7.5508	0.832285	3.52259	0	0	0	0.890007	0.960467	1.31299	0	1.20532	2.39648	0	4.1016	0	0.820067	0.837752	0.47363	1.01065	1.1322	1.08005	1.20223
PGSC0003DMG400003502	Gene of unknown function	NA	2.87132	4.74544	4.92277	2.53526	6.41444	3.9699	4.68813	4.97487	7.26278	5.2298	3.25111	3.72937	7.4834	2.59335	5.87732	4.76533	3.69705	7.90064	2.76852	6.27109	3.64806	2.64613	7.50433	9.22331	3.75583	4.68665	2.26324	5.57841	3.42268	8.34538	5.54448	3.35451	2.01955	8.48174	5.08968	3.8709	8.22743	4.26282	4.6371	7.30511
PGSC0003DMG400003609	Gene of unknown function	NA	0.798997	1.8771	2.11667	0	6.08836	0	0.684379	1.08725	1.40099	0.66855	1.55754	2.19479	1.19568	0	0.865198	0	1.18663	1.69983	0.403724	2.88229	0.648672	1.14731	0	0.67887	1.24899	0.81099	0	0.942782	1.2019	4.70595	2.22481	0.738831	0.661241	0.495028	0.437616	0	1.28675	0.732972	0.419621	0.525477
PGSC0003DMG400003627	Gene of unknown function	NA	0	9.62942	0	0	0	0	11.093	0	7.97946	4.87591	11.1795	8.83838	9.80073	0	0	6.31585	0	9.527	6.40287	0	7.07443	0	0	7.49532	0	0	0	0	0	0	0	0	0	0	0	0	6.27475	6.49636	5.84933	9.11708
PGSC0003DMG400003667	Gene of unknown function	NA	0.235056	2.03499	1.45843	2.02453	5.50741	0.373212	6.32189	2.14124	1.69362	1.58913	1.42168	1.65794	7.03119	0.35859	5.59233	1.66293	3.66156	3.21823	1.6094	1.10318	2.00218	0.15289	1.47416	3.878	0.77359	6.51089	0.513544	4.76059	3.1207	4.80467	1.32271	2.27534	0.289672	4.1425	3.45117	1.30514	3.58454	8.33569	1.82926	2.55079
PGSC0003DMG400003669	Gene of unknown function	NA	0	0	0	0	0	0	0	0	0	0	1.31131	0	0	0	0	0	0	2.52548	2.85516	3.23551	0.682656	0	5.15481	4.08249	0	0.140221	0	0	0	0	1.97831	0	0	0	0	0	0	0	0	0
PGSC0003DMG400003803	Gene of unknown function	NA	0	3.32705	2.03663	0	0	1.37521	1.65469	3.09816	1.46784	3.32356	3.1083	3.09177	2.68442	0	0	0	0	0	0	1.52259	1.45633	4.63647	0	0	1.17591	1.4769	0	0	0	0	0	1.51367	3.16892	9.07632	3.60247	1.02277	15.8889	1.77671	0	0
PGSC0003DMG400003804	Gene of unknown function	NA	1.29679	1.96841	2.54889	1.55725	1.31462	3.46711	0.968483	3.01247	1.78898	4.09865	2.12233	1.78054	2.56608	2.52211	1.76382	1.6052	2.19798	5.93137	1.67067	3.46482	8.15351	7.18971	8.53216	3.41871	3.52012	2.06357	1.36775	0.96926	1.31537	1.35801	2.9408	6.43745	4.61557	3.54095	2.20965	2.54714	7.15397	3.89824	1.16382	0.768708
PGSC0003DMG400003855	Gene of unknown function	NA	0	0.570135	0.450935	0	1.15422	0	4.43936	0.991728	1.05337	1.743	0.706714	0.48819	0.620884	0	0	17.9509	6.08981	1.6234	0.402732	0.992418	2.33609	0	0	5.5621	0	0	0	0	6.26527	0	0	2.9735	0	0.628488	0.508458	0.128152	0.920323	1.6133	2.71682	1.97603
PGSC0003DMG400003858	Gene of unknown function	NA	0	1.02859	0	0	0	0	4.76674	0.889163	0	0	0	0	1.17728	0	0	0	0	0	0	1.06549	0	0	0	0	0	3.71793	0	0	0	2.87646	0	0	0	0.877153	0	0	0	0	0	0.688986
PGSC0003DMG400003907	NAC transcription factor	PF02365(No apical meristem (NAM) protein)	1.58188	1.44575	2.07623	0.939665	2.76173	1.32325	2.91252	1.35835	1.78688	1.71274	0.899818	1.68875	2.08538	2.19226	2.37702	4.36544	1.98427	3.71842	3.19415	3.48554	2.6151	3.10675	4.45741	6.48584	1.33667	1.93485	0.718091	2.23533	1.93361	2.51328	3.60617	2.08813	2.01418	1.71383	1.66605	2.07677	1.89559	5.59728	2.57446	4.00476
PGSC0003DMG400004182	Gene of unknown function	NA	0	0	0	0	4.09632	0	1.86994	0	0	2.25339	2.06746	0	0	0	0	0	0	0	0	0	0	0	0	0	0	0	0	0	0	3.34865	0	0	0	2.16927	1.13623	1.26469	0	0	1.93872	2.43388
PGSC0003DMG400004407	Gene of unknown function	NA	0	5.21037	4.47647	0	0	0	4.0916	6.03586	0	0	5.76448	4.53929	5.57578	0	7.54782	0	2.74483	0	0	0	0	0	0	0	3.35506	0	0	4.40857	0	0	0	0	0	0	0	0	2.38114	2.51207	2.73247	1.84001
PGSC0003DMG400004412	Conserved gene of unknown function	NA	2.46853	6.58292	4.30623	2.32297	6.35236	2.32701	13.825	6.09725	6.99222	6.13927	4.6804	4.38564	12.4474	4.47855	8.76865	3.28432	2.36429	7.52479	1.77231	3.03471	3.9091	1.97865	3.92701	6.34807	3.66372	10.3063	3.04587	8.11028	1.78891	5.67813	2.23702	3.49569	1.63301	5.23878	3.45339	2.07996	6.18669	11.0313	4.85481	9.06774
PGSC0003DMG400004465	Gene of unknown function	NA	2.7992	6.99786	4.50554	5.43483	6.01693	3.54322	6.6921	5.51934	2.44265	3.70591	3.73193	4.0699	4.79344	1.82898	2.56247	1.07013	2.38071	5.13983	1.83481	2.07946	3.09906	3.60168	2.95977	3.48092	2.95874	5.98984	2.1646	2.0081	3.17518	7.2847	2.35652	4.73093	2.7735	3.20845	3.43142	1.40321	4.56749	4.76891	3.03623	3.13924
PGSC0003DMG400004540	Gene of unknown function	NA	0	0	0	0	0	0	0	0	0	0	0	0	4.36726	0	0	0	0	0	0	0	0	0	0	0	0	0	0	0	0	0	0	0	0	0	0	0	0	0	0	1.61232
PGSC0003DMG400004575	Gene of unknown function	NA	5.76504	27.038	13.7593	21.9615	122.488	0	7.15177	6.56334	8.93112	10.3294	15.4072	7.54914	32.9282	0	203.041	1.44725	7.89065	0.791281	2.50268	8.94481	0	0	0	2.81407	0	30.1095	0	153.487	6.20934	115.272	8.58182	0	0	2.06755	6.57993	1.62605	0.678857	0	0	0
PGSC0003DMG400004576	Gene of unknown function	NA	3.08615	9.2442	5.62567	6.02271	16.0475	0	3.28396	7.0019	1.83987	3.76278	3.97728	1.69549	12.2479	0	68.1739	1.96504	13.798	2.13383	0	16.6994	0	4.67081	0	4.93528	1.58734	10.516	0	55.0388	11.0994	17.6208	14.9864	1.36862	3.04758	5.28207	9.67419	4.22362	7.04102	1.3951	0	0
PGSC0003DMG400004599	Gene of unknown function	PF00031(Proteinase inhibitor I25, cystatin)	10.957	20.7227	16.8411	17.686	22.7804	10.7954	45.5718	19.8494	19.9901	15.4158	17.8488	18.7448	25.7608	8.59253	25.6878	20.7388	24.9694	33.4044	45.8506	22.025	38.5112	9.29841	33.6107	47.1698	10.2981	24.4723	7.83684	22.9121	23.5606	24.7452	17.8781	37.0215	8.58203	28.385	21.6738	20.2192	23.6827	88.6338	44.4916	60.7602
PGSC0003DMG400004731	Gene of unknown function	NA	0	3.36637	3.03043	0	0	0	0	0	0	0	0	2.41524	0	0	0	0	2.37845	0	0	0	1.78775	0	0	4.85968	0	0	0	0	0	0	0	0	0	0	0	0	0	0	4.48408	2.32155
PGSC0003DMG400004732	Reverse transcriptase	NA	2.26589	0	0	0	0	3.00157	2.9006	0	0	0	0	0	2.14108	0	0	0	0	1.72122	0	3.69772	1.67533	0	0	4.67553	0	1.57858	0	0	0	0	0	0	0	1.42057	1.50698	1.2921	0	2.14136	1.70461	2.54622
PGSC0003DMG400005067	HR7 protein	NA	0	0	0	0	0	0	0	0	0	0	0	0	0	0	0	0	0	0	37.502	0	46.8652	0	0	0	0	0	0	0	0	0	0	60.7438	0	0	0	0	0	0	0	0
PGSC0003DMG400005070	HR7 protein	NA	0	0	0	0	0	0	0	0	0	0	0	0	0	0	0	0	0	11.1244	2915.85	0	1075.76	0	9.2889	0	5.82721	0	0	0	0	0	0	1055.33	0	0	0	0	0	0	0	0
PGSC0003DMG400005087	Gene of unknown function	NA	0	0	0	0	0	0	0	0	0	0	0	0	0	0	0	0	0	0	0	0	0	0	0	0	0	0	0	0	0	0	0	0	0	0	0	0	0	0	62.65	403.383
PGSC0003DMG400005219	Gene of unknown function	NA	1.03079	1.92653	1.66265	1.24589	1.09652	0	0.41124	0.61765	2.09236	1.17136	2.59673	1.22454	0.556346	0.149681	15.4759	0.163207	0.0927602	0.232022	0.0853768	0.491547	0	0	0	0	0.684385	0.56556	0	14.5605	0	0.848338	0	0	0	15.8511	14.7239	4.46942	6.55581	0.24885	0.195865	0.183126
PGSC0003DMG400005241	Gene of unknown function	NA	0	0.792954	0	0	0	7.51634	0	0	0	0	0	0	0	1.74249	0	0	0	1.90605	0	0	0.894855	0.920861	3.35065	0	1.05098	0	1.33019	0	0	0.833413	0	0	0	2.23495	1.93184	3.01159	2.32356	1.0388	1.52196	0.701018
PGSC0003DMG400005473	Gene of unknown function	NA	2.27186	4.05918	4.38493	0	0	15.0321	0	1.81921	2.70883	3.69328	2.92787	2.28824	0	2.43019	0	0	0	10.3916	0	0	5.29121	13.0881	8.74425	0	2.33703	0	2.53026	0	0	0	0	0.186457	11.7691	0	0	0	0	0	1.25463	1.2569
PGSC0003DMG400005809	Gene of unknown function	NA	0	3.75724	1.53331	3.06658	9.31772	0	3.83249	1.1814	3.34885	1.97178	2.16253	1.5899	2.28663	0	14.6387	2.92658	2.14898	0	0	0	0	0	0	0	0	2.23195	0	12.0392	2.04868	6.96047	0	0	0	1.25509	0	0	0	0	0	0
PGSC0003DMG400005965	Gene of unknown function	NA	26.7944	20.5464	27.0231	37.788	30.3813	35.166	43.9255	31.0867	47.4	40.9769	28.7924	27.17	52.252	44.8265	36.0492	57.3326	26.7685	52.8113	35.9557	54.0854	27.3245	70.1355	57.5971	31.8259	36.0027	52.8862	39.2949	35.9834	29.3925	30.8964	57.0748	25.8993	77.5146	36.6424	43.5122	85.4417	35.681	54.8928	46.2333	49.793
PGSC0003DMG400006015	Gene of unknown function	NA	0	4.87172	1.958	5.90405	0	0	0	5.87378	1.81436	2.28345	4.39624	4.50148	0	0	10.5276	0	0	0	0	0	0	0	0	0	1.80615	0	0	8.83448	0	0	0	0	0	0	0	0	0	0	0	0
PGSC0003DMG400006017	Gene of unknown function	NA	3.03389	2.88048	2.30013	2.64745	3.20231	4.49056	8.38639	2.58292	3.31106	1.97285	1.98135	3.06945	4.00449	1.14022	4.03444	0.769857	1.96573	5.11084	2.94805	2.129	3.70127	2.28819	12.5544	6.54994	0.802279	3.78878	0.985354	3.60464	2.00023	3.34698	2.37716	3.88337	1.59536	7.87777	4.89573	3.76238	6.95831	11.4954	4.22514	7.74706
PGSC0003DMG400006118	Gene of unknown function	NA	0	0	0	0	0	0	0	0	0	0	0	0	4.34028	0	0	0	0	0	0	0	0	0	0	0	0	4.36489	0	0	0	0	0	0	0	0	0	0	0	3.4205	4.25962	0
PGSC0003DMG400006348	Gene of unknown function	NA	7.1403	35.4626	24.4705	11.7697	23.5007	2.10539	37.1665	35.7509	31.022	23.756	36.731	37.3049	25.3598	6.26281	66.4577	34.9154	41.0922	37.8277	79.8551	18.3503	83.0891	6.83534	18.6533	37.5563	18.9629	27.9084	7.98561	58.3796	42.2697	26.3058	18.7775	91.4633	6.46513	20.6447	19.3802	14.2109	15.46	7.51055	13.5986	15.4829
PGSC0003DMG400006438	Gene of unknown function	NA	18.6535	31.9648	28.9881	44.6412	24.662	14.4998	14.232	30.1866	32.0995	37.7681	37.951	33.5411	24.4839	16.6936	27.1935	38.8736	32.8475	19.8423	16.7199	17.2289	25.6516	23.3614	13.2067	8.22804	20.7413	22.8644	11.6646	29.5334	32.4506	20.6334	17.9213	24.7356	24.9384	20.0503	21.7314	13.7972	26.1515	11.4478	39.6228	20.9667
PGSC0003DMG400006540	Histone ubiquitination proteins group	NA	7.1753	11.1324	10.8081	17.4394	25.2477	3.42544	10.7161	12.0082	7.29925	12.6714	9.27864	11.2629	15.4725	8.47279	14.6014	15.0478	10.6036	10.9037	18.784	7.19002	16.7998	7.17304	6.57554	15.6871	12.4483	19.128	9.96139	14.8243	10.7411	30.4838	10.471	19.0856	7.68725	5.99796	7.21117	4.67615	6.54815	14.88	12.2101	9.90378
PGSC0003DMG400006576	Tospovirus resistance protein A	NA	0.66926	2.08486	1.59611	0	1.32901	0.649867	1.4327	1.62473	1.2776	0	1.11989	2.13801	0.57091	0.582654	1.27816	0	2.2145	1.89415	0	1.38262	1.5452	0	4.27178	2.72522	0.686918	1.35295	0	2.01624	1.52438	3.56085	0	1.87945	0	6.9843	2.66142	3.03968	3.90842	3.75756	3.70026	2.93639
PGSC0003DMG400006719	Gene of unknown function	NA	1.01426	5.79842	3.24519	6.01013	9.09361	1.22195	4.13956	5.24939	1.91959	3.08707	2.83637	2.23155	2.56715	0.621282	7.81505	3.62608	3.85842	3.16363	3.36763	2.52159	3.98448	1.95806	1.85768	5.81448	2.9002	1.38524	0.73881	6.06418	3.1582	7.85415	1.6118	2.13234	0.653843	5.93881	3.72559	3.04602	6.21062	8.05526	3.44184	4.32194
PGSC0003DMG400006722	Conserved gene of unknown function	NA	6.11798	14.1029	14.1574	0.758945	11.2119	2.04684	12.8929	12.9378	33.4875	28.1846	17.0369	16.2595	12.2148	12.1545	13.6752	5.80123	7.77534	36.3522	13.0882	1.8642	10.2062	2.76411	3.39665	18.3525	7.38312	21.3016	15.9468	16.4627	9.73874	23.3067	4.71786	15.9231	3.58079	12.9875	8.94475	4.156	15.0599	12.9758	14.2548	7.99031
PGSC0003DMG400006887	Gene of unknown function	NA	23.5391	38.1949	32.8788	68.1929	0	0	5.78206	59.431	65.6529	10.6996	35.9243	50.8586	0	0	0	68.3664	50.6116	0	0	333.451	0	25.8071	0	0	0	0	0	0	58.3965	0	353.378	0	20.8087	15.5861	11.5354	12.481	3.76872	0	0	0
PGSC0003DMG400006898	Ulp1 protease family, C-terminal catalytic domain containing protein	NA	0	0	0	0	0	0	0	0	0	0	0	0	0	0	0	0	0	0	7.07704	0	8.23605	0	0	0	0	0	0	0	0	0	0	8.23302	0	0	0	0	0	0	0	0
PGSC0003DMG400006904	Gene of unknown function	NA	0	0	0	0	0	0	0	0	0	0	0	0	0	0	0	1.62805	7.2625	0	0	4.40498	0	0	0	0	0	0	0	0	5.76105	0	3.8044	0	0	1.26238	2.20218	0	0	0	0	0
PGSC0003DMG400006905	Gene of unknown function	NA	0	0.664986	0.444915	0	0	0	0	1.31312	0.514736	0	0.591776	0.551353	0	0	0	4.50326	14.1036	0	0.541583	24.7235	0.27017	0.433394	0	0.164397	0	0	0	0	14.1727	0	22.5689	0	0	2.52964	2.39869	1.06077	0.353427	0.227668	0.212494	0.254499
PGSC0003DMG400006953	Gene of unknown function	NA	7.24852	8.23447	7.39658	12.7442	22.9541	7.59064	12.2741	12.9949	10.9459	10.9949	8.55137	6.23623	11.4884	7.44773	20.2081	8.6989	5.2657	11.6764	14.9858	11.3111	11.0347	6.87742	13.0352	15.4929	7.46075	3.28431	1.60486	0	0	33.3975	2.40393	1.9572	0	9.2669	6.70008	6.18148	11.0596	13.6835	9.59172	16.6661
PGSC0003DMG400007031	Gene of unknown function	NA	0	6.21399	5.99289	0	6.75535	1.53752	7.72419	5.03094	7.442	5.56359	4.6368	6.15776	7.68516	4.36588	4.46258	2.67325	2.16668	4.58808	2.16384	1.31663	2.91079	0	0	2.91691	3.37799	7.91203	3.01024	2.82419	2.78805	8.11602	1.65404	2.27163	1.07023	15.2501	11.3491	4.44775	4.39638	8.15201	2.00821	3.69296
PGSC0003DMG400007168	Gene of unknown function	NA	0	0	0	0	0	0	0.717062	0.569584	0	0	0	0.556795	0	0	0	1.42666	2.49178	0	0	4.3108	0	1.93778	0	0	0	0	0	0	1.74969	0	4.34647	0	1.57059	1.06759	0.755021	1.86177	0	0	0	0
PGSC0003DMG400007450	Gene of unknown function	NA	1.701	6.30897	4.1214	6.21666	7.83781	1.8651	8.05536	8.10855	5.07128	3.97808	4.457	4.37757	5.98233	2.4309	5.2806	6.587	4.70628	4.17462	7.55988	3.59274	6.42538	2.09041	5.10068	5.87601	2.91645	5.09728	1.80839	4.21627	4.49473	6.56457	2.89817	5.77444	0.906707	7.1132	5.26439	2.68329	6.89113	11.9082	3.04034	7.39584
PGSC0003DMG400007477	Gene of unknown function	NA	0.929252	2.65955	1.73542	0	0	0.720966	1.14155	1.8169	1.44658	0.665596	1.62459	1.78719	1.10227	1.7115	4.52246	0.563611	4.98089	1.37096	0	2.142	0.975376	0	0	0	1.04224	1.33972	1.66633	3.75378	4.31522	1.25169	0	1.17202	0	5.58113	2.6532	1.48461	4.60192	0.46732	0.458445	0.399483
PGSC0003DMG400007525	Gene of unknown function	NA	1.07275	0	0	0	0	0	3.16391	0	0	0	0.987504	0	0	0	0	0	0	0	0	0	0	5.46913	0	0	0.868362	0	0	0	0	0	0	0	5.65937	3.76551	2.07153	9.03934	0	0	0	0
PGSC0003DMG400007627	Gene of unknown function	NA	0	0	0	0	1.84242	0	4.82214	2.91165	0	0	0	0.946485	1.29866	2.92357	0	0	0	10.8488	710.295	0	521.981	0	35.5233	208.134	3.71118	0	3.00013	0	0	2.49457	0	539.645	0	5.29847	2.91056	3.23585	3.22957	0.54082	0	0
PGSC0003DMG400007671	Gene of unknown function	NA	0	0	0	0	0	0	0	0	0	0	0	0	0	0	0	0	0	48.2613	396.978	0	256.385	0	36.7685	364.565	1.56139	0	0	0	0	0	0	244.859	0	0	0	0	0	8.12157	177.386	247.914
PGSC0003DMG400007672	Gene of unknown function	NA	452.623	235.019	314.464	125.398	124.505	27.1847	39.5856	196.325	74.317	89.7043	355.849	181.333	130.121	61.1112	67.5924	0	3.10945	108.609	509.014	21.3254	437.545	289.744	302.87	305.354	838.584	132.256	58.5867	60.7109	1.29697	123.163	21.6187	425.314	301.337	32.824	80.4106	32.6109	62.1585	5.07004	150.243	466.682
PGSC0003DMG400007674	Gene of unknown function	NA	0	0.353677	0	0	0.297055	0	0.243817	0.156245	0	0	0	0	0	0	0.0672995	0	0.0538429	3.22286	54.5922	0.0153862	6.37756	0	6.98206	1.72729	0	0	0	0	0	0	0	7.70475	0	0	0	0	0	0.114011	0.222379	0.0736575
PGSC0003DMG400007676	Gene of unknown function	PF04043(Pectinesterase inhibitor)	0	0	0	0	0	0	0	0	0	0	0	0	0	0	0	0	0	0	144.283	0	214.566	0	0	0	0	0	0	0	0	0	0	231.91	0	0	0	0	0	0	0	0
PGSC0003DMG400007691	Gene of unknown function	NA	4.13512	7.04864	4.88112	4.69477	10.4609	3.86686	6.07187	6.87635	5.45527	6.21389	5.43789	5.40899	5.198	4.12255	4.88895	3.06071	3.9114	5.58146	11.9694	4.5717	8.93236	4.71627	8.23053	6.63246	6.16612	4.52134	3.75539	6.02726	3.02592	10.8012	3.40188	8.10026	3.80289	6.0694	4.96106	3.66646	8.37187	4.87085	2.38187	2.90998
PGSC0003DMG400007764	Gene of unknown function	NA	0	0	0	0	0	0	0	0	0	0	0	0	0	0	0	0	0	1.67232	78.9898	0	114.729	0	4.02667	49.0287	1.14993	0	0	0	0	0	0	56.414	0	0	0	0	0	0	0	0
PGSC0003DMG400007770	Gene of unknown function	NA	4.36416	3.64983	2.89338	2.87057	5.23633	1.54937	3.93576	3.65828	4.29584	2.41373	2.74549	2.61841	2.44834	3.46971	4.83762	7.35613	6.48342	4.71343	1.78573	8.81616	2.90404	3.80499	6.47075	5.70309	3.07263	2.86926	2.27381	3.40292	5.32053	3.96296	5.24775	2.57445	2.48119	3.73519	3.85303	3.07238	4.06244	5.94324	4.64772	5.71462
PGSC0003DMG400007850	Gene of unknown function	NA	6.16658	3.12055	4.89799	0	0	0	0	0	4.31174	5.1052	5.25607	3.55513	0	0	8.40872	0	0	0	0	8.23896	0	0	0	0	6.26515	0	0	14.6746	0	0	6.45274	0	0	0	1.84302	3.90713	0	0	0	0
PGSC0003DMG400007851	Gene of unknown function	NA	0	0	0	0	0	0	0	0	0	0	3.38554	0	0	3.99721	0	0	0	0	0	0	0	0	0	0	6.12003	0	2.03337	0	0	0	0	0	0	3.03816	2.95439	0	2.36918	0	0	0
PGSC0003DMG400007925	Gene of unknown function	NA	0	3.3517	0	0	0	0	8.93007	3.12111	0	0	0	0	3.56968	0	0	0	0	6.44527	0	0	6.32696	0	0	12.8317	3.00713	4.99635	0	0	0	0	0	13.1199	0	0	2.37545	0	3.20132	2.44813	1.92711	2.73015
PGSC0003DMG400007941	Stigma-specific arabinogalactan-protein	NA	0	0	0	0	0	0	0	0	0	0	0	0	0	0	0	0	0	0	1.88739	0	512.803	0	204.512	10530.6	0	0	0	0	0	0	0	460.957	0	0	0	0	0	2.84065	0	0
PGSC0003DMG400008073	Gene of unknown function	NA	0	0	0	0	0	6.32806	0	0	0	0	0	0	0	0	0	0	4.53639	0	0	0	0	12.3521	0	0	0	0	0	0	3.58376	0	0	0	10.0808	0	0	0	0	0	0	0
PGSC0003DMG400008189	Gene of unknown function	NA	7.03382	10.1967	9.18937	16.7487	15.1934	5.59263	14.5799	9.78294	6.34626	5.62685	9.00531	7.10673	7.569	2.43724	9.51438	2.57393	5.95358	4.55804	4.09744	5.15251	6.06737	6.5523	11.2504	6.50622	7.13856	7.8046	4.2125	6.43004	3.76474	19.5844	7.27462	7.94289	7.12082	9.15407	7.67838	5.34794	8.18979	12.7668	4.36741	6.43982
PGSC0003DMG400008323	Gene of unknown function	NA	0	6.80915	0	16.9414	14.4895	0	0	0	3.94545	0	5.19433	12.247	6.16738	0	0	0	0	0	0	0	0	0	0	0	0	5.06083	0	0	0	10.3848	0	0	0	0	0	0	0	0	0	0
PGSC0003DMG400008325	Gene of unknown function	NA	2.47942	6.23837	4.43106	4.06041	3.56415	1.88309	25.584	3.94409	4.32996	2.21383	3.25069	2.40786	4.81677	2.19191	6.32278	0	3.79391	2.8772	1.35533	2.89106	2.26837	1.614	3.55921	5.65877	2.5119	5.93809	3.22687	6.6755	3.30675	5.08582	2.35273	3.21017	1.56814	5.53947	4.47728	2.52782	5.41679	3.55822	3.97645	4.37969
PGSC0003DMG400008326	Gene of unknown function	NA	28.4709	35.0072	35.8638	41.0799	43.8762	49.0492	57.8978	53.86	71.9587	50.1316	37.9132	54.1631	22.9245	144.077	22.3527	10.2668	11.1952	53.2197	64.7021	17.9485	50.1909	19.8378	40.9195	36.9314	92.0568	22.6642	140.328	23.7975	10.4855	45.6863	19.2924	48.2886	19.8701	68.1745	52.847	32.2339	65.9649	19.2965	16.494	20.1532
PGSC0003DMG400008335	Gene of unknown function	NA	0.845429	4.16937	3.27747	7.02859	8.06842	0	8.52269	5.1497	5.55713	4.29494	5.5076	3.15599	4.10302	2.40316	5.38723	2.07042	2.12082	4.21982	3.18417	0.781996	3.25365	1.07951	0	1.07353	4.06966	5.18387	2.25055	3.75551	3.17862	7.40696	0	3.2853	0.531961	5.42262	3.06798	1.29795	4.8666	2.53266	3.37136	2.34042
PGSC0003DMG400008430	Gene of unknown function	NA	1.02052	2.91526	1.33087	0	5.39541	2.03212	2.08278	2.6072	1.23263	2.09796	2.37638	2.68342	1.78815	1.50581	6.31251	2.73889	2.98731	1.46991	1.27482	2.2506	0.857659	1.68989	0	1.70748	2.98655	2.72553	1.99782	6.95277	3.14863	3.31805	2.75916	1.81041	2.29014	7.37686	5.77759	3.70969	4.04194	2.55571	0.803029	1.72473
PGSC0003DMG400008433	Gene of unknown function	NA	4.34397	11.74	12.2271	12.3434	11.6053	2.17747	40.3157	14.2175	16.1088	11.9011	12.7104	10.512	23.3652	3.24364	12.8517	4.85684	2.04008	11.7995	8.86214	5.31672	14.9884	5.45349	3.21532	17.2868	3.9233	22.7168	3.26934	14.9413	2.90034	12.2305	5.81191	12.8963	4.74408	6.87658	5.104	1.45972	9.13201	11.8747	5.83318	8.36884
PGSC0003DMG400008469	Gene of unknown function	NA	0	0	0	0	0	0	0	0	0	0	0	0	0	0	0	0	0	0	51.3626	0	88.457	0	0	0	0	0	0	0	0	0	0	84.7561	0	0	0	0	0	0	0	0
PGSC0003DMG400008697	NBS-coding resistance gene protein	NA	2.41991	4.8501	3.98274	2.02755	4.00443	4.175	2.52143	3.20456	3.97015	2.68744	3.52274	3.6586	2.97791	1.0398	4.95788	1.79165	3.55214	5.02851	2.75545	2.60524	4.46609	1.42872	5.66508	3.59985	3.56996	2.87091	1.2494	2.94148	2.37278	5.41578	2.74605	4.69896	1.92108	8.19956	5.48448	3.43376	7.24148	5.05882	4.06173	4.89114
PGSC0003DMG400008725	Gene of unknown function	NA	0	3.46727	1.94559	0	0	5.29171	4.43424	1.98109	4.753	0	1.82211	2.56759	4.36418	4.49132	0	0	0	2.281	0	0	0	0	4.88369	0	2.47435	5.26918	4.03655	0	0	0	0	1.46677	0	0	2.09887	2.16339	2.55905	0	0	1.42465
PGSC0003DMG400009113	Gene of unknown function	NA	3.1392	7.18754	3.00516	13.1268	0	2.47274	0	33.7155	3.78755	2.96172	6.60513	9.85503	0	0	0	4.28317	18.0443	0	0	5.66214	0	4.81678	0	0	3.4599	0	0	0	3.47404	0	0	0	0	4.52658	3.47966	2.55727	5.32037	0	0	0
PGSC0003DMG400009131	Gene of unknown function	NA	2.25569	3.88545	3.83001	0	2.85811	1.25589	4.35095	2.11874	1.93011	2.54625	2.99971	2.869	7.14098	0	9.722	1.46305	1.77979	3.333	1.77626	1.80849	2.37769	2.07987	0	9.89195	1.50365	6.16888	1.15235	6.14607	3.1598	3.46259	3.71254	2.70964	2.31624	1.75958	2.45019	0.964415	3.83126	4.74232	6.25312	9.00109
PGSC0003DMG400009280	Gene of unknown function	NA	5.36781	8.37686	5.69812	5.55686	11.1948	8.68323	1.19011	8.00433	6.67591	3.15387	4.98106	5.05099	4.16398	40.246	0	0	0	1.4133	1.23238	0	1.65029	0	0	2.7413	30.7384	2.23217	43.605	0	0	13.3492	1.45799	1.8641	0.957896	1.72597	2.86354	1.00011	0	0	1.64428	0.692387
PGSC0003DMG400009371	Gene of unknown function	NA	1.60288	2.02172	1.27686	0	1.3366	2.02028	1.25231	2.07813	1.91131	2.14058	1.34913	1.3838	1.11855	0	2.04726	0	1.54178	1.36412	0.944198	3.85507	2.09377	1.9677	4.33921	1.51209	0	1.11811	0	1.23791	1.6036	1.47851	1.62756	2.11	2.05635	2.42126	1.64891	2.45498	2.80028	2.86132	1.59092	2.96249
PGSC0003DMG400009440	Gene of unknown function	NA	10.2522	14.4366	13.7148	14.1949	26.135	7.78337	27.2593	11.2471	9.14826	10.72	9.25424	7.10885	8.96397	6.04955	16.1635	19.4885	16.0729	12.2819	28.4288	20.7658	20.778	12.3917	25.3439	27.256	8.10593	9.0431	5.08547	13.9495	14.4661	24.5488	17.0386	16.7542	11.1196	12.493	11.9554	9.16658	11.6457	22.7941	14.8398	18.3061
PGSC0003DMG400009692	Gene of unknown function	NA	0	0	0	0	0	0	0	0	0	3.33795	0	0	7.60905	0	0	0	0	0	0	0	0	0	0	0	0	6.53118	0	0	0	2.42311	0	0	0	0	0	0	0	0	0	0
PGSC0003DMG400009734	Conserved gene of unknown function	PF00168(C2 calcium-dependent membrane targeting)	0	1.04749	1.1868	3.99077	0	1.88631	0	7.88273	0.989938	0.712515	0.883383	1.89261	0	1.14743	0	0	0	0	0	10.2105	0	0.900716	0	0	1.1384	0	0.66997	0	0	0	8.84465	0	0.852861	6.11971	3.75635	4.94151	3.63671	0	0	0
PGSC0003DMG400009763	Gene of unknown function	PF07714(Serine-threonine/tyrosine-protein kinase)	2.31043	3.16157	2.87301	3.20293	2.82181	1.46656	2.68541	2.9674	2.20283	2.35536	2.5487	2.34256	2.20966	0.876044	1.97985	0.861377	1.35842	2.43024	2.09987	1.90054	3.24097	1.45149	2.2333	5.01605	1.23491	1.73617	0.976522	2.2007	1.21868	3.41165	1.8384	3.29381	0.638732	2.35442	1.63464	1.16372	1.67946	3.07689	1.82339	2.64361
PGSC0003DMG400009779	Gene of unknown function	NA	0	0	0	0	0	0	0	0	0	0	0	0	0	0	0	0	0	0	0	0	0	0	0	0	0	0	0	0	0	0	0	0	0	5.39816	2.77649	0	0	1.97167	2.00099	0
PGSC0003DMG400009780	Gene of unknown function	NA	0	0	0	0	0	1.73195	4.20971	0	0	0	0	0	0	0	0	0	0	0	0	0	0	0	0	0	0	0	0	0	0	0	0	0	0	0.649363	0	0	0	0	0	0
PGSC0003DMG400009786	Gene of unknown function	NA	0	0	0	0	0	0	0	1.13888	4.34585	2.52909	1.19313	0.563924	1.65399	0.934734	1.22158	1.63348	0.761364	1.38474	2.17293	0	0.940952	0	0	0	0	0	0	0	0	0	0	0	0	1.34606	0.677118	0.465038	0.527514	0	0.344091	0.562597
PGSC0003DMG400009837	Gene of unknown function	NA	1.60407	8.68767	5.21723	7.41137	25.3529	2.2919	19.0127	8.15007	4.99859	4.28758	5.31825	6.63075	9.46803	2.71468	15.3195	6.98133	6.36785	17.5576	19.9303	1.8718	23.7815	6.53169	7.98817	11.3683	7.42788	8.70011	2.64201	16.0916	6.501	35.0869	1.89104	24.827	6.49439	10.1023	8.84554	4.6371	9.07062	32.1102	7.38266	11.2547
PGSC0003DMG400009845	Gene of unknown function	NA	0	0	0	0	0	0	5.53084	0	0	0	0	0	0	0	0	0	0	0	0	0	0	0	0	0	0	0	0	0.734445	0	0	0	0	0	0	0	0	0	0	0	0
PGSC0003DMG400009942	Gene of unknown function	NA	0	12.8355	13.4235	15.1247	7.79913	5.20302	10.0887	13.989	15.7752	20.7846	30.2146	22.5048	19.1081	10.6891	26.0952	17.4972	13.8118	13.966	22.2923	6.24155	15.5388	3.72636	0	11.4978	8.76805	22.0143	11.0675	24.1246	16.0884	3.71763	5.71511	14.8177	3.12901	24.7891	16.9627	8.96615	19.5051	17.3955	15.947	9.15465
PGSC0003DMG400010012	Gene of unknown function	PF05498(Rapid ALkalinization Factor)	0	0	0	0	0	0	0	0	0	0	0	0	0	0	0	0	0	0	22.9731	0	34.1356	0	0	0	0	0	0	0	0	0	0	31.1547	0	0	0	0	0	0	0	0
PGSC0003DMG400010113	Gene of unknown function	NA	0	0	0	0	0	0	3.16212	0	0	0	0	0	0	0	52.2338	2.5679	20.1523	0	0	0	0	0	0	0	0	2.52742	0	46.7305	18.4694	2.31308	0	0	0	0	2.62857	1.37985	0	0	0	0
PGSC0003DMG400010114	Methyltransferase family protein	NA	1.59955	1.22183	0	0	0	2.91486	0	0	1.58934	0	0	0	1.33135	0	2.29404	1.38877	2.14136	2.16526	0	2.09788	0	1.7032	3.44294	3.89833	0	0	0	3.18568	3.19331	1.22666	3.62459	0	2.3152	1.40395	1.44453	3.81222	3.44916	9.10997	7.66246	15.352
PGSC0003DMG400010189	Gene of unknown function	NA	0.39829	7.73923	5.18771	9.24288	9.25322	1.72293	12.0975	9.54883	4.02916	7.6987	4.0032	3.34866	5.88913	4.45806	6.77403	12.764	6.21161	9.88261	3.38481	0	5.68061	0	2.5815	7.53105	5.7614	6.24827	2.86369	6.18422	5.61446	11.1707	0	5.78927	0	5.00253	5.72519	1.49708	6.50168	6.29646	2.32674	3.43713
PGSC0003DMG400010303	Gene of unknown function	NA	13.7023	23.0995	18.0359	20.1618	26.4814	8.15754	8.35836	17.0793	15.6989	23.8382	23.2273	16.8944	19.1206	18.5977	14.625	13.8913	11.7713	14.2859	8.09635	13.3775	8.30873	15.7642	7.8337	11.3396	18.6667	21.8309	19.2822	18.8155	12.4053	24.26	17.2496	7.35585	16.2202	15.7172	18.527	12.1856	16.7775	8.46156	6.0997	6.20385
PGSC0003DMG400010455	Gene of unknown function	NA	0	2.34517	0	0	0	0	0	2.56921	0	0	0	0	0	0	9.14713	0	1.9331	0	7.66681	0	3.50985	0	0	0	0	1.73292	0	6.80463	0	2.51752	0	2.94696	0	2.07368	1.05917	1.64663	0	4.15892	0.947521	2.92073
PGSC0003DMG400010502	Gene of unknown function	NA	0.646849	0.984902	0.7033	0	0.718008	0.460283	0.367333	0.950479	1.03374	1.5519	0	0.652339	0	0	0	3.47304	2.45541	0	0	3.61707	0.961813	4.09145	1.35934	0.203009	0	0	0	0	4.41314	0.790761	0	0	1.66912	1.02829	1.01222	1.30905	1.87275	0.971336	0.49948	1.57114
PGSC0003DMG400010506	Gene of unknown function	NA	2.36556	16.4083	12.6332	11.8315	5.42791	0	7.63002	13.4196	25.4706	23.1049	14.3266	9.24279	5.38261	2.39095	4.61406	6.37254	2.79297	4.70588	1.28287	0	2.61952	1.45613	0	2.39995	3.16821	4.5864	1.45393	5.43651	1.76267	5.64984	0	2.21215	1.23499	6.67603	3.78139	0.920969	7.45537	4.34121	2.61472	4.11928
PGSC0003DMG400010597	Gene of unknown function	NA	0	0	0	0	10.6818	0	0	0	0	0	0	0.974262	0	0	7.16994	0	17.9142	0	0	14.8763	0	0	0	0	0	0	0	6.35695	15.4059	11.6888	18.3703	0	0	46.6238	57.5528	32.1842	13.416	0	0	0
PGSC0003DMG400010732	Gene of unknown function	NA	3.03895	8.09139	6.29997	0	5.91423	3.85906	5.4463	6.66949	7.64953	3.29354	5.22194	4.63766	2.06163	7.48654	2.93033	2.79498	0	4.52566	2.26237	0	3.4952	0	0	2.50828	5.73123	2.17706	7.93632	3.37446	0	3.71818	0	2.31391	0	3.73426	2.01214	0	2.21867	2.08755	1.45654	0
PGSC0003DMG400010759	Gene of unknown function	NA	10.2865	29.2289	31.2099	11.6669	12.5108	0	2.38978	10.169	17.9431	3.56132	17.2548	13.3259	3.25665	0	2.40462	7.27761	65.8883	0	0	15.2097	0	0	0	0	4.57238	2.83117	0	2.08969	52.7218	17.0536	16.9074	0	0	170.207	173.394	106.279	11.6824	0	0	0
PGSC0003DMG400010760	Gene of unknown function	NA	0	0	1.66656	0	0	0	0	0	0	0	0	0	0	0	0	0	7.19404	0	0	2.24266	0	0	0	0	1.9985	0	0	0	5.26238	0	3.45113	0	0	4.22888	2.31542	6.38118	0	0	0	0
PGSC0003DMG400010761	Gene of unknown function	NA	1.53757	4.84799	2.69787	0	0	0	0	7.71065	4.44436	5.82284	4.76084	6.91132	0	0	0	0	9.11677	1.48686	0	8.23584	0	0	0	2.16319	0	1.60266	0	0	7.6618	1.60796	5.79773	0	0	23.5556	16.2251	5.02155	9.94978	0.903429	1.86194	5.00872
PGSC0003DMG400010777	Gene of unknown function	NA	0	0	0	0	0	0	0	0	0	0	0	0	0	0	0	0	0	0	627.217	0	534.883	0	0	0	0	0	0	0	0	0	0	563.326	0	0	0	0	0	0	1.13138	0
PGSC0003DMG400010793	Style-specific self-incompatibility putative modifier protein HT-A1	PF03058(Systemic acquired resistance protein SAR)	0	0	0	0	0	0	0	0	0	0	0	0	0	0	0	0	0	0	0	0	134.247	0	8.79034	1335.42	0	0	0	0	0	0	0	155.566	0	0	0	0	0	0	0	0
PGSC0003DMG400010799	Gene of unknown function	NA	2.96909	8.66818	3.1837	4.95236	7.82475	0	3.6952	14.8228	0	0	6.83289	11.6297	2.01424	0	0	0	4.16457	0	0	0	2.56114	1.61063	0	0	4.66623	2.48822	0	0	2.09919	9.982	0	1.60011	1.38183	0	1.33107	0	0	0	0	0
PGSC0003DMG400010816	Gene of unknown function	NA	133.796	51.326	45.1683	52.7315	37.5157	53.3959	23.9912	81.6909	54.1984	40.7681	65.8541	63.9351	93.7222	74.2888	12.0164	1.8184	4.65666	60.4529	7.23677	13.0493	13.0563	74.1753	93.8543	57.6028	80.9109	89.6076	73.5895	12.6976	4.94059	34.7094	12.8418	14.3521	69.5515	8.52247	25.2613	29.5575	17.2011	3.69098	26.7038	19.2284
PGSC0003DMG400010818	Gene of unknown function	NA	0	0	0	0	0	0	0	0	0	0	0	0	0	0	0	0	2.29829	0	0	20.6872	0	0	0	0	0	0	0	0	3.36098	0	20.391	0	0	0	0	0	0	0	0	0
PGSC0003DMG400010877	Gene of unknown function	NA	1.44602	9.11867	4.22872	7.10418	8.15464	0	1.91417	6.1989	7.18392	10.8187	5.32444	5.65724	4.28064	0	5.18553	0	0	0	0	0	0	1.66866	0	0	1.35227	6.01691	0	4.84248	0	7.46316	0	0	1.48964	0	0	0	0	0	0	0
PGSC0003DMG400010909	Gene of unknown function	NA	1.89009	3.1238	2.18855	0	0	0.901634	2.6169	3.1377	4.24045	2.85871	2.91968	2.84962	2.83113	0	2.70632	6.80504	3.30737	1.47914	2.86825	0	2.77469	1.45054	0	3.24028	0.981805	2.18922	0	3.18123	4.05525	1.89554	3.21736	4.73618	0	2.52501	1.5176	1.44582	1.46809	0.900565	2.23839	2.72125
PGSC0003DMG400010916	Gene of unknown function	NA	1.54076	3.09095	1.13854	2.52787	9.32733	3.82284	2.02653	1.85515	0.451992	0.172884	1.31195	2.75723	0.944458	1.47434	0.669611	0	1.12569	2.79677	2.60864	1.72595	0.936632	3.60811	9.07982	3.98108	1.72188	0	0	0.74711	0.851609	0.143943	0	0.16268	0	0.612808	2.71298	0.555874	1.57931	0.584395	0.408241	0.826706
PGSC0003DMG400010923	Gene of unknown function	NA	1.66967	5.65048	4.58772	5.08624	10.5953	1.50824	7.0318	5.38842	5.55877	5.8474	4.27621	5.07167	10.0276	4.57428	10.2656	4.47711	3.51308	6.05851	7.54543	2.82377	5.84044	1.53635	3.94634	7.79116	4.14364	9.71862	3.6924	9.88535	4.52638	10.8006	3.43765	5.90422	1.53238	9.7295	7.01962	5.12141	8.11689	10.7732	5.90131	8.09228
PGSC0003DMG400010949	Gene of unknown function	NA	1.67746	0.675699	0.528015	0	0.853079	4.27731	0	0.104002	0.580727	1.0689	0.484214	0.611431	0.237899	0.795695	0.845352	0.620235	2.02897	1.0569	0	1.82725	0.100831	16.2226	0	0	0.651326	0	6.56835	0	2.20189	0.394594	8.96268	0	44.875	1.79545	1.01582	3.76607	4.39635	0	0	0
PGSC0003DMG400010955	Gene of unknown function	NA	2.38464	8.15882	7.23571	5.79622	4.92744	4.10749	3.69476	5.26191	4.56597	7.66108	5.20548	4.38608	4.79953	7.85572	4.77348	5.98374	3.22726	6.18915	13.6393	2.06132	9.07988	1.06909	3.49751	4.58492	5.86565	3.39162	5.55994	4.26631	1.25288	5.02033	2.13723	8.38127	2.49744	5.79706	4.80606	2.76791	6.00681	6.26414	4.72054	4.25883
PGSC0003DMG400010966	Resistance gene analog NBS8	NA	3.55427	22.519	13.6575	13.3393	8.19607	2.07883	6.80109	28.7892	17.3165	15.6497	11.2705	17.6744	5.57633	7.00914	3.24591	0	0	10.9756	0	1.12783	2.42699	1.39792	4.82272	0.916633	9.31045	5.9505	9.34935	3.20811	0	9.25619	0	2.51411	1.25827	11.3531	5.57737	2.11131	16.1737	8.85966	4.44932	1.98728
PGSC0003DMG400011010	Gene of unknown function	NA	32.1036	69.0373	52.5087	23.9857	53.9852	48.9449	69.2663	49.4931	38.22	26.1552	35.409	39.0137	38.2394	19.8531	57.5813	15.3861	33.9284	48.3122	31.3892	48.743	46.8351	23.9801	98.9929	102.877	29.5496	29.0107	19.08	25.6353	20.4796	41.6793	23.3763	30.3815	13.962	55.3172	51.7024	33.0705	75.7422	58.657	41.5826	49.4578
PGSC0003DMG400011177	Gene of unknown function	NA	0.45251	0.502927	0.743947	0	0	0.346644	8.21595	0.329446	0.404958	0	0	0.467196	1.23135	0.421913	0.707875	0	0.540555	0.799741	0	0.355036	0.330682	0	0	0.908757	0.442293	0.947414	0.811694	2.4177	1.34845	0	1.76238	0.426457	0	0.201886	0.264651	0.40086	0.412958	1.17513	0.707423	1.34579
PGSC0003DMG400011231	Gene of unknown function	NA	1.51912	3.62866	4.73867	0	0	0	2.01094	3.31758	6.99822	2.94665	3.43245	5.18453	2.10799	1.34296	2.17907	0	1.74336	3.23185	1.18628	0	4.0503	1.75301	0	0	2.60449	1.76326	1.67683	0	0	0	0	2.63904	0	6.90917	5.05774	3.22879	9.20025	1.85975	2.88989	2.53958
PGSC0003DMG400011343	Gene of unknown function	NA	2.53712	11.4995	8.33155	11.426	14.7549	5.72294	16.1629	11.9922	5.35697	6.76676	10.0719	6.67892	7.584	4.16342	9.38265	3.36554	6.17208	6.24099	7.62778	4.57619	10.5323	4.64501	0	6.38041	7.20442	8.8508	4.54248	6.31501	5.50739	19.9266	6.38674	11.391	4.82306	14.1963	10.7289	4.61157	11.4321	9.00923	5.36286	5.96953
PGSC0003DMG400011404	Gene of unknown function	NA	3.89338	4.40675	3.53252	0	0	7.0558	0	2.3982	3.57095	0	3.99754	2.74227	0	2.03867	0	0	5.82859	0	0	3.96139	0	8.91922	0	0	1.92551	0	2.64388	0	6.2025	0	6.01849	0	9.08995	23.5266	10.1318	19.7252	15.1689	0	0	0
PGSC0003DMG400011515	Gene of unknown function	NA	6.42565	11.1431	12.4022	10.6106	0	0	6.83751	26.8703	8.61924	3.91722	8.28106	10.8847	33.6746	11.5599	0	0	0	11.278	0	0	0	5.48958	11.4147	0	13.7708	33.1826	11.8335	0	0	0	0	0	3.55992	3.66592	3.1909	13.7406	0	0	6.00016	8.44688
PGSC0003DMG400011739	Gene of unknown function	NA	0.765041	2.42124	1.5741	1.80026	2.24117	0	9.0559	2.01273	1.97243	0.84039	1.93032	1.26852	1.51503	0.7239	1.58818	20.8024	7.43942	0.87973	0.806567	2.41181	0.410038	0.363339	0	1.7277	1.36486	1.14026	0.643845	1.71219	6.84811	1.59306	1.45234	0.422015	0.366992	1.17958	0.705929	0	0.528291	2.28485	2.7354	3.23766
PGSC0003DMG400011848	Gene of unknown function	NA	2.43127	2.58039	1.45511	2.6164	3.09349	2.09235	1.6253	1.88662	0.865888	1.31601	1.74328	1.90686	2.66193	0	1.71606	0	1.11015	1.44793	1.14548	1.1044	2.7322	1.27841	4.89538	4.37112	0.812029	0	0	1.59356	0.551249	0.743783	0	0.959269	0.929092	1.47254	1.25482	1.30037	2.58061	2.87088	2.62337	3.42257
PGSC0003DMG400011912	Gene of unknown function	NA	0.385207	1.45259	0.55123	1.27055	1.77932	0.488848	1.96735	1.25435	0.823481	1.16014	0.784588	0.543961	1.42278	0.255432	1.59193	4.43205	3.67717	0.889799	0.608281	1.31226	0.758357	0.356229	0	0.874389	0.3963	1.84935	0.659915	1.5493	3.44284	2.73783	1.30489	0.737017	0	3.13957	2.14053	0.793533	1.98065	1.47759	0.585996	1.4323
PGSC0003DMG400011938	Gene of unknown function	NA	2.47626	1.75122	1.21823	0	0	1.42525	0.815475	2.20306	5.80341	2.08927	1.74162	1.34591	0.858656	1.0912	0	0	0	0	0	0	0.791941	1.79306	0	0	2.53582	0.972923	0.896993	0	0	0	0.92441	0.967002	2.58093	0	0.469284	0	0.571228	0.604717	0.448054	0.527168
PGSC0003DMG400011943	Gene of unknown function	NA	0	0	0	0	0	0	0	0	0	0	0	0	0	0	0	0	0	0	0	0	0	0	0	0	0	0	0	0	0	0	0	0	0	0	0	0	0	0	10.1585	25.9954
PGSC0003DMG400011981	Gene of unknown function	NA	5.09489	6.82735	6.00946	15.679	0	1.66002	5.56412	4.75973	5.5686	5.56485	3.51753	7.81405	11.4061	3.09656	0	0	2.27789	0	0	2.14424	0	0	0	0	0	8.62444	1.91728	0	1.3922	1.95478	1.75582	0	0	165.123	64.1212	73.0684	90.7829	0	0	0
PGSC0003DMG400012005	Conserved gene of unknown function	NA	1.33033	0.919621	0.469115	0	1.06047	0	3.24224	1.55615	1.22071	1.77804	1.05944	1.24593	5.58139	0.932494	1.98645	4.4211	0.73729	3.90822	1.40046	3.30025	1.04935	1.69649	1.59663	3.43132	0.339062	0	0	0	0	1.43474	0	0	0	0.725651	0.442832	0.813342	0.760212	1.16199	0.938095	1.03323
PGSC0003DMG400012054	Gene of unknown function	NA	4.33949	8.21031	5.5843	8.33913	5.22563	0	3.11112	6.71782	6.72703	5.73215	6.2315	4.92752	5.29956	0	8.67283	4.69746	3.46935	2.30802	0	5.53143	2.17075	2.79664	0	4.38781	2.52982	3.70466	0	11.2452	3.68975	2.52526	3.87165	2.6719	2.78213	3.04735	2.69393	1.73223	4.35644	3.63928	3.74991	3.58577
PGSC0003DMG400012118	Gene of unknown function	NA	2.76382	4.69238	4.10343	14.681	30.2557	0	29.5288	17.4025	5.7036	59.4031	2.34849	9.34403	5.4086	2.89441	2.79549	0	0	10.1767	2.73934	0	0	0	18.8836	10.5286	8.93025	7.25215	3.62982	0	0	45.5	0	0	2.29315	35.4546	10.6895	2.54591	63.0562	175.014	21.1512	18.1812
PGSC0003DMG400012130	Gene of unknown function	NA	8.67016	5.65599	2.88522	0	0	6.29424	0	10.3741	3.26769	2.12636	2.75214	3.01126	0	5.81466	0	0	0	12.4029	2.43942	0	13.9262	246.677	0	16.3481	34.8553	0	3.38941	0	0	0	0	23.9778	424.253	3.14893	5.38187	4.60309	3.81975	2.48921	247.123	456.608
PGSC0003DMG400012293	Methanol inducible protein	NA	34.2579	29.8974	41.8178	13.7751	3.34842	16.2523	16.7879	18.0977	97.5589	120.893	48.0075	47.1921	16.1855	31.8267	7.03838	34.0828	23.8113	64.5853	10.7725	79.9969	17.0181	52.5653	19.4706	18.1457	33.8247	17.7262	32.9425	4.82399	25.8758	3.9854	81.2422	18.3679	51.5641	15.1685	13.1957	4.01169	12.8404	13.1368	8.22754	2.4548
PGSC0003DMG400012476	Gene of unknown function	NA	3.12054	8.01708	5.76255	9.02193	5.69344	1.96974	4.53096	8.43213	2.41159	3.40544	7.23461	5.7146	6.39931	3.37172	6.83863	2.6983	3.03958	4.17998	3.97112	3.47437	7.67653	3.2727	0	2.50407	4.16117	6.89152	2.12032	7.54017	2.51941	8.16361	3.49516	6.09367	1.47868	5.98508	4.37624	2.96575	5.80104	7.55519	3.66151	5.00527
PGSC0003DMG400012582	Gene of unknown function	NA	4.06917	12.6592	5.75954	12.2171	14.5515	2.9372	8.93345	7.53057	1.61728	2.31528	7.64148	6.25953	4.6377	4.27361	7.91879	1.90003	11.9859	4.50162	10.0667	6.06734	11.0918	4.60901	17.3486	10.9155	10.8833	7.21765	4.25559	10.0687	9.24742	24.5649	5.88353	14.8605	6.31854	21.1436	12.0232	14.2937	16.3394	13.658	9.29272	12.6538
PGSC0003DMG400012596	Gene of unknown function	NA	0	0	0	0	0	0	5.35055	1.04944	0	0	0	0	0	0	0	0	0	0	0	0	1.11918	0	0	0	0	1.34533	0	0	0	0	0	0	0	0	0	0	0	0	0	0
PGSC0003DMG400012814	Gene of unknown function	NA	0	0	0	0	0	0	3.09351	0	0	0	0	0	0	0	0	0	0	0	0	0	0	0	0	1.67613	0	0	0	0	0	0	0	0	0	0	1.00844	0	0	1.36325	1.98114	4.61052
PGSC0003DMG400012836	Conserved gene of unknown function	NA	5.29426	13.1028	12.1747	4.13183	13.3936	4.48929	14.6459	22.4771	18.5238	17.118	13.1399	13.5287	11.9069	10.9237	13.4235	7.19325	7.06016	15.5091	7.37544	2.27257	12.1239	2.21614	7.81877	13.9652	16.2105	14.8257	18.0775	18.8509	6.34993	18.3218	2.18203	13.2753	2.75361	18.4843	9.56005	4.61604	14.5768	24.8926	17.4446	14.8255
PGSC0003DMG400012894	Gene of unknown function	NA	0.733438	0.901747	0.669287	0	0	0	0	0.444798	0.297691	1.65903	0.527798	0.809273	0.319222	0	6.55728	0	0	0	0	0.372975	0	0	0	0	0.375678	0	0	5.84204	0	0	0	0	0	5.36166	4.5095	1.80258	3.21934	0.233909	0.056784	0.0316038
PGSC0003DMG400013036	Gene of unknown function	NA	118.791	162.432	132.545	58.2728	8.98813	103.732	10.3656	140	190.737	164.983	142.186	123.457	76.0676	64.8258	60.8991	77.2012	145.371	309.248	27.4517	241.802	72.8158	280.737	82.3272	104.874	43.121	78.4767	70.057	55.1552	158.896	8.02133	257.5	69.5665	302.431	214.916	208.779	67.384	779.294	13.8451	40.9982	34.6109
PGSC0003DMG400013051	Gene of unknown function	NA	3.81804	10.7403	3.72581	7.59351	0	2.53033	0	5.04265	7.42194	2.14935	8.85843	5.04929	1.82212	2.40816	0.707273	0	0	4.72155	0.675296	0	7.66828	2.07765	11.8646	2.98822	6.25281	0	0	0	0	0	0	1.16745	0	0	0	0	0	0	0	0
PGSC0003DMG400013064	Gene of unknown function	NA	3.1021	4.07523	2.65931	0	7.63986	3.88796	9.72765	5.65842	3.69853	3.62474	4.14092	4.11891	6.31341	3.62044	5.50545	4.77022	0	4.12532	6.92884	5.40956	3.74583	5.14836	6.43063	11.6838	3.32389	6.86689	2.2203	4.68325	0	7.84709	4.73644	2.87771	3.18254	2.45073	3.2738	1.14987	2.69005	4.10587	1.54796	4.78593
PGSC0003DMG400013081	Cysteine-rich extensin-2	NA	1.99054	2.17372	2.5648	2.98133	4.68196	0.436345	1.59337	1.05322	1.84456	1.97984	2.95571	2.25371	0.735268	0.72165	13.7461	1.8447	9.81348	1.54705	1.27968	35.3951	3.80126	1.50055	0	2.69955	1.68427	1.12511	0.705799	13.2128	9.64084	7.3585	38.4015	4.72659	0.435322	1.64922	1.49019	0.821841	1.49886	1.71523	1.43237	1.44359
PGSC0003DMG400013085	Gene of unknown function	NA	3.07074	3.35648	3.02928	5.16289	0	0	0	1.74857	1.70864	1.7472	2.60059	3.03664	1.6249	0	15.0203	0	0	0	0	1.62468	0	0	0	0	0	0	0	15.553	0	2.82819	0	0	0	0	0	0	0	0	0	0
PGSC0003DMG400013289	Gene of unknown function	NA	4.88625	8.32784	6.08906	3.96492	4.81892	0	12.8692	9.98737	8.1355	6.84312	7.17244	5.07867	6.71928	3.33897	2.77834	0	1.52818	3.51192	4.53756	2.69956	5.24012	1.54739	0	6.81218	5.32075	5.23166	3.98017	2.16243	1.11159	5.47099	2.55149	3.6011	1.79606	5.56375	2.70517	3.23817	3.3745	3.07413	2.56655	3.34664
PGSC0003DMG400013336	Gene of unknown function	NA	0	0	0	0	0	0	0	0	0	0	0	0	0	0	0	0	0	0	0	0	0	0	0	0	0	0	0	0	0	0	0	0	0	0	0	0	0	0	481.347	2385.04
PGSC0003DMG400013382	Fragment	NA	1.6201	2.75193	2.31496	1.93736	4.84587	0.488608	2.65853	1.58778	2.40905	2.65262	3.43319	2.21144	3.15098	0.773896	2.10781	1.7221	3.30319	2.10729	1.04541	3.03241	3.12121	1.65518	1.28315	2.80266	1.6032	2.45582	0.794607	2.19342	2.56408	4.22166	2.2991	1.65857	2.03229	4.33564	3.51164	2.34086	2.49476	3.92633	4.05072	6.21247
PGSC0003DMG400013469	Conserved gene of unknown function	NA	0	0	0	7.56097	0	0	0	0	0	1.70583	0	0	0	0	0	0	0	0	13.2885	0	0	0	0	0	0	0	0	0	0	1.84107	0	0	0	4.63129	2.30762	8.34283	0	0	0	0
PGSC0003DMG400013478	Gene of unknown function	PF00031(Proteinase inhibitor I25, cystatin)	10.1285	12.0593	9.91442	8.83742	11.5031	7.1957	18.9215	14.5268	12.0887	9.19874	10.0839	10.7371	16.7528	3.72309	14.9582	14.525	13.8704	14.0516	9.70028	11.2594	13.7235	5.08459	7.70494	25.3924	5.7549	12.5101	3.49588	13.2089	11.9032	16.2119	11.9386	12.5866	5.14445	6.82397	6.68596	5.52973	6.52011	19.3502	12.3315	12.6524
PGSC0003DMG400013510	Gene of unknown function	NA	6.30114	9.82368	7.26171	8.08262	9.46593	3.98595	8.6332	10.9582	6.98018	7.63126	9.05665	8.71624	8.80941	2.2015	11.9641	10.8267	13.9938	7.36187	3.60465	7.68107	6.32289	2.79747	4.38347	13.1008	3.70831	8.66947	1.82076	11.6995	14.3127	7.48341	6.66274	6.32809	3.05671	3.66201	2.99296	2.30753	4.50622	12.2391	6.59002	7.39274
PGSC0003DMG400013521	Gene of unknown function	NA	0.704288	2.40157	2.62793	2.14316	8.13205	0	2.65852	1.25962	1.15585	1.54285	1.36874	1.33926	1.74346	2.68848	1.77084	3.15288	2.04222	1.50531	0.783242	2.58606	0.741606	0.711955	0	0	2.39877	0.92871	0.987497	0	1.90316	10.5906	2.39887	0.546925	0	1.57358	1.10521	0.695876	1.6811	0.766907	0.552759	0.751927
PGSC0003DMG400013527	Gene of unknown function	NA	0	0	0	0	0	0	0	0	0	0	0	0	0	0	0	0	0	0	10.4341	0	32.732	0	0	0	0	0	0	0	0	0	0	29.3979	0	0	0	0	0	0	0	0
PGSC0003DMG400013529	Gene of unknown function	NA	0	0	0	0	0	0	0	0	0	0	0	0	0	0	0	0	0	0	20.3087	0	41.1326	0	0	0	0	0	0	0	0	0	0	40.7449	0	0	0	0	0	0	0	0
PGSC0003DMG400013700	Gene of unknown function	NA	12.9155	24.635	20.0042	24.4151	36.6559	7.67298	84.1213	26.8132	11.4072	24.7873	24.2188	16.6441	48.6774	6.51242	22.6435	9.13744	18.1159	24.933	6.98532	20.132	10.7283	12.6112	0	27.6376	9.43144	72.5573	7.86083	24.913	18.4414	78.0211	43.9129	23.01	19.7067	7.13757	13.6588	6.00106	16.5886	35.4813	10.6772	23.7702
PGSC0003DMG400013787	Gene of unknown function	NA	0.253971	0.910373	0.751407	0.899054	0.947219	0.550081	8.11647	0.857046	0.563173	0.287831	0.594855	0.760179	1.54689	0	0.468231	0.384732	1.02362	0.448927	0.510484	0.468932	0.821511	0.453611	1.53153	0.290225	0.305214	1.57629	0	0.527621	0.995077	0.751819	0.594484	0.646827	0.408854	0.426129	0.259104	0.157714	0.434587	3.36442	0.809203	2.09539
PGSC0003DMG400013790	Gene of unknown function	NA	1.65451	4.41295	4.47465	0	3.35224	2.62139	1.42454	3.89785	4.42304	2.58473	1.71811	2.07011	3.69616	1.85529	4.4055	3.15048	1.63538	7.02199	1.51739	2.20933	3.57457	0	0	5.54134	1.32146	4.17886	2.13537	3.28709	3.93578	2.16843	2.24864	3.40941	1.17772	9.65333	5.30206	2.16081	6.65664	6.50884	4.77116	6.64457
PGSC0003DMG400013907	Gene of unknown function	NA	0	0	0	0	0	0	0	0	0	0	0	0	0	0	0	0	0	0	103.768	0	143.162	0	0	0	0	0	0	0	0	0	0	148.039	0	0	0	0	0	0	0	0
PGSC0003DMG400013945	Gene of unknown function	NA	2.10372	4.46578	3.8754	4.84097	4.98848	4.9557	55.3519	9.08204	5.16474	5.73164	2.41551	3.6115	16.2229	3.23474	2.97195	2.32187	1.51364	5.10047	0.617978	2.1832	3.12876	3.8809	5.96403	5.43598	4.48041	2.22318	0	1.873	0	0	0	0	1.14484	3.04621	2.89848	0.772268	3.73078	3.46225	1.35822	2.37742
PGSC0003DMG400013973	Gene of unknown function	NA	1.60941	4.90538	7.07554	0	7.34097	1.77482	101.492	19.4744	5.27716	6.37738	7.40762	9.28399	112.022	4.53869	29.8386	0	0	17.1198	15.3454	0	5.13663	0	8.57704	11.9554	8.41587	111.997	6.64821	25.6524	1.36413	6.90519	3.13115	4.67917	0	4.66159	8.49166	28.4502	6.31559	5.92198	1.69514	3.37657
PGSC0003DMG400014034	Gene of unknown function	NA	1.20807	3.36433	1.9222	3.18906	5.17378	1.01813	9.62422	3.99339	3.01562	1.99973	2.39038	2.01731	5.30758	2.50326	3.58205	4.64632	3.05295	3.50317	3.9264	3.0904	3.45071	1.48069	2.69923	2.08452	2.66399	6.412	2.13193	3.69565	2.99827	4.258	3.77844	2.90419	1.28357	3.30278	2.49834	1.91879	3.31543	5.26744	2.10073	3.81802
PGSC0003DMG400014087	Gene of unknown function	NA	2.83356	10.2458	6.3962	14.7563	0	12.4517	2.91165	33.5684	5.18179	3.37162	9.37511	21.9239	8.33894	3.78147	0	0	5.95322	4.84241	0	3.1252	1.42406	4.78814	3.88205	2.02036	13.4718	6.34907	3.5429	0	3.4804	0	3.05183	1.65188	4.98851	54.961	17.1318	9.40685	84.1118	0	0	0
PGSC0003DMG400014211	Gene of unknown function	NA	3.52471	0	3.23955	0	0	0	0	4.03205	0	0	3.01287	0	2.56197	4.16207	0	0	0	0	0	0	0	0	0	0	5.61138	0	0	0	0	0	0	0	0	0	0	1.43566	0	0	0	0
PGSC0003DMG400014602	Gene of unknown function	NA	0	0	0	0	0	0	4.08953	0	0	0	0	0	0	0	0	0	2.72059	0	0	4.75608	0	0	0	0	0	0	0	0	1.54402	0	0	0	1.27047	0	0	0	0	0	0	0
PGSC0003DMG400014603	Gene of unknown function	NA	0	0	0	0	0	0	1.32297	1.15597	0	0	0	0	0	0	0	9.40066	6.46109	0	0	16.6169	0	2.53723	0	0	0	0	0	0	7.03519	1.26941	16.733	0	3.11305	0	0	0	0	0	0	0
PGSC0003DMG400014629	Gene of unknown function	NA	3.31659	3.21763	3.41952	0	8.3785	2.81342	9.8588	2.38339	2.02795	1.68489	2.58334	3.38721	5.9711	1.24046	6.87691	6.90384	9.12504	8.95554	3.50636	11.504	5.1716	3.86121	9.06413	10.2654	0	8.07672	0	7.65049	10.0821	9.39675	13.0129	5.41636	5.10269	3.8067	2.53381	2.03673	3.84158	23.2662	8.36026	10.8833
PGSC0003DMG400014639	Gene of unknown function	NA	0	0	0	0	0	0	0	0	0	0	0	0	0	0	2.66153	0	0	0	0	0	0	0	0	0	0	0	0	0	1.31806	2.02848	0	0	0	0	0	0	5.11537	3.41846	0	0
PGSC0003DMG400014666	Gene of unknown function	NA	5.77286	19.5389	16.8917	27.6139	29.4557	5.19888	8.00054	15.1477	3.30549	5.26896	19.6353	15.5889	9.85718	4.0914	20.9709	4.77639	19.1452	9.88764	15.1286	11.1772	17.9774	6.49668	8.11136	5.35029	11.7427	11.8757	5.84992	21.1885	21.2392	35.7123	11.5181	18.7582	8.65263	25.4204	21.7434	20.6442	28.7523	15.7849	10.7243	8.36232
PGSC0003DMG400014679	PGPS/NH21	NA	0	0	0	0	0	0	0	0	0	2.71691	0	0	0	0	0	0	0	0	15.6193	0	13.8397	0	0	0	0	0	0	0	0	0	0	18.7947	0	0	0	0	0	117.264	461.737	433.749
PGSC0003DMG400014698	WERBP-1 protein	NA	20.5133	18.9506	19.8243	9.80702	29.9172	18.6003	25.3916	20.8088	13.5017	24.8249	19.4244	19.0818	22.204	23.8869	27.1447	13.727	16.7689	34.7461	48.3166	30.3224	30.5432	33.2982	28.2394	38.5536	21.729	21.5023	19.4641	28.6948	15.9416	37.2912	30.1022	30.7978	33.8499	31.4793	33.0498	41.3508	26.9478	20.7426	22.8189	30.0037
PGSC0003DMG400014953	Gene of unknown function	NA	1.90009	4.00912	3.37348	11.9189	0	0	3.13884	12.8866	8.44937	7.70467	3.79808	13.0361	12.7864	0	0	0	0	3.18094	0	1.87182	0	4.19836	0	2.00783	0	12.1311	0	0	0	0	0	0	3.07617	18.1906	8.32288	12.7267	4.505	0	0	0
PGSC0003DMG400015027	Gene of unknown function	NA	0	1.91508	0	0	4.48974	0	0	3.84431	0	1.9467	2.35162	2.69179	2.59959	1.55264	2.18598	4.40538	0	3.90629	3.70304	0	4.38308	0	0	3.89572	2.96314	0	0	0	0	0	0	0	0	3.28098	1.92393	1.22115	0	1.61624	1.7903	1.0568
PGSC0003DMG400015093	Gene of unknown function	NA	0	0	0	0	0	0	0	0	0	0	0	0	0	0	0	0	0	0	2.63296	0	4.08621	0	0	0	0	0	0	0	0	0	0	5.68272	0	0	0	0	0	0	0	0
PGSC0003DMG400015123	Gene of unknown function	NA	2.3684	12.3707	6.75309	8.88864	8.50793	2.69122	38.6724	15.6324	6.5486	7.61192	6.03203	8.71521	16.6787	6.54221	5.66837	1.71032	2.10225	8.57294	2.86998	2.23301	4.46537	1.36567	9.40995	12.2825	14.2261	15.6549	6.90574	4.27165	1.12213	9.44873	2.94047	4.48462	1.16236	19.4242	10.203	3.4356	20.2049	15.7468	2.59374	9.16108
PGSC0003DMG400015528	Gene of unknown function	NA	0.693977	1.3213	1.76874	0	3.8341	1.87678	2.47846	1.57929	0.773906	0.837985	0.476211	0.287781	1.29218	0.630241	3.27907	0.472318	0.39942	0.550286	2.8171	0.653761	3.43393	0.958766	1.5332	1.37866	1.49268	15.822	2.78876	8.84074	2.51755	43.996	32.1704	8.35806	11.7196	0.884972	1.43832	0.877167	1.4216	2.32323	3.80689	10.9821
PGSC0003DMG400015617	Gene of unknown function	NA	1.38505	12.8587	9.0347	23.9107	4.00113	0	9.69619	13.3501	10.2068	7.73992	12.5374	13.2105	7.51694	0	14.266	0	0	0	0	0	0	1.80321	0	1.54806	1.68203	5.36393	0	13.0203	0	4.60806	1.74517	0	1.1292	0	0	0	0	2.91347	4.81136	4.71297
PGSC0003DMG400015646	Gene of unknown function	NA	2.57527	4.35416	2.52129	5.37868	4.6986	11.3371	5.64371	4.88146	3.67137	3.41292	3.09213	3.58831	6.15273	3.15761	3.09176	4.75289	3.53366	8.15846	29.8157	5.92405	11.3003	7.43443	17.5699	4.38977	3.83934	4.70872	3.07856	2.88901	3.84561	3.35322	4.15207	12.0649	6.73554	5.01208	4.72618	2.74549	3.98509	8.62564	2.6271	6.51295
PGSC0003DMG400015712	Gene of unknown function	NA	0.978937	2.91113	1.99697	5.8067	0	0	0	0.722326	2.49112	1.45565	2.13195	1.59589	0.461608	0	5.41259	0	0	0	0	0	0	0.466194	0	0	0.552615	0	0	6.77068	0	0	0	0	0	0	0	0	0	0.4188	0	0
PGSC0003DMG400015721	Gene of unknown function	NA	3.82258	2.71186	2.45933	0	0	1.43709	5.24506	2.21069	0.949545	0	4.66245	2.27508	2.43117	3.90311	0	0	0	96.4702	2.79103	0	35.4466	1.30638	96.4824	57.1857	5.07913	2.50201	4.91736	0	0	0	0	34.5707	1.28843	1.00654	0.830483	0	0.959329	14.3663	5.90258	2.72283
PGSC0003DMG400015836	Gene of unknown function	NA	0	0	0	0	0	0	0	0	0	0	0	0	0	0	24.1956	0	0	0	0	0	0	0	0	0	0	0	0	26.4549	0	0	0	0	0	0	0	0	0	0	0	0
PGSC0003DMG400015865	Gene of unknown function	NA	0	6.46979	4.54585	53.6631	7.07682	3.19992	7.62721	7.01986	2.99384	3.74162	4.21889	2.5346	2.08122	4.29723	0	0	0	0	0	0	0	0	0	0	9.91965	3.33981	5.59252	0	0	6.20719	0	1.71975	0	3.53452	1.61641	0	2.75007	0	0	0
PGSC0003DMG400015913	Histidine acid phosphatase	NA	2.36229	9.10705	5.79136	3.20989	6.05725	3.66603	7.87454	7.50879	6.98824	8.0035	4.66023	5.56397	6.98392	2.40613	8.36022	4.47814	6.62756	7.47907	1.15996	2.84121	5.09497	1.09849	7.48801	6.20782	3.56835	3.74658	1.54744	6.64966	2.734	3.11076	2.47333	2.82931	0.719192	7.70373	4.39957	1.76372	8.46932	11.8007	8.84463	5.95206
PGSC0003DMG400016000	Gene of unknown function	NA	0	0	0	0	0	0	1.15996	0	0	0	0	0	0	0	0	0	0	0	21.5323	0	29.2062	0	0	18.0425	0.801534	0	0	0	0	0	0	4.93489	0	0	0	0	0	0	0	0
PGSC0003DMG400016059	Gene of unknown function	NA	7.8836	13.7877	8.78358	4.43799	12.4359	6.58595	7.90917	8.73122	6.60806	8.44764	7.89952	8.53436	10.4238	4.23247	10.4738	8.86516	10.7555	10.7444	7.51261	10.3684	8.99634	6.61465	13.0078	14.508	5.24449	8.87742	3.43139	10.2255	8.7599	13.9344	10.1758	8.0086	5.28245	14.9923	12.4125	10.794	13.6396	12.3843	10.0611	13.6748
PGSC0003DMG400016061	Gene of unknown function	NA	0	0	0	0	0	0	0	0	0	0	0	0	0	4.56197	0	0	0	0	0	0	0	0	0	0	2.67788	0	4.6682	0	0	0	0	0	0	0	0	0	0	0	0	0
PGSC0003DMG400016082	Gene of unknown function	NA	0	0	0	0	0	0	0	0	0	0	0	0	0	0	0	0	0	0	244.473	0	228.888	0	0	0	0	0	0	0	0	0	0	238.119	0	0	0	0	0	0	0	0
PGSC0003DMG400016312	Gene of unknown function	NA	0	0	0	0	0	0	0	0	0	0	0	0	0	0	0	0	0	0	207.972	0	183.229	0	0	0	0	0	0	0	0	0	0	172.432	0	0	0	0	0	0	0	0
PGSC0003DMG400016346	Gene of unknown function	NA	0	0	0	0	0	0	0	0	0	0	0	0	0	0	0	0	0	0	188.778	0	165.228	0	0	0	0	0	0	0	0	0	0	173.174	0	0	0	0	0	0	0	0
PGSC0003DMG400016352	Gene of unknown function	NA	0	0	0	0	0	0	0	0	0	0	0	0.233255	0	0	0	0	0.535973	0	0	5.20744	0	0	0	0	0	0	0	0	0	0	0.351163	0	0	0	0	0	0	0	0	0
PGSC0003DMG400016384	Gene of unknown function	NA	1.09091	2.98923	2.21418	1.98856	4.62049	1.26938	9.29536	2.39187	2.32273	2.90951	1.27316	1.81939	3.54834	1.00397	2.92009	3.49368	1.92635	3.35695	5.27102	1.61623	3.83127	1.21737	2.07634	3.37653	1.6198	3.0531	0.957179	3.64026	1.60394	4.05259	2.05118	3.72897	1.58374	2.95796	2.46681	1.22194	2.93321	2.81148	1.23979	3.54692
PGSC0003DMG400016406	Gene of unknown function	NA	0	0	0	0	0	0	0	0	0	0	0	0	0	0	8.84511	0	0	0	0	0	0	0	0	0	0	0	0	8.73141	0	0	0	0	0	0	0	0	0	0	0	0
PGSC0003DMG400016548	Gene of unknown function	NA	1.17696	5.21049	3.68897	9.19056	9.88012	1.52941	25.5604	10.7564	6.19223	6.40607	4.60077	5.5661	10.6756	2.5757	4.3978	39.0691	21.044	10.7302	7.5478	5.23928	9.47246	1.63572	11.3911	13.3527	2.07756	9.61781	2.67451	5.0698	17.8097	12.9199	6.31701	11.1976	1.61899	9.51111	6.8541	2.75101	7.61577	18.5749	7.31459	12.695
PGSC0003DMG400016634	Gene of unknown function	NA	1.71377	4.87873	5.84088	9.34069	6.03788	1.24749	4.93907	4.81955	4.88095	5.54876	5.62043	4.14941	5.74437	3.19743	4.28313	3.74389	2.86443	2.14114	2.98154	1.55851	2.60109	1.50116	0	2.11494	3.07487	7.27758	2.62927	5.22151	2.73475	5.94173	1.59421	2.60572	1.41834	4.00972	2.55393	2.5341	3.01991	5.62901	3.28802	3.47855
PGSC0003DMG400016774	Gene of unknown function	NA	0	0	0	0	0	0	0	0	0	0.209016	0	0.083739	0.405035	0.10323	0.30063	0.291156	0.0962076	0.394761	0.157022	0.247366	0.016225	0.0538324	0	1.33167	0.0195528	1.12053	0	0	0.0909305	0.123232	0	0.176338	0	0.320985	0.210231	0.584257	0.375472	4.02494	0.554516	1.26451
PGSC0003DMG400016847	Conserved gene of unknown function	PF03058(Systemic acquired resistance protein SAR)	2.19358	8.75852	7.79145	12.421	0	9.49252	4.02726	4.68005	15.6007	30.2321	5.92672	4.90596	4.91948	20.0342	0	0	13.6603	4.15404	0	1.29266	3.71513	45.1047	0	0	8.21627	3.55999	15.9501	0	11.8064	0	3.1087	1.26556	43.1885	156.865	92.3297	170.877	117.763	0	0	0
PGSC0003DMG400016849	Protease Do-like 2, chloroplastic	NA	20.0977	38.7013	39.9273	20.0446	9.2927	25.4616	23.3595	37.784	28.0393	15.315	30.7289	18.5284	19.471	8.23255	4.16307	0.876493	0	7.90711	0	1.24144	6.94639	7.8631	2.0378	1.56225	24.8398	20.652	10.1036	5.36597	0.913115	9.61184	1.96492	6.96025	6.81331	5.31617	4.91324	1.2167	6.90931	0.491347	3.03029	2.00678
PGSC0003DMG400016866	Gene of unknown function	PF02797(Chalcone/stilbene synthase, C-terminal)	0	0.181847	0	0	0	0	6.10321	0	0	0	0	0.111985	0.0880335	0	0.463038	0	0	0	0	0	0	0	0	0	0	0	0	0	0	0	0	0	0	0	0	0.127488	0	0.00957576	0.0493385	0.0862726
PGSC0003DMG400016949	Gene of unknown function	NA	6.79471	5.87743	5.95358	8.9358	1.45011	4.13952	11.2714	8.87217	18.0107	11.9837	13.1412	12.6265	22.9613	8.80353	13.8772	9.99005	6.22179	13.743	2.20542	6.72974	5.61504	4.52202	3.52248	6.63227	3.79495	20.0076	4.96689	13.943	4.68583	2.82129	7.32982	5.44202	4.76787	8.17178	8.78627	7.37252	7.48849	7.60458	11.9941	14.0177
PGSC0003DMG400016970	Gene of unknown function	NA	0.148421	0.0294046	0.0675505	0	0.141815	0	0.136548	0.0180376	0.181816	0.110391	0.156305	0.209438	0.0864688	0	0.255042	0.00744878	0.00892703	0.0156723	0	0.0643441	0.0377419	0.12155	0	0.0202085	0.131109	0	0	0.00619322	0.00149805	0.105187	0.317387	0	0.101298	0.135308	0	0	0.134404	0.428102	0.190038	0.210973
PGSC0003DMG400017029	Gene of unknown function	NA	0	4.24087	2.77544	8.5396	4.55778	0	3.68806	7.3985	1.90908	4.29581	2.67769	3.21539	3.57344	0	1.55055	0	1.95431	0	3.52175	0	3.83415	0	0	1.1235	1.64705	4.5871	0	3.84285	3.01699	6.48824	0	6.92982	1.16064	2.32739	0.811519	0.745503	1.19308	4.30041	0.868262	1.63933
PGSC0003DMG400017261	Gene of unknown function	NA	0	0	0	0	7.76852	0	5.56412	0	0	0	0	0	0	0	335.609	0	57.4831	0	0	0	0	0	0	0	0	2.7767	0	255.255	45.1333	11.9199	0	0	0	0	0	0	0	0	0	0
PGSC0003DMG400017365	Gene of unknown function	NA	0	0	0	0	0	0	0	0	0	0	0	0	0	0	0	4.46223	5.6298	0	0	1.95351	0	1.39969	0	0	0	0	0	0	5.90092	0	2.22257	0	0.715795	0	0	0	0	0	0	0
PGSC0003DMG400017366	Gene of unknown function	NA	0	0.439995	0.747156	0	0	0.698551	0	0	0	0.829907	0.183264	0	0.607764	0	8.73045	0	1.04716	0.423541	0	0	0.661543	1.55514	0	0.359326	0	0	0	5.66071	0	0.688334	0	0	1.19406	1.83475	1.30473	0.619289	1.39977	1.93428	0.278454	0.759513
PGSC0003DMG400017422	Gene of unknown function	NA	0	0	0	0	0	0.713733	1.62885	0	0	0	0	0	0	0	0	1.54144	1.18913	0.990843	1.22309	0	0.760677	0	0	1.00846	0	0	0	0	0	0.628739	0	1.26891	0	0	0	0	0	8.66963	1.9719	3.94929
PGSC0003DMG400017478	Gene of unknown function	NA	0	2.10213	0	33.1301	0	0	29.7701	1.12393	2.59657	1.92522	1.78422	2.21694	2.89229	2.2943	1.93784	3.08877	2.37122	3.78758	45.1022	2.0253	4.3427	0	0	5.67335	0.84937	0	0	0	0	0	0	0	0	1.88601	2.96742	7.43355	2.4413	3.60766	13.9864	11.5415
PGSC0003DMG400017688	Uncharacterized serine-rich protein C215.13	NA	0	0	0	0	0	0	0	0	0	0	0	0	0	0	0	0	0	0	105.02	0	180.839	0	0	0	0	0	0	0	0	0	0	185.882	0	0	0	0	0	0	0	0
PGSC0003DMG400017701	Gene of unknown function	NA	0	0	0	0	0	0	7.19881	0	0	0	0	0	0	0	0	0	0	0	0	0	0	0	0	0	0	0	0	0	0	0	0	0	0	0	0	0	0	0	0	0
PGSC0003DMG400017919	Conserved gene of unknown function	PF03058(Systemic acquired resistance protein SAR)	0	0	2.32962	0	0	0	0	2.43152	2.34963	4.56845	0	3.22942	0	0	0	0	10.5245	0	0	0	0	4.5852	0	0	0	2.39008	0	0	0	0	0	0	10.3024	6.09218	5.80849	5.88876	6.52008	0	0	0
PGSC0003DMG400017920	HT	NA	0	0	0	0	0	0	0	0	0	0	0	0	0	0	0	0	0	2.91184	4.7028	0	0	0	0	10.0132	0	0	0	0	0	0	0	2.05331	0	0	0	0	0	0	0	0
PGSC0003DMG400017947	Gene of unknown function	NA	4.15254	6.3307	5.13932	3.07845	10.7195	4.16308	9.15849	6.58143	4.76447	5.54749	4.56846	4.34192	6.19792	1.62028	8.29135	5.1306	5.63568	9.32417	3.91914	5.42494	5.07668	5.85688	4.11587	10.78	2.41695	5.52328	1.44394	7.43564	5.57562	10.1185	5.65723	5.43278	5.23152	8.79292	6.0717	3.93189	8.59028	10.36	4.04718	5.95564
PGSC0003DMG400017974	Gene of unknown function	NA	3.56566	8.35906	5.12752	4.94658	9.47734	2.72625	6.58951	6.36346	3.6917	3.72376	5.38638	4.91769	6.23266	2.00567	7.46236	1.72871	2.68993	4.83494	2.87761	3.25404	5.58934	2.24487	5.36755	9.4663	3.4506	5.73007	1.71628	8.18231	2.37268	10.3451	2.93524	4.89139	1.83937	7.43791	4.7643	2.77928	6.48878	6.80209	5.26997	5.77011
PGSC0003DMG400018012	Conserved gene of unknown function	NA	1.39358	4.61719	3.03486	2.69514	5.2295	1.32262	7.13624	4.91421	5.81244	3.50756	4.68951	4.5994	3.77839	5.21939	6.05997	3.90765	3.11924	5.93072	3.46727	0.728868	4.52596	0.769886	4.2007	6.73531	4.10261	4.85397	5.2881	8.10387	3.40064	10.0249	2.04297	7.9725	1.09265	9.46908	4.08752	2.05786	6.33624	19.902	9.13288	11.4319
PGSC0003DMG400018300	Gene of unknown function	NA	0.646954	0	0.63065	0	2.03882	4.12737	1.58106	0	0.584385	0	0	0.700084	0	0.68632	3.86671	0.74897	0	1.93942	1.9703	2.19237	1.06539	0	4.00503	2.73058	1.7142	0	0.62906	4.49558	0.778424	1.99206	1.83461	1.43704	0.829757	3.09731	2.92063	2.41474	3.05938	3.81912	1.96778	3.17606
PGSC0003DMG400018304	Gene of unknown function	NA	0	0	0	0	10.2861	3.85361	0	0	0	0	0	0	0	0	3.70652	0	0	0	0	3.38958	0	6.25555	0	0	0	0	0	5.40608	0	8.99198	0	0	4.39036	0	1.74977	3.06873	0	0	3.39081	0
PGSC0003DMG400018372	Gene of unknown function	NA	3.48734	9.76729	7.25352	5.98121	29.7123	5.92518	7.54895	7.65167	5.80945	7.53967	6.75713	6.83475	7.75972	10.9498	10.8687	3.78425	3.94872	5.29435	2.28431	4.07447	4.26079	7.11485	4.19655	5.96342	14.6628	7.28022	9.80724	10.6118	3.70906	32.8635	3.33216	3.76002	8.27794	7.0804	5.97566	4.25625	7.16382	6.33088	4.67326	4.99169
PGSC0003DMG400018394	Gene of unknown function	NA	0	3.62951	3.4561	7.60332	70.5675	0	0	0	4.34632	2.33916	2.33122	0	0	0	0	6.10791	4.60163	3.42853	94.3315	0	106.445	2.69758	0	14.0141	0	0	0	0	0	59.4294	0	101.353	0	0	0	0	0	0	3.68643	32.1201
PGSC0003DMG400018486	AP2/ERF domain-containing transcription factor	NA	0	0	0	0	0	0	2.3823	0	0	0	0	0	0	0	0	2.91233	28.2926	0	0	0	0	0	0	0	0	0	0	0	27.6694	0	0	0	0	0	0	0	0	0	6.63378	5.14988
PGSC0003DMG400018494	Gene of unknown function	PF05938(Plant self-incompatibility S1)	0	0	0	0	0	0	0	0	0	0	0	0	0	0	0	0	0	0	5.01069	0	12.1418	0	0	0	0	0	0	0	0	0	0	11.6811	0	0	0	0	0	0	0	0
PGSC0003DMG400018554	Gene of unknown function	NA	0	0	0	0	0	0	1.61898	0	0	0	0	0	0	0	0	4.51737	2.11099	0	2.82829	3.38015	1.38536	0	0	2.73407	0	0	0	0	1.83752	0	0	0	0	1.55096	0	1.3734	1.9058	2.69552	0	3.27003
PGSC0003DMG400018612	Gene of unknown function	NA	31.3104	54.3889	30.3094	20.8899	0	12.207	16.5612	61.1325	31.9747	22.9758	37.2289	39.8183	30.534	4.22884	8.57707	0	0	0	0	17.7789	0	13.5878	0	0	5.21898	21.4648	0	7.03802	0	9.21262	11.0005	0	9.56551	0	5.66868	0	0	0	0	0
PGSC0003DMG400018724	Gene of unknown function	NA	0	0	0	0	0	0	0	1.64456	0	0	0	0	0	1.64766	0	0	0	0	0	0	1.59441	0	0	0	3.96125	0	0	0	1.69441	0	0	1.73865	0	1.62235	1.33858	0	1.54625	4.87419	2.05012	2.28204
PGSC0003DMG400018894	Gene of unknown function	NA	5.74673	9.21596	5.49813	4.46225	11.7053	2.58268	6.99197	7.09659	3.44579	3.09563	6.06547	6.3734	7.68806	2.1438	10.6507	1.73496	14.3321	4.901	2.21291	4.08061	6.62378	3.24108	7.33396	11.8582	3.77975	5.51709	1.50486	6.49652	10.8773	10.1104	2.68176	4.98724	3.37698	6.00072	5.76595	3.07932	6.30686	19.4089	8.76198	11.6761
PGSC0003DMG400018910	Gene of unknown function	NA	4.35249	7.359	6.49334	11.9314	14.156	4.17376	7.41883	10.7758	4.51274	4.23002	4.35503	5.54481	3.08112	1.84024	9.45551	7.0288	3.58336	6.64285	5.85195	9.10209	6.36625	3.14125	6.16311	8.00491	5.84001	6.41857	4.97953	11.2579	3.55301	25.3397	12.4449	8.15567	5.65379	5.9795	4.34628	3.66898	6.21714	9.14722	4.50358	4.19697
PGSC0003DMG400018978	Gene of unknown function	NA	0.576824	1.37452	1.06401	0.96471	1.23875	0.52542	3.85814	1.43129	0.730852	0.383034	0.926698	1.45207	1.10187	0	2.59924	0	1.27503	1.3507	0.4619	0.551348	1.87974	0.185828	1.89052	2.21569	0.514187	0.633019	0	1.01307	0.521924	1.03898	0	0.986774	0	3.79802	1.81622	1.07769	3.1253	5.81758	2.94024	4.25219
PGSC0003DMG400018983	Gene of unknown function	NA	0	0	0	0	0	0	3.4192	0	0	0	0	0	3.52757	0	0	1.12058	2.06852	0	0	0	0	0	0	0	0	4.34339	0	0	1.9034	1.35151	0	0	0	0	0	0	0	7.39928	1.76204	1.60845
PGSC0003DMG400019096	Gene of unknown function	NA	1.0062	3.31358	2.76387	1.20838	4.26528	1.73843	5.48495	2.0546	1.46634	1.90836	2.03773	1.47411	1.87207	0.782778	2.94821	2.5627	2.2776	2.78283	0.913325	0.88727	1.52905	1.04799	3.82827	3.31163	1.11702	0	0	0	0	3.84007	0	0	0	2.08573	2.23605	0.704796	3.16498	6.06005	3.06753	4.25203
PGSC0003DMG400019118	Gene of unknown function	NA	3.07806	6.34075	4.79679	2.71081	8.38648	1.89264	5.33251	4.19926	4.68956	8.42321	3.7024	4.35914	4.21809	2.67397	4.6949	3.39714	2.8495	7.42156	4.47722	3.60255	6.40772	2.08383	14.8243	6.60546	3.2719	2.65192	1.41228	2.68552	1.38612	9.92826	4.43432	4.34872	1.48701	10.9147	6.08863	6.29542	10.7867	3.20131	2.58873	1.73404
PGSC0003DMG400019217	AN2	NA	0	0	0	0	0	0	0	0	0	0	0	0	0	0	0	0	0	0	0	0	2.49804	0	0	0	0	0	0	0	0	3.95057	0	0	0	0	0	0	0	30.6858	3.2732	0
PGSC0003DMG400019389	Conserved gene of unknown function	NA	10.667	14.5987	15.4701	14.0546	14.5616	11.3864	6.44685	15.4993	11.6665	19.1971	13.8106	14.0535	12.7451	7.83579	15.0351	12.3955	10.8581	11.2652	25.6429	14.8568	12.9746	16.5602	13.1781	14.2119	8.88104	18.5356	11.2864	14.4685	11.2838	21.5564	12.4379	15.441	16.309	7.27453	10.8708	11.2903	10.9953	11.9972	13.0044	9.46934
PGSC0003DMG400019498	Gene of unknown function	NA	0.656008	1.12927	1.08447	0	0.315527	0.602129	0.472128	0.649337	1.06022	0.891529	0.485134	0.685249	0.365745	0.398428	0.621996	0.991299	1.11307	4.94175	1.81877	2.24095	3.54903	2.77846	7.29234	5.16579	0	0	0	0	1.49175	0.184565	3.14525	3.73489	2.02814	2.16711	1.12377	1.03311	8.11998	5.94044	0.906344	0.906022
PGSC0003DMG400019571	Gene of unknown function	PF02671(Paired amphipathic helix)	0	0	0	0	0	0	0	0	0	0	0	0	0	0	0	0	0	0	0	0	0	0	0	8.26372	0	0	0	0	0	0	0	0	0	0	0	0	0	0	0	0
PGSC0003DMG400019723	Gene of unknown function	NA	0	1.15053	0	0	0	11.2263	0	0	0	0	0	0	0	0	0	0	0	0	0	0	0	4.87603	0	0	0	0	0	0	0	0	0	0	5.28384	0	1.16849	0.829863	2.65618	0	0	0
PGSC0003DMG400019761	Gene of unknown function	NA	0	4.73363	0	0	0	0	0	0	0	0	0	2.66786	0	0	0	0	0	0	0	3.18573	0	0	0	4.64675	0	2.64994	0	0	0	2.02014	0	0	0	0	2.1379	0	5.07733	8.19539	2.91987	3.25018
PGSC0003DMG400019896	Gene of unknown function	NA	11.6388	43.1884	35.7847	72.3837	61.972	5.59598	81.2797	40.1537	31.6255	66.971	37.9362	37.4083	55.593	40.7684	52.0019	53.4383	46.9764	38.6576	78.2469	19.9932	44.6662	19.1342	32.3496	39.8226	52.0242	43.0432	30.3283	50.0784	45.739	74.303	16.9913	40.6376	13.6857	63.4824	37.5238	46.5261	43.8952	49.801	26.1348	31.3686
PGSC0003DMG400019978	Gene of unknown function	NA	10.5574	16.7701	15.4371	14.768	22.1077	8.65971	5.50956	12.809	16.4509	24.6228	18.4431	12.3033	14.5279	17.6164	12.3044	12.3495	10.4752	11.7407	8.34736	10.0982	6.10573	11.9487	5.328	7.17904	13.0611	12.3754	9.80559	9.58418	6.84271	24.3051	11.2302	4.54978	6.1436	11.7936	12.8833	8.07262	11.3869	7.63223	5.23004	4.42153
PGSC0003DMG400020119	Gene of unknown function	NA	0	1.73442	1.66543	0	0	0	2.60956	1.90011	6.75172	5.52327	2.23398	0	3.16101	2.07676	8.16901	1.23618	0	2.2717	5.58677	0	2.84699	0	2.87405	0	1.83072	3.13564	1.85364	7.09337	0	0.96971	0	3.62871	0	10.7355	2.83206	1.60529	5.31529	4.15111	0	1.02206
PGSC0003DMG400020133	Gene of unknown function	PF07333(S locus-related glycoprotein 1 binding pollen coat)	0	0	0	0	0	0	0	0	0	3.66215	0	1.83349	0	0	0	0	3.15975	0	0	8.90893	0	0	0	0	6.00789	0	0	0	2.74157	3.5222	8.70884	0	0	0	0	0	0	0	0	0
PGSC0003DMG400020143	Gene of unknown function	NA	0	0	0	0	0	0	0	0	0	0	0	0	0	0	0	4.51025	8.36246	0	0.676071	1.70352	0	0	0	0	0	0	0	1.16645	5.95252	0	1.50143	0	0	1.24345	0	0.987378	0.790087	0.510491	0.789081	0.731955
PGSC0003DMG400020183	Gene of unknown function	NA	0	0	0	0	0	0	0	0	0	0	0	0	0	0	0	0	0	0	86.6921	0	67.3149	0	0	0	0	0	0	0	0	0	0	69.3777	0	0	0	0	0	0	0	0
PGSC0003DMG400020465	Gene of unknown function	NA	0	1.99623	1.6487	0	0	0	6.38238	2.65556	2.51629	3.67582	1.16561	1.73912	2.20889	1.14339	11.6547	0	0	0	0	0	0	0	0	0	1.08546	1.73441	1.12458	8.67602	0	0	0	0	0	1.19077	0	0	0.825397	0	0	0
PGSC0003DMG400020521	Gene of unknown function	NA	0	0	0	0	0	4.49588	5.35804	0	0	0	0	0	4.86774	0	4.71739	0	0	3.18023	0	0	0	0	8.85169	6.78601	0	5.75743	0	4.67451	3.66992	3.18656	0	3.74653	0	5.24821	2.0414	3.75067	4.91111	4.59546	2.7953	2.56242
PGSC0003DMG400020624	Gene of unknown function	NA	2.94576	8.63324	6.67517	9.52661	16.4945	3.40925	13.6243	9.82238	11.335	6.83922	5.88466	5.87809	16.8487	4.57951	13.5359	4.83068	6.11756	7.07408	4.85388	2.61968	8.17734	2.39904	5.0667	8.84714	4.63869	16.7565	4.55384	14.1145	4.72494	15.2637	3.78333	7.57328	1.67682	17.3659	12.5515	7.784	14.1942	13.6944	4.20387	9.41784
PGSC0003DMG400020659	Conserved gene of unknown function	NA	0.316346	1.48106	1.44936	1.64053	3.88282	0.518964	0.789173	1.35614	1.12868	1.22724	0.701516	0.868981	1.34619	0.699157	3.98941	4.85255	3.38841	3.86978	3.01382	1.90197	1.91016	0.842431	1.95837	4.59901	0.345143	1.87766	0.65786	3.25504	3.35437	4.36728	2.09139	2.38582	0.848171	3.50862	1.63339	1.40212	2.41455	8.63605	1.78503	3.67835
PGSC0003DMG400020675	Gene of unknown function	NA	0.398169	2.55041	1.51019	0	2.81141	0.764211	5.22298	1.24116	5.28603	1.25172	1.8789	1.75463	4.09368	0.906709	9.97873	1.82965	1.04117	3.1897	1.25294	0.916806	2.19794	0	5.13522	6.23039	0.669708	4.37191	0	9.00801	0.620925	1.82593	0	2.25911	0	3.71795	2.19105	0.908123	3.52274	4.69198	5.04162	8.82542
PGSC0003DMG400020698	Gene of unknown function	NA	8.48909	0	0	0	0	0	0	0	0	0	0	0	0	0	494.325	0	136.082	0	0	0	0	0	0	0	0	3.80703	0	646.742	141.598	0	0	0	0	9.22503	15.5575	306.123	7.00928	832.778	96.9078	335.418
PGSC0003DMG400020756	Gene of unknown function	NA	1.26623	0.961149	1.50861	0	0	2.18623	5.74412	1.37696	1.88722	2.43013	1.48939	0.708379	1.32423	0	1.20247	4.03122	1.9979	2.61902	0	1.69177	0	2.54147	0	1.88702	0	2.50208	0	1.32428	1.51709	1.84017	2.48731	1.44551	1.46655	1.51235	1.44088	0.541492	1.47654	2.21393	1.7835	1.15629
PGSC0003DMG400020911	Gene of unknown function	NA	0	2.59701	2.03813	0	0	0	0	4.5661	0	0	0	0	0	0	0	0	0	0	89.9628	0	218.556	0	0	0	0	0	0	0	0	0	0	211.945	0	0	0	0	0	0	0	0
PGSC0003DMG400021030	Gene of unknown function	NA	5.07141	15.1792	10.0484	13.9021	23.1321	0	18.2764	30.0158	7.55855	12.0977	14.1067	9.59004	11.1067	15.0094	0	3.04191	1.39175	0	0	0	0	0	0	0	50.2786	11.6827	14.5992	1.49656	1.1078	18.8804	0	0	0	3.77387	1.30026	0	1.30795	0	0.674244	0
PGSC0003DMG400021076	Gene of unknown function	NA	6.41196	25.1497	17.1051	16.4694	1.99287	1.04322	1.34705	17.8736	45.2749	10.9894	25.018	18.4142	4.719	0	2.84662	0	0	0	0	0.971819	1.14623	15.861	0	0	3.83698	5.84608	0	5.03415	0	1.95258	4.29677	1.31329	22.9118	0	0	0	1.29195	0	0	0
PGSC0003DMG400021086	Hydroxyproline-rich glycoprotein	NA	12.3136	23.0747	31.4437	22.4549	4.49323	15.9106	11.9534	37.4519	102.229	40.5907	33.6688	27.9779	14.3397	36.8982	5.75681	32.4256	8.92339	25.8566	2.42884	7.23876	6.25489	8.54996	5.94113	11.5749	21.1503	15.7448	40.6086	5.66975	8.36343	4.52189	7.85328	8.33104	7.30258	4.12287	5.03901	2.3665	4.82787	4.25635	10.991	8.16548
PGSC0003DMG400021270	Gene of unknown function	NA	1.39716	8.26249	4.48414	5.52449	7.6571	1.62644	11.3969	11.6689	5.84357	6.55944	6.35138	6.60254	8.14255	7.42513	3.96469	4.29534	3.0433	4.68562	4.34422	0.877939	5.14632	0.956752	2.00974	3.384	11.7821	7.63799	7.27855	3.57852	2.16535	9.0493	1.10181	4.16936	0.643485	5.75515	4.27081	1.36578	4.69465	8.63248	4.49294	6.49136
PGSC0003DMG400021293	Gene of unknown function	NA	20.6358	33.6277	31.2575	22.2364	60.2604	17.2141	15.7482	20.1855	71.0581	45.1725	23.76	19.2884	26.378	13.5078	40.5675	104.413	26.7382	45.412	36.7762	42.1567	28.9275	34.4883	49.0368	68.1655	17.1779	34.4947	23.5049	31.7039	20.8124	140.861	43.9527	27.4266	29.7311	30.2436	27.8276	26.0266	33.4225	43.9585	32.5882	49.4652
PGSC0003DMG400021313	Gene of unknown function	NA	0	2.53977	0	4.96406	0	2.16759	0	0	0	0	0	0	0	1.2368	0	0	0	0	0	0	0	0	0	0	12.3201	0	1.80801	0	0	0	0	0	0	1.56284	0	2.61091	0	0	0	0
PGSC0003DMG400021330	Conserved gene of unknown function	NA	17.8772	24.6607	23.6621	26.8367	50.5819	12.1115	30.6621	22.1191	39.7587	31.9996	21.2778	19.822	39.2262	17.3846	34.709	30.0135	18.8064	23.8448	22.7945	31.3212	16.4449	21.4789	24.1903	29.4676	18.0787	35.6778	14.7467	33.8002	15.9271	53.7825	27.3473	18.597	19.0276	25.4366	22.1072	18.5567	21.7316	33.3083	23.3884	27.637
PGSC0003DMG400021370	Gene of unknown function	NA	3.93382	7.12736	4.09224	6.6986	10.5517	5.03269	6.77383	6.3732	4.14206	4.2057	5.48588	5.51048	5.67599	2.16964	8.10625	4.36155	6.60894	6.96377	6.20344	4.20075	9.21765	3.49714	8.34407	9.99507	3.72454	4.742	2.49465	8.44484	5.52279	9.91166	4.46808	8.38736	3.26889	13.7337	9.69454	5.94285	13.9581	26.5811	10.3718	20.1333
PGSC0003DMG400021397	Gene of unknown function	NA	3.60149	14.7259	8.04532	8.43432	9.60202	4.23095	49.5045	17.844	9.53431	9.75424	7.06996	10.6696	24.5603	8.97415	7.19387	2.49098	2.39187	10.7338	3.16996	3.52888	4.20276	1.55394	14.3073	14.2582	13.5905	22.7849	7.62697	4.51431	1.0299	17.8216	2.7289	4.77088	0.634531	23.7103	12.5108	4.42262	25.313	21.5184	3.2077	13.7169
PGSC0003DMG400021433	Gene of unknown function	NA	3.67097	11.4747	9.0998	14.0278	9.48127	1.4339	1.81568	13.4045	13.1694	23.5424	15.8874	14.4933	8.19904	3.89447	22.0667	13.0028	9.83033	13.7944	19.6167	3.21043	12.7077	4.37598	3.38776	9.44425	5.39484	8.57078	4.98535	23.0871	9.46782	11.2847	2.60887	12.1292	2.42819	8.2436	7.42813	2.71869	7.83167	7.29076	12.7076	10.5423
PGSC0003DMG400021492	Gene of unknown function	NA	3.09791	4.21356	4.78733	2.73559	8.81072	1.18748	9.79757	4.62086	7.51426	6.20261	3.69049	4.3383	11.868	2.0379	5.87053	10.8296	8.33906	4.55531	1.4088	9.64147	1.49332	2.4911	0	4.88827	1.79646	13.2653	1.73741	5.04801	9.34172	10.295	8.09383	1.51967	2.79516	7.27752	5.93861	3.11744	7.15099	5.25596	2.07925	4.12088
PGSC0003DMG400021548	Gene of unknown function	NA	4.08992	5.20351	3.23145	16.1571	9.81855	3.23704	7.23336	7.08633	15.1858	18.8092	7.728	11.6289	17.0858	12.3503	32.833	35.8644	8.8315	19.921	35.5019	7.76522	7.24161	6.3056	0	8.8835	6.64302	15.4686	14.5265	34.1664	7.94966	13.4899	9.09328	9.3361	8.29757	10.2025	4.81028	8.59243	8.44711	18.0083	23.5536	27.145
PGSC0003DMG400021557	Gene of unknown function	NA	0	3.61326	1.67563	0	9.97893	0	1.75036	8.34218	0	1.90529	2.44546	2.43246	0	0	7.80809	0	0	0	8.72512	0	7.68341	0	8.55876	1.9347	0	1.5221	0	7.07779	0	13.053	0	6.30302	0	29.489	16.4902	17.3765	12.6922	15.5393	3.11942	12.2495
PGSC0003DMG400021558	Gene of unknown function	NA	1.58404	14.389	4.73162	10.1911	2.47722	3.85665	4.68917	26.0732	14.8398	3.67872	9.99883	10.7745	1.95733	6.27158	0	0	1.90443	6.2585	4.08201	1.49658	5.56315	0	0	3.3853	16.3917	3.2722	4.52626	1.99804	1.32731	3.99644	0	4.60707	0	29.2962	11.8694	4.70995	14.0428	10.1073	1.82396	3.85057
PGSC0003DMG400021600	Gene of unknown function	NA	1.14036	3.80709	2.80521	1.20838	3.79402	1.88298	5.93576	2.20827	2.1995	2.38545	2.46998	1.96548	2.2526	0.848009	4.05734	3.34575	2.46984	4.28128	0.921935	1.37124	1.62017	1.30998	2.38326	3.39118	0.977558	0	0	1.05598	0	4.15313	0	0	0	2.70834	2.33177	0.841534	3.55057	6.99191	3.46256	4.3873
PGSC0003DMG400021640	Gene of unknown function	NA	0	0	0.117546	0	0	0.405981	4.06731	0	0	0	0	0	0	0	0.328702	0	0	0	0	0	0	0	0	0	0	0	0	0	0	0	0	0	0	0	0	0.290493	0	0.00607624	0.117134	0.0855211
PGSC0003DMG400021754	Gene of unknown function	NA	3.21652	5.00588	3.05104	3.15713	4.40142	3.06953	1.17785	3.30211	3.13452	4.71361	4.15668	3.73812	1.32184	1.32334	6.10007	0.951739	1.69186	5.00064	9.16551	4.09087	8.24359	3.9259	5.49415	9.57274	2.67772	1.55306	1.27322	4.56548	2.35541	4.85614	4.44943	7.46467	4.22861	4.96764	3.80122	3.01578	7.90293	7.38936	9.17327	17.8503
PGSC0003DMG400021838	Gene of unknown function	NA	4.82048	40.1816	19.7844	13.4746	19.1064	1.66643	14.7088	75.1301	14.6994	4.05334	15.9135	13.2415	35.8597	2.58629	212.665	0	15.2132	1.94498	0	0	0	12.0107	0	0	13.5368	35.7051	2.38526	190.271	13.9659	21.8995	0	2.28503	8.86407	0	0	0	0	1.28726	0	0
PGSC0003DMG400021840	Gene of unknown function	NA	0.311814	1.09626	0.668704	0	1.27935	0.0188469	1.08966	0.162652	0	0.51046	5.58197	0.469915	0.781933	0.517347	0.558034	0.767288	0.13571	0.525684	1.02869	0.461728	0.686127	0.259735	0.326285	1.07882	0.126703	0	0	0	0	0.801385	0	0	0	0	0.0350084	0	0	0.311337	0.308009	2.9423
PGSC0003DMG400021850	Gene of unknown function	NA	0	0	0	0	0	0	0	0	0	0	0	0	0	0	0	0	0	0	4.62264	0	7.2032	0	0	0	0	0	0	0	0	0	0	6.03046	0	0	0	0	0	0	0	0
PGSC0003DMG400021881	Gene of unknown function	NA	1.55857	3.78688	2.75056	3.20661	4.83463	1.72455	4.64904	3.90986	2.18011	1.99918	3.02143	2.38371	4.26762	1.40705	22.8256	2.98024	3.84874	4.92102	2.23616	0.813213	4.07188	0.760887	3.8488	6.31118	2.39096	3.68895	1.41767	21.5009	2.94733	5.54229	1.22786	3.31941	0.889106	5.51114	5.01275	3.73294	6.15879	8.64833	3.53581	5.46398
PGSC0003DMG400021897	Gene of unknown function	NA	0	0	0	0	0	0	0	0	0	0	0	0	0	6.01988	0	0	0	2.39453	0	0	0	0	0	0	5.78912	0	5.57083	0	0	1.43547	0	0	0	0	0	0	0	0	0	0
PGSC0003DMG400021916	Gene of unknown function	NA	0	0	0	0	0	0	0	0	0	0	0	0	0	0	0	5.12632	4.01189	0	0	0	0	0	0	0	0	0	0	0	3.45621	0	0	0	0	0	0	0	0	0	0.471869	0
PGSC0003DMG400022484	Conserved gene of unknown function	NA	0	0	0	0	0	0	0	0	0	0	0	0	0	0	0	0	0	0	0	0	0	0	0	0	0	0	0	0	0	0	0	0	0	0	0	0	0	0	1.72327	8.56843
PGSC0003DMG400022682	Translocation transactivator/inclusion body protein	NA	1.10912	0.685918	0.790408	0	3.35026	0	0.651383	0.655846	0.718525	0.712983	0.747146	0.977132	1.89705	1.56246	4.11949	0	0.876358	0.757683	0.893383	0	0	0	1.32282	0.424439	5.86816	0.528869	0.80567	0	0	8.42493	0	0	0	2.08805	2.32857	0.937869	4.61303	0.557674	0	0.456795
PGSC0003DMG400022721	Gene of unknown function	NA	4.20621	2.8605	3.97962	11.1428	0	4.21683	0	5.28338	5.65385	5.78203	4.78303	6.00337	0	3.8497	5.2054	2.6257	5.466	6.05341	5.73845	2.97518	8.96398	6.76463	11.7209	7.78492	3.71152	0	4.47365	0	4.28371	5.85323	3.51163	10.6121	7.49817	9.9897	10.9042	4.72638	13.9995	6.67514	6.20972	3.94957
PGSC0003DMG400022835	Gene of unknown function	NA	0	0	0	0	0	0	0	0	0	0	0	0	0	0	0	0	0	0	31.6844	0	47.2466	0	0	0	0	0	0	0	0	0	0	43.2691	0	0	0	0	0	0	0	0
PGSC0003DMG400022879	Gene of unknown function	NA	0	1.32466	1.10441	0	0	0	4.89297	1.72508	1.06559	1.19428	0	1.3592	2.201	0	1.81643	0	0	1.31472	0	1.16571	0	0	0	0	1.1478	2.21566	1.05352	0	0.970964	1.02371	0	0	0	1.8453	0.831137	0	2.01263	2.60199	1.48063	1.39456
PGSC0003DMG400022922	Conserved gene of unknown function	NA	1.75144	15.2695	15.5677	10.7849	8.85301	0.0306561	9.77195	10.5281	1.85169	1.00788	6.58943	6.28789	11.8802	7.21254	5.42797	0	0	3.95605	1.48265	0	5.36716	1.99734	0	2.03317	13.8768	0.018083	0	0	0	0.0171508	0	0	0	9.46277	8.52624	1.84962	4.72525	1.52164	1.47423	2.11675
PGSC0003DMG400022968	Gene of unknown function	NA	1.29368	4.47466	2.9873	3.13114	7.94922	2.75864	3.60097	5.63791	2.16853	2.82445	3.46204	3.08504	5.59942	1.62813	10.6559	1.92975	1.64247	5.64198	6.62366	1.52637	4.68766	2.11135	3.95124	5.68793	2.80278	2.03183	0.810264	2.72053	0.440334	6.8779	0	3.43681	0.614826	6.45288	5.17941	3.10076	5.35632	8.78753	3.45075	5.5053
PGSC0003DMG400023060	Gene of unknown function	NA	0.463531	0.566246	0.702939	0	0	0.774298	3.28035	0.868832	0	0.0650349	0	0.566092	0.709078	0	0.861587	0.475486	0.459542	0.878364	0.462793	0.371707	1.66086	0.312798	0	5.6684	0.384876	0.778849	0.7729	0	0	0.590544	0	3.14546	0	1.46497	0.736836	0.711147	0.763255	1.672	0.514885	1.05286
PGSC0003DMG400023113	Gene of unknown function	NA	0	0	0	0	0	0	0	0	0	0	0	0	0	0	0	0	0	0	0	0	0	0	0	0	0	0	0	0	0	0	0	0	0	0	0	0	0	0	12.5644	63.0484
PGSC0003DMG400023305	Gene of unknown function	NA	2.97815	5.8228	5.07178	4.20774	3.75562	1.36111	8.90356	4.85134	5.06965	6.11853	6.51101	5.39365	5.05823	1.02215	6.99683	13.7573	4.37693	4.09969	0	2.63317	1.32226	1.8602	0	2.57558	2.10246	5.62584	1.0772	6.26208	5.23466	4.21716	2.30837	1.30712	2.04156	6.18885	5.50505	1.82307	6.4349	6.23332	7.93171	4.9383
PGSC0003DMG400023378	Gene of unknown function	NA	1.03783	2.05035	1.72036	2.92059	2.9295	1.09857	4.61319	2.35121	1.14317	1.29436	1.90552	1.96232	1.31164	0.568832	1.42041	1.14903	0.946614	1.59453	2.03944	1.21033	2.83767	0.979422	2.76021	2.5872	1.10706	2.1697	0.705072	1.14184	1.09854	4.70753	1.56704	3.44108	1.38752	1.91749	1.53282	1.33668	2.26854	2.60622	2.35063	2.31139
PGSC0003DMG400023379	Gene of unknown function	NA	2.87648	6.10232	6.16683	7.82288	9.54533	4.3001	8.20513	6.18075	5.82245	6.50536	6.79341	5.7136	7.23461	3.85367	3.85221	3.05173	3.99636	6.98375	6.9898	3.32812	6.0375	2.59689	7.87114	7.78231	3.72142	7.32085	2.75874	3.90429	3.31754	8.09352	3.94969	4.76334	1.67311	5.1911	5.76021	3.96205	7.23134	9.34952	4.5565	7.98883
PGSC0003DMG400023380	Gene of unknown function	NA	1.7108	3.08873	2.8731	2.83522	8.66008	2.24754	4.82524	3.4644	3.69469	2.59247	3.5309	2.79932	5.22646	2.23904	1.62794	3.47224	4.12409	5.99115	3.09215	1.98666	5.43761	1.09466	3.14145	10.5729	1.66882	4.76687	2.41443	1.20379	5.10193	8.65884	2.43607	4.81344	1.2448	3.46981	2.94564	1.93107	2.90747	6.16552	4.40281	7.42162
PGSC0003DMG400023484	Gene of unknown function	NA	5.73689	10.9351	11.4764	12.3614	15.8941	5.91628	11.3973	11.1712	10.6752	10.7049	12.4866	11.2122	12.4662	4.36606	9.15712	4.61245	7.91406	12.0718	15.5124	5.43307	14.6596	3.77134	13.6632	14.2913	7.35651	10.0316	5.15484	9.71752	5.57988	10.1441	5.42849	11.0426	3.04484	11.5497	10.9301	6.87622	13.0893	12.5286	8.28754	11.8425
PGSC0003DMG400023485	Gene of unknown function	NA	1.15556	2.08236	2.85087	2.72641	3.7655	0.910384	4.80837	2.5706	2.78891	1.65277	1.74786	2.34329	2.85624	0	0	0	0	1.0899	1.20552	1.09171	2.12993	0	0	3.14353	0	3.73484	0.683031	0	1.09877	2.82474	0	1.11236	0	1.739	1.10169	0.809964	1.69502	1.55234	2.69458	4.24265
PGSC0003DMG400023488	UDP-glucose:glucosyltransferase	NA	0.674548	4.54941	1.95254	6.84607	2.12858	0	1.25984	4.6175	0.784882	3.3441	2.11747	1.94537	0.631553	0.493576	2.37322	0	0	3.20064	2.69323	0	3.11566	0	3.19549	2.30118	0.575674	0.715479	1.64604	1.36912	0	3.16088	0	3.34597	0	2.12363	1.24305	0.722886	2.65929	1.21348	0.917798	1.00837
PGSC0003DMG400023651	Gene of unknown function	NA	0	0	0	0	35.8443	0	0	0	0	0	0	0	3.89089	0	1.4727	0	0	0	0	0	0	0	0	0	0	4.58484	0	0	0	25.3406	0	0	0	0	0.531339	2.77778	0	0	0	0
PGSC0003DMG400023653	Gene of unknown function	NA	0	0	0	0	0	0	0	0	0	0	0	0	0	0	0	0	0	2.57484	242.679	0	88.4912	0	5.11905	0	0	0	0	0	0	0	0	82.3145	0	0	0	0	0	0	0	0
PGSC0003DMG400023735	Gene of unknown function	NA	33.3265	47.0058	42.0454	69.5567	39.2177	31.9822	94.9877	55.7207	19.265	18.7557	41.6836	36.8677	28.9333	8.43334	24.0281	13.739	24.8931	25.0392	21.8694	20.9307	28.4802	30.0612	19.624	15.4023	20.0724	24.5098	9.07853	21.78	22.6655	41.7178	18.6644	26.3355	27.9404	19.845	24.4936	16.2841	23.5168	22.4814	10.8789	11.0331
PGSC0003DMG400023811	Gene of unknown function	NA	0	0	0	0	0	1.63487	3.47055	0	0	0	0	0	0	0	0	0	0	0	0	0	1.54735	0.796161	0	0	0	0	0	0	0	0	0	0.922375	0.993095	4.58026	1.72085	2.04582	2.0835	1.47362	1.17507	1.81107
PGSC0003DMG400023980	Gene of unknown function	NA	5.59674	7.84297	4.92412	0	0	0	0	2.17059	0	2.62454	9.51139	3.28501	0	0	0	0	0	9.31173	19.9698	0	46.792	0	0	16.2864	1.84528	0	0	0	0	0	0	44.433	0	41.3139	41.0655	6.71028	38.6341	0	0.796327	1.77282
PGSC0003DMG400023984	Gene of unknown function	NA	11.4367	7.32256	6.76596	8.2882	22.5452	0	8.39291	17.4271	4.57159	12.8222	7.2606	12.2774	29.1619	0	176.135	41.5719	72.7402	28.526	44.829	97.2134	31.5235	25.0299	98.8578	26.1758	5.74714	23.8362	2.42083	176.661	71.2485	21.3809	102.484	31.2026	29.8921	9.57659	10.1999	14.2426	14.6359	11.3906	2.77387	9.01924
PGSC0003DMG400024006	Conserved gene of unknown function	NA	2.75304	1.39685	3.25741	3.70526	3.81051	0	4.57236	2.1116	4.52766	8.58449	3.58294	3.04235	1.83547	1.20011	2.74618	5.13792	0	3.02946	6.84986	3.65288	2.21099	1.11234	5.34029	1.5671	1.22069	2.56792	0	2.69633	1.74246	3.50186	1.81797	3.01863	0	8.74895	11.9034	6.00888	5.7179	6.27467	5.70526	4.763
PGSC0003DMG400024058	Gene of unknown function	NA	0	2.88513	2.52311	3.13983	0	0	0	5.893	2.07823	1.23966	2.24628	1.99495	2.39446	0	0	0	1.10016	0	0	0	0	2.29759	0	0	0	2.04943	0	0	1.08863	0	0	0	1.36807	0	0	0	0	0	1.33417	0
PGSC0003DMG400024112	Gene of unknown function	NA	2.07252	0	0	147.641	0	0	0	0	0	0	0	0	0	0	0	0	0	0	0	4.30457	0	0	0	0	0	0	0	0	0	0	2.89931	0	0	3.14204	2.10515	1.18183	0	4.61453	5.73545	4.06272
PGSC0003DMG400024113	Gene of unknown function	NA	0	2.5612	2.11531	0	0	3.37373	4.4193	8.15649	0	0	0	3.93139	3.54256	0	0	0	1.9532	0	0	0	0	0	0	0	4.178	2.44241	0	0	0	1.15819	0	0	0	1.73149	1.00844	0	1.1649	0	0	0
PGSC0003DMG400024146	Gene of unknown function	NA	0	0.146095	0.31078	0	0.297343	0	0.280257	0.173146	1.13255	0.395453	0.409466	0.305467	0.978453	0.297382	0.757577	0	0	0.777382	4.70999	0	2.46039	0	0	0	0.190655	2.45462	0	1.93703	0	0	0	5.4037	0	0.658829	0.342759	0.23561	0.551162	0.585266	0.69685	0.891007
PGSC0003DMG400024175	Gene of unknown function	NA	0.797133	1.10975	1.29179	1.19649	1.85451	0.879088	5.76101	1.06364	0.970859	1.39806	0.6239	0.967427	2.86045	0	1.02234	1.74333	3.06112	1.14527	0.359591	1.55767	0.67043	0.505691	0.885698	0.863799	0.239292	2.421	0.26119	1.06448	2.42943	1.52046	1.6418	0.657196	0.545117	1.66196	1.18784	2.85321	1.25538	6.01842	1.21291	2.41649
PGSC0003DMG400024307	Gene of unknown function	NA	0.0158616	0.463944	0.325255	0.0218756	2.21505	0.314689	1.96291	0.972864	0.224317	0.253177	0.0071802	0.233797	0.0118912	0.228385	0.0277361	0.00677559	0.885873	0.74966	1.00443	0.583356	0.269576	0.0129306	0.0410531	0.64218	0.274467	2.65433	1.42851	1.54182	0.00539465	1.32123	2.26657	0.373441	3.67202	0.744201	0.757983	0.241565	1.3924	3.17738	0.724055	0.740537
PGSC0003DMG400024350	Gene of unknown function	NA	0	0	0	0	0	0	0	0	0	0	0	0	0	0	0	2.91169	4.57496	0	0	0	0	0	0	0	0	0	0	0	6.41115	0	0	0	0	0	0	0	0	0	0	0
PGSC0003DMG400024415	Gene of unknown function	NA	0	0	0	0	0	0	0	0	0	0	0	0	0	0	0	0	0	0	3.10855	0	4.77701	0	0	0	0	0	0	0	0	0	0	4.84887	0	0	0	0	0	0	0	0
PGSC0003DMG400024444	Gene of unknown function	NA	2.7327	14.4936	13.4169	6.13056	17.3913	0	1.7612	21.6516	9.38037	0.966601	9.56897	10.9779	8.70843	12.999	0	0	0	0	0	11.8446	0	1.45119	0	0	5.40911	5.70641	8.28822	0	0	2.94518	2.77094	0	0	0	0	0	0	0	0	0
PGSC0003DMG400024506	Gene of unknown function	NA	8.20712	2.89751	0.559111	0	0.0729476	1.14164	0.82248	0.0763036	1.44351	0.0684663	0.182999	0.217865	1.34636	0.145708	4.68154	7.58268	0.569477	0.740784	0.0631075	7.30217	0.84175	1.10927	1.66738	9.41699	1.21752	1.19561	0.0427192	0.213899	0.232727	2.08318	8.02782	0.209514	0.396252	0.200075	0.450193	0.0373662	0.0853668	5.36264	3.85251	5.21466
PGSC0003DMG400024514	Gene of unknown function	NA	0	0	0	0	0	0	0	0	0	0	0	0	0	0	0	0	1.28069	0	4.84842	0	2.38666	0	0	0	0	0	0	0	1.39023	0	0	2.47265	0	0	0	0	0	0	0	1.02735
PGSC0003DMG400024545	Gene of unknown function	NA	2.38691	3.16537	2.13095	4.5918	1.04565	1.07359	4.79046	2.70044	2.34236	2.03318	3.26157	2.66821	2.59895	0.426987	3.22894	1.49427	1.6704	1.52927	0.871795	1.53507	1.82191	1.93398	1.40569	2.23648	1.41719	2.02769	0.508857	3.49185	1.37309	1.56489	1.89825	1.98836	1.37762	1.4802	1.06932	0.588144	1.778	1.65295	1.70277	1.97741
PGSC0003DMG400024645	Gene of unknown function	NA	16.195	34.6097	31.837	48.6231	42.3521	15.6947	21.1634	22.0941	13.4097	21.6655	28.8224	20.7604	18.4028	15.4863	35.8462	38.0965	32.938	30.4345	70.4843	19.7985	54.2495	24.7743	25.5728	28.9619	31.2367	23.8366	25.0051	41.5177	37.5935	63.1702	16.9498	54.8489	26.7853	41.9331	31.8339	15.8535	33.5002	24.7615	32.862	35.5864
PGSC0003DMG400024670	Gene of unknown function	NA	1.97939	0	0	0	0	0	0	0	0	0	2.55095	0	0	0	0	0	0	0	0	3.09419	0	0	0	6.53499	0	0	0	0	0	2.72511	0	0	0	0	0	0	0	0	0	0
PGSC0003DMG400024677	Gene of unknown function	NA	0	1.77711	0	0	6.64458	0	0	2.54592	1.29236	2.77519	1.67623	1.31003	0	0	0	3.31267	3.28385	0	0	0	0	0	0	0	0	1.14448	0	2.30614	2.7357	8.08327	0	0	0	0	0	0	0	0	0	0
PGSC0003DMG400025108	Gene of unknown function	NA	0	16.538	9.71865	28.3457	8.95727	4.29081	14.8051	24.8643	16.1352	6.90668	8.57508	16.8285	4.99584	2.93793	3.31045	1.87024	0	1.60686	0	0	1.62879	2.58124	0	4.8054	4.85601	3.76231	3.05173	2.40125	0	7.8248	0	1.41134	1.7095	146.177	56.4168	45.4387	84.6664	0	0	0
PGSC0003DMG400025164	Gene of unknown function	NA	0	0.65525	1.16609	0	1.00831	0.826979	0.898309	0.56276	1.3036	0.248967	0.746227	0.724875	0.790882	0.595999	0	0	0	1.06886	0.273247	0	0.109652	0	1.53932	1.60359	0.618866	0.430629	0	0	0	0.607152	0	0	0	0.218232	0.296296	0.287444	0.0969874	0.951673	1.19655	0.687976
PGSC0003DMG400025169	Gene of unknown function	NA	0	1.45961	0	0	0	0	6.45503	0	1.44873	0	0	0	3.53237	0	0	0	4.67472	0	0	2.87324	0	0	0	2.39346	0	4.40854	0	0	4.21517	2.18334	2.11166	0	0	1.40164	1.03447	1.1087	1.58408	4.67731	1.68893	3.17457
PGSC0003DMG400025195	Gene of unknown function	NA	1.80497	2.59965	2.22216	0	1.95151	1.67548	4.71741	2.37916	3.45404	1.63015	2.03077	1.65271	4.01362	0.91012	4.48299	3.9728	2.32075	4.40887	1.6653	2.49194	2.71027	1.17496	2.77096	7.37993	0.74499	3.59266	0	4.7603	2.32699	3.13793	2.18009	2.53393	1.34279	2.28835	2.19932	1.1055	2.13526	10.3268	3.27892	7.4656
PGSC0003DMG400025367	Gene of unknown function	NA	0	4.93969	2.7492	0	0	0	2.80108	2.9292	2.72166	2.89084	0	2.9974	2.04568	0	7.26183	0	2.99418	0	0	0	1.56589	0	0	0	2.51004	3.45317	0	5.6498	2.75141	4.08246	0	0	0	5.21623	3.04972	2.04931	8.75528	19.3101	2.07971	8.51786
PGSC0003DMG400025368	Gene of unknown function	NA	0	4.50496	3.70429	0	0	0	4.24713	4.17163	3.34089	6.31121	1.61468	3.77329	5.07973	2.48824	3.70949	0	0	0	0	0	0	0	0	0	3.1768	5.93687	4.4546	0	0	4.1459	0	0	0	15.124	5.17358	2.13922	9.47148	1.49507	0.808098	1.39783
PGSC0003DMG400025379	Gene of unknown function	NA	0	1.07387	1.8696	0	0	0	0	1.49718	0	0	0.996042	1.10112	0	0	1.58087	0	1.77081	2.55779	2.9439	1.8795	4.40755	0	0	1.05416	1.80368	0	1.3552	0	3.02814	0	2.64785	4.18351	0	3.85172	3.88113	2.53711	1.53618	3.1894	1.00168	0
PGSC0003DMG400025443	Gene of unknown function	NA	0	0	0	0	0	0	0	0	0	0	0	0	0	0	0	0	4.77932	0	0	0	0	0	0	0	3.3382	0	0	0	0	0	0	0	0	7.02575	3.35726	7.77205	0	0	0	0
PGSC0003DMG400025445	Gene of unknown function	NA	2.19098	1.04968	1.37085	0	0	0	0	0	3.49474	4.48141	3.59652	1.628	0	0	7.83564	1.92871	8.69396	0	0	3.1553	0	1.27367	0	0	0.885527	0	0	6.98124	5.81258	0	3.04176	0	0	30.1926	14.1945	37.7792	2.06234	0	0	0.501984
PGSC0003DMG400025446	Gene of unknown function	NA	8.27897	2.02216	1.98259	0	0	0	0	2.01627	6.10097	17.8876	4.11038	1.86085	0	0	14.3323	1.23366	29.0697	0	0	27.797	0	0	0	0	0	0	0	14.3404	35.0852	1.17011	33.0295	0	0	48.521	19.8767	59.1193	2.3721	0.593923	0.49461	0.730593
PGSC0003DMG400025447	Gene of unknown function	NA	3.3316	3.32068	3.50071	0	0	0	0	5.61436	13.8017	6.49028	5.04158	1.73462	0	0	1.88649	0	3.24304	0	0	3.48288	0	0	0	0	1.94473	0	2.03926	0	2.35127	0	2.92269	0	0	6.94058	1.68317	4.7279	0	1.34182	2.19989	4.44666
PGSC0003DMG400025451	Gene of unknown function	NA	0	0	0	0	0	0	0	0	0	0	0	0	0	0	0	0	0	0	0	0	0	0	0	0	0	0	0	0	0	0	0	0	0	14.0673	2.91496	12.987	0	0	0	0
PGSC0003DMG400025454	Gene of unknown function	NA	2.26908	0	0	0	0	0	1.75313	0	0	0	0	0	3.34471	0	0	0	0	0	0	0	0	1.45165	0	0	0	4.29764	0	0	0	0	0	0	1.54679	61.7529	29.7801	161.969	3.14277	0	0	0
PGSC0003DMG400025482	Gene of unknown function	NA	0	0	0	0	0	0	0	0	0	0	0	0	0	0	0	0	0	1.9375	0	0	5.57047	0	0	6.49179	0	0	0	0	0	0	0	5.08729	0	0	0	0	0	0	1.00944	0
PGSC0003DMG400025489	Gene of unknown function	NA	0	2.26212	0	0	0	1.50555	2.20619	0.554397	0.876676	0	0	0.778379	1.82996	0	2.2192	0	1.13923	2.61699	0	0	1.45931	0	5.49443	3.51617	0.822567	0	0	0	0	0	0	0	0	2.06457	1.95165	1.58767	2.09317	6.55491	4.0452	10.5898
PGSC0003DMG400025553	Late blight resistance protein	NA	2.50737	4.95528	3.23657	9.25256	3.39881	8.23864	4.92127	6.12111	2.63785	1.86573	2.62825	4.59785	3.93534	2.78768	5.44486	1.87089	3.63831	3.51326	1.49154	7.71723	7.08134	6.81256	6.69133	1.33986	5.94385	3.68374	2.42543	6.01847	3.80751	3.47976	7.67965	8.08941	8.41664	4.82905	5.02778	3.58391	6.25882	5.29044	1.24851	3.59152
PGSC0003DMG400025588	Gene of unknown function	NA	0	0	0	0	0	0	0	0	0	0	0	0	0	0	0	0	0	0	18.6181	0	21.0867	0	0	0	0	0	0	0	0	0	0	19.6089	0	0	0	0	0	0	0	0
PGSC0003DMG400025608	Gene of unknown function	NA	1.09226	2.27403	2.53318	1.66702	0.397776	3.38544	11.859	2.34872	4.27907	2.51961	2.24699	2.054	4.46526	7.47305	0.992552	3.26694	1.27384	3.27287	3.5648	1.0029	2.99784	1.53191	1.99934	2.80681	5.19264	3.81414	6.78281	1.08736	1.37329	0.38249	0.804715	1.85465	1.15995	2.59575	2.72385	1.14366	4.27579	1.72884	2.20564	3.7013
PGSC0003DMG400025640	Gene of unknown function	NA	0	4.86537	0	0	7.31992	0	8.64201	5.2171	7.05284	5.01704	3.97728	3.1084	5.33882	0	0	3.60257	0	4.26767	0	0	0	0	0	7.96012	2.64557	6.80856	3.77698	0	0	5.40154	0	3.61827	0	4.06313	4.2145	0	3.37969	4.14846	4.07136	3.58778
PGSC0003DMG400025746	Gene of unknown function	NA	2.27575	2.42605	2.65971	0	2.22079	1.50386	3.22679	1.66126	2.07793	1.73704	2.76623	2.95196	1.43206	2.05949	2.35129	1.91355	5.94182	3.43414	3.53268	3.28992	2.00728	1.49652	5.19796	5.12323	0.772388	0	0	0	1.0995	1.08952	0	0	0	3.1801	3.3848	2.32574	2.16596	2.25809	1.60697	2.24461
PGSC0003DMG400025762	Gene of unknown function	NA	13.7987	12.9073	17.3113	25.6856	10.0703	7.05508	7.72795	13.6276	3.56475	6.30898	17.529	13.5191	7.72286	2.5495	22.4983	4.393	10.7418	5.57764	1.77794	8.95987	7.49871	8.62304	6.12809	5.69455	12.3019	13.6246	3.2392	34.8726	15.2303	14.499	16.0186	8.97679	10.6495	10.1735	12.2484	6.05877	14.6074	5.88679	13.3274	4.51873
PGSC0003DMG400025776	Conserved gene of unknown function	NA	3.32245	2.5809	4.18224	0	6.58901	0	9.06193	2.57077	5.45478	2.93572	0	0	0	0	0	9.19876	0	0	0	0	0	0	0	0	0	0	0	0	0	0	0	0	0	0	0	0	0	10.0847	7.38512	6.98542
PGSC0003DMG400026065	Gene of unknown function	NA	0	0	0	0	0	0	0	0	0	0	0	0	0	0	0	0	0	0	4.04655	0	0	0	0	0	0	0	0	0	0	0	0	0	0	0	0	0	0	0	0	0
PGSC0003DMG400026141	Gene of unknown function	NA	42.3184	63.738	32.6182	38.9338	16.1867	34.5056	162.94	130.391	36.7211	34.6754	38.0567	100.528	121.245	8.81834	1.53863	2.58655	25.7472	45.9473	4.10336	137.649	10.7662	304.871	58.3093	2.61551	19.8934	111.022	8.09665	1.45164	20.3513	16.3346	133.733	9.69555	281.694	84.893	72.9875	152.455	397.021	1.57902	0	0
PGSC0003DMG400026147	Gene of unknown function	NA	0.335999	0.959332	0.532402	1.69234	4.75216	22.0021	0.869155	1.29551	0.490866	0.446806	0.385283	1.01111	0.655266	6.76857	11.4612	2.24995	1.74393	8.62235	4.00801	3.67299	5.74932	7.03672	25.3102	1.01938	17.84	0.76617	6.71772	10.4506	1.35515	5.75436	4.68413	10.1205	9.92939	8.31482	5.64292	4.97935	8.90997	9.78288	4.84634	6.81905
PGSC0003DMG400026223	Conserved gene of unknown function	NA	1.39087	1.14205	1.07195	0	0	0.653617	1.16844	1.35352	1.64112	1.05988	1.24034	1.23374	0.796138	0.845341	1.25734	2.02952	0.960207	8.36846	11.1261	1.20209	5.81136	1.52786	10.0376	26.7267	0.856971	1.08659	0.855165	1.10345	1.0031	0.837059	0.998514	4.84712	1.31847	0	0.566581	0.297423	0.55532	1.8362	5.21562	11.0442
PGSC0003DMG400026282	Gene of unknown function	NA	0	3.58961	0	0	0	0	0	4.47819	2.14331	3.10488	4.13683	0	2.5609	0	0	0	0	0	0	0	0	0	0	0	2.31142	0	0	0	0	0	0	0	0	0	0	0	0	0	0	0
PGSC0003DMG400026438	Gene of unknown function	NA	2.62393	2.85991	2.39675	3.50131	3.36889	0	3.59219	3.97744	4.53842	3.15971	4.29408	3.64836	2.67012	0	3.57797	0	2.14692	1.65401	0	0	1.34127	1.2336	0	1.90504	1.49955	2.37566	0	2.36719	2.35258	2.46434	1.72905	0.850252	1.38357	0	0.723894	0	0	0.881527	3.46058	4.51413
PGSC0003DMG400026589	Conserved gene of unknown function	NA	1.61806	1.76133	1.48715	0	2.00325	0	6.14917	3.03351	3.61738	2.58344	1.75546	1.53447	5.52767	3.48411	3.4953	2.63698	1.88454	4.30292	0.992781	0.833849	0.947105	0.902815	1.88202	4.23308	2.27874	4.39855	3.66007	2.55667	2.05501	1.55702	1.01861	0.956258	0.686384	0.912978	0.789158	0.461339	0.738314	2.73947	2.28804	2.29578
PGSC0003DMG400026822	Gene of unknown function	NA	0	0	0	0	0	0	0	0	0	0	0	0	0	0	0	0	0	0	7.28416	0	4.78273	0	0	0	0	0	0	0	0	0	0	3.84071	0	0	0	0	0	0	0	0
PGSC0003DMG400026846	NAC transcription factor	PF02365(No apical meristem (NAM) protein)	4.0297	4.47494	3.50284	0	3.69949	2.39096	4.66252	3.15274	3.27776	3.18467	2.66892	3.14506	2.47648	1.17152	3.40655	2.12609	3.24906	3.69143	8.96022	3.67115	7.10091	4.19178	8.61237	8.41962	1.91171	3.23979	2.68364	2.34846	1.94833	3.49233	5.16085	10.636	5.13112	5.70162	5.20146	3.64792	5.3753	3.06308	1.32466	1.39701
PGSC0003DMG400026863	SET domain protein	NA	1.71243	4.11529	3.72665	2.70334	5.87923	2.00703	3.20661	2.63151	2.64759	2.72305	2.99665	3.38255	4.16292	2.05963	5.77819	2.39128	5.2459	5.63596	3.10094	3.70267	4.47256	1.42015	4.45868	7.09837	2.11169	3.96592	1.97916	6.84446	5.22076	6.13634	4.15468	4.8361	1.57589	7.5814	4.21652	2.38329	7.16769	9.38845	5.10939	6.88381
PGSC0003DMG400026889	Conserved gene of unknown function	PF10536(Aminotransferase-like, plant mobile domain)	0.0253241	0	0.0111964	0	0.23146	0.0314041	0	0	0.0608196	0.062192	0.0563464	0	0	0.124766	0.501845	9.14012	4.32198	0.682644	1.3618	2.07661	0.645092	0.0101956	0	3.64251	0.104944	0.215053	0.467175	5.31134	6.4007	0.281524	3.59575	1.15087	0.225668	0	0.0472334	0.0144408	0.00952902	0.148303	0.966068	0.113885
PGSC0003DMG400026964	Gene of unknown function	NA	3.8644	9.5192	7.51048	6.88885	8.15229	4.84269	15.1498	8.05845	6.47954	6.62576	7.67048	5.63934	6.2673	2.58357	5.55765	8.71453	3.43008	7.96441	9.02484	5.37285	8.64608	4.36292	8.58105	10.8396	4.34793	7.63384	2.8232	5.58758	3.14262	7.13753	5.15242	8.69325	4.73189	5.51173	5.2473	3.71862	6.39202	8.36074	5.8377	8.66412
PGSC0003DMG400027199	Gene of unknown function	NA	1.00666	4.29294	3.15967	4.9818	8.49249	2.24307	6.34087	5.53605	3.95781	3.34262	3.55671	2.8232	3.19493	1.9183	3.3438	16.8493	17.0326	3.84381	5.81433	6.72651	6.14573	1.9192	3.974	4.75984	2.53584	3.21796	2.09191	2.6878	15.6033	9.84164	5.8896	5.9242	1.61234	5.05696	4.47021	1.67358	4.42031	5.53694	1.83847	3.15425
PGSC0003DMG400027250	Gene of unknown function	NA	0	16.1587	12.64	17.694	16.8318	0	5.7394	8.98537	10.185	7.80865	12.7373	0	11.4727	0	0	7.07064	0	11.7208	20.2505	0	7.95782	0	0	9.51804	5.71054	20.3548	6.60971	16.1598	8.54426	20.0933	0	7.23655	0	8.09617	9.86158	4.82194	7.24918	8.00999	13.2	6.72665
PGSC0003DMG400027253	Gene of unknown function	NA	2.65858	2.61392	2.11506	0	4.06824	1.54759	3.26606	2.89954	2.38597	2.1784	2.7631	1.96315	2.79265	1.33436	5.63831	3.36738	6.94683	5.19987	6.55641	4.94994	6.36203	3.51707	5.33217	5.22038	1.6909	2.46412	0.994143	4.74533	5.783	4.21984	3.04341	6.12238	3.52478	2.86038	2.02291	1.80945	2.81753	6.78351	2.91263	4.09251
PGSC0003DMG400027306	Gene of unknown function	NA	11.5007	10.1788	14.1168	16.8102	0	2.88242	0	0	0	0	5.85059	25.772	0	1.6187	127.345	0	0	0	0	0	0	0	0	3.59087	53.3154	1.73986	1.27275	107.665	0	2.14568	0	0	1.14866	0	0	0	0	0	0	0
PGSC0003DMG400027360	Gene of unknown function	NA	0	0	0	0	0	0	0	0	0	0	0	0	0	0	0	0	0	0	6.97358	0	12.9447	0	0	0	0	0	0	0	0	0	0	10.5478	0	0	0	0	0	0	0	0
PGSC0003DMG400027480	Gene of unknown function	NA	0	0	0	0	0	0	0	0	0	0	0	0	0	0	0	0	0	0	0	0	0	0	0	0	0	0	0	0	0	0	0	0	0	37.4813	14.0524	15.2493	6.95006	0	0	0
PGSC0003DMG400027483	Conserved gene of unknown function	PF10536(Aminotransferase-like, plant mobile domain)	0.73512	0.704093	0.846321	0	0	0	0	0	0.831553	0.559399	0.994724	0.836436	0.396509	0.249799	12.5114	3.03504	2.24242	0.472718	0.944847	0.864102	0.527166	0.289554	0	0.198003	0.532644	0.738075	0.743144	25.0579	3.29948	0	2.64612	0.754889	0	0	0.0631761	0.0782856	0	0.162026	0.169683	0.299727
PGSC0003DMG400027548	Conserved gene of unknown function	NA	2.02437	3.44725	4.38566	8.27009	0	0	2.59481	1.58502	7.96543	2.83006	6.22735	6.43979	7.11263	9.75413	0	0	0	0	1.82947	0	0	0	0	0.807215	6.85755	6.66542	9.56711	0	0	0	0	0	0	72.7823	66.6351	4.00387	26.0877	0.330237	0	0
PGSC0003DMG400027549	Conserved gene of unknown function	NA	2.33821	11.5427	10.4017	19.2417	0	0	17.1974	7.01549	7.24822	4.87669	10.7496	10.5331	10.0676	9.83993	2.66468	0	0	0	0	0	0	0	0	0	14.4852	14.4795	8.49622	0	0	1.41974	0	0	0	65.2182	18.0983	28.8423	14.2499	1.61297	0	0.98292
PGSC0003DMG400027550	Gene of unknown function	NA	0	2.35492	0	3.56496	0	0	4.34063	3.58372	0	1.3558	1.31022	2.13916	0	0	2.82251	0	2.29707	0	0	2.14231	0	0	0	0	0.941205	2.6374	0	3.48292	3.00979	0	3.27842	0	0	45.9344	8.83445	20.2537	3.40234	0.579471	0	1.17389
PGSC0003DMG400027551	Gene of unknown function	NA	3.05231	3.51038	3.6214	10.8175	0	0	3.66382	7.33266	1.86836	1.26037	6.64037	8.54318	2.16828	1.97455	3.19726	0	0	0	4.84302	5.38849	0	0	0	0	5.74838	2.29612	2.18357	3.559	0	0	5.69908	0	0	64.8964	27.4083	51.4547	10.1857	0	0	0
PGSC0003DMG400027552	Gene of unknown function	NA	0	1.48808	0	1.66153	0	0	5.35742	2.00444	0	0.830505	0.837349	1.07995	0	0	2.46951	0	5.08236	0	0	2.75042	0	0	0	0	0.587553	0	0	0	5.90869	0	8.45017	0	0	45.7406	10.5107	23.5283	4.229	0	0	1.80392
PGSC0003DMG400027566	Conserved gene of unknown function	NA	7.2939	19.2857	20.2737	43.5201	10.8425	0	40.1674	26.282	17.7337	12.0202	22.3632	35.3512	31.26	19.5063	21.1199	0	1.98904	2.3383	0	2.05747	1.39808	0	0	2.97223	36.1313	42.5921	20.5961	23.1257	2.53076	10.37	0	2.19229	0	126.438	38.1135	72.2382	39.0553	9.92178	2.38331	3.96298
PGSC0003DMG400027567	Gene of unknown function	NA	0	1.44815	0	2.04169	0	0	1.7918	1.81554	0	0	0	1.34438	0	0	0	0	1.44997	0	0	1.79348	0	0	0	0	0	0	0	0	1.55166	0	0	0	0	50.6433	11.3536	20.6016	2.7377	0	0	0.645982
PGSC0003DMG400027569	Gene of unknown function	NA	0	2.64011	1.66368	0	0	0	2.25213	2.59798	1.97484	2.14901	2.06976	2.34117	4.61399	1.10598	1.76428	0	0	2.04942	1.13844	0	0	1.01852	0	1.28757	0.989049	4.74782	1.51497	0	0	0	0	0	2.61947	8.74504	5.25908	3.27491	5.4532	1.32745	1.15248	1.11938
PGSC0003DMG400027570	Gene of unknown function	NA	0	5.19034	6.13995	14.8301	2.66272	0	11.6197	3.6945	4.68352	4.21952	8.06119	9.24855	13.0237	4.69122	9.30143	0	0	0	0	0	0	0	0	0	5.29038	8.19602	0	7.21604	0	8.15693	0	0	0	37.0007	10.1603	18.9443	8.81328	1.9498	0.92965	1.51808
PGSC0003DMG400027584	Gene of unknown function	NA	18.624	10.1967	6.87345	23.6667	8.85052	18.0631	23.3835	22.0424	17.3001	11.1776	12.5192	14.1976	10.9304	6.65468	11.7318	21.4187	13.3044	9.85937	5.20861	43.3311	5.45465	26.1359	21.5433	13.4951	12.5494	11.1647	7.31741	6.89876	13.1273	8.39105	43.4	4.87947	24.0203	9.50381	10.754	48.2105	8.22141	19.8803	3.66518	12.4541
PGSC0003DMG400027660	Gene of unknown function	NA	1.18647	7.39287	2.18096	4.8344	107.927	6.54204	8.25856	8.59589	1.51572	3.27206	2.49643	5.7423	5.77805	0.824125	30.0873	0	0	12.17	1.01916	14.4706	3.72827	18.3706	7.02559	5.77078	1.08973	3.68854	0	19.21	0.846419	129.341	11.4488	3.49476	14.9423	3.94236	3.52459	9.27867	5.80052	0	9.15425	4.72724
PGSC0003DMG400027757	Gene of unknown function	NA	3.86064	3.75325	3.82921	5.79549	4.22626	1.25787	4.32431	4.55128	2.0139	3.92256	4.44232	4.50708	5.50004	2.62798	5.45706	4.09696	4.87359	4.62	7.46156	7.77579	5.41155	4.42936	7.14391	3.58479	5.04696	0	0	0	1.48417	1.10754	0	0	0	8.55604	6.1109	7.09979	4.75632	6.46761	3.68511	4.57784
PGSC0003DMG400027814	Gene of unknown function	NA	11.0153	6.29136	5.40383	4.59603	14.0387	6.81345	6.57472	8.17442	8.18593	6.08991	5.64774	6.03855	7.7473	9.69467	9.60023	16.6991	14.162	9.40179	11.91	25.7404	8.83862	12.4418	21.789	16.4383	9.08367	8.46225	10.2852	10.3831	13.4004	16.4451	25.1066	7.46491	12.0655	11.1185	11.7777	11.6594	12.475	8.45405	5.53731	8.59271
PGSC0003DMG400027837	Gene of unknown function	NA	11.5894	11.4054	8.83816	8.39062	4.58726	26.6663	27.749	10.3598	10.0429	7.09967	7.93239	9.16949	12.2193	2.31001	7.71471	2.91667	3.23265	7.52147	3.40109	12.4317	6.66086	13.6373	28.7989	7.9261	3.35278	11.9885	1.15942	6.55108	3.96338	2.89998	12.1043	8.29321	12.9053	14.246	17.131	14.2919	17.6396	27.6239	7.22689	17.1401
PGSC0003DMG400027838	Gene of unknown function	NA	0.839312	4.41063	2.79303	5.03981	3.85473	0.377193	1.32913	3.96556	1.72542	1.85257	3.09047	2.06703	2.415	0.337731	4.33832	1.04426	3.25775	1.23145	0.72096	0.591623	3.09568	1.24343	0	1.58257	1.53822	1.05145	0	2.0566	2.32184	4.3	0	1.96141	0.730533	2.92129	2.44326	0.973719	4.17311	2.57483	2.87283	1.85042
PGSC0003DMG400028046	Conserved gene of unknown function	NA	3.47994	6.58342	4.47776	10.7465	4.71653	1.89388	15.9256	9.28862	3.06256	3.23269	6.49835	7.92044	9.51065	2.32049	2.87619	0	2.40569	3.49018	7.43038	2.74981	9.77727	1.16501	5.59312	5.02646	2.98313	8.68507	2.39521	4.44244	2.32515	3.13214	2.99526	8.30792	1.6399	8.02867	7.28269	3.91209	5.62566	6.63445	3.59536	3.38638
PGSC0003DMG400028064	Gene of unknown function	NA	0	0	0	0	0	0	0	0	0	0	0	0	0	0	0	0	0	0	2.19147	0	6.38197	0	0	0	0	0	0	0	0	0	0	3.98562	0	0	0	0	0	0	0	0
PGSC0003DMG400028088	Gene of unknown function	NA	3.06828	7.05424	4.52383	10.3636	13.6454	0	10.0956	8.18983	3.81087	3.50718	5.11934	4.91654	8.00088	3.3567	8.82541	11.1929	6.25382	5.09971	3.95344	5.07304	7.94009	2.05974	9.65208	9.10114	5.91805	9.07742	2.44315	6.63683	6.8779	23.6213	5.36977	9.20593	2.64594	12.9604	10.3562	4.59284	6.47523	17.3005	9.65678	12.2848
PGSC0003DMG400028295	Gene of unknown function	NA	11.3508	17.7242	6.60722	27.75	4.14191	4.55176	29.7871	9.52203	37.8629	35.7517	19.4049	27.9133	76.0688	0	11.9401	7.74359	4.09399	16.9038	1.95004	4.09465	11.4696	1.74166	0	13.3838	0	75.0574	0	13.3724	4.12443	4.47224	3.38106	10.3485	0	0	0	0	0	2.61674	9.16816	3.70193
PGSC0003DMG400028355	Gene of unknown function	NA	2.29621	6.83686	4.36502	5.65087	0.795673	1.38807	1.78893	4.39432	6.39351	5.59854	6.46965	4.39115	2.77836	3.19166	1.07518	0	0	4.23089	1.40752	0.745803	15.5628	1.41169	28.3957	3.78916	7.26115	1.76809	2.41967	0	0	1.26209	0	13.1889	1.2591	3.15814	2.19138	0	3.28021	0.862942	1.87854	3.01886
PGSC0003DMG400028390	Gene of unknown function	NA	13.8558	16.2962	18.3239	22.7808	2.52799	29.6336	4.36034	30.1153	29.3703	14.3461	21.8653	20.722	3.96134	11.5811	1.04108	0	0	9.26435	0	1.0314	11.6674	32.4058	11.1348	0.816874	10.1809	2.85898	10.5491	1.59532	0	2.74177	1.5238	13.596	30.1812	1.62152	1.88397	0	2.95043	0	4.85455	2.61999
PGSC0003DMG400028399	Gene of unknown function	NA	4.01922	7.06335	4.55479	3.15917	1.68658	1.50819	2.08636	5.8621	4.52888	5.64339	6.29243	5.15484	2.90573	2.85543	1.68942	1.13883	0.997297	3.76928	8.38166	1.00549	17.8989	1.8707	26.6024	10.2256	6.04656	2.25407	2.62239	1.54535	1.53023	2.72399	2.8703	21.6155	2.01974	4.16949	3.47066	0.342341	6.3543	1.29925	3.51144	2.84455
PGSC0003DMG400028483	Gene of unknown function	NA	3.14739	2.28406	0.579007	2.2499	26.5246	0	6.39655	0.866769	0.893514	3.57857	1.51763	3.84252	4.51485	0	11.5489	0.477151	2.52267	0.797134	1.80239	2.79341	0	0	0	1.46899	0	4.03498	0	10.5919	2.16687	28.2451	2.9586	0	0	22.2974	11.6757	83.8411	2.0657	0.447543	0.509569	0.650598
PGSC0003DMG400028550	Gene of unknown function	NA	0	1.13821	1.07201	0	3.1161	0	3.40613	1.0007	0.869199	1.48135	0.958655	1.29684	3.09444	0	2.41005	1.45881	0.876434	1.15208	1.28817	0	0.646789	0	0	1.71911	0.857025	1.79472	0.341349	1.78037	1.57871	3.14501	0	0.58861	0	6.41655	2.89604	0.771978	4.06764	2.40976	1.12769	1.31999
PGSC0003DMG400028655	Gene of unknown function	NA	3.69016	5.17119	3.39161	0	0	0	0	10.3188	0	0	2.74989	1.60898	6.43734	0	0	0	2.58799	0	0	3.38077	0	6.17691	0	0	0	7.34757	0	0	1.49474	0	0	0	5.50111	0	0	0	0	0	0	0
PGSC0003DMG400028692	Conserved gene of unknown function	NA	0	0	0	0	0	0	2.57499	0	0	0	0	0	0	0	0	0	0	0	0	0	0	0	0	0	0	0	0	0	0	0	0	0	0	0	0	0	0	0.520143	6.00595	9.10326
PGSC0003DMG400028824	Gene of unknown function	NA	0	0	0	0	0	0	0	0	0	0	0	0	0	0	0	0	0	0	9.74032	0	18.9176	0	0	0	0	0	0	0	0	0	0	14.2655	0	0	0	0	0	0	0	0
PGSC0003DMG400028862	Reverse transcriptase	NA	0	0	0	0	0	0	0	0	0	0	0	0	0	0	0	3.19319	3.40891	0	0	50.3765	0	0	0	0	0	0	0	0	2.59456	0	50.0647	0	0	0	1.72411	5.41152	0	0	0	0
PGSC0003DMG400029054	Gene of unknown function	NA	0	0	0	0	0	0	0	0	0	0	0	0	0	0	0	0	0	0	0	13.4269	0	0	0	0	0	0	0	0	0	0	14.5259	0	0	0	0	0	0	0	0	0
PGSC0003DMG400029064	Gene of unknown function	NA	0	0	0	0	0	0	0	0	0	0	0	1.01712	0	0	0	0	0	0	5.13207	0	0	0	0	0	0	0	0	0	0	0	0	0	0	0	0	0	2.75915	0	0	0
PGSC0003DMG400029065	Gene of unknown function	NA	0	0	0	0	0	0	0	0	0	0	0	0	0	0	2.05538	0	0	5.54256	8.28018	0	0	0	0	18.9497	0	1.26089	0	0	0	0	0	1.25313	0	0	0	0	0	0.94395	0	1.77149
PGSC0003DMG400029095	Conserved gene of unknown function	NA	1.06448	0.813659	0.719205	0	0.706238	0.339553	2.81823	0.688801	1.05769	2.29025	1.2026	1.32912	5.21915	0.893992	2.90906	4.72396	0.356305	4.50798	1.61521	2.95924	0.500848	1.0394	1.14605	2.93842	0.290345	12.5947	2.34172	4.66728	2.99282	1.25611	8.07123	2.9481	5.1312	0.83766	0.510587	0.469052	0.662345	1.38171	1.06834	1.12973
PGSC0003DMG400029096	Gene of unknown function	NA	0	0	0	0	0	0	0	0	0	0	0	0	0	0	0	0	0	0	350.401	0	352.907	0	0	0	0	0	0	0	0	0	0	353.815	0	0	0	0	0	0	0	0
PGSC0003DMG400029218	Conserved gene of unknown function	NA	4.25864	5.60488	3.80672	3.85961	2.92489	2.23288	3.39935	4.08483	3.72151	2.93024	4.49576	3.4193	3.21754	0.503999	5.6074	1.74918	2.46067	1.05265	0.430181	3.19188	1.97386	2.8922	2.33473	3.34089	1.07323	3.329	0.282662	4.14641	2.24493	3.31806	3.44799	2.32875	2.60205	1.72927	1.38832	0.601427	2.63057	4.32248	4.80276	3.27916
PGSC0003DMG400029228	Gene of unknown function	NA	0	0	0	0	0	0	0	4.88622	1.94884	0	0	0	4.98971	0	0	0	0	0	0	0	0	0	0	0	0	4.38399	0	0	0	0	0	0	0	0	0	0	0	0	0	0
PGSC0003DMG400029248	Gene of unknown function	NA	0	0	0	0	0	0	0	0	0	0	0	0	2.41091	0	0	2.23214	0	2.3798	0	0	0	0	0	0	0	0	0	0	0	0	0	0	0	0	0	0	0	2.87154	3.19078	4.68398
PGSC0003DMG400029323	Gene of unknown function	NA	1.74804	2.78206	2.62415	3.59879	4.00943	1.55218	2.85293	2.48846	2.18351	3.50141	2.94243	3.38409	2.13458	1.26277	3.48058	0.742019	0	1.64693	3.64663	0.840781	2.8434	1.51178	3.25315	1.59738	1.41286	2.32846	1.14817	2.47292	0	3.96159	1.55468	2.31769	1.03622	3.5946	2.88319	2.81953	2.91704	2.36872	2.64713	3.41184
PGSC0003DMG400029435	Gene of unknown function	NA	0.820728	2.00281	1.67473	2.46373	2.31854	0.875636	6.40424	2.63777	1.0522	1.82894	1.24251	2.59332	3.60924	1.8537	2.19291	0	0	3.63208	0.6822	1.17762	2.41998	1.44692	3.68272	1.0919	1.27061	4.00314	1.17472	1.91468	0	2.44618	0.932353	2.27151	1.29578	4.57743	3.31891	0.860351	3.01962	12.2419	1.04803	5.94932
PGSC0003DMG400029436	Gene of unknown function	NA	0	1.10665	0.697543	0	0	0.90075	3.05315	0.826526	0	0.503422	0.712687	0.992432	1.26027	0	0.610841	0	1.14098	2.47142	0.47911	0.931309	2.19122	1.45169	6.51349	3.96437	0.690314	0.992851	0	0.915097	1.2828	0.667625	1.26203	1.49126	1.05947	1.11455	1.3071	0.68901	1.38513	3.93971	1.12253	2.26739
PGSC0003DMG400029714	Gene of unknown function	NA	1.14546	2.89742	0	0	23.2846	0	0	1.41512	3.45163	0.800262	1.51618	2.36003	1.31158	0	0	0	1.43072	0	0	0	0	0	0	0	0	1.18108	0	1.05987	1.60476	20.6651	0	0	0	0	0	1.3476	0	0	0	0
PGSC0003DMG400029716	Gene of unknown function	NA	9.11643	20.8496	14.2339	14.6084	37.651	4.85286	39.6644	22.227	11.4664	12.155	12.1799	12.0445	24.8399	5.74963	16.3305	16.1492	14.8316	17.0047	11.8571	15.5855	12.7605	5.36794	20.1067	27.8073	9.04972	28.315	5.36483	15.3162	13.5631	52.8126	18.5059	13.5873	6.40317	36.6678	29.6687	25.9875	25.2785	36.104	12.8965	25.1927
PGSC0003DMG400029742	Gene of unknown function	NA	0.58415	1.62696	1.94175	0.87691	1.59868	0.614905	1.21047	0.80559	2.11853	0.949629	1.45187	1.01626	1.24831	0.85208	2.3811	0.836875	4.0558	2.29909	0.275978	1.19411	0.781025	0.513346	1.0377	5.63506	0.500755	0.727731	0.52501	1.51695	2.68727	2.31898	1.18014	0.640118	0.366136	2.25595	1.12407	1.21583	1.33273	1.3489	1.02784	0.944345
PGSC0003DMG400029749	Conserved gene of unknown function	NA	0	0	0	0	0	0	4.01853	0	3.6314	4.63933	0	3.58365	7.63351	0	0	0	0	0	0	0	0	0	0	29.2744	0	4.51695	0	0	0	0	0	0	0	3.00545	2.12551	2.04582	5.35757	0	0	0
PGSC0003DMG400029860	Gene of unknown function	NA	0	3.5044	0	0	0	0	0	2.2686	0	2.39138	3.79156	5.56731	0	0	3.86847	0	7.42793	0	18.8696	0	14.7192	0	0	4.45187	11.0969	0	2.66822	0	5.1977	4.35082	0	14.0586	0	47.6858	12.9053	11.0726	15.3934	2.4008	8.57217	1.20784
PGSC0003DMG400029893	Gene of unknown function	NA	0	0	0	0	0	0	0	0	0	0	0	0	0	0	0	0	0	0	3.06352	0	4.83433	0	0	0	0	0	0	0	0	0	0	3.0239	0	0	0	0	0	0	0	0
PGSC0003DMG400029947	Gene of unknown function	NA	0.824316	2.00584	1.47484	0	1.52833	0.750052	2.02249	1.19582	3.25362	1.62484	0.911307	1.39456	4.33957	2.2216	2.70355	1.05057	2.56353	2.26813	0	0.883581	0.946723	0	2.25464	1.09101	0	0	0	0	0	0	0	0	0	2.40622	1.60718	1.43301	3.1968	7.29067	3.2625	7.52539
PGSC0003DMG400030031	Gene of unknown function	NA	12.2103	17.1477	9.93251	12.3252	21.8937	16.6732	10.0218	11.8004	6.7983	12.0853	11.1431	9.73455	9.1047	13.7163	6.92038	3.01602	3.43272	9.74131	6.69096	4.43003	10.6234	7.09187	12.7776	8.90522	18.5882	9.02333	15.3233	8.42029	2.55305	27.814	5.91785	12.9179	7.7444	11.0867	7.97139	3.66146	11.3352	8.5211	4.6246	6.2555
PGSC0003DMG400030057	Gene of unknown function	NA	1.66095	3.28187	2.92084	4.98675	6.42448	2.19799	3.72086	2.83737	3.69678	3.17267	2.4462	2.00751	4.4621	1.61518	3.75644	3.73676	2.65588	3.32158	2.73934	3.6749	3.61049	2.27053	7.27805	3.97564	1.13906	2.76398	1.42377	3.83792	2.47757	3.62987	3.15937	2.20329	1.43322	4.49014	3.75287	2.95507	5.03237	4.49365	1.8886	3.23576
PGSC0003DMG400030140	Gene of unknown function	NA	1.60924	4.36085	3.59685	2.13474	4.13421	3.16929	7.02406	5.75918	1.05702	1.61266	2.80748	3.15613	1.9082	1.4726	1.20229	0	0.476698	2.63823	1.8559	1.94501	3.29341	1.27201	5.5519	2.76886	1.44477	3.63803	1.07145	2.30725	1.23116	4.64792	2.39699	4.17905	1.79584	4.4545	3.02557	2.64931	3.9279	4.3549	2.96359	4.05033
PGSC0003DMG400030190	Gene of unknown function	NA	25.8641	26.2913	22.6203	26.6658	38.4225	15.2581	18.8722	26.2072	20.1844	25.4162	20.56	19.1944	24.5884	15.6239	20.8651	20.2372	21.4344	29.3878	35.2295	39.1867	24.0539	34.6306	43.895	37.1998	25.361	29.7807	19.0267	20.3172	23.965	55.1831	43.5308	27.2356	29.014	37.6587	26.3896	34.9321	22.5286	31.1251	14.4331	18.9728
PGSC0003DMG400030408	Gene of unknown function	NA	2.47041	2.37277	1.53321	5.38167	0	0	0	4.99251	3.8874	1.7576	5.01403	5.42759	0	0	0	2.95207	10.7678	0	0	158.505	0	1.5296	0	0	0	0	0	0	7.63617	0	104.54	0	1.71363	5.5098	2.82197	6.64831	0	0	0	0
PGSC0003DMG400030481	Gene of unknown function	NA	27.9346	22.337	21.3279	5.8391	17.7419	6.64668	11.0902	15.6059	18.4459	17.964	16.4382	14.1652	13.5835	0	22.783	0	2.60393	8.08707	2.42997	15.7324	4.42283	17.3495	5.23467	27.0876	4.57807	12.5868	0	15.8516	3.30955	19.2213	14.0586	5.16011	17.0145	7.60398	6.14592	3.4279	12.8272	5.47346	4.01482	6.32199
PGSC0003DMG400030483	Gene of unknown function	NA	9.12361	5.02755	5.03747	0	0	0	0	4.07171	3.56475	0	6.87319	3.74024	0	0	0	3.98856	8.63129	0	0	124.947	0	1.81958	0	0	0	0	0	0	8.27357	0	112.802	0	0	5.12875	23.511	4.72475	0	0	0	0
PGSC0003DMG400030484	Gene of unknown function	NA	42.2924	37.5123	18.544	111.513	0	0	15.1118	116.937	30.7094	8.09835	71.5123	130.137	2.37117	0	5.22648	76.7918	150.706	3.78335	2.3179	2391.41	0	68.003	0	0	0	3.5517	0	7.22552	168.097	3.55715	2601.85	0	71.4443	12.6397	12.8978	66.6487	3.46969	0	0	0
PGSC0003DMG400030543	Gene of unknown function	NA	12.2182	20.9582	18.1688	12.4585	15.9831	1.84891	3.87329	11.3837	16.0342	18.1528	20.3725	17.4145	10.322	3.13851	25.9172	8.68485	17.5824	8.5828	6.63382	14.9691	17.0022	7.99103	5.11905	7.9678	6.32386	10.9152	1.34558	27.1013	17.9739	14.8678	10.7735	17.1258	6.07195	2.12458	1.93184	0	7.57376	4.4763	12.1726	5.34853
PGSC0003DMG400030582	Gene of unknown function	NA	0	2.00696	0	0	0	0	2.62501	1.23563	0	0	1.03871	1.90743	1.85485	0	2.51087	0	1.55227	1.75426	0	0	1.79693	0	0	0.985065	0	1.20948	0	1.17169	1.30098	0	0	0.757529	0	9.90388	2.20902	3.4152	3.96057	8.04673	7.00668	6.07793
PGSC0003DMG400030589	Gene of unknown function	NA	0	0	0	0	0	0	0	0	0	0	0	0	0	0	0	0	0	0	122.688	0	259.477	0	0	0	0	0	0	0	0	0	0	257.246	0	0	0	0	0	0	0	0
PGSC0003DMG400030674	Gene of unknown function	NA	1.65076	9.28119	6.34154	7.00331	16.3605	1.49413	14.1499	10.6558	11.997	10.4375	7.35948	6.79148	11.3671	7.99558	9.34981	11.7828	3.97664	10.2489	11.9671	1.91339	9.41461	1.51942	2.58814	8.93624	7.22111	12.0954	6.89584	8.94982	4.15688	16.6778	2.0517	9.14159	1.21371	10.2266	6.65151	2.76014	8.33767	15.5296	10.248	8.94714
PGSC0003DMG400030731	Metallocarboxypeptidase inhibitor	PF02977(Proteinase inhibitor I37, carboxypeptidase A)	25.7771	98.8646	56.7998	49.4335	0	0	14.3609	36.2632	109.557	89.0895	162.126	54.8669	0	23.2949	0	3.15084	0	33.1622	12.2884	2.27195	28.871	2.37201	7.19234	80.7591	69.2993	1.42671	24.5351	0	1.13678	0	0	29.5697	2.44899	8.52876	31.3313	0	169.349	0	0	0
PGSC0003DMG400030759	Conserved gene of unknown function	NA	0	0	0	0	0	0	0	0	0	0	0	0	0	0	3.54596	0	0	2.25391	0	0	0	0	0	3.37851	0	0	0	2.93388	0	0	0	0	0	0	0	0	0	2.69399	5.3294	4.62719
PGSC0003DMG400030780	Gene of unknown function	NA	0	0	0	0	0	3.06465	19.2129	0	0	0	0	0	0	0	0	0	0	0	0	2.65477	0	0	0	0	0	0	0	0	0	0	0	0	0	0	0	0	0	0	0	0
PGSC0003DMG400030801	Gene of unknown function	NA	1.77062	2.82562	1.70123	0	2.3395	1.35241	2.87346	1.09587	1.60691	0	1.29486	1.67896	2.90077	0	3.78692	0.382752	1.60884	1.74675	1.2001	1.81505	1.53342	0	0	4.36873	1.18378	0	0	0	0	0.54024	0	0	0	2.77889	1.6907	2.62809	3.64069	6.03119	3.4816	6.26713
PGSC0003DMG400030885	Gene of unknown function	NA	0	2.38914	1.18902	1.6646	1.11273	0.611417	4.22295	0.838605	1.37724	0.901322	1.07179	0.71073	0	0	0	0	0	0.648743	0.857257	0	1.96084	0	0	0	0.807979	0.76687	0	0	0	1.15253	0	1.6156	0	0.827278	0.619482	0	1.11314	0.990221	1.00488	0.41297
PGSC0003DMG400030901	Gene of unknown function	NA	0.560835	2.48765	1.76335	1.65528	5.41108	0.314479	3.07708	1.9706	0.35891	0.994788	1.36505	1.63632	1.50899	0.452944	3.84969	1.09954	4.63991	1.92118	2.04949	1.44021	3.29624	0.473366	2.02634	4.36421	1.01858	1.50053	0.405479	3.32988	3.62989	6.15015	1.28538	2.71909	0.330759	3.17044	1.83506	1.33344	2.55908	6.13384	2.50903	3.81435
PGSC0003DMG400030975	Gene of unknown function	NA	0	0	1.94783	0	0	0	22.1782	0	3.60987	0	0	1.82963	8.3183	0	4.53825	0	0	2.89844	0	3.49489	0	0	0	3.93573	0	9.06309	0	5.26795	2.32113	0	3.80556	0	0	1.59439	2.48069	1.65737	3.31552	5.27063	19.2108	30.0047
PGSC0003DMG400031005	Gene of unknown function	NA	0	0	0	0	0	0	8.65065	0	0	0	0	0	0	0	0	0	0	0	0.266673	0	0	0	0	0	0	0	0	0	0	0	0	0	0	0	0	0	0	0	0	0
PGSC0003DMG400031082	Gene of unknown function	PF07333(S locus-related glycoprotein 1 binding pollen coat)	1.29155	0	0	0	0	3.88444	1.20556	0.829931	0.85554	1.45808	0	0.919803	1.38731	5.58207	2.73609	0	0	9.69335	50.4176	2.58841	22.8389	1.75156	41.001	33.9794	3.62905	1.49442	7.63878	2.60591	0	1.21443	2.44029	20.8756	1.97735	3.33786	4.81028	8.71518	2.55378	3.0263	2.47886	6.9872
PGSC0003DMG400031106	Gene of unknown function	NA	0	0	0	0	0	0	0	0	0	0	1.54808	0	0	0	0	0	0	1.78888	0	0	8.26867	0	0	0	0	0	0	0	0	0	0	6.25844	0	4.871	4.17559	0	1.53472	0	0	0
PGSC0003DMG400031180	Gene of unknown function	NA	0	0.815846	0.738558	0	1.1289	0	0.667624	0.507718	0.975331	0.816196	0.655765	0.627381	0.757282	0.263302	3.86805	0.673497	0.496545	1.52605	19.7782	0	2.608	0	1.09482	2.42948	0.36757	0.609562	0	2.14377	0.493159	0.342685	0	3.45929	0	1.18095	0.658198	0.417194	0.688269	1.13394	0.465666	0.611438
PGSC0003DMG400031279	F-box domain-containing protein	NA	0.509992	1.20602	1.32156	1.91397	0	0.809525	6.15582	0.831885	0.84456	0.734076	0.547711	0.817199	1.42717	0	1.42493	0	1.11771	1.68198	0.438078	0.511038	1.27226	0.456476	1.44688	1.99501	0	1.46512	0	0.965153	0.595363	0.530576	0	1.13454	0	4.57706	1.48805	1.02284	2.56777	1.98862	1.60603	2.15713
PGSC0003DMG400031315	Gene of unknown function	NA	1.64213	4.79533	2.97051	2.12929	4.42422	3.44851	20.9606	3.68829	5.197	2.47552	2.7697	4.08009	5.5177	1.9814	4.49154	1.94283	3.46899	6.30195	5.86428	1.67956	5.72935	1.24163	7.57945	10.9491	2.66084	4.57503	1.77348	3.84157	3.36497	3.67897	1.73091	4.31455	0.947466	7.07598	4.43968	1.35992	4.98905	14.9536	7.58091	12.248
PGSC0003DMG400031426	Gene of unknown function	NA	0	0	0	0	0	0	0	0	0	0	0	0	0	0	0	0	0	0	0	0	0	0	0	0	0	0	0	0	0	0	0	0	0	11.0732	0	2.51793	0	0	0	0
PGSC0003DMG400031450	Gene of unknown function	NA	0	0	0	0	0	6.43791	0	0	0	0	0	0	0	0	0	0	0	0	0	0	0	1.17468	0	0	0	0	0	0	0	0	0	0	2.91053	1.66803	1.86709	1.31417	2.10316	0	0	0
PGSC0003DMG400031526	Gene of unknown function	NA	2.46968	6.19928	5.86811	5.49054	0	0	2.13353	11.6599	6.16251	4.60347	9.51391	1.95356	0	0	0	0	0	2.85239	0	0	0.8801	0	0	0	3.39569	2.02227	0	0	0	0	0	0	0	1.86946	1.41761	0	1.18033	0	0	0
PGSC0003DMG400031528	Gene of unknown function	PF07172(Glycine rich protein)	0	3.13599	0	0	0	6.8373	3.34215	11.504	7.05891	5.6302	3.92384	0	0	24.8706	0	0	0	67.3326	0	0	19.4875	2.77474	0	0	29.7194	2.00616	24.6825	0	0	0	0	19.5331	2.47511	105.879	57.5046	16.8527	49.4028	0	0	0
PGSC0003DMG400031547	Gene of unknown function	NA	1.08658	3.91798	3.94787	11.7999	0	11.0457	2.64696	10.3727	5.38967	1.79903	3.61686	4.44922	3.37683	20.0538	0	0	0	2.60747	0	0.727859	1.5562	9.28507	1.60371	0	18.2772	4.04251	20.7266	0	0	0	1.10222	2.33795	8.56898	49.8981	24.5575	48.5825	21.2165	0	0	0
PGSC0003DMG400031551	Conserved gene of unknown function	PF03058(Systemic acquired resistance protein SAR)	2.63301	14.9499	13.4097	19.0495	0	17.0325	10.0747	7.65048	33.2997	52.8789	9.99458	10.278	9.53675	37.4384	0	0	26.7752	5.66295	0	2.89639	3.48276	82.1	0	0	13.1126	7.84028	43.4594	0	30.3786	1.34333	5.20137	4.37611	115.547	266.065	185.147	408.174	216.442	0	0	0
PGSC0003DMG400031557	Translocation transactivator/inclusion body protein	NA	6.0549	5.90043	4.09843	4.99718	27.2549	0	6.00614	4.52938	4.09464	9.63632	7.84164	8.10716	15.7558	9.57575	26.468	1.02915	5.32105	4.03105	0	3.04989	0	1.27015	8.68263	1.86612	47.7373	19.7369	11.0877	27.3728	6.51468	32.6709	6.38674	0	0	15.796	13.6389	8.10363	35.144	1.05911	0	0.753969
PGSC0003DMG400031699	Tetratricoredoxin	NA	5.47157	26.4693	15.6064	16.4276	28.6271	10.7628	14.7993	30.7685	4.71783	5.66347	6.74611	11.0583	34.1365	7.83001	32.0317	8.76337	44.3056	22.7264	8.4239	17.0027	28.3157	6.24968	29.0335	53.8914	6.90111	24.6153	10.9123	27.2528	39.7267	19.0225	20.5992	21.0762	7.78341	58.0751	27.2954	12.3613	52.28	87.7485	56.0287	64.9746
PGSC0003DMG400031875	Gene of unknown function	NA	2.81273	13.2758	6.26059	8.63445	9.92956	3.02645	34.7896	16.3805	6.83635	9.43774	6.8108	9.45872	16.5238	7.52279	6.1933	3.25374	2.59981	10.3602	4.05553	4.43491	5.62063	2.63835	11.87	16.0302	18.4995	5.00188	1.66949	2.17959	0.841154	7.60466	1.19228	2.64125	1.13185	19.1959	10.9859	3.64631	20.6751	13.9777	2.7696	9.17282
PGSC0003DMG400031894	Gene of unknown function	NA	3.33533	3.81052	3.13512	0	2.69245	3.74174	4.99546	2.3666	4.95303	3.68716	2.55845	5.07889	5.02023	1.21659	5.85062	2.615	2.69965	3.62461	1.76409	3.48302	2.51915	2.64151	2.64736	5.0383	1.7444	4.15891	1.77423	3.79469	2.82445	2.165	3.473	2.72685	1.56764	2.84655	3.56852	2.75908	3.31947	3.94432	5.8003	3.72953
PGSC0003DMG400031896	Gene of unknown function	NA	0	14.5265	6.49841	7.17996	8.28574	1.73312	41.0443	16.8122	11.1929	5.55094	5.99992	11.6143	18.2801	7.82623	8.01544	0	2.86541	12.8378	1.78504	3.27528	6.02332	0	8.17203	19.2392	13.7227	28.9607	11.3664	8.18417	5.56743	6.1369	2.67748	7.56803	0	32.0108	13.4357	5.26877	33.0807	21.9301	5.77227	16.7575
PGSC0003DMG400032098	Gene of unknown function	NA	1.35825	4.27804	2.87154	2.98547	3.98274	2.33431	5.4127	4.22968	2.27529	1.38004	2.67926	3.30503	2.23149	2.87752	2.2323	1.75027	0.816491	1.62535	0	0.699963	1.15926	0.663124	1.57984	0.550527	5.4059	2.67946	2.38886	2.79042	0.680511	4.37874	0	1.33495	0	3.27843	1.38512	1.3139	2.36835	1.67696	0.801619	0.909966
PGSC0003DMG400032281	NBS-LRR resistance protein	NA	3.00482	6.53484	5.64156	3.53824	2.70621	2.22596	4.16621	5.44349	4.3138	3.13926	4.55079	5.73419	4.75035	2.41188	6.42476	1.21081	2.81097	4.15161	0.456412	6.47851	2.28482	2.7572	3.37109	1.9789	2.99444	6.53436	2.84467	7.56803	3.35184	2.09154	7.43973	3.11167	2.92546	2.97769	1.43284	0.670225	3.02731	2.13592	2.16227	2.69223
PGSC0003DMG400032282	Cysteine-rich extensin-2	NA	0.628983	0.652233	1.03564	0	3.00727	0	0.456189	0.563665	0.496367	0.477852	0.790674	0.506973	0	0	5.09004	0.440945	1.08818	0	0	6.36955	0	2.86615	0	0	0.319018	0	0	5.76727	1.1655	5.89199	6.22852	0	3.36216	0.267771	0.476093	0.244418	0.314614	0.238428	0.117547	0.226764
PGSC0003DMG400032485	Gene of unknown function	NA	1.74492	1.89344	2.18073	2.12847	3.11386	2.95839	8.56776	1.10155	3.14455	1.3687	1.40196	2.74627	4.75205	0.714876	4.75183	0.387994	1.52205	4.80249	1.82188	1.56446	1.34488	0.834267	9.3892	4.1965	0.600752	4.24232	0.424705	3.36535	2.66242	1.99336	1.82045	1.08509	0.511062	6.70672	2.54401	2.17005	4.82208	8.84006	3.36841	3.94124
PGSC0003DMG400032502	Gene of unknown function	NA	1.24882	1.51404	2.08158	3.08845	3.45273	2.04182	4.53178	2.77039	3.64714	3.86747	1.3631	1.39975	4.78197	2.38219	3.62586	6.10242	3.52846	2.29963	0	1.77919	1.27692	1.70741	0	1.83362	1.31767	6.75195	1.71485	3.11991	4.37027	4.9104	2.39379	0.779849	1.87152	2.63148	1.89079	1.18419	3.19259	2.79732	0.829626	1.64884
PGSC0003DMG400032517	Gene of unknown function	NA	1.50579	2.15809	2.20176	0	0	0	4.75324	1.33974	1.49617	0	0	0	0	1.33118	1.97995	0	0	0	0	0	0	0	0	0	2.81633	0	1.26209	2.80512	0	0	0	0	0	0	0	0	0	0	0	0
PGSC0003DMG400032524	Chitin-binding lectin 1	NA	13.6092	3.06565	5.16059	0	0	0	0	1.91392	2.16929	1.66662	1.9663	0.993353	0	0	0	0	0	0	0	0	0	7.92206	0	0	12.5184	0	0	0	0	0	0	0	7.70051	0	0	0	0	0	0	0
PGSC0003DMG400032786	Conserved gene of unknown function	NA	0	0	0	0	0	5.48465	0	0	0	0	0	0	0	0	0	0	0	1.52185	0	0	0	3.80849	0	0	0	0	0	0	0	0	0	0	2.62502	0	0	0	0	0	0	0
PGSC0003DMG400032804	Gene of unknown function	NA	2.25889	10.0551	6.26913	3.9894	10.4246	3.72992	5.50688	8.74856	3.8288	2.02511	4.77037	4.86668	5.67903	1.809	4.89211	4.2303	3.21501	6.07778	3.76659	1.91734	6.41865	2.98413	4.7209	5.62073	5.4675	4.91398	2.22529	4.71511	4.25096	9.98976	2.93456	5.11628	1.50625	5.83135	4.37148	2.27313	6.79067	7.56058	4.13163	5.1739
PGSC0003DMG400032834	Gene of unknown function	NA	4.83705	4.55765	3.71106	2.19406	4.35484	3.3578	4.32639	3.84083	7.02097	2.95214	2.40908	3.56336	7.56128	1.7077	5.82557	3.49995	3.81901	5.19607	1.80895	6.42434	3.53122	2.43515	8.7156	9.43909	3.134	3.47221	2.29416	2.99937	2.37604	4.25072	5.04066	4.87726	0	9.06276	5.95356	3.71982	8.41067	9.2715	5.87781	8.72766
PGSC0003DMG400033155	Conserved gene of unknown function	NA	0	1.59218	1.92466	6.10345	0	0	0	0	0	0	2.11357	1.17982	0	0	21.8553	0	0	0	0	0	0	0	0	0	0	0	0	22.3943	0	0	0	0	0	0	0	0	0	0	0	0
PGSC0003DMG400033169	Replication factor A protein	NA	6.07282	11.7715	10.8366	8.42606	29.2644	9.30525	27.9675	9.5373	17.2584	14.4005	8.88065	7.97448	26.0484	7.14034	23.9838	34.0284	16.3764	22.498	23.0306	29.6051	11.0064	11.4104	18.7122	23.1111	13.3313	19.4242	7.93297	22.5068	16.5723	35.0293	26.7891	11.6734	8.10826	15.3819	10.6034	5.19319	16.2096	44.96	14.7508	24.1279
PGSC0003DMG400033323	Gene of unknown function	NA	0	2.06035	0	2.6753	0	0	0	0.792812	1.94784	3.53091	2.05066	2.5293	0	0	0	112.15	56.1497	4.73928	481.756	2.67869	181.321	0	0	2.75801	0.916631	0	0	0	33.0709	0.818576	0	74.8013	0	4.22336	1.49342	0.863809	17.4835	11.4353	7.15523	5.10837
PGSC0003DMG400033329	Gene of unknown function	NA	69.5728	9.94456	16.2134	0	0	1.02298	0	4.86955	1.2904	0	12.6381	3.56742	0	0	0	0	0	17.6629	0	2.56553	3.20072	10.0541	0	0	3.65794	0	0	0	0	0	2.46417	4.14543	8.80481	0	0.978888	0	0	0	0	0
PGSC0003DMG400033337	Gene of unknown function	NA	0.547204	0.562012	0.626865	0	0	0.478891	0.278662	0.365148	0.506719	0.303327	0.341463	0.318861	0	0	1.55372	1.3067	4.5302	0.442062	0	1.33112	0	0.587947	0	0.295084	0.356249	0.320295	0.22337	1.62177	4.12411	0	1.3724	0.330702	0.476489	0.40843	0.242521	0.594527	0	0	0	0.201143
PGSC0003DMG400033348	Gene of unknown function	NA	1.36924	2.5916	2.33485	1.52059	2.60562	1.29837	3.30915	2.51338	1.951	1.40115	1.97669	1.73509	3.76082	0.781255	2.67605	1.71419	1.58061	2.66697	1.83457	2.62019	3.06455	1.23018	2.82528	3.70841	1.05551	3.9977	0.734922	2.77565	1.38543	2.99021	2.37621	3.21549	1.23086	1.97957	1.80384	1.40994	2.29389	4.66688	3.17172	3.66812
PGSC0003DMG400033582	Gene of unknown function	NA	3.77429	12.5657	10.389	7.18681	11.9336	8.79055	15.3565	12.5098	8.92948	9.61794	8.27074	7.26451	11.6156	14.7565	10.0187	3.43829	2.97486	12.4329	7.81318	4.14854	9.13766	5.39681	7.66029	6.20417	16.7726	16.5215	18.5841	12.3763	2.21434	26.4175	4.33911	13.184	5.20324	9.45182	7.37633	5.07549	8.04891	8.67056	5.81599	6.67325
PGSC0003DMG400033622	Gene of unknown function	NA	3.93978	4.45985	4.74501	0	4.75584	4.07217	6.587	2.53501	6.02436	3.94297	4.24164	5.27413	7.52669	2.94828	8.21092	5.66142	18.1159	6.83644	1.66675	9.84306	5.02102	3.789	2.86988	6.00278	1.50729	6.92163	1.92407	7.09737	17.2068	4.14172	5.34175	4.9476	2.46762	7.29069	5.98345	3.73352	4.48212	15.6506	8.92669	10.7986
PGSC0003DMG400033635	Gene of unknown function	NA	2.74757	6.06834	3.1893	3.82606	1.75261	2.7653	3.83859	3.2892	4.32364	1.84257	2.28567	3.95375	3.58626	0.945411	10.2264	0.429976	3.65221	5.41492	0.616366	3.26299	2.90682	0.64023	4.19087	7.63821	2.56533	5.32878	1.02314	12.0759	3.29338	2.39732	4.45055	3.73412	1.05542	9.43977	5.7339	5.07358	8.90199	12.4585	7.52261	10.541
PGSC0003DMG400033652	Gene of unknown function	NA	6.85355	8.82715	7.4534	8.4076	14.9722	6.87407	5.94746	9.53724	5.37039	7.55139	8.62192	9.10507	6.87739	4.88143	11.2979	4.4057	5.68778	7.39248	8.21088	8.35718	10.0778	7.16371	10.5771	8.36736	9.02071	7.85042	3.60881	12.8423	8.50101	12.3443	8.79287	15.492	6.2228	9.9171	10.2487	7.54297	11.9852	12.5191	5.55602	6.12482
PGSC0003DMG400033676	Gene of unknown function	NA	0	0	0	0	0	0	4.53218	0	0	0	0	0	0	0	0	0	0	0	0	0	0	0	0	0	0	0	0	0	0	1.61196	0	0	0	2.55702	1.00465	0	2.36324	0	0	0
PGSC0003DMG400033835	Gene of unknown function	NA	3.83251	7.25041	6.30126	0	10.0219	3.84218	12.5922	5.79656	8.37769	5.19135	3.9978	5.38079	5.19996	0	5.20693	4.6081	4.30051	2.58161	2.41368	14.4398	2.31388	4.49063	0	0	0	7.18532	0	0	3.98912	8.03117	7.26697	0	0	13.2306	10.9429	19.0845	9.20987	0	2.3948	4.86064
PGSC0003DMG400033853	Gene of unknown function	NA	6.41013	5.46253	3.34384	0	0	5.90526	2.91081	6.93643	6.88563	4.22461	6.3792	4.12444	0	0	0	0	0	3.50146	0	0	5.82826	2.70663	0	4.28982	0	0	0	0	0	1.59192	0	4.20994	3.30511	0	0	0	0	0	0	0
PGSC0003DMG400033858	Starch phosphorylase L	NA	55.5429	75.4557	60.0777	24.0308	24.3389	84.3757	8.42194	34.3122	66.2742	47.0692	63.4093	57.7422	25.9156	5.18897	95.6766	234.742	1203.81	41.0223	0	55.4138	37.4503	30.5511	19.3889	94.5905	9.56428	25.4423	6.46596	89.0706	1226.59	15.1808	49.8547	33.5689	41.037	243.541	176.753	8.16022	382.043	488.719	1025.92	729.19
PGSC0003DMG400033860	Gene of unknown function	NA	14.6663	8.18692	9.42929	1.27898	0.666193	2.65392	1.7382	5.2521	6.62119	4.4519	8.68313	7.13246	13.1286	4.8231	0	0	0	1.81256	0	3.32955	0.55119	5.73422	0	0	6.44275	5.56241	1.76443	0	0	0.413179	1.8547	0	4.28937	0	0	0	0	0	0.827141	4.19017
PGSC0003DMG400033930	Gene of unknown function	NA	3.11297	9.72583	6.16551	14.6048	0	13.8005	2.99768	32.8191	5.14045	3.47124	9.83224	23.4676	8.58532	3.7029	0	0	5.09979	4.56916	0	3.45284	1.46613	5.12068	4.57338	2.08005	14.0376	6.72053	3.31983	0	3.7554	0	3.28309	1.54364	5.29306	46.6228	16.3017	8.56888	71.5957	0	0	0
PGSC0003DMG400033944	Gene of unknown function	NA	0	0	0	0	0	0	0	0	0	0	0	0	0	0	9.29745	0.494332	0.0946869	0.304291	0.245501	0	0	0	0	0.116079	0	0	0	16.4818	0	0	0	0	0	0	0	0	0	0	0.0608305	0
PGSC0003DMG400034094	Gene of unknown function	NA	4.60939	7.58861	4.33592	4.19729	7.47095	10.0212	34.275	5.94002	12.5423	5.56674	4.77416	7.08191	13.2255	4.38923	7.41941	6.22479	5.51981	12.2511	8.64166	3.21576	8.95937	2.6113	16.0365	28.297	3.85316	13.353	3.33003	6.83313	5.08116	6.22787	3.71253	6.46904	2.22721	10.9824	7.85004	2.99444	8.07492	25.4422	12.3749	21.5685
PGSC0003DMG400034288	Gene of unknown function	NA	2.2569	6.78473	5.10535	10.9048	13.4342	2.56148	11.7915	7.73242	3.02971	3.401	4.35133	4.39848	12.5935	3.96754	9.64669	3.55694	4.42543	5.59428	3.75692	5.70457	5.5717	1.48833	4.74013	6.39646	8.08837	12.1968	3.13536	9.45657	3.19141	12.7188	4.11287	5.41312	1.63832	7.88634	5.3738	2.73672	6.52854	11.6628	4.17074	6.66487
PGSC0003DMG400036100	Gene of unknown function	NA	0	0	0	0	0	0.305376	7.46579	0	0	0	0	0	0	0.741239	0.36541	0	0	0	0	0	0	0	0	0	0	0	0	0	0	0	0	0	0	0	0	0.296771	0	0.120615	0.626222	1.18651
PGSC0003DMG400038018	Gene of unknown function	NA	0.652019	0.716071	1.2149	0	2.0219	2.50827	2.01856	1.81458	2.22689	0.897781	1.01549	1.12369	1.47878	1.03758	0	0	0	1.91712	0	0	1.0332	0.544804	5.12599	3.46244	1.65722	0	0	0	0	0	0	0	0	0.442102	0.750983	0.20273	0.979859	1.45648	1.01794	1.35777
PGSC0003DMG400038727	Gene of unknown function	NA	20.9714	16.7918	18.279	14.9468	49.8061	13.5081	43.5992	24.1969	9.09009	8.19462	15.4888	17.4111	30.1491	5.07122	25.0068	12.5059	26.7718	23.57	9.07675	38.5003	12.9027	10.085	40.2042	47.6377	7.56912	22.6546	2.66473	17.3173	18.308	58.9474	23.4618	9.75169	9.60941	29.1239	43.6315	44.4077	31.7023	47.8344	19.8591	52.6535
PGSC0003DMG400038940	Gene of unknown function	NA	0	4.30933	6.5948	0	6.6496	2.96871	9.44036	4.25606	6.33733	3.93449	5.45185	7.5086	11.5899	5.31626	9.88405	3.62597	9.10587	9.93445	3.52201	6.84763	5.30521	3.3363	0	6.11034	3.51482	10.0567	4.48912	8.2712	7.457	4.34964	4.5043	4.67445	2.28994	8.99694	8.48373	2.72776	9.97813	8.78897	7.29585	7.98117
PGSC0003DMG400039410	Gene of unknown function	NA	0	0	0	0	0	0	0	0	0	0	0	0	0	0	0	0	0	0	0	0	0	0	0	0	0	0	0	0	0	0	0	0	0	0	0	0	0	0	72.5149	382.212
PGSC0003DMG400039705	Gene of unknown function	NA	0	0	0	0	0	0	0	0	0	0	0	0	0	0	0	0	0	0	0	0	0	0	0	0	0	0	0	0	0	0	0	0	0	0	0	0	0	0	41.3629	154.685
PGSC0003DMG400040265	Gene of unknown function	NA	13.6382	5.99027	8.29417	0	0	2.65289	10.9441	4.34661	26.0909	9.30687	11.8049	8.76003	7.87124	0	10.4385	0	0	6.92885	0	9.30113	3.51172	6.75777	0	11.9707	0	6.38127	0	13.2822	1.91757	0	9.43174	2.82369	8.60641	0	0	0	0	1.31082	1.35078	0
PGSC0003DMG400040401	Gene of unknown function	NA	13.7888	12.5235	21.586	12.0014	9.50104	8.24251	34.1031	24.8584	57.3117	35.0511	32.8114	30.9571	79.0386	51.1981	48.3382	52.4783	21.8603	58.542	11.5732	21.3061	9.53366	8.77348	4.75805	24.5299	15.9248	43.5384	40.83	39.2737	19.8447	6.06732	8.50078	5.15811	7.11461	9.38278	11.585	10.7461	12.3871	25.6165	27.993	26.9044
PGSC0003DMG400040556	Gene of unknown function	NA	3.04792	4.00424	2.99587	0	0	4.07415	6.25896	2.48584	0	0	0	0	0	0	0	0	0	0	0	0	5.25826	2.72809	8.27202	3.1446	0	0	0	0	0	2.51899	0	2.09837	0	4.01279	3.78389	4.92445	5.56303	3.91416	2.24083	3.89738
PGSC0003DMG400041436	Conserved gene of unknown function	NA	7.99274	6.49126	8.18089	0	7.29141	4.37068	9.35962	9.3741	3.97086	10.7049	7.02318	6.32053	11.4608	4.23955	12.8982	0	5.73288	11.5938	12.171	4.36862	10.6552	0	0	8.24629	6.54024	22.6861	11.27	13.1207	6.15117	13.5131	0	17.5828	3.48727	9.24748	4.96137	6.83666	8.28879	8.34589	5.77337	8.19931
PGSC0003DMG400042342	Glycosyl transferase, family 8	NA	16.1729	9.81569	7.81606	0	0	11.6465	11.2264	7.49877	13.1273	6.71178	6.70997	11.0543	21.3254	4.87324	15.8744	0	9.3455	13.0844	3.13067	16.4343	12.7718	10.2313	21.5813	11.7507	3.12429	28.5283	4.87947	15.2699	8.63442	3.13174	17.6955	12.7145	14.4443	5.19823	7.06978	12.7295	8.52298	13.1835	20.5039	22.5433
PGSC0003DMG400042461	Gene of unknown function	NA	0	0	0	0	0	0	0	0	0	0	0	0	0	0	0	0	0	0	0	0	0	0	0	0	0	0	0	0	0	0	0	0	0	0	0	0	0	0.409521	1.70011	6.65103
PGSC0003DMG400042630	Gene of unknown function	NA	5.38852	11.0397	6.39593	8.51221	0.188605	15.7408	23.9808	12.7475	45.1953	21.7182	18.2886	18.508	46.4144	16.5981	32.916	26.3967	18.2484	35.7103	11.5445	23.4144	11.8231	6.521	16.1742	13.9214	5.94403	13.1535	4.98608	8.4678	7.93496	0.0387194	1.54503	1.61845	0.0967627	13.4471	15.5609	17.7295	11.9728	21.1328	23.4104	29.406
PGSC0003DMG400042768	Gene of unknown function	NA	10.6844	24.8809	24.4858	11.9507	4.58677	19.9525	20.8846	22.7404	22.065	9.79146	25.0706	33.3776	36.668	41.3562	18.1809	3.33483	14.9864	17.605	0	6.29782	6.14423	5.31859	0	5.83588	48.6688	36.2681	49.3229	18.9328	19.5845	10.4098	5.30247	10.443	2.58052	18.0201	11.8339	28.6713	21.2217	8.90095	13.8974	7.21914
PGSC0003DMG400043040	Gene of unknown function	NA	0	0	0	0	0	0	2.68463	0	0	0	0	0	0	0	0	0	0	0	0	0	0	0	0	0	0	0	0	0	0	0	0	0	0	0	0	0	0	0	0	0
PGSC0003DMG400043071	Gene of unknown function	NA	0.0434554	0	0	0	0	0	0.0302299	0	0.0239496	0.0653323	0.0873346	0.166025	0.156595	0	5.13085	39.5308	10.6237	0	0	0.876957	0	0.164423	0	0.0282682	0.160774	0	0	5.10637	8.30892	0	0	0	0.807709	0	0.0193753	0.803099	0	3.61956	1.03774	2.57592
PGSC0003DMG400044283	Gene of unknown function	NA	0	0	0	0	0	0	0	0	0	0	0	0	0	0	0	0	0	0	0	0	0	0	0	0	0	0	0	0	0	0	0	0	0	0	0	0	0	0	17.9166	13.4481
PGSC0003DMG400045260	Conserved gene of unknown function	NA	1.07994	0.999325	0.994089	0	0	1.28974	2.53422	1.28468	0.487226	1.08647	0.374802	1.28463	1.30938	0	1.45072	0.489532	1.64006	0	0	0.396678	0.688879	0.446067	0	1.79536	0	0.195485	0	0.552831	0.25145	0.31912	0.470067	0.289304	0.590779	2.11554	0.927462	0.213325	0.987958	0.235572	1.52605	0.485293
PGSC0003DMG400046040	Gene of unknown function	NA	121.909	120.362	75.8728	46.9248	106.287	187.456	91.6703	161.056	62.6831	49.6612	79.2616	106.421	96.0054	52.5046	21.672	19.6018	67.262	131.189	55.8988	238.851	138.986	329.639	638.583	210.214	176.855	117.353	72.59	19.3167	61.0678	135.523	270.249	140.499	266.062	218.991	212.732	318.742	246.625	74.136	12.0444	48.2303
PGSC0003DMG400047097	Gene of unknown function	NA	0	0	0	0	0	0	0	0	0	0	0	0	0	0	0	0	0	0	0	0	0	0	0	0	0	0	0	0	0	0	0	0	0	0	0	0	0	0	30.0771	151.007
PGSC0003DMG401000083	Conserved gene of unknown function	NA	2.49913	9.86159	8.01578	1.60634	9.78105	2.27538	9.41593	10.1492	11.4003	12.4886	8.52225	6.72436	9.44499	10.4497	8.47303	4.38481	4.43959	20.0877	7.29714	1.63147	8.46855	1.38554	3.73573	8.81118	5.62996	3.1286	1.62895	3.78643	1.59995	4.51842	0.994477	2.65849	0	8.51457	7.86614	2.88869	12.0104	11.6911	8.27315	8.79247
PGSC0003DMG401000346	Gene of unknown function	NA	8.40746	17.4049	16.1232	32.7367	22.7236	8.25623	15.96	16.6017	8.02635	17.4731	14.1964	7.7335	10.8617	2.74386	13.508	6.55787	5.45473	9.85715	19.9281	14.2483	14.9428	8.97994	8.3772	12.8209	13.2139	5.30476	3.03127	11.9796	5.90043	28.7105	13.0534	12.3701	11.6678	14.7496	13.2776	8.19198	13.6774	16.4139	11.0712	11.2255
PGSC0003DMG401000515	Kinase	NA	4.67329	5.5911	5.2151	7.6316	20.4353	2.31606	3.36592	5.80418	6.70685	17.4389	4.86353	7.2638	4.37288	6.80409	9.78752	9.90019	16.5552	2.51707	0	19.8885	1.39947	3.94937	4.3291	0	9.87932	3.62356	4.17033	8.12241	10.9816	12.1251	15.1128	0.578512	4.02452	9.08912	7.63863	13.1014	4.52027	4.46284	0.367098	0.497735
PGSC0003DMG401000528	Gene of unknown function	NA	1.05922	1.35929	0.890981	0	0	1.25486	2.90309	0.908658	1.19063	0.161266	0.336288	0.0556127	0.0456768	0.103666	0.735351	0	0	0.0523973	0	0.687596	0.79577	0.150211	0	1.78061	0	0.60418	0.039092	1.27295	0.0414817	0	1.16377	0.783573	0	0.707571	0.0457213	1.4536	0.867998	0.955684	0.734572	0.933979
PGSC0003DMG401000895	Gene of unknown function	NA	0.0159044	0.290787	0.543734	5.27529	41.3876	0.0119507	0.310088	0.69052	0.234575	0.902272	0.507667	0.372049	0.10878	10.4948	0.0719175	0.172071	0.0253188	2.50373	5.6238	0.0421086	0.201792	0.014926	0.828856	0.117806	13.2627	0.0151262	0.261975	0.0169108	0.0205164	16.5205	0.00959836	0.017022	0.00386113	0.49713	0.0349789	0.0121888	0.157985	0.339503	0.402964	0.0429232
PGSC0003DMG401001159	Conserved gene of unknown function	NA	2.58106	28.6174	8.53135	32.7366	110.825	12.3235	15.2745	28.9148	6.19867	16.7213	19.0228	10.8165	11.4429	61.9883	18.7931	5.49135	4.0667	18.486	6.74151	3.18874	5.5403	13.7546	7.45499	6.60658	118.429	0.935708	6.01392	1.37069	0.0460524	77.2531	0.0390594	0.642425	1.95045	33.1909	16.3634	5.25417	29.6574	11.4062	3.55166	4.71039
PGSC0003DMG401002106	Gene of unknown function	NA	2.17136	4.94455	2.46012	3.0908	6.49868	2.19484	0.101899	6.69211	4.46681	7.04259	1.05745	1.68135	0.231751	0.480392	5.93756	6.44588	5.41791	0.246217	3.64462	0.993247	2.53875	4.24322	4.64744	0.276419	2.85474	0.502845	0.121904	0.19661	0.441194	4.65872	0.661332	0.901036	0.388468	0.809069	0.158557	0.060141	4.21968	2.39886	0.0397044	0.740381
PGSC0003DMG401002283	Gene of unknown function	NA	11.4723	12.6162	14.08	7.1114	7.25948	5.06285	9.44046	12.578	31.4481	14.2414	14.4801	17.9014	21.6163	7.24893	31.7657	16.3594	12.1342	26.527	4.00105	9.38571	8.27061	6.76313	3.79495	18.9706	6.42542	20.0223	5.49064	31.0884	11.9452	9.41317	9.95134	9.53592	6.31747	17.2543	13.9961	7.35208	16.4481	25.6088	33.2041	25.6397
PGSC0003DMG401002368	Gene of unknown function	NA	2.34479	4.38782	3.31147	3.60578	7.72141	1.77736	4.29192	2.44241	1.64792	2.78914	4.36957	3.66559	2.67704	1.22351	6.91828	1.21381	4.99351	2.06837	4.66693	5.15764	4.7852	2.17785	4.4024	2.59618	2.45127	1.60441	1.28736	3.65255	3.88301	4.2593	3.85123	3.74548	1.33397	5.22041	4.68597	4.07648	4.69721	7.32937	4.64104	3.963
PGSC0003DMG401002635	Gene of unknown function	NA	0	0	0	0	0	0	0	0	0	0	0	0	0	0	0	1.98416	1.31981	0	0	0	0.0786402	0	0	1.37142	0	0	0	0	2.06779	0	0	0.676046	0	2.77305	0.935856	0.590679	0.427466	2.82357	2.29815	4.18858
PGSC0003DMG401003005	Gene of unknown function	NA	0.855964	7.28067	5.47028	12.8829	22.8285	0.61082	1.54056	15.4954	0.746485	1.62533	4.30387	1.65818	0.107758	0.0626397	1.45352	0.66012	1.9265	0.962129	0	2.34391	1.54954	1.52531	0.355078	1.12852	3.85924	0.0584209	0.0813393	0.0618779	0.278643	9.04611	0.0538599	0.271122	0.0672646	0.301114	0.635545	0.277893	1.31512	1.12816	0.0551494	0.0726959
PGSC0003DMG401003132	Gene of unknown function	NA	168.815	97.3516	78.3382	41.5188	57.1261	157.209	70.7262	97.2702	71.0357	71.5783	67.2522	47.3041	27.3479	37.2984	31.9067	129.309	61.7587	45.7954	10.9823	33.2571	26.5582	111.335	20.0853	90.9886	57.036	12.0879	11.4954	25.7166	111.498	22.8838	11.5181	9.06903	42.1088	14.4278	27.8575	14.7299	26.9069	17.9194	34.5154	20.3306
PGSC0003DMG401003567	Gene of unknown function	NA	1.14437	0.701578	0.628289	0.909833	2.70505	2.80876	1.35494	0.882175	1.21544	0.360144	0.539419	0.868936	0.0992065	0.370923	0.113608	0.00555009	0	0.00636979	0.0036029	0.0138013	0.961858	0.276254	0.0897575	0.379197	0.401611	0.00761329	0.982344	0.0106307	0	1.92094	0.0223208	0.588889	0.312211	1.39245	1.34159	0.0340391	0.116419	0.395889	0.491011	0.613425
PGSC0003DMG401003646	Gene of unknown function	NA	3.3885	1.97112	0.524958	3.8603	0	0	1.29018	1.62126	1.21978	1.65455	1.78305	0.77551	0.234758	1.46761	0	0	0.287587	0	0	1.09217	0.431062	3.01463	0	0.456084	1.08847	1.0259	0	0	0.0503507	0.683472	2.31695	0.504648	0.396095	0	1.75524	0	1.14273	0	0	0
PGSC0003DMG401004219	Gene of unknown function	NA	0	0	0	0	0	0	10.8395	0	0	0	0	0	0	0	0	0	0	0	0	0	0	0	0	0	0	0	0	0	0	0	0	0	0	0	0	0	0	0	0	0
PGSC0003DMG401004368	Gene of unknown function	NA	6.04236	0	0	0	0	0	0	0	0	0	0	0	7.68591	0	0	0	6.35646	0	0	6.66022	0	0	0	6.75354	0	15.571	0	0	12.0965	0	11.4419	0	0	0	3.43814	0	5.05471	5.7378	5.20101	10.9693
PGSC0003DMG401004578	Late blight resistance protein	PF12061(Late blight resistance protein R1)	2.81523	2.77174	2.3044	0	1.08424	0.73692	4.00813	1.20533	2.89893	0.58361	1.60455	2.37144	2.62347	0	2.65828	0	2.15529	1.75586	0	2.74361	1.00278	0.696651	1.89716	3.65527	0.623639	2.72893	0	3.40499	1.54766	2.02717	3.53429	1.47464	1.43885	3.38807	2.16347	1.30217	2.56542	2.64094	1.62986	2.13549
PGSC0003DMG401005133	Gene of unknown function	NA	0.888664	2.93403	2.65179	0.629971	3.57564	2.2417	2.55948	2.79653	1.13024	1.37618	1.80552	2.38776	1.09234	1.19955	1.99672	0.205414	0.907158	2.39434	1.00388	0.483131	1.97112	0.518058	1.37957	2.42161	2.47781	1.23725	1.02865	2.30366	1.43413	1.93171	0.820438	1.79478	0.595387	0.838458	1.61308	0.683605	1.69053	2.41921	1.4391	1.1837
PGSC0003DMG401005674	Gene of unknown function	NA	2.94032	0	1.67917	0	0	0	10.0207	2.22365	3.07712	2.78843	0.687107	4.17886	6.17498	0	4.63803	0	1.29676	4.82339	0	3.15133	0	0	0	0	1.54337	4.98047	0	0	0.987829	0.790376	0	0	0	1.64911	0.847878	4.07269	4.92287	2.05702	2.77879	2.7107
PGSC0003DMG401005711	Gene of unknown function	NA	0	1.06769	1.19683	0	1.86668	0	5.77755	1.26807	0.971596	0.000387362	0.848952	0.711726	0.929676	0	1.92648	0.62232	0.0136496	0.796018	0	0	0	0	0	1.15396	0.820125	1.42763	0	2.92445	0.693394	1.38015	1.4126	0.820938	0	0.609659	0.710188	0.810912	2.14224	0.74685	0	0.905491
PGSC0003DMG401005821	Gene of unknown function	NA	1.39893	13.3227	12.6193	21.397	57.7327	2.26086	4.87758	13.0378	15.4576	31.8178	7.99865	5.98938	6.90792	5.68422	18.7123	0.102053	2.13117	11.0298	13.2611	1.93022	8.32657	1.72669	4.70326	7.87544	6.10616	4.62735	3.43095	7.93463	1.64077	71.9927	1.27552	5.39022	0.154184	9.80782	6.41178	3.23418	10.0153	5.76833	3.74299	3.92289
PGSC0003DMG401005827	Gene of unknown function	NA	0	0	0	0	0	0	0	0	0	0	0	0	6.93035	0	0	0	0	0	0	7.60436	0	0	0	0	0	8.42397	0	0	0	0	16.1401	0	0	0	0	0	0	0	0	0
PGSC0003DMG401006272	Gene of unknown function	NA	2.67985	3.01104	3.20361	0	4.80842	0.88221	1.32541	3.03174	4.209	2.83216	2.55691	2.31947	1.82578	0.684884	3.18326	2.98949	3.43663	1.85812	2.37851	3.60492	1.57339	1.9343	2.00068	3.70806	1.19431	2.15236	0.943112	3.59737	3.2479	4.04439	3.47323	2.3836	1.89096	2.00911	1.73042	1.58958	2.68675	2.10354	2.89937	4.6752
PGSC0003DMG401006288	Gene of unknown function	NA	0.75632	1.0467	0.607044	1.185	0	0.620518	0.354653	1.40649	0.39542	1.66479	0.47841	0.32831	0.266421	0.349895	0.405908	0.653494	0	1.31256	0	0.814118	0.698343	0.641535	0	0.424405	0.508445	0.737596	0	0.710968	0	0	0.464834	0.819874	0.907996	1.55558	0.71991	0.180998	1.66464	0.235186	0	0
PGSC0003DMG401006315	Histone H3.2	NA	0.0120856	0.247662	0.374794	0.1671	0	0	0	0.0997199	0.191427	0.261406	0.266698	0.178789	0.377635	0.390008	1.11032	0	0.360783	0.490338	0	0	0.100103	0.0244146	0	0.0450944	0.141501	0	0	0	0	0	0	0	0	0.0475358	0.692587	0	0.0813069	0	0.173555	0.133217
PGSC0003DMG401006332	Gene of unknown function	NA	9.77025	14.5083	10.2587	9.65332	18.9344	10.5658	6.49894	14.7886	4.22505	11.9543	8.8852	4.7516	3.72984	3.84552	5.7579	8.85645	7.88751	6.39363	13.2142	22.756	10.1927	14.0521	25.2146	17.3391	8.49099	2.17468	0.518622	0.533391	0.187666	9.42907	12.9284	6.32008	5.27411	16.7687	16.6028	13.1297	19.6575	20.4413	9.61628	14.3984
PGSC0003DMG401006561	Gene of unknown function	NA	1.65129	1.81755	0.640163	3.82612	0.820332	0.0259783	0.762249	0.262644	0.193992	0.679873	0.664355	0.731668	0.468885	0.512682	0.0161941	1.36305	0.563857	0.00586422	3.08322	5.81449	0.82631	1.18435	0.999616	0.34105	0.00887492	0.00548737	0.142465	0.312537	1.03936	0.354184	12.1915	1.4939	2.34184	0.00691727	1.06966	0.245419	0.00829129	0.226923	0.20914	0.00992287
PGSC0003DMG401006611	Gene of unknown function	NA	0.773268	2.8285	0.143983	3.06565	2.48602	2.77618	2.71526	1.94789	0	0	1.15322	0.989915	0.0995298	0	0.106079	0	0	0.0735375	0.126587	1.54145	0.47527	0.597392	1.61054	1.09726	1.01378	0	0	0.652527	0.11995	1.05177	1.69833	0.454424	0.655199	0.704086	0.507758	0.975042	1.43709	0.545323	0.710899	0.122509
PGSC0003DMG401006673	Gene of unknown function	NA	1.36003	4.20436	2.67257	5.03662	5.1921	3.73197	1.84092	4.02781	1.68679	2.75357	3.30175	2.89277	1.74172	2.08764	2.00085	0	1.44339	4.07473	5.03512	0	4.96432	2.21722	6.95967	1.38048	2.31618	5.7991	5.55441	4.10654	1.65563	8.10943	0.738343	15.8022	5.96398	1.49679	1.56447	1.06142	1.90275	1.87819	1.57494	1.5847
PGSC0003DMG401006783	Gene of unknown function	NA	0	7.68691	4.45594	0	0	5.49921	0	4.58471	5.78067	1.68889	2.90728	2.58742	0	1.77807	0	0	0	0	0	0	4.01475	0	0	0	7.69461	0	2.24495	0	0	0	0	4.70448	0	0	0	0	0	0	0	0
PGSC0003DMG401006819	Ubiquitin carboxyl-terminal hydrolase	NA	70.7223	41.3314	41.1476	49.5126	49.1832	38.7888	23.0899	27.6526	39.0744	57.0342	44.2288	38.7668	25.8179	7.40164	37.3221	31.6361	34.3635	31.8797	30.2387	48.2406	39.667	99.4032	30.0468	38.7733	18.6227	26.5524	8.41695	33.5349	35.5965	59.1722	56.1592	42.2363	110.207	34.934	39.1752	34.7224	38.7824	40.0296	35.9575	28.4776
PGSC0003DMG401007388	MRNA, 1346 bp sequence	NA	0.0866993	1.40373	1.0733	4.57854	0	0.288144	0.0507941	0.0353781	1.02022	0.65534	0.355294	1.30381	0.405463	0.0410681	0.627757	0	0.579006	0.703195	0.0771433	2.42872	0.572025	14.4873	0.1649	0	0.0305817	0.790101	0	0	0.0267665	0	1.85343	0.332208	9.72469	13.7561	5.60332	10.273	33.1106	0.490989	0.0312034	0.052035
PGSC0003DMG401007414	Esterase/lipase superfamily protein	NA	0.013664	0.372053	0.70856	7.04781	0.320369	1.18089	0.414133	0.0579312	0.0168612	0.38694	0.641257	0.377981	0.0225851	0.59502	0.0732612	0.0808978	0.532124	1.42718	2.65956	0.0606866	3.11505	0.610986	3.1608	0.00902775	0.535372	0.0123135	0.017431	0.0331448	0.0252306	0.0299132	0.0321656	1.57795	0.459212	0.54005	0.0212356	0.384487	0.915526	1.35683	0.686636	1.04288
PGSC0003DMG401007625	Gene of unknown function	NA	5.44422	3.63612	4.93167	19.4484	3.79734	3.07878	2.01774	5.90145	2.63503	4.9828	4.42375	5.07187	3.11053	2.04496	6.91186	5.77585	3.21226	0.653848	1.31049	4.63716	5.35157	8.25807	3.3873	6.7126	2.2389	2.09659	1.65964	1.03321	3.23511	3.94225	3.45212	2.58375	6.38161	2.18471	3.13378	1.81564	3.45448	1.80863	0.520518	1.75438
PGSC0003DMG401007944	Gene of unknown function	NA	0	0	0	0	0	0	0.015573	0	0	0.0292412	0	0	0	0	0	0	0	1.87142	0.0201369	0	1.64098	0	6.0095	3.58208	0.051072	0	0	0	0	1.36925	0	0.696987	0	1.3794	0.151193	0	2.3867	2.89273	0.0462104	0.842345
PGSC0003DMG401008032	Gene of unknown function	NA	2.06665	3.97347	4.06233	10.3987	2.55999	3.28504	2.05843	8.02211	5.13235	9.2139	4.08802	1.81644	3.66088	3.2558	2.28221	35.6463	20.3188	0.780407	0	20.8078	2.09379	6.18442	4.15172	2.30148	3.45313	0.0716868	0.723349	0.390376	5.65959	1.49555	5.66266	1.06138	0.69135	3.81916	5.17524	4.74209	5.97492	0.589623	1.35048	1.42924
PGSC0003DMG401008399	Gene of unknown function	NA	0	1.34781	1.66975	0	0	0	6.25865	2.03747	1.36522	1.02376	1.34913	1.25809	4.10133	1.24706	2.64977	0	1.34906	1.65643	0	0	1.02718	0	0	0	0	5.11135	0	3.21857	1.45087	2.53459	1.37717	1.45518	0	1.76876	1.30776	0	2.00624	3.7402	1.07062	3.17795
PGSC0003DMG401009486	Gene of unknown function	NA	0.10006	2.87685	0.0526205	2.68107	3.97754	0.0952386	1.09363	0.971095	0.0236969	1.27826	1.57131	0.75449	0.0865167	0.563793	0.170713	0.838858	0.0833768	0.0555725	0.107799	1.45055	0.989174	0.244828	0.178836	0.0217746	1.09379	3.2505	0.632762	2.33488	1.01437	5.31472	1.69178	0.840032	0.396737	0.0171708	1.18089	0.39691	1.09867	1.2494	0.0498661	0.0329678
PGSC0003DMG401010281	Conserved gene of unknown function	NA	0	3.3788	0	0	3.48184	1.50023	5.12914	2.11173	0	0	0	0	0	0	0	0	0	0	0	0	0	0	0	0	0	0	0	0	0	0	0	0	0	0	0	0	0	0	0	0
PGSC0003DMG401010367	Gene of unknown function	NA	19.9407	35.6781	15.0357	37.6852	202.91	18.8711	12.251	25.7945	17.8235	16.2959	30.7718	22.757	38.3998	12.6683	86.0076	41.5132	34.0185	81.4516	80.1966	95.6301	44.2375	37.6204	90.621	103.924	12.3149	3.98651	0.281848	5.5806	0.0447578	84.7263	13.1088	8.16377	6.89068	19.9776	26.9194	17.6861	27.6188	74.8078	62.2618	155.426
PGSC0003DMG401010449	Gene of unknown function	NA	19.6087	10.0175	29.331	20.7951	30.4966	15.826	35.4055	24.6909	50.0826	42.445	25.7581	26.8959	30.6606	22.5513	21.0109	46.9277	14.0771	27.0338	5.31159	12.61	17.1537	15.8732	15.3267	21.9247	21.4663	17.1175	10.1779	3.21073	2.53952	24.5663	7.45068	21.0102	13.9521	35.7676	26.4283	13.8203	32.353	37.5598	26.4797	37.8861
PGSC0003DMG401010644	U88	NA	0	0.0238824	0	0	1.2634	1.13532	0	2.36858	0	0	0	0	1.98943	1.12781	1.29777	0.974181	0.848798	1.13322	2.90204	1.20719	0.0185298	2.45085	0.800392	4.30925	0.425759	0	0	0	0	6.79094	0	0	0	0.750303	0.79265	0.463848	0.565763	2.55357	1.7955	5.40133
PGSC0003DMG401010667	Gene of unknown function	NA	2.61134	5.89379	4.28467	4.95983	8.66387	3.18953	16.0113	6.06305	3.69393	4.24042	3.44118	2.8911	8.64471	4.25315	6.82581	3.73142	6.03854	7.42878	15.7042	5.12591	9.66266	3.46443	7.88265	8.85489	4.74669	6.05433	3.38365	2.61384	3.20029	9.90236	5.98997	7.2176	2.67077	5.57363	6.49543	5.49325	8.55006	11.7789	5.76659	7.99995
PGSC0003DMG401010885	Gene of unknown function	NA	2.0168	2.63125	2.31554	0	0	0	0	1.52047	5.61998	0	1.39279	1.30312	1.5947	0	0	0	0	2.12811	0	0	3.18221	3.37263	3.99549	1.3765	0	0	0	0	0	0	0	4.31134	2.20302	0	0	0	0	0	0.618286	0
PGSC0003DMG401011297	Gene of unknown function	NA	0	0	0	0	0	18.7165	0.484185	0.924147	0	0	0	0	0.173013	7.48192	0.29993	2.45463	0	0.541948	29.4185	0.927633	13.9968	13.6699	37.9094	8.79694	13.3472	0	3.04039	3.02011	0.0837621	0	0.164685	2.62211	2.10164	0.448937	0.0533757	1.56146	0.29	2.1671	2.67107	0.825397
PGSC0003DMG401012455	Gene of unknown function	NA	2.37205	1.94966	1.45078	1.63626	2.97707	1.65708	3.83699	2.59042	2.18207	3.97372	4.15318	1.84836	3.63542	0.623649	2.22217	2.38401	0.173756	1.95757	1.51213	4.89489	0.727168	2.46543	0.191719	2.68035	1.29242	1.52512	0.388239	2.17335	0.354678	2.23429	0.572015	0.290705	0.430044	1.00115	1.32647	1.04016	2.32564	0.687504	0.544997	1.16258
PGSC0003DMG401012710	Gene of unknown function	NA	0	0	0	0	0	0	1.21239	0	0.975104	1.29183	0.885378	0	0	0	0	0	0	3.66286	54.6864	0	9.01948	0	5.48163	4.15553	0.522596	0	0	0	0	0	0	1.95693	0	0.176741	0.234591	0.171088	0.720344	4.15302	1.69916	4.56645
PGSC0003DMG401012874	Gene of unknown function	NA	3.81962	4.72461	3.15767	3.87814	7.2601	0	3.70469	4.18092	3.95357	3.67507	4.23144	4.30359	3.99654	0	3.73654	5.15558	3.47913	1.26407	1.7758	3.16933	3.25372	1.51275	2.7536	3.09219	1.15044	3.79579	0	3.78226	2.85159	7.90057	3.96689	1.8937	0.736789	1.36045	1.63577	0	0	3.28016	2.35646	2.61759
PGSC0003DMG401012907	Gene of unknown function	NA	4.31101	8.572	5.87196	0	14.2429	1.63531	5.22029	6.21995	4.16772	3.90662	5.04099	6.61447	3.91264	0	7.50697	0	2.94169	1.85908	9.30783	5.88433	7.23634	3.18551	5.17446	5.04881	2.19736	4.29205	0	6.8111	2.24731	15.0279	5.44669	9.77538	4.29765	3.06797	1.08486	0	3.82787	11.9143	8.67718	7.49637
PGSC0003DMG401013020	Gene of unknown function	NA	10.0165	8.53008	5.94869	13.7536	16.3302	10.3479	5.10674	9.40516	4.13491	6.73346	6.41665	4.79648	3.59832	3.32721	3.89878	5.48192	5.24984	4.2656	4.86524	8.06949	5.32183	9.89685	4.54913	11.6877	9.04898	2.15555	1.66698	3.57886	2.14163	19.1428	4.82803	4.48322	6.48453	3.29876	7.69614	4.15455	6.6267	7.13081	5.29337	4.64251
PGSC0003DMG401013388	Lipid binding protein	NA	3.00556	2.61682	3.03173	2.43535	7.95398	0	0.11266	0	0.504334	3.95032	0.840607	1.28011	0.0697758	1.22691	1.45107	0.162988	2.81257	0	0.807286	2.60435	0	0	2.59023	0	4.43064	0.0297335	1.08582	0.0747858	0.677095	3.55536	0.159409	0	0	0	0	0	0.120586	0.1226	0	0.869438
PGSC0003DMG401014313	Gene of unknown function	NA	8.78632	2.72708	4.86525	2.68237	1.80164	11.7871	3.63408	4.26106	5.69845	2.73694	7.41391	3.21634	7.10287	5.73801	3.65408	0.490062	3.29989	5.48577	1.48868	2.48947	2.26524	6.48833	7.35337	6.80468	4.41854	5.93845	3.38896	2.37872	1.80829	1.94536	1.81427	2.10563	1.95189	4.40121	5.20373	3.76	5.52981	3.09906	5.05486	5.0498
PGSC0003DMG401014790	Gene of unknown function	NA	1.41929	2.81542	2.51083	7.2893	3.58998	1.81812	30.2548	5.34252	2.51363	2.11597	3.0658	3.75502	9.97484	1.91692	6.62028	1.13633	1.1346	2.02347	1.10641	1.70664	3.02576	0	2.80141	3.62457	3.25056	9.24037	1.75989	6.95844	1.50729	4.7172	1.71913	3.12831	1.17652	2.40515	1.66515	1.03415	2.04082	4.41084	1.87126	5.27981
PGSC0003DMG401014833	Gene of unknown function	NA	0	0	0	0	0	0	0	0	0	0	0	0	0	0	0	0	0	0	0	0	0	0	0	3.76838	0	0	0	0	0	0	0	0	0	0	0	0	0	0	0	0
PGSC0003DMG401014864	Gene of unknown function	NA	5.50381	13.4812	11.2531	10.503	6.29749	14.075	3.99658	17.1809	21.9212	12.3413	9.87539	9.48133	22.1657	117.182	6.28637	6.8803	2.55153	27.8342	4.64768	7.85215	5.99495	12.5018	25.8932	3.07987	63.1752	20.3205	106.189	5.36384	2.15452	6.28699	6.74941	5.79201	11.4657	7.28713	4.285	4.22906	6.51267	9.30488	4.85419	19.585
PGSC0003DMG401015259	Gene of unknown function	NA	0.0598715	0.144394	0.570645	1.29867	12.8824	3.19072	0.234545	0.0447062	0.0822309	0.114781	0.211261	0.110862	0.0836131	0.0490097	0.0576285	0.446644	1.00341	0.127951	5.35659	0.165208	0.961499	0.104401	19.9648	0.0885904	0.0710037	1.48525	0.993133	0.647508	4.36882	9.0817	0.994097	3.21243	1.72723	1.14243	5.49894	3.72416	0.321979	0.728361	0.112571	5.42942
PGSC0003DMG401015684	Gene of unknown function	NA	51.2264	45.7196	34.7548	37.2008	35.9943	33.3351	30.7988	33.4162	47.9664	83.465	69.8806	49.0773	49.4189	41.9949	79.3682	129.168	137.306	63.4125	66.277	68.8165	22.1431	120.929	17.491	38.0219	23.2807	32.1357	23.6819	45.2818	73.8792	27.5784	47.0237	9.59151	101.499	20.1885	43.4728	83.6743	80.9773	37.2599	48.0741	34.4196
PGSC0003DMG401016414	Gene of unknown function	NA	5.84314	12.0507	6.73835	7.94406	12.4712	12.3789	13.9542	9.51482	7.01082	8.17718	6.08924	7.26824	14.0236	10.6138	7.97305	7.37079	4.87111	4.69095	4.07218	7.68899	4.85009	5.49015	6.85467	5.45977	8.78931	15.3517	9.91643	9.27865	4.98509	13.7158	11.6544	4.39803	5.88353	5.90273	5.06417	2.38897	5.63426	16.4169	6.55855	7.02757
PGSC0003DMG401016979	Leucine Rich Repeat family protein	NA	1.73781	2.80219	2.34103	1.70996	2.46897	2.02312	4.14847	3.5025	2.1341	2.44937	2.85612	2.03387	1.95186	1.1729	2.40513	2.10197	1.93237	1.8442	1.7559	1.61118	4.07747	1.31744	3.12689	3.61324	1.55303	2.10477	1.36807	2.70921	1.1432	2.06151	1.99141	3.56198	1.79168	2.57836	2.79986	1.52764	2.73227	1.99919	1.27926	2.19736
PGSC0003DMG401017205	Gene of unknown function	NA	0	3.6402	3.35428	0	2.29899	0.0599158	1.15031	0.186392	1.16565	1.60253	1.60057	0.550471	0.387912	1.08573	0	0.520188	0	0.78504	0.798456	0	1.1307	0	0	0.17323	2.02834	0.937887	0.469314	0	0.117706	1.65977	0	0.445833	0	1.65394	0.966006	0.596377	1.23543	0.521131	0.910473	0.644349
PGSC0003DMG401017622	Gene of unknown function	NA	8.63092	9.07118	8.37335	6.16976	19.8714	5.76847	21.4066	8.04486	4.08372	4.80226	6.05339	9.21998	20.9115	4.59622	12.97	5.23385	4.53978	10.4925	6.17823	11.6138	12.5856	8.42753	17.0358	12.721	7.5749	29.2798	4.37808	17.9823	9.5079	35.1952	17.3205	15.4343	12.802	7.75583	10.8426	8.55435	9.93943	19.7154	7.84025	15.9366
PGSC0003DMG401017925	Gene of unknown function	NA	6.05057	4.882	4.99504	6.15735	3.28501	2.58723	5.21711	3.30094	1.13302	3.46409	5.47934	4.26564	2.22756	1.73172	2.05242	0	2.83288	2.22999	0	3.40016	3.7746	6.05025	0	4.76845	3.19564	0.438669	0	0.21344	1.30947	1.13167	3.75927	1.50966	1.89175	2.38071	4.32752	2.44888	5.07715	3.25237	3.67479	2.47641
PGSC0003DMG401017938	Gene of unknown function	NA	0.0402658	0.0314683	0.595687	0.796615	0.159415	0.0290203	0.0143959	0.467897	0.00893344	0.29745	0.0148573	0.320043	0.00688563	1.57878	0.0424704	1.23217	0.0135984	0.00402571	0.015381	0.0390426	0.0242966	2.64967	0.152954	0.0187218	0.0174017	0.182884	0.521708	1.03568	0.00738175	1.08285	0.0236615	0.959292	0.695949	0.0106496	0.4387	0.00786549	0.0122199	0.0106757	0.00344327	0.00768847
PGSC0003DMG401017944	Gene of unknown function	NA	2.53166	6.01543	4.43425	11.9101	5.38655	8.54365	3.49692	4.80506	13.7518	8.21517	4.11683	7.88256	5.40995	5.99076	8.54495	6.8951	12.0747	10.054	7.53711	3.04422	2.61898	1.23502	29.6879	14.3631	2.96503	3.29891	4.70581	5.34576	6.88191	5.36536	0	3.00538	1.28697	9.48172	4.24324	1.3476	7.23928	42.4985	18.2978	32.766
PGSC0003DMG401018005	Gene of unknown function	NA	1.20573	0.218147	1.20573	0.644645	1.43219	0.922177	0.0613945	1.21555	0.206402	1.42319	0.66726	0.711781	0.141097	1.2624	0.0899704	1.81802	1.22153	0.93612	2.46626	5.82786	0.0635878	2.40842	3.8655	1.44956	0.0531514	0.456332	1.11226	0.0894331	0.0465471	2.15837	6.38661	0.856528	0.879547	0.0585688	0.0822	0.690478	0.0820774	0.0825158	0.173708	0.489068
PGSC0003DMG401018257	Gene of unknown function	NA	0	0	0	0	0	0	0.435816	0.208516	0	0	0	0	0.258622	0	0	16.3121	15.4514	0	0	4.75828	0	0	0	0	0.199033	0	0	0	14.563	0	4.8102	0.194814	0	0.190294	0	0.215994	0.163779	0.254455	0.261916	0.58668
PGSC0003DMG401018475	Gene of unknown function	NA	14.4946	11.4524	10.2023	21.7195	16.5417	8.42059	5.78291	40.5989	18.1701	25.9912	24.8007	32.0935	3.31081	9.78511	39.1097	161.937	101.337	6.84065	3.18666	381.998	2.2247	10.9083	10.4438	13.5939	7.78915	2.69949	7.09078	28.6306	91.5144	13.0834	341.878	2.339	12.7686	3.2349	5.64045	5.91765	4.75475	1.03712	1.07586	1.94517
PGSC0003DMG401018552	Soluble starch synthase 1, chloroplastic/amyloplastic	NA	0.458388	8.66797	7.20019	0	0	12.842	6.92486	6.26565	0.512223	0.327088	4.75377	5.62248	4.52728	2.1357	1.72102	0	2.72399	6.99147	0.303677	0	16.7646	0.1875	0	2.03467	7.34403	0	0.06316	0.734714	2.39455	0	0	0.459392	0.0111832	7.995	4.34604	0	9.94953	3.55464	11.7947	10.8701
PGSC0003DMG401018748	Gene of unknown function	NA	2.16049	3.24909	2.24298	1.2051	1.05925	1.68986	2.54667	2.10765	0.577446	0.716971	1.52172	1.65686	1.31089	0.842382	0.508956	0.0138461	0.564337	1.20672	0.670897	0.657277	1.64647	1.68377	2.19435	1.76076	2.50311	1.18604	1.54569	0	0.733496	1.15393	1.7369	2.3435	1.36111	2.92329	1.66351	1.32894	1.98044	2.28964	1.00774	1.72902
PGSC0003DMG401018785	Gene of unknown function	NA	7.13182	3.29076	4.10343	0	3.17367	6.45227	5.26063	5.10727	8.29614	4.77189	7.2056	9.55639	14.8687	8.79599	9.83504	4.98406	6.40461	10.1767	0	4.60161	3.60111	3.5668	0	3.44674	5.66632	21.656	12.798	7.91222	4.14122	2.13106	6.54716	3.24121	3.58455	3.66421	6.58646	3.76926	5.87349	11.445	7.8048	10.7476
PGSC0003DMG401019602	Gene of unknown function	NA	5.77635	13.6598	10.8388	5.41956	4.44574	7.87182	23.7571	6.58446	22.7777	3.85152	4.98501	10.364	22.7222	6.40689	20.2238	1.91561	9.72366	23.0412	0	15.1935	5.21605	1.93883	18.1697	32.0697	6.42155	32.4772	7.49197	23.924	10.1459	6.35608	14.6182	9.08131	1.93186	39.1657	16.6389	14.6164	30.6739	29.8128	17.5439	36.4226
PGSC0003DMG401019636	Gene of unknown function	NA	5.02713	7.84429	4.39427	8.18856	3.63747	1.67504	3.7174	4.81365	0.542181	0.691311	5.46489	0.246497	3.0064	0	2.14626	0	2.88482	2.33657	1.56094	3.28527	1.22075	5.07758	0	1.79299	4.15557	1.25988	0	2.01582	0.164103	4.42773	0	1.60919	1.67649	1.30929	1.80108	1.23888	2.80228	1.7461	1.42374	1.90177
PGSC0003DMG401019860	Alpha-2,8-sialyltransferase 8b	NA	3.42694	8.46946	6.77987	10.8562	9.11975	1.71274	13.1161	7.25324	6.37893	8.84398	6.64994	5.21599	6.13052	3.44515	5.14114	12.2554	7.98081	2.75252	3.2308	3.02492	4.62738	3.98555	3.66209	4.09041	5.1177	2.54908	0.935296	0.246877	1.97248	6.77165	2.91265	3.39992	1.50354	2.65142	2.59432	1.16278	4.45944	6.05451	4.99135	5.97051
PGSC0003DMG401019961	Gene of unknown function	NA	0	5.78724	0.71216	5.64125	0	0	1.23354	6.99003	5.52437	2.40491	2.8479	5.29395	8.54569	0.662351	6.51626	7.05365	6.3595	3.20623	1.67004	6.62118	0.474978	0	0	2.84051	2.59614	2.44457	0	4.3058	3.08104	0.207202	0	0	0	0.72495	1.53809	4.08192	3.01505	5.38839	1.34339	2.32611
PGSC0003DMG401020120	Gene of unknown function	NA	1.14313	2.7427	1.52379	3.08935	2.95242	1.17687	3.06871	1.47951	0.465649	0.940262	0.60827	0.881131	1.08159	0.65671	0.554052	0.182138	0.874373	0.55479	1.51685	0.646634	1.92892	0.96814	0.708971	2.21085	1.13578	0.573085	1.01363	1.65413	0.395896	1.52524	0.258827	1.37241	0.656481	1.57534	1.235	1.13503	1.02852	1.04533	0.614503	0.527749
PGSC0003DMG401020132	Gene of unknown function	NA	0.52986	8.17431	4.75029	16.4924	26.0087	0	2.5518	0	2.47491	62.0122	4.67613	9.9146	4.37946	4.2324	8.73871	2.34259	9.14377	0	0	0	0	0	0	0	20.4376	1.23745	0	2.05255	0.103301	10.5672	0	0	0	0	0	0	4.81735	0	0	0
PGSC0003DMG401020176	Conserved gene of unknown function	NA	1.17955	3.60367	1.82279	1.97637	5.80609	0.631972	3.25669	1.70789	3.13463	2.48051	2.67681	2.46159	2.67985	1.12056	7.50384	6.31771	1.41392	2.04272	0.824777	1.28639	1.34873	1.07119	0	2.09382	1.43399	2.27685	1.12773	7.27883	1.49667	6.76003	1.04102	1.68534	0.854933	1.39593	1.61747	0.453497	6.66047	2.17256	0.810362	1.22591
PGSC0003DMG401020250	Gene of unknown function	NA	0.997581	1.92949	1.3238	1.011	2.09148	0.973844	3.73546	0.939076	0.554882	0.81447	1.04689	0.94825	1.74424	1.15973	1.17555	0.20648	0.301818	1.18804	0.234996	0.285812	1.1293	0.363374	0.802566	1.66418	1.98391	2.01958	1.03544	0.92684	0.510528	1.70856	0.215667	1.28414	0.197452	2.39076	1.38045	0.757384	1.64346	1.74045	0.669885	1.10081
PGSC0003DMG401020329	Gene of unknown function	NA	10.4533	15.5301	11.6189	7.2799	8.70928	6.45436	32.7596	14.6299	14.8308	8.8528	11.9972	13.3202	36.3902	3.90349	21.5159	5.70689	8.36711	25.0625	9.17816	16.8518	18.7599	6.50826	19.7427	24.856	5.13069	46.7897	5.1	23.3766	11.2172	12.8969	20.0714	22.5353	5.8101	46.4931	18.8137	27.394	41.9768	44.9767	23.1138	39.4347
PGSC0003DMG401021084	Gene of unknown function	NA	0.859738	1.39388	1.28439	3.98272	7.20884	0	0.957093	0.719101	0.721794	0.98608	0.883674	0.741921	0.559564	0	3.21221	2.97148	1.96544	1.21967	4.3785	3.2429	2.0293	0.619792	0	0.751601	0	0.819482	0	1.60758	2.0231	3.91602	1.46731	1.2334	0.937048	0.484095	0	0	0.747262	3.64769	1.72761	0.798944
PGSC0003DMG401022640	Conserved gene of unknown function	NA	37.9361	17.115	15.4049	49.2413	46.2792	149.011	1.17269	7.78483	76.9577	38.2356	10.8523	4.54931	9.82629	12.9091	7.02864	42.1447	3.37166	45.5391	39.4817	35.1977	31.7936	86.6755	131.18	31.3521	11.5183	3.22867	7.15344	3.26327	5.01579	48.8873	35.4361	15.7742	95.2787	0.451821	3.45871	0.910182	0.125364	3.61708	10.7862	15.5845
PGSC0003DMG401022708	Gene of unknown function	NA	9.86604	14.14	14.4261	17.0547	16.9097	29.0734	6.0278	26.0683	13.0707	3.94896	12.935	12.5925	0	22.3864	0	0	0	12.7209	0	0	11.6051	9.92548	0	4.93528	29.4733	0	27.8975	0	0	23.6716	0	19.7317	14.3536	6.82268	4.45396	3.58018	3.00123	0	1.97315	0
PGSC0003DMG401023118	Cytochrome P450-type monooxygenase 97A29	NA	1.9258	7.03087	5.70592	1.97803	2.12668	3.15003	0.624422	6.15482	4.12915	1.75072	3.98868	5.47566	0.773567	5.27323	0.932927	0	0	2.21025	0	0	2.7978	0.890726	0	3.34634	6.47315	1.1378	9.11401	1.42445	0	3.31727	0	3.38876	1.05165	2.31304	2.35937	1.44496	1.10999	0.385361	1.86604	0.963572
PGSC0003DMG401023468	Gene of unknown function	NA	0.0102762	1.20609	0.534894	4.60764	1.73004	1.15269	0.779917	0.410757	0.33918	0.00819341	0.0124698	0.00853901	0.0103338	0.0350996	0.424118	0.0175423	0.0222933	0.547667	0.0319327	0.0207997	0.582822	0.404259	0.112092	0.013611	0.311326	0.00861892	0.373131	0.0203525	0.539927	0.470477	0.54591	0.00763819	0.374125	0.845434	0.272382	0.237048	0.655217	0.43408	0.215516	0.00742226
PGSC0003DMG401023481	Gene of unknown function	NA	1.90085	2.52268	3.09605	0	0	0	0	2.33191	4.08706	2.06188	3.18199	2.83243	0.0317962	0	1.98861	0	0	0.659166	0	0.763955	0.486647	0.967867	2.77771	1.69837	0.598571	0.0212085	0	0.178007	0	0	0.653216	0	0.0309955	0	0.205869	0.0947805	0	0	0.195326	0.376087
PGSC0003DMG401024761	Gene of unknown function	NA	0.160077	3.84374	1.63876	16.6467	11.383	0.244314	6.67075	5.81981	0.90787	3.47001	3.39149	2.09718	2.83393	1.88012	8.74825	0.796532	4.94875	1.14185	18.1074	6.63962	7.53817	0.847706	1.41442	1.47117	8.64882	0.66051	0.0132696	0.899371	0.501628	5.25804	1.61341	1.63356	0	13.224	7.2496	5.09243	5.22096	10.7763	1.90591	7.13247
PGSC0003DMG401024767	Gene of unknown function	NA	0	2.45955	2.10726	0.656893	2.39267	1.12694	4.38605	2.74893	5.67735	3.13965	3.56761	2.97812	1.23363	6.74218	0	3.74648	0	5.57571	113.772	0	7.42441	0.914802	1.59413	1.16205	4.32744	2.20397	5.52449	0.984241	0.692635	2.66262	0	2.67767	0.498798	0.651439	2.20867	0.907134	0.940539	2.24797	1.66774	2.20991
PGSC0003DMG401025314	Huntingtin interacting protein	NA	1.0506	3.21656	2.74288	0	0	1.55698	5.78157	1.70694	1.49776	0.464109	2.31267	2.13308	3.30025	0.977233	2.2223	0	1.48964	3.10971	0.470847	2.80125	1.33967	0	5.27438	2.92189	0.743986	2.7972	1.01158	2.99223	1.77045	0.879598	2.9027	1.86637	0.507197	5.21202	2.75035	2.60475	4.46038	5.01661	4.23149	5.41954
PGSC0003DMG401025438	Desacetoxyvindoline 4-hydroxylase	NA	0.407525	0.0668495	0	2.42705	21.8494	0	0.703233	0	0	0.765712	0.365656	0.453128	0.032177	0	8.15154	0	0.0173017	0	1.6607	0.607829	0	0	0	1.36043	0	0	0	6.72284	0	16.51	0	0	0	1.14636	0.309412	1.44014	0	1.62159	0	0
PGSC0003DMG401025869	Gene of unknown function	NA	1.67232	1.16497	0.442198	7.47306	1.60624	0.291298	1.69898	6.15367	4.45402	2.20371	4.02059	5.46003	3.1078	0.32343	1.92003	42.7216	11.1365	1.22212	8.36912	198.041	1.38805	5.64925	18.6751	3.78296	1.11209	1.02789	0.3593	0.76961	2.8885	0.744749	34.1636	1.32521	1.61843	0.631779	3.49059	11.3469	0.134157	1.86332	2.63082	12.5845
PGSC0003DMG401025925	Gene of unknown function	NA	4.09575	8.6857	9.17454	19.7519	20.5546	4.39229	6.26587	7.42188	36.8049	27.6803	15.3998	9.29701	6.89723	6.09863	14.534	20.1521	7.54473	4.34928	31.4107	4.89999	5.25622	7.83181	11.73	13.0823	8.90158	1.17786	5.99691	3.42421	2.15184	9.39101	0.648852	3.44316	3.78975	6.41388	9.08488	7.47981	8.04479	9.52284	5.02021	7.34497
PGSC0003DMG401026002	Gene of unknown function	NA	14.1842	13.8427	15.9555	14.2947	0	0.674402	0	0	5.65725	12.4641	20.2009	11.4688	3.00223	4.37885	250.554	0	0	3.05222	6.67	5.53875	0.893155	0.909729	2.60452	7.42322	93.2145	4.30112	5.22844	279.651	0	1.19385	3.97382	0.990498	0.699389	0	0	0	0	0	0	0
PGSC0003DMG401026202	Gene of unknown function	NA	0	0.681756	0.0245752	1.92842	1.11442	0	0.82171	0.702563	0.85819	1.59643	0.540712	0.985411	0.912437	0.303095	0	1.42195	0.0401166	0.333237	0.730181	0	0.758624	0.552406	0	0.798727	0.771597	0.571294	0.724126	0.886053	0.023288	1.15624	0	0.48359	0.824101	0.80421	0.69979	0.599605	0.378473	1.76799	0.541556	0.779785
PGSC0003DMG401026306	Gene of unknown function	NA	2.22853	2.82208	3.35156	3.02562	4.28685	0	2.58073	2.35096	3.50698	2.34799	2.73735	2.16379	0.914289	0	3.4083	0	0	0	0	0	1.72905	2.32655	0	2.2067	0	0	0	0	0	4.03846	0	1.44981	0.0643034	0	1.48159	0	2.95731	1.95903	1.22907	1.63818
PGSC0003DMG401026539	Gene of unknown function	NA	1.60541	9.00118	4.04641	5.7251	0	0	0	6.63269	0	1.80374	9.44483	7.68186	0	0	0	0	0	0	0	0	0	0	0	3.47	0	0	0	0	0	0	0	0.269461	0	1.00404	0	0	0	0	0	0
PGSC0003DMG401026834	Gene of unknown function	NA	1.16951	3.02314	2.72503	3.12287	5.73463	1.90575	2.4922	1.91499	5.11786	4.35874	3.23593	1.48965	4.21821	1.14116	2.56001	2.45747	1.43089	1.73057	2.90609	2.63859	1.34068	0.79233	3.97086	1.89452	0.845923	2.00215	0.666645	0	0	8.05692	1.00377	0.867893	0.621556	2.71193	2.56358	1.67066	1.86013	3.69341	1.63981	3.10428
PGSC0003DMG401027067	Nucleic acid binding protein	NA	1.28096	4.50074	2.4486	18.4445	2.89174	0.0581155	1.90443	3.28433	0.0220133	3.01195	6.47398	1.74749	1.70781	0.449348	5.81292	2.52755	0.779702	1.375	4.04922	2.19432	2.42474	0.0570946	0	0.663015	2.10843	0.60424	0.314431	0.970012	0.518899	3.49086	1.96084	0.783585	0.00672695	0.830479	0.640127	0.848153	0.639374	3.01807	2.11463	1.91883
PGSC0003DMG401027085	Conserved gene of unknown function	NA	3.90211	4.61847	5.14843	7.0828	0	4.13588	1.51956	10.4754	5.85305	7.51652	4.93081	7.73305	1.36459	1.6388	0	38.3042	7.7729	0	0	6.56203	1.38175	2.81137	0	0	2.25922	1.2947	1.27015	0	3.64207	0	5.25518	0	1.71796	4.51304	2.0518	1.45251	9.65145	0	1.87235	0.806256
PGSC0003DMG401027350	Gene of unknown function	NA	0.0346428	1.47646	2.03509	0.269174	6.90891	1.12676	1.63896	1.61978	0.352452	0.0109188	0.0303614	1.06943	0.0245648	0.539342	0.144154	0.43018	0.9599	0.594671	1.39801	0.153501	0.0785893	1.3611	2.65042	0.634145	2.47857	0.305857	0.00334052	0.0434924	1.09711	0.0388719	0.0231792	0.834974	0.00915487	1.80242	0.0317106	1.93229	1.70205	0.0946307	0.659503	0.547898
PGSC0003DMG401027553	Gene of unknown function	NA	0	0.781056	0.866606	0	0	0	0.894011	0.989481	0.688938	0.562527	0.619788	1.10543	1.23342	0.586804	0.813512	0	0	0.408706	0.518688	0	0	0.506495	0	0	0	1.17773	0	0	0	0	0	0	0	4.25334	3.59294	1.89496	1.98549	0.35722	0.384171	0.363003
PGSC0003DMG401028370	Gene of unknown function	NA	3.9149	3.47691	2.1235	0	7.32564	11.4328	3.50341	2.49655	3.09948	4.57467	1.96601	3.14278	4.00502	0	2.3909	5.36602	1.6389	1.92689	0	6.11227	2.60537	5.32148	0	4.31839	1.45253	3.73578	0	1.85278	1.8345	5.02727	2.66075	2.59349	5.47065	1.64005	2.51432	0.94231	2.33998	3.10016	2.41675	2.14262
PGSC0003DMG401028683	Gene of unknown function	NA	17.8999	13.9414	10.0932	6.72021	14.1314	18.8039	15.1319	9.75361	13.7583	16.9321	11.4738	9.28305	13.0306	7.50564	9.18344	15.2967	8.63835	12.0804	8.30293	20.3575	8.57114	27.7	11.1013	15.3948	6.74863	13.1647	6.62677	9.04389	8.42296	14.2483	18.8494	7.17025	26.694	4.99107	13.2172	11.3016	11.1287	8.6481	10.8476	6.36422
PGSC0003DMG401029613	Gene of unknown function	NA	21.6165	43.448	36.154	27.1256	41.3873	21.8929	29.6389	48.9052	42.2925	22.8359	33.3439	31.5428	10.7423	48.7574	19.9996	0.641374	0.762953	20.9973	4.29168	2.37402	10.0168	11.8662	24.3354	23.0712	56.383	9.59329	48.4694	18.0488	0.365036	41.6281	2.99243	10.8202	10.5151	19.9744	18.3827	14.1334	20.1152	5.24518	5.21643	3.99078
PGSC0003DMG401029795	Gene of unknown function	NA	0	5.55587	3.5513	0	0	0.706618	0.272641	2.52444	5.72972	0	0	4.53051	6.94407	0	0	0	0	3.01373	0	0	0	0	0	0	1.34838	2.9581	0	0	0	0	0	0	0	5.41336	3.15096	0	1.66751	0	0	0
PGSC0003DMG401029877	Gene of unknown function	NA	0	1.42781	1.30719	0	1.95017	0	5.56239	3.36923	4.01566	2.70912	2.00461	2.08017	4.4881	1.20728	2.94357	0	1.10085	1.74078	0.808778	0	1.32075	0	3.84431	1.37894	1.23144	2.83283	0	2.78976	0	2.16469	0	1.32758	0	4.00728	1.87414	0.917595	2.65303	5.95302	1.81511	4.59662
PGSC0003DMG401029927	Gene of unknown function	NA	103.748	145.624	109.454	162.439	111.747	41.0037	148.932	137.313	27.0966	225.45	183.474	127.678	118.914	28.6352	85.3538	72.2345	86.75	60.3993	31.6653	54.346	32.7354	47.011	30.4018	32.593	66.6824	2.64538	0.00560272	0.051625	14.2818	0.325127	0.0160842	0.0416231	0.339546	133.462	132.59	74.3959	156.525	120.916	132.185	84.233
PGSC0003DMG401030024	Endo-1,4-beta-glucanase	NA	0	3.28946	0	0	0	0	0	2.25879	2.7116	0	0	1.9576	0	0	0	0	0	0	0	0	0	0	0	0	0	2.43297	0	0	0	0	0	0	0	1.92534	1.3271	4.57414	0	0	0	0
PGSC0003DMG401030895	Gene of unknown function	NA	0.875333	3.90884	3.98933	0	5.48761	0.877281	4.04309	3.94244	4.83556	3.89087	2.0633	4.00627	8.56876	4.09513	6.18356	6.32402	5.52227	4.4192	2.06684	3.15703	2.26451	0.907807	0	2.76433	3.42283	5.5607	3.32853	3.34298	4.16895	3.44672	2.55482	1.79049	0.74015	9.59792	4.85412	4.3358	4.59134	8.53276	4.5303	5.82093
PGSC0003DMG401030921	Gene of unknown function	NA	0.00993966	0.00915915	0.00731717	0.282488	0.0280798	0.0155741	0.01209	0.0175587	0.00603724	0.00524572	0.012726	0.0133289	0.0111256	0.021307	0.0151572	0.277148	0.0134612	0.00841517	0.0152695	0.00945323	0.0095719	0.323342	0.0484945	0.00677034	0.0122732	0.00482196	0.174052	0.00993889	0.00802176	0.00879736	0.0150428	0.00687058	0.0115252	0.00436339	0.00735431	0.0069187	0.0103005	0.00711437	0.00614019	0.00404171
PGSC0003DMG401031134	Gene of unknown function	NA	1.12729	2.9902	2.53267	5.80204	8.03113	6.56556	3.12664	3.77314	1.76015	1.52716	2.66841	2.35931	1.74802	6.42077	1.83519	0	0	3.8829	2.02889	1.35552	3.47286	1.93938	3.33759	1.49535	6.25831	1.80906	7.58734	1.29418	0.487867	10.5398	1.74517	3.29619	2.26926	2.07311	1.16625	1.01015	1.46966	3.90524	1.61691	1.59984
PGSC0003DMG401031176	Gene of unknown function	NA	9.51681	15.1225	8.85372	15.9038	16.9712	5.5889	16.1134	7.10845	13.9226	11.8239	12.3077	13.0426	18.4471	2.93655	5.67493	5.56187	1.64228	19.0055	41.7747	7.74659	22.9208	8.21484	22.5384	27.4181	2.66659	0.834398	0.087099	0.42302	0.754488	24.3937	0.292507	2.17333	3.14414	3.91906	4.04461	2.83769	4.86646	3.72731	10.2276	11.8052
PGSC0003DMG401031202	Gene of unknown function	NA	3.42778	5.9282	4.4688	4.93497	6.01424	4.78544	50.5277	5.96119	1.88111	3.1155	3.51878	4.07246	15.6356	1.28484	7.73763	10.6515	12.5977	7.25775	1.66866	9.5099	4.02458	3.52797	10.3183	11.8721	1.88667	14.8063	3.78011	7.42672	13.0777	8.5817	10.2139	4.91258	3.73043	7.32209	7.16094	3.63297	9.29002	22.1047	10.4042	16.2801
PGSC0003DMG401032158	Gene of unknown function	NA	8.00287	7.32186	2.84032	6.11684	0	19.2277	4.17345	6.34824	1.6014	1.7295	5.1266	8.60629	4.82524	1.46061	0	0	0	2.11669	0	0	2.44295	8.28042	5.07249	2.19378	5.24478	4.99892	2.2036	0	0	0.650038	0	1.95994	6.00294	0.506338	1.26027	1.68525	3.61494	2.03924	2.84538	2.0317
PGSC0003DMG401033165	Gene of unknown function	NA	0	5.74191	3.20838	0	0	1.67393	12.9647	7.67242	0	1.91874	0	3.93404	5.36046	3.14498	2.66904	0	0	4.2745	1.5003	0	3.54856	0	5.41416	9.66101	5.25029	16.7807	14.6919	6.68291	2.06121	11.8182	0	11.3601	1.69603	8.38334	4.57904	1.44619	8.4394	10.89	3.39559	6.35911
PGSC0003DMG401033574	Gene of unknown function	NA	5.57026	4.31377	3.45798	0	2.94191	15.8712	6.23925	4.17349	2.0391	0	2.83369	4.83193	5.51915	6.98478	6.74607	0	3.23832	6.70486	0	5.11164	3.28756	4.43707	8.67998	2.57101	3.51844	6.05218	3.83802	9.7981	4.62533	3.91428	8.64064	4.16481	8.89027	2.18722	4.18558	8.10811	4.41452	5.54063	4.91924	7.71988
PGSC0003DMG401033653	Gene of unknown function	NA	2.68027	0	2.06547	0	0	0	2.43927	1.78854	3.1625	2.38285	0	2.91433	2.38652	0	2.20267	1.77771	0	0	0	3.02148	1.734	2.1264	0	4.66643	0	2.67725	0	2.53597	0	3.14334	0	0	1.53186	0	0	0	0	2.16196	1.29959	1.54994
PGSC0003DMG402000007	JD1	NA	5.52711	18.1675	12.3471	19.7667	59.1708	7.08929	22.4876	20.5625	6.43405	9.41464	11.772	11.4117	22.0013	15.7819	19.3089	12.2197	12.4839	29.2237	27.2529	19.4171	29.4241	7.48682	26.5517	23.7322	20.996	14.9139	11.2843	13.1631	8.94288	64.5826	15.6104	22.9344	6.64961	15.6	11.6212	5.46925	16.0221	50.304	17.5274	24.0424
PGSC0003DMG402000083	Conserved gene of unknown function	NA	1.59216	2.7904	2.67695	0.215473	4.64293	1.11019	6.17574	3.19883	2.92739	3.27078	2.66638	2.60908	6.13623	2.71617	3.08838	2.02162	1.32833	3.3561	1.63044	0.616231	2.49566	0.247283	1.1505	2.22156	1.66883	10.0425	2.95333	3.87861	2.3316	6.30953	0.528962	2.51297	0	3.54379	2.08413	0.955544	2.81456	4.33406	3.76137	2.91596
PGSC0003DMG402000100	Gene of unknown function	NA	5.99823	10.5748	8.50655	11.0376	15.1801	4.26755	12.7871	8.4356	3.46061	4.12849	8.54956	6.20092	8.46659	0	9.668	0	4.47809	4.93973	7.47932	7.21264	9.34671	7.17941	12.6032	10.3807	9.45448	9.16286	4.43906	8.03915	5.12432	21.7594	9.48554	11.8126	5.9352	9.85013	7.68683	5.84782	9.88844	12.218	6.95901	7.5079
PGSC0003DMG402000105	Gene of unknown function	NA	2.2189	4.35661	0.69231	12.3439	0.069904	6.93569	0.981474	1.7847	0.330986	0.473685	3.64368	2.68555	0.296769	2.52571	0.0958826	0.024022	0.118536	0.329879	5.38122	2.8153	0.627922	1.9621	4.56257	3.53425	2.42051	0.680277	0.577615	0.437113	0.806355	1.03364	0.963327	2.64727	2.398	3.33741	3.74382	3.06965	2.92808	3.01774	0.955281	3.30294
PGSC0003DMG402000306	Gene of unknown function	NA	1.60324	2.0815	3.53938	6.51238	3.44133	2.08002	6.65501	2.85291	2.81119	1.91642	3.21213	2.67694	3.071	1.74249	2.1081	3.00244	1.48816	1.20382	8.50606	2.94846	3.57942	1.19712	0	2.7244	2.10196	4.19626	1.40844	2.55068	1.41607	5.00099	2.70864	4.19768	1.6242	3.4351	2.166	1.66713	3.78688	2.81126	1.9526	3.32984
PGSC0003DMG402000554	Gene of unknown function	NA	7.91926	7.24675	8.56853	13.8837	21.3739	44.4112	9.9655	8.50695	8.24362	8.70332	8.59796	9.58601	12.7392	33.3701	39.1087	29.2944	31.3841	14.6163	60.9878	6.56328	26.7061	20.6905	27.8911	6.81296	59.3485	2.47271	9.68578	11.8113	11.6698	20.3461	0.322803	15.6154	11.4951	10.8307	11.4632	8.88979	12.8384	6.54902	7.27946	5.03925
PGSC0003DMG402000943	Conserved gene of unknown function	NA	2.07374	1.29139	1.77958	0	0	0.772701	2.75367	0	0	0.563916	1.05249	1.67824	1.78804	0	3.26589	0	1.35752	2.44	0	4.97514	0	1.50934	0	1.94388	0	0.0199047	0	0.0376765	0.641568	0	0.0406564	0	0	1.78872	2.1035	3.7869	1.02152	2.25098	1.88389	1.96015
PGSC0003DMG402001040	Gene of unknown function	NA	0	2.96909	2.39812	5.49727	5.96048	1.2514	6.70047	3.33636	0	0.730772	1.81086	1.38414	1.25931	0	2.41461	0	0	2.53549	0	0	1.43715	0	0	3.12126	1.65232	0.31789	0	1.33317	0	4.34196	0	0	0	0.339119	1.17608	0	2.29747	6.00384	1.65164	2.04918
PGSC0003DMG402001116	Gene of unknown function	NA	0	1.94395	1.52587	0	0	1.43381	1.40177	1.01143	2.46817	1.45526	1.24208	1.3015	1.66283	0.802244	1.90731	0	0	1.06698	1.58399	0	3.2843	0	0	3.31478	0.643794	1.39927	0	1.16472	0.747152	0	0	2.5426	0	3.1034	0.848383	1.05709	2.7509	2.63425	1.32116	1.54931
PGSC0003DMG402001710	Pentatricopeptide repeat-containing protein	NA	4.72579	1.55122	1.58261	0	0	4.88639	3.63702	1.97165	0	2.40008	1.49516	1.62236	2.40449	0	3.68825	1.88103	0	0	0	3.73035	0	1.87418	0	0	0	3.79451	0	4.82939	2.07142	0	3.39716	2.46828	3.25503	0	1.55791	0	2.15701	1.5136	1.13663	0
PGSC0003DMG402002122	Gene of unknown function	NA	0.856427	4.89872	1.61149	6.13237	3.1582	1.67674	3.43057	1.53065	1.57423	2.19443	3.32103	1.23915	2.16951	1.21796	1.97997	1.33121	1.69052	0.0524506	1.19428	2.44545	1.84997	3.11865	0	0.797186	1.51779	0.128192	0.198978	0.084426	0.107531	7.47594	0.142473	1.82176	2.06429	2.63275	2.78198	1.82568	5.23252	3.42678	0.621482	0.302313
PGSC0003DMG402002177	Glutathione S-transferase	NA	0	0	0	0	0	0	0	0	0	0	0	1.594	0	0	13.9923	0	0	0	0	0	0	0	0	0	0	0	0	0	0	0	0	0	0	1.7392	0.789288	1.48038	0	0	0	0
PGSC0003DMG402002714	Gene of unknown function	NA	2.3493	4.86972	4.94529	1.77064	3.24985	2.19247	6.50777	5.61767	4.82161	4.17536	4.00243	4.18023	5.9097	1.147	6.34954	3.4916	2.97466	3.73982	2.23787	3.90738	3.79825	1.75442	3.90344	6.08051	1.82714	5.86719	1.31307	5.78377	2.75305	3.75474	3.6321	3.73643	1.12201	1.95432	2.14225	1.01864	2.93723	5.5939	4.53673	5.58407
PGSC0003DMG402002803	Gene of unknown function	NA	1.24602	4.58039	1.94765	5.10043	8.49049	3.4024	7.76885	2.81182	0.560981	4.46572	0.285142	2.84348	2.86344	1.11215	4.10009	1.01076	0.0906799	1.8662	0.327304	2.20628	5.28033	1.65368	5.99483	4.56609	1.92591	2.81306	1.18794	4.64537	0.935806	9.54462	1.85733	2.49765	1.54851	6.78403	5.99286	2.67737	6.59017	5.55344	2.01149	2.89096
PGSC0003DMG402002858	Gene of unknown function	NA	13.3709	7.01349	7.9232	0	4.45774	15.4914	4.17163	5.47207	8.55072	3.85449	6.04932	8.9486	6.31892	2.49873	8.55286	1.3595	4.60874	12.8787	3.54613	13.4947	8.35752	9.57656	26.7415	13.1866	4.67311	6.89293	2.58018	7.16062	3.78608	6.47782	13.2194	9.55304	9.06273	19.1524	24.0151	18.1799	30.6165	8.27129	8.44401	16.9294
PGSC0003DMG402003025	Gene of unknown function	NA	2.74241	1.74288	2.1885	0	0	1.40671	0	0	1.33069	1.55528	0	0	0	0	0	0	0	1.3569	0	2.83748	0	4.54611	0	0	0	0	0	0	0	0	2.63774	1.32854	4.04364	0	0	1.01836	0	0	0.885537	0.74912
PGSC0003DMG402003184	Gene of unknown function	NA	0	0	0.293049	5.7225	0	0.218594	1.91268	0.319346	0	0.180744	0.353464	0.200609	0.568472	0.183515	0.506035	0	0.494384	0.374833	1.04693	0	0.510268	0	0	0.592119	0	0.493381	0	0	0.446741	0	0	0.452013	0	0.217045	0.110369	0	0.246381	1.34197	1.39822	1.73894
PGSC0003DMG402003720	Transcription factor VSF-1	NA	1.49752	2.24201	1.98279	1.38261	4.31477	1.38416	3.62669	0.898552	1.70388	2.92312	1.34038	1.13387	1.9634	0.828356	2.89276	1.79667	0.857701	1.35781	0.937783	0.987522	2.18222	1.43436	3.33795	1.9837	1.03752	1.56238	1.01647	2.46237	0.65766	2.83722	1.39275	1.87819	1.37572	1.455	1.3439	1.03984	1.51916	7.37398	2.06431	5.11106
PGSC0003DMG402003730	Gene of unknown function	NA	0.588877	0.965796	0.996633	2.71933	0.901772	0.740573	2.55956	0.633178	1.02708	1.23417	0.57712	0.657095	0.755646	1.78075	0.658472	1.49066	0.216808	1.43171	3.60495	0.988869	1.51441	0.195127	2.67396	6.97672	2.06083	0.721556	0.586101	0.2803	0.326237	1.30887	0.754678	0.771787	0.475804	2.61494	1.59129	0.911229	2.57486	1.75064	0.226375	1.01606
PGSC0003DMG402003922	Gene of unknown function	NA	0.552445	0.476704	0.0215157	2.73571	1.82594	0.0383601	1.13461	0.400447	0.49123	0.609994	0.0122342	0.255101	0.015291	0.0113634	0.557719	5.93936	0.314374	0.309279	1.19836	0.949496	0.355967	4.19342	2.07012	0.0241045	0.0252315	0.909635	0.178189	1.33676	0.00476566	0.811034	0.539325	2.30244	1.04094	0.3838	0.426667	0.161614	0.701889	0.304951	0.155438	0.316521
PGSC0003DMG402003973	Gene of unknown function	NA	0	1.19149	0.744578	0	0	0.869227	4.93039	0.842977	0.994043	0.880945	0.736746	1.03818	0.746563	0	0	0.920114	1.86121	2.51848	0.802069	1.54027	2.03713	0.71636	2.17213	7.98386	0	1.214	0	0	1.29886	0	0.906227	1.10598	0.893082	0	0	0	0	5.48576	2.39743	2.21835
PGSC0003DMG402004033	Gene of unknown function	NA	5.55831	16.7292	12.2371	9.57347	22.1805	8.33779	17.4907	14.0924	12.1574	11.988	10.5308	11.6096	17.1781	16.9845	15.1725	17.5482	18.6878	24.5083	15.694	12.638	17.499	7.16315	26.0323	36.1955	14.1552	15.3096	15.3174	13.2189	15.3319	24.6219	11.066	16.7631	5.72028	18.1523	15.6682	9.35341	16.6071	26.4843	18.6307	19.1602
PGSC0003DMG402004281	Gene of unknown function	NA	16.864	12.6115	18.0829	17.0395	14.7925	30.0742	13.8038	19.9097	15.7896	18.6172	19.1064	13.8082	13.2007	11.1957	13.6458	16.8638	10.235	15.0064	7.93944	18.9134	13.5678	25.9662	22.0842	5.52082	10.5643	15.0978	11.7596	15.824	9.34871	15.6528	19.3848	10.4795	27.2732	13.5208	16.1047	14.5172	14.2061	15.4911	7.8199	10.8056
PGSC0003DMG402004637	Protein phosphatase 2C 40	NA	0.979397	7.21036	4.12712	2.24451	19.8418	6.05799	2.93947	3.53625	3.83408	5.51947	5.07618	2.91096	0.256662	5.34473	5.5675	2.64605	1.96495	3.33644	6.43388	0.249134	4.02435	4.28542	5.77586	2.35556	13.9295	0.666591	0.0857516	2.27375	0.112677	3.28245	0.828516	2.0743	3.19594	1.42189	5.20858	2.68781	4.01767	6.89346	1.68556	2.80394
PGSC0003DMG402004867	Ubiquitin conjugating enzyme 2	NA	1.99384	3.39268	0.652738	4.60127	1.19069	1.04155	0.980603	1.787	0.19508	0.877873	1.24412	2.06218	1.27955	0.463586	1.58736	0.478145	0.536025	0.570874	0.735703	2.42238	1.28941	1.3142	1.63907	1.32105	0.525204	0.588307	0.278901	1.26123	0.658526	2.26542	1.20812	1.36151	1.34757	0.611944	0.606273	0.51885	2.27192	0.431508	1.5536	1.34661
PGSC0003DMG402005337	Plant resistance protein	NA	0	3.05429	3.74279	9.01434	13.6499	0	0	2.38048	3.88882	5.27232	4.627	3.34643	2.99644	0	6.48248	4.95689	3.43104	3.36682	3.36192	0	0	0	0	0	0	5.11921	0	6.53456	3.16713	26.3888	7.55289	0	3.10139	4.8408	2.57206	0	0	1.44119	0.879407	1.63588
PGSC0003DMG402005575	Gene of unknown function	NA	1.78227	2.17572	2.76028	14.1671	13.0954	2.30246	2.61053	8.95844	0.0641433	4.44817	1.68834	1.71761	0.97927	2.22453	1.53153	2.13527	3.49106	2.27152	3.16174	1.45033	4.01353	4.10096	6.16966	2.23711	10.3494	0.546488	0.393454	2.3887	1.64237	4.13441	0.0307576	2.29037	0.790044	1.96459	3.92245	1.48651	7.29372	4.15697	1.62621	1.91212
PGSC0003DMG402005624	Methyltransferase family protein	NA	0.37469	1.69335	0.883898	1.34994	1.16216	1.31472	4.57462	1.23348	0.707365	0.456839	0.758814	0.994938	3.54595	0.874476	2.31559	0	0	2.75011	0.997749	0.720879	1.97156	0.987822	1.77496	2.04885	0.738755	3.35447	0.705489	2.8497	0	1.55907	0.910126	1.91	0.525974	1.47991	1.62808	0.662353	1.53873	4.26314	1.46437	3.65592
PGSC0003DMG402005635	Proline-rich protein	NA	48.82	0.178543	8.20661	1.55072	2.19108	29.5834	35.8721	3.8113	83.4306	36.5195	5.07923	15.3945	33.4422	24.7722	19.1932	96.0278	13.2678	53.9385	0.839653	82.3806	1.85151	48.9157	32.8343	77.3591	0.306902	3.49596	1.98521	2.02424	2.20287	3.02935	9.23216	0.49802	19.7372	6.85742	28.8282	23.9525	9.24103	27.5775	38.319	72.8201
PGSC0003DMG402005640	Gene of unknown function	NA	0.23634	2.43857	4.41736	0	9.01743	1.60874	1.51265	2.35807	5.6073	2.10166	0.161812	1.57985	2.93333	0	8.0092	3.91938	3.76383	5.31916	0	3.43059	1.55615	0.307978	6.19973	8.95046	0.690466	0	0	5.30353	1.43055	2.4794	1.27147	0	0	4.54927	1.85826	2.33701	4.10204	10.6049	3.6447	7.41722
PGSC0003DMG402005711	Gene of unknown function	NA	0	1.50349	0	0	2.78897	0	4.38744	2.69988	1.57974	2.95948	1.0362	1.60549	3.90233	0	3.91905	1.79136	1.57064	1.21819	0	0	0	0	0	2.55717	0	3.53252	0	2.4565	0.861257	2.60959	0	0	0	1.3531	0.445357	0.0715641	0.547125	0.458069	0	0.913617
PGSC0003DMG402005721	Gene of unknown function	NA	7.78737	15.0762	16.7597	21.4985	8.00219	22.3764	10.3064	19.1756	1.24348	19.546	10.0752	4.02986	4.75363	4.21837	3.52621	3.15866	0.178332	2.31732	3.61551	0.521157	13.7355	10.4926	4.21404	3.26477	16.0021	2.53557	4.67245	2.22306	0.740047	12.1881	0.268303	7.58263	8.80953	6.95958	4.21723	0.483836	4.12165	0.685544	0.675234	0.210027
PGSC0003DMG402005885	Gene of unknown function	NA	33.0624	52.0305	50.6188	69.5384	104.194	33.8548	75.2547	58.9905	49.8918	56.2273	46.5479	50.0239	75.9248	43.327	51.1454	22.8905	28.6432	60.559	45.4101	27.4254	35.9926	40.2246	56.011	48.7042	48.5002	96.2894	64.0388	57.5537	29.6355	117.358	30.5835	39.1308	45.2368	73.7121	69.361	65.735	85.6772	58.3835	31.7268	38.2589
PGSC0003DMG402006284	Gene of unknown function	NA	7.91889	32.0068	25.8005	36.2148	76.3997	8.39654	31.1391	27.0817	6.80021	23.5831	23.0594	17.8266	38.1377	23.5966	25.272	20.2845	11.7618	20.7019	22.9748	12.3811	20.4263	14.7405	14.1347	22.2536	26.6854	37.0878	17.8735	19.9706	11.8552	69.3355	12.374	15.3564	15.8471	29.5018	25.6747	15.3419	25.3833	39.8481	14.0183	15.9658
PGSC0003DMG402006439	Aldo/keto reductase	NA	36.8386	64.6055	55.2699	50.4824	87.8319	35.7328	29.7869	64.2339	47.0672	48.2533	51.063	40.012	71.7941	41.1079	70.194	27.7142	25.3066	60.0393	15.934	41.7921	25.2488	55.5298	46.495	29.473	45.1677	78.8638	39.3077	75.2086	28.8891	116.775	42.2584	25.0776	49.2166	78.2105	87.7312	45.154	74.2229	14.4194	10.6196	17.3189
PGSC0003DMG402007553	Gene of unknown function	NA	1.15317	4.74699	3.40044	0	7.53924	2.11949	6.78128	5.04457	2.00517	3.02681	2.12308	1.93581	3.32484	2.52315	4.67527	4.28317	2.42624	3.57776	1.15566	2.65774	3.64733	1.689	3.69874	3.66841	3.54228	4.94871	1.99412	4.42031	2.24552	5.76008	2.23526	3.20936	1.29578	2.95212	2.14744	1.04118	3.06944	4.04738	3.10134	3.09506
PGSC0003DMG402007944	Gene of unknown function	NA	0	0	0	0	0	0	10.3068	0	0	63.1371	0	0	0	0	0	0	0	5.89021	21.8781	0	16.6406	0	21.821	19.3757	2.96512	0	0	0	0	8.11059	0	17.2091	0	14.8706	3.71445	0	35.6183	59.0811	5.69558	12.6392
PGSC0003DMG402008167	AT-HSFB3 (Arabidopsis thaliana heat shock transcription factor B3)	NA	0.313649	0.631247	0	0	0	0	0	0	0	1.28831	0	0.53627	0	0	0	0	1.45789	0	0	0.387109	0	0	0	0	0	0	0	0	1.2566	0	0.153078	0	0	8.1088	3.06333	14.2527	0.880951	0	0	0
PGSC0003DMG402008361	Gene of unknown function	NA	0.60862	3.68897	5.0125	10.3037	5.29675	0	8.95449	5.04361	3.66168	2.32292	4.634	3.30049	3.80745	1.26577	6.16455	1.83909	3.54677	0.414484	1.7761	0	1.49994	0	0	1.24976	2.53837	1.33332	0.752412	2.39393	1.41681	6.30635	0	1.21169	0	3.83299	2.98487	1.01525	2.11736	3.11956	0.930955	2.83254
PGSC0003DMG402008489	Mitochondrial inner membrane protease subunit	NA	10.9755	12.3642	7.95132	7.71009	7.31992	2.62424	4.45165	9.01084	6.04259	3.02789	10.397	6.31395	4.31378	0.209225	13.164	4.78996	1.73441	5.51997	2.94706	6.0728	3.3091	12.1465	5.88033	10.8608	6.65815	5.10993	0.957449	3.55494	1.27611	5.6789	1.90945	3.22502	2.89586	3.45996	5.0257	1.41478	3.67154	5.28772	6.19582	4.54754
PGSC0003DMG402008570	Gene of unknown function	NA	5.10516	5.75716	5.82687	4.38247	6.54083	1.99084	7.83991	6.82978	5.8492	5.88718	5.42281	4.34346	7.39877	0	22.5674	26.0865	11.3733	11.1518	2.81992	25.6274	6.52264	20.5352	5.3275	8.61702	0.971676	10.4638	1.07199	30.8118	12.3454	8.47204	44.2412	7.04713	39.182	1.01524	0.812467	0.526666	1.25925	3.19028	2.65428	3.93854
PGSC0003DMG402008657	Gene of unknown function	NA	0	0	0	0	0	0	0	0	0	0	0	0	0	0	0	0	0	0	0	0	0	0	0	0	0.682642	0	0	0	0	0	0	0	0	3.52276	2.22432	5.01185	4.42729	0.557957	0	0.724772
PGSC0003DMG402008875	Conserved gene of unknown function	NA	1.75338	3.20088	2.19757	2.00452	4.43316	1.65379	6.35227	2.42539	1.60767	1.20346	0.100565	0.962915	3.49497	1.02736	3.96488	1.84348	1.97244	2.73053	4.14934	2.9412	2.36062	1.81173	2.57051	2.66266	2.15356	4.84222	0.808324	2.54689	0.405973	5.72013	2.65928	2.83858	1.77259	0.0499273	1.54188	1.18868	1.8869	2.62157	0.710929	2.56897
PGSC0003DMG402009389	Gene of unknown function	NA	8.38948	11.1537	9.45767	18.0623	4.26731	2.49505	9.3741	10.0618	10.4219	11.64	12.5562	7.74164	5.22321	1.71753	4.69735	4.73463	4.58427	11.4774	4.98825	5.01038	8.53373	8.57136	3.86937	11.7622	3.94423	6.54609	2.33481	4.70748	5.68861	3.7243	5.89248	9.68208	8.43235	8.5293	4.67679	0.81716	18.877	2.6735	7.34859	3.60123
PGSC0003DMG402009870	Gene of unknown function	NA	0.032246	1.81005	0.512652	2.54171	3.71144	0.793862	1.16323	1.96397	1.0114	0.954905	0.303838	0.081473	0.0275963	0.150839	1.39394	0.747729	1.00383	0.0637748	2.32667	0.190857	1.21863	0.114057	1.36007	0.356472	0.705173	0.0224397	0.0261948	0.430187	0.103402	1.30157	0.570091	0.834316	0.0190706	3.90945	3.09915	0.300891	2.83252	1.80133	0.718321	1.72906
PGSC0003DMG402010367	Replication factor A protein	PF08646(Replication factor A, C-terminal)	19.4452	38.4055	28.526	20.1559	235.769	12.5382	16.6188	29.0061	37.1405	19.0963	26.4693	19.9407	36.9586	18.4155	101	88.5965	53.7564	91.2522	84.3696	66.6617	64.8338	34.3215	64.4831	208.625	16.355	58.1327	26.3373	146.778	65.5651	323.437	113.669	94.5125	49.711	21.6264	19.1753	8.83741	15.9708	78.8417	84.3156	160.117
PGSC0003DMG402010374	Sugar transporter	NA	3.09784	6.84398	6.7065	5.5111	7.1831	6.43303	4.20045	8.20495	4.85493	4.06549	1.08014	7.61463	4.47947	4.81605	6.03629	0.382232	1.87744	3.42763	1.19649	1.09854	2.98866	1.26307	0.567687	6.55872	7.65887	2.93049	3.43801	2.9721	1.90035	2.38758	0.451655	2.14376	1.41095	2.62308	1.99433	0.982065	5.07664	5.6684	4.08546	2.58762
PGSC0003DMG402010654	Gene of unknown function	NA	6.12837	0	0	0	0	4.91507	0	0	0	0	3.10277	0	0	0	0	0	0	0	0	4.78993	3.96475	0	0	0	0	0	0	0	2.69168	3.73123	5.73701	4.61642	2.65776	0	0	0	0	0	2.35835	6.75036
PGSC0003DMG402010667	Gene of unknown function	NA	0.11484	2.18923	1.14598	4.2044	2.58846	0.725985	2.30228	2.49123	1.97136	5.13038	3.61366	3.8338	3.05606	0.999062	0.427672	6.11469	1.58831	1.54288	1.84778	2.85575	2.8652	1.45766	0.721207	1.35436	0.483314	5.17035	1.88524	5.39799	2.67314	4.33577	1.66076	4.36353	1.79791	3.97671	1.98682	1.32394	0.644064	3.01293	0.182961	1.30865
PGSC0003DMG402010885	Gene of unknown function	NA	2.20213	11.7316	11.0798	8.08583	13.1459	5.95059	6.57202	10.1721	7.59042	13.496	9.27493	5.47102	8.55251	11.0837	9.99947	8.01575	6.3285	8.04406	19.7462	2.5448	12.1478	2.63032	0	6.58269	12.0723	5.47242	9.39773	10.3493	5.73335	12.202	1.26416	10.716	3.22699	9.81976	7.91666	4.42831	8.7851	9.24592	6.14375	5.53678
PGSC0003DMG402011006	Oxysterol-binding protein	NA	0.272949	0.785378	0.772238	1.34885	1.16175	0.0999094	0.191521	1.89493	0.772547	0.437033	0.698756	1.13304	1.05999	0.429889	1.07651	0.970195	3.04432	1.40431	1.22512	1.66895	0.723182	0.000235401	0.496684	0.902272	0.243312	0.828469	0.366325	0.935242	1.67411	0.63724	1.47949	0.589451	0.155774	3.48777	2.02447	1.19537	1.68705	2.06785	1.08824	1.03778
PGSC0003DMG402011155	Gene of unknown function	PF07714(Serine-threonine/tyrosine-protein kinase)	0	0	0	0	0	0	0	0	0	0	0	0	0	0	0	0	0	2.20943	4.29805	0	2.36156	0	0	8.96142	0	0	0	0	0	0	0	3.99172	0	0	0	0	0	4.25944	1.4631	3.25723
PGSC0003DMG402011174	Gene of unknown function	NA	7.71449	13.2082	8.13867	18.3051	35.8689	4.36594	20.2088	12.6206	4.82168	7.07968	14.3175	11.3931	7.47044	5.56594	18.9786	5.4138	20.8123	14.8239	9.4056	15.2611	12.665	8.01868	15.8409	13.3509	14.5063	8.09108	7.07059	18.3034	15.3678	49.7514	20.3967	15.1408	5.25513	34.62	29.5815	29.1618	30.0912	39.1191	17.2804	22.0821
PGSC0003DMG402011368	Gene of unknown function	NA	25.2625	3.97004	10.9989	2.46465	1.21573	23.9113	21.3467	0.165102	22.2506	2.82768	5.27444	7.85361	4.18763	4.78986	0.114683	0	0	6.56193	0.535266	2.32972	2.44445	10.0363	7.40721	7.2296	1.6237	9.28383	5.48623	1.25805	0	0.0615307	0	0.139565	9.65327	3.20674	1.96869	4.0514	1.09473	2.52624	2.96114	2.97157
PGSC0003DMG402011372	Gene of unknown function	NA	0.472787	0.573159	0.616557	2.05515	0.508495	0.306397	0.764556	0.925946	0.587676	0.297782	0.571527	0.372584	0.562741	0.649929	0.90001	0	0.478965	0.588619	0.869879	0.671568	1.07849	0.278163	1.08958	1.01109	0.293961	0.382728	0.303403	0.652623	0.508287	1.2025	0.753342	1.20906	0.151961	1.82079	1.99608	1.25437	2.64236	0.771486	0.275357	0.934016
PGSC0003DMG402011536	Anthocyanin acyltransferase	NA	2.61739	6.41548	11.2798	5.32827	7.57847	0	0	5.01768	7.10519	2.7847	10.834	8.85422	0	0	0	1.0856	0	5.63518	0	0	2.20627	0.253316	0	0	0	0	0	0	0	10.8741	0	1.02448	0.712996	1.6161	0	0	1.72729	5.52498	1.80201	0
PGSC0003DMG402012327	Gene of unknown function	NA	11.4417	12.2292	12.2687	0	7.07643	8.55433	7.81985	8.79969	7.90025	5.12297	11.4251	7.99057	11.0511	1.88583	10.9647	3.70437	8.97635	2.888	0	6.7625	8.53135	4.54458	0	8.40331	5.15349	11.9571	1.81277	9.66974	9.61005	8.15945	3.25985	9.47237	6.09793	12.0851	12.1581	7.9621	14.3351	10.3709	7.51101	9.67452
PGSC0003DMG402012433	Gene of unknown function	NA	0	0	0	0	0	0	0	0	0	0	0	0	3.00478	0	14.4434	0	0	0	0	0	0	0	0	0	0	2.79809	0	9.79855	0	0	0	0	0	0	0	0	0	0	0.98456	3.79925
PGSC0003DMG402012750	Gene of unknown function	NA	1.74721	0.895081	0.117238	5.53692	0	0.308578	4.18844	0.79968	0.543398	0.0794961	0.536685	4.30349	4.30209	0.337441	1.30532	1.33012	0.145086	4.18194	0.173772	1.80821	0.151342	0.823132	0	2.34233	1.00584	2.35723	0.291444	0.177653	3.27654	0.0497109	1.63517	0.903762	0.555839	0.638512	4.31805	2.82754	3.15384	5.78514	5.21541	3.43859
PGSC0003DMG402013303	Gene of unknown function	NA	46.9095	50.1944	45.0054	31.5034	80.8007	41.8456	78.988	52.6515	34.0376	40.6066	41.0512	37.0182	82.2806	29.0358	69.4927	33.6513	24.674	58.7625	50.965	64.6637	48.7832	47.3862	71.7272	77.2132	34.3262	81.3864	33.8532	57.2557	21.2169	82.544	59.1671	44.5236	44.1891	34.2657	34.5781	36.6487	38.9368	51.0982	28.4511	45.3995
PGSC0003DMG402013522	PRF	NA	0	0.833991	0	0	7.46551	0	0.888815	0.88405	0	0	0	0	0	0	2.4361	0	2.00888	0	0	6.85553	0	0	0	0	0.686142	0	0	0	1.43507	6.05533	5.17282	0	0	1.00383	0	0	0	0.822383	0	1.09793
PGSC0003DMG402013630	Gene of unknown function	NA	5.50377	7.06722	4.52932	0	0	6.10942	2.98698	4.59167	13.112	4.60479	9.0291	7.09519	3.0108	4.80359	0	10.2805	12.9403	5.65605	17.79	2.30526	21.9455	5.07509	5.13018	16.6911	3.49997	0	1.96569	0	2.82821	0	0	7.85819	3.38366	2.4979	1.5003	1.21966	1.43478	1.66508	3.50736	2.30437
PGSC0003DMG402013835	Gene of unknown function	NA	25.6989	25.2728	27.645	17.3665	38.8973	12.1777	27.8598	25.953	34.6485	23.7602	22.3636	26.1035	44.3142	14.7052	27.8154	27.5351	21.2106	29.9736	18.668	32.0942	21.2412	29.2083	39.6338	36.7446	16.0798	46.7311	16.8874	30.8679	19.866	48.4807	42.1506	19.3871	39.0586	21.0331	19.8505	16.1624	22.6986	55.835	33.7751	62.489
PGSC0003DMG402014554	Gene of unknown function	NA	2.3232	6.56209	5.91641	6.10317	7.68264	2.1835	3.41541	4.90918	1.587	2.36046	4.54451	4.1215	3.39839	2.68278	8.59154	2.46541	3.66595	3.08906	3.74176	4.01574	6.51297	1.70134	4.29896	2.5467	2.9873	5.1292	2.56083	4.57142	2.3295	9.68548	3.81928	5.7242	2.2011	4.71543	4.95719	3.14635	5.83039	5.62906	2.57808	3.49747
PGSC0003DMG402014790	Gene of unknown function	NA	0	2.12238	1.56461	2.21083	0.226249	0	2.98086	1.98875	1.63994	2.1194	0.083181	0.216107	0.565252	0	1.11444	1.31145	0.414426	0.110388	1.39211	0	1.07559	0	0	0.0544681	1.3125	0.0191841	0	0.564901	0	0.929647	0	0.843905	0	0.858503	0.072059	0	0.0691188	0.978797	0.421261	0.660074
PGSC0003DMG402014833	Gene of unknown function	NA	0	0	0	0	0	0	0	0	0	0	0	0	0	0	0	0	0	0	0	0	0.994283	0	0	2.93212	0	0	0	0	0	0	0	0	0	0	0	0	0	0	0	0
PGSC0003DMG402014844	Gene of unknown function	NA	2.81535	1.46741	0	0	2.80681	0.9697	0.993423	2.09492	1.16101	0	0	0.692398	4.04126	0	3.72099	0	0	3.25611	0	1.45553	0.758515	2.53016	0	0	0	1.55838	0	0.847806	0	2.07874	0	0	3.92366	2.72151	1.36687	1.35564	0.91764	2.24628	0.926404	1.5684
PGSC0003DMG402014852	Gene of unknown function	NA	11.6805	19.7313	14.592	31.709	31.1982	8.4028	15.7043	18.9461	4.44416	9.21768	21.4359	13.7938	16.7063	3.11507	20.588	6.02336	17.8112	10.3049	18.1117	18.8895	24.2665	11.2112	24.5384	20.6185	11.6359	6.22264	1.65393	11.1973	9.7174	26.1196	10.6931	15.1702	8.53216	48.4039	39.8818	53.2297	30.9728	26.2491	9.13963	12.5203
PGSC0003DMG402015009	Gene of unknown function	NA	1.08178	3.11839	2.54933	1.65868	2.05361	1.41432	6.32486	3.0434	4.03004	2.94513	2.04845	2.63544	4.59985	1.81488	2.37913	3.38571	2.46891	4.38968	6.11599	1.17541	5.2582	1.42072	3.68153	3.49293	1.28143	4.39425	2.20876	2.20364	1.97721	1.80899	1.51954	5.50896	0.902997	6.72365	4.89171	3.00168	5.59996	6.8179	2.7887	4.31568
PGSC0003DMG402015329	Ring finger protein	NA	0.502989	1.29466	1.0629	0.0736869	2.631	0.426357	3.28589	0.363576	0.715143	0.502097	0.701608	0.293341	1.46371	0.00322514	0.916599	0.00613694	0.466342	0.388916	0.664621	0.19681	1.78497	0.741635	1.06076	1.14817	0.898117	1.43927	0.416597	0.746721	0.338412	2.30682	0.33681	0.532787	0.544371	1.20312	0.682565	0.268388	1.84571	1.31879	0.783519	0.72975
PGSC0003DMG402015669	Gene of unknown function	NA	4.06679	11.2014	11.7289	9.68371	0	0	2.19907	7.11191	3.34413	4.13201	10.8436	5.64979	3.56756	0	2.21272	2.38109	2.06533	2.23756	0	2.52939	3.14511	2.73859	0	3.18301	0	3.33981	0	1.91731	1.41925	2.9037	1.93908	3.15533	1.69863	0	0	0	0	1.35952	2.80194	2.07927
PGSC0003DMG402016070	Gene of unknown function	NA	1.32179	0.915423	0.749988	1.21402	1.72643	0.463561	1.80551	1.23787	0.373368	0.436478	0.718235	0.574263	0.709821	0.392551	1.60826	0.502751	1.67191	0.907009	1.01772	1.39355	1.38183	0.565009	1.02999	2.35173	0.512267	0.691664	0.590774	1.4804	0.585087	0.848045	1.23612	2.4511	0.709811	0.197006	0.90861	0.960971	1.2427	1.29948	1.05992	1.08806
PGSC0003DMG402016456	Gene of unknown function	NA	4.70218	21.416	18.5798	24.3987	6.72773	3.22807	13.5093	17.5992	8.35436	11.3363	15.1715	14.0511	9.35795	3.35254	9.0413	7.00288	6.42832	5.62147	1.84175	2.46115	14.5529	2.64914	0	5.3773	9.34707	5.87704	2.41297	10.4006	6.39874	8.03427	1.73706	13.8083	1.21476	8.52114	5.56245	0.836711	8.38217	7.02831	13.6066	8.3964
PGSC0003DMG402017032	Protein transporter	NA	38.7956	28.5223	35.8282	57.4044	60.1793	41.5436	32.7502	43.6804	74.0456	66.0804	41.8851	34.859	41.7545	37.2829	41.4053	79.4492	36.4999	99.0072	221.53	162.097	54.0654	75.8723	164.271	97.5525	27.0633	36.5552	30.8307	29.4775	29.3484	50.8767	133.565	52.9145	76.8548	47.4438	63.3924	95.5539	47.8795	77.8155	37.603	50.9392
PGSC0003DMG402017236	1-aminocyclopropane-1-carboxylate oxidase	NA	0	0	0	0	0	0	0	0	0	0	0	0	0	0	0	0	0	0	2.23006	0	0	0	0	0	0	0	0	0	0	0	0	0	0	0	0	0	0	0	0	0
PGSC0003DMG402017657	Gene of unknown function	NA	2.37021	1.92096	1.65058	4.3443	1.42727	1.51713	2.22215	1.27692	0.603126	0.705732	2.37683	0.775648	2.23293	0.5767	0.94375	2.22781	1.87349	1.33086	6.85828	4.14471	5.52842	2.254	2.87013	3.21637	1.25083	0.0788908	0	0.0587613	0.0947236	3.04759	1.51385	1.73082	1.77221	0.75585	0.569417	1.4194	0.465608	0.782498	2.03705	2.05484
PGSC0003DMG402017804	Gene of unknown function	NA	0.496945	2.64318	1.2647	5.18399	1.40193	1.63258	6.89711	1.95676	1.29122	8.49294	0.956888	3.21769	1.87798	0.86378	1.28473	0.441802	0.451657	1.71046	1.05978	0.548925	2.73531	1.36004	5.19616	6.9021	1.60443	1.46561	0.766715	1.18327	0.275394	2.12233	0.695849	4.01141	1.59883	3.79197	1.18444	0.101676	4.97978	14.1608	6.00141	7.05258
PGSC0003DMG402018318	Gene of unknown function	PF08387(FBD)	2.11817	8.45964	4.65611	9.53923	29.3707	1.69881	13.9981	10.4595	8.4186	10.0075	6.04455	4.75175	11.7472	1.95681	6.26664	9.10372	5.57069	14.1949	13.7371	8.53251	7.5826	4.0331	7.212	11.5824	1.54341	12.4158	1.49793	5.60105	4.07519	27.9842	8.13388	7.34377	4.53279	7.34362	5.85096	1.20786	5.12253	14.8143	8.65773	16.7177
PGSC0003DMG402018633	Gene of unknown function	NA	0.252158	0.736304	0.295596	9.11952	2.69147	5.0648	0.310257	0.0119358	0.263388	0.0237943	0.0363342	0.433545	0.292293	0.0201197	0.0279867	0.00592552	0.034401	0.00918908	1.06391	3.64732	0.318392	3.02551	11.5898	0.0266773	0.0266414	0.300625	0.406009	0.543182	0.433721	3.55687	0.839262	0.810218	0.418593	0.0534066	0.435885	0.576228	0.0347794	0.415553	0.19879	0.370779
PGSC0003DMG402018790	Mitochondrial carrier protein	NA	0.6922	0.941856	1.68265	4.09149	1.81845	0.0964083	0.46812	1.1778	2.07661	3.5554	1.0318	0.546872	0	0	0.082425	0	0	0	1.79907	0	1.08705	0.479171	0	0.452383	0.66175	0	0.0953217	0	0	0.0648395	0	0.0815406	0	1.63344	0.0765998	0	1.28704	0	0.0453173	0
PGSC0003DMG402018895	GPI-anchored protein	NA	1.1953	3.2778	3.71331	4.15759	1.31264	1.08598	0.606263	1.4568	4.45554	1.86315	1.72335	0.54165	0.608057	1.70527	0.736632	0.0131218	0.615785	1.39409	0.0237044	2.22897	0.451921	1.56043	3.22951	0.00750849	0.00726865	1.70698	1.04497	0.0219632	0.00899999	3.46607	0.0133303	1.93678	3.66026	1.99964	2.07176	1.67057	6.52054	0.591397	0.560582	1.64062
PGSC0003DMG402019602	Gene of unknown function	NA	26.6501	14.1708	13.7058	5.16146	9.45213	28.2367	35.6131	11.4933	16.8364	5.88441	10.2045	12.0231	35.2457	9.37179	27.2606	4.89763	13.3275	27.2413	3.96434	43.9445	12.3918	14.0713	63.0958	39.2315	10.3173	34.9624	10.3531	24.1324	13.2074	11.989	48.2013	11.4467	13.195	29.4668	23.7382	27.7362	34.1649	34.5997	21.9943	47.6976
PGSC0003DMG402020044	Gene of unknown function	NA	0.00162162	0.207892	0.228207	0	0.874176	0.329304	0.640094	0.189546	0	0.54362	0.287837	0.00137291	0.884233	0	0.241778	0.221123	0.380477	0	0.000422063	0.266433	0.00164872	0.00135279	0.00596251	0.589323	0.350815	0	0	1.1544	0.165433	0.839622	0	0.582736	0	0.399798	0.422024	0	0.551179	0.549158	0.374696	0.282549
PGSC0003DMG402020090	Gene of unknown function	NA	0.0122136	0.999717	2.48991	0	3.52002	0.818183	1.31356	1.46418	0.0253012	0.0481889	0.611747	0.602016	0.0234858	0.0425067	1.30489	1.75321	1.37563	0.014244	0.0505429	1.07733	0.641535	0.615138	1.50602	1.38746	0.0222646	0.612201	0.0174934	1.56077	1.08127	1.52408	0.00482592	0.00404666	0.78136	0.526937	0.822134	0.252972	0.632532	1.07242	0.617995	0.836472
PGSC0003DMG402020221	Gene of unknown function	NA	2.618	2.50994	4.15386	3.34099	5.03208	2.79896	3.74701	5.43588	4.43743	3.96858	0.509003	1.1313	1.53287	0.132988	4.23817	3.80662	1.87215	2.63594	1.39231	1.80473	1.66521	5.05135	2.71658	2.15373	1.51476	0.198507	1.09666	1.59742	1.92699	5.03274	0.801303	1.63826	3.09558	0.870459	0.730678	1.69764	1.17107	2.37794	1.15874	0.37172
PGSC0003DMG402020232	Gene of unknown function	NA	0.904158	2.04676	2.08817	0	2.53791	0.90644	1.55807	1.29951	1.58945	1.34266	1.92072	2.41998	2.40635	0.81161	3.01791	1.40235	3.80463	2.5894	1.25461	1.17085	2.51976	0	0	2.22446	1.25205	2.77495	0.573679	1.77658	4.55663	2.83616	1.79676	2.25325	0.724845	4.27318	1.9643	1.11049	3.80829	3.97189	3.17826	1.94148
PGSC0003DMG402021124	Gene of unknown function	NA	0.59128	5.90114	4.37809	8.27852	38.9087	1.86846	5.41461	4.01274	3.09452	3.05164	4.15302	4.27941	0.271645	7.67312	2.88309	2.46065	1.24084	13.6109	25.4591	3.95736	1.37905	0.735217	10.4494	16.2566	7.7767	1.82957	7.43471	3.66075	0.655052	58.1588	3.57898	4.73051	0.988344	2.88162	4.99776	2.66356	0.216563	7.27833	5.39847	4.51544
PGSC0003DMG402021514	Gene of unknown function	NA	0	1.49947	0	3.73128	2.41631	1.77266	0	4.97872	0	0	0.888532	1.29443	0	0.995084	0	0	2.55199	0	0	4.45748	0	3.35397	0	0	3.2201	0	1.30447	0	0.2712	0.835959	2.26289	0	2.11478	0.736933	0	0	0.778435	0	0	0
PGSC0003DMG402021841	Gene of unknown function	NA	2.7206	4.78199	3.15071	8.0769	9.72946	2.58876	5.18041	7.2934	1.42472	9.02291	6.15289	4.93478	11.0987	3.30723	6.10876	11.1034	4.92639	6.99593	9.86067	5.00882	3.62216	3.33503	2.21229	4.45865	2.63634	0.0260844	0.0175803	0.0334575	0.017399	0.00675154	0.0762919	0.163313	0.0557339	1.31966	2.80299	2.4186	1.50757	3.13063	3.58429	1.21951
PGSC0003DMG402022041	Gene of unknown function	NA	1.63708	3.22154	2.76384	2.71899	2.54202	2.8634	2.30188	4.12176	2.83796	2.1588	3.49495	2.48768	1.80768	1.25326	1.5572	1.10891	0.916055	1.77846	0.777919	0.628254	1.86283	0.816259	1.65002	1.22184	2.45457	1.58818	0.569935	0.975387	0.974141	1.93267	0.610669	1.39227	1.10589	1.37574	1.21079	0.580092	1.39863	2.65	2.02281	1.77978
PGSC0003DMG402022613	Gene of unknown function	NA	0.221012	2.68867	5.08491	5.24871	8.53646	0.814461	5.39673	3.20162	6.33792	3.65104	4.13437	1.3772	5.18377	2.16631	5.99697	2.70307	2.89861	0.871814	2.84196	1.71203	2.6381	1.4638	0	3.06105	3.24516	0.461435	0	1.85742	0.810226	7.18624	1.0002	1.1899	0.75364	0.663308	0.895148	0.0753386	0.958687	2.54405	0.909117	0.534469
PGSC0003DMG402022625	Gene of unknown function	NA	0	0	0	0	0	0	12.0757	4.63226	0	0	0	0	0	0	0	0	0	0	4.19569	0	0	0	0	7.03801	0	0	0	0	0	0	0	0	0	0	0	4.08751	0	4.45906	0	9.00461
PGSC0003DMG402023104	Gene of unknown function	NA	6.10209	9.13885	7.7358	0	0	4.75404	33.1181	8.47634	0	0	10.1274	6.87647	12.2935	0	7.68493	0	7.44375	0	0	6.08703	2.93865	0	0	7.08119	3.43028	4.10344	0	5.79804	6.80945	5.00441	13.8034	0	4.31307	13.881	9.09667	3.52995	14.1426	14.9861	8.92844	10.5805
PGSC0003DMG402023580	Lipid binding protein	NA	9.41026	6.44413	4.73766	23.8651	16.1267	0	2.2157	0	2.97692	23.3839	3.01474	10.975	3.8898	1.79285	13.342	18.7586	15.4133	0	0	3.52191	0	0.0107227	2.77495	0	7.95839	10.664	2.87943	19.8761	31.0219	19.3845	6.99431	0	1.33189	0	0	0	4.63491	1.80532	0	0
PGSC0003DMG402023626	Conserved gene of unknown function	NA	4.18368	7.30604	6.29914	61.2932	14.347	1.78476	0.925507	0	5.97946	66.2826	9.58855	22.2863	8.734	4.18994	20.0198	22.7576	23.9027	2.263	0	3.71272	0	2.2901	5.20289	0	14.8004	15.0223	5.91258	26.3191	48.3037	19.2266	5.71678	0	1.68545	0	0	0	7.07683	1.76225	0	0
PGSC0003DMG402023672	Gene of unknown function	NA	0.807291	6.46308	1.97606	5.52167	3.09619	1.45063	2.58295	5.39266	1.05312	1.66066	1.53715	3.10393	0	0.236986	0	0	0	0.391817	0	0	2.04751	0.351504	0	0	2.6963	1.20913	1.15522	0	0	0.87391	0	0.0836965	0.0632185	0.0631872	0.150546	0	0	0.493254	0.951567	0.992331
PGSC0003DMG402023679	Conserved gene of unknown function	NA	2.02788	0.689898	1.02311	0	0	0	2.66959	0.130497	1.91021	2.24362	1.681	3.67321	3.98947	0	0	0	0	0	0	2.64664	0	1.65789	0	1.28178	0	2.18128	0	0	0	0	0	0	0	0	0	0	0	0	0.944988	0
PGSC0003DMG402023760	Ankyrin domain protein	NA	0.533355	7.45078	7.6205	3.64775	3.45819	0.280406	11.3695	5.18369	4.94018	3.57241	4.90175	5.99481	15.4548	10.1114	5.85999	1.55902	2.15183	4.62209	1.7887	0.00135256	3.08002	0.543427	2.35824	1.49809	6.64661	8.5239	4.17261	1.83583	2.26826	6.75957	0.00368038	6.0775	0.960704	15.9744	5.60637	1.24014	6.25018	9.50381	5.49645	5.12392
PGSC0003DMG402023772	Gene of unknown function	NA	0.620914	0.479378	0.580543	0	2.31779	1.46463	0.292639	0.948335	0.310446	1.1121	0.675343	1.09406	1.03349	0.93112	1.57059	0	0.826138	2.16255	0.490067	1.43215	1.20138	0.810107	2.13447	1.48537	0.897256	1.24556	0.793647	1.82704	0.455608	1.68465	0	0.648144	0.607653	2.71376	0.954826	0.956161	1.74713	0.696956	1.42079	0.428868
PGSC0003DMG402024331	Gene of unknown function	NA	1.59222	4.02639	3.20299	1.64662	3.64328	2.63519	7.03381	3.14958	2.81001	1.93869	2.79866	3.04159	6.33128	1.0667	3.82557	2.10338	2.91934	3.99664	1.0949	3.53026	2.81252	1.51681	3.28911	5.98489	1.54687	8.02924	1.79349	3.96551	2.84044	3.01909	3.9259	3.48333	2.03738	5.43675	3.07777	1.61234	4.29584	9.27683	5.21218	9.94078
PGSC0003DMG402024480	Gene of unknown function	NA	0.696995	1.38009	0.718202	1.61575	3.10115	2.65405	0.543675	1.4813	0.76537	0.285575	0.933802	0.660251	0.1496	1.10342	1.27699	0.541134	2.3405	1.0767	0.269242	2.51741	2.63383	1.10212	1.65768	1.39039	1.28064	0.15032	0.987018	1.02639	1.71796	1.23617	2.38509	1.54742	0.42997	1.17446	1.51958	2.14645	0.987366	0.325858	0.63204	0.110551
PGSC0003DMG402024510	Gene of unknown function	NA	0.260295	13.5359	14.492	38.8581	55.5073	0	7.29381	4.3013	1.74089	16.7018	11.9774	8.95929	6.01484	0	36.7675	18.6854	31.8634	6.17759	184.858	3.79374	57.6288	0.128885	0	4.42363	3.27743	0.120097	0	0.291647	1.23609	43.5967	0.291839	33.7348	0.0377734	37.8156	29.9796	11.9798	10.5569	10.27	17.4944	8.08249
PGSC0003DMG402024548	Gene of unknown function	NA	0	1.34248	1.94871	2.35875	2.33007	1.13262	0	2.14188	1.02536	1.19818	1.76342	0.944682	0	0.955607	1.22766	5.21147	13.4908	0	3.75651	3.4228	3.7292	1.39039	0	1.06444	2.02183	1.15869	1.55075	1.59624	13.2109	3.88912	3.69635	3.75354	1.14145	4.14024	2.25647	3.05358	4.12431	1.40053	0.929521	0.973512
PGSC0003DMG402024620	Gene of unknown function	NA	1.56159	1.85437	1.40962	1.42685	1.14802	3.00911	0.982918	1.62262	0.0293291	0.812623	1.24088	1.3325	0.0177888	0.227516	0.613162	0.319735	2.72152	1.28837	0.0422115	5.54635	1.06203	2.96616	2.71519	2.19768	1.04661	0.328908	0.181895	0.331798	0.608111	0.832693	3.74803	1.0441	1.01415	1.8856	1.53705	0.619791	2.71845	1.64351	1.36304	1.84627
PGSC0003DMG402024756	Gene of unknown function	NA	2.31749	3.55988	3.82307	0	0	5.00411	13.3785	2.37916	2.12556	3.62255	2.62564	2.52988	11.9728	0	4.92249	4.16198	2.71904	3.22369	0	4.50157	1.69152	3.13322	0	5.5177	1.83382	11.1086	0	3.4437	2.73121	4.23067	4.72667	1.87947	2.72404	2.65996	2.21315	1.42318	3.98563	4.65595	1.92502	4.94519
PGSC0003DMG402024975	Gene of unknown function	NA	0	0	0	0	0	0	0	0	0	0	0	0	0	6.02811	0	0	0	0	0	0	0	0	0	0	5.2153	0	7.08582	0	0	0	0	0	0	0	0	0	0	0	0	0
PGSC0003DMG402025397	Gene of unknown function	NA	4.0708	5.44531	4.49731	4.81471	6.07681	3.46273	20.726	6.36579	2.57397	5.76546	5.10999	4.63102	5.89987	2.15925	4.86608	11.9127	38.6715	5.37997	3.07293	9.49329	4.04351	2.64992	6.20886	3.43631	4.9701	5.85205	2.47342	6.04715	37.8205	12.1185	10.5328	5.33135	3.62743	39.5195	21.5934	39.8847	18.575	12.689	7.67555	6.48417
PGSC0003DMG402025662	Gene of unknown function	NA	7.38361	12.7908	14.839	7.11058	14.1005	6.81824	40.7684	15.2936	30.456	18.4052	19.5595	18.9825	78.2241	22.2866	31.4276	45.8947	17.7794	42.8449	9.17136	22.1071	8.85659	6	9.58918	30.7833	9.6499	79.9128	18.2433	34.6045	22.1178	20.996	29.1259	8.76995	5.11554	6.84364	8.79678	9.301	7.76719	25.711	17.0544	24.6481
PGSC0003DMG402025764	Gene of unknown function	NA	8.41615	22.0456	15.8275	21.3808	35.9078	5.97107	18.4188	18.0866	7.20454	8.94579	13.5877	14.1083	23.7165	5.16237	20.941	15.1146	35.1421	14.8749	22.5779	23.9768	23.1196	15.9299	18.4009	18.5685	16.9821	25.0615	6.60825	21.8947	31.8044	45.3018	20.3577	26.2563	13.9811	27.8431	20.5751	12.3303	28.3589	48.3992	14.7558	24.4292
PGSC0003DMG402025788	Gene of unknown function	NA	0	4.01411	3.86612	0	0	2.27198	8.38399	5.68959	0	0	2.06611	1.60886	1.81819	0	8.41457	3.13459	15.6418	0	0	0	8.21124	2.63917	0	0	0	1.8726	0	3.71282	2.43165	0	0	2.11144	1.60577	0	0	0	0	1.81998	0	1.4957
PGSC0003DMG402026002	Gene of unknown function	NA	19.6168	18.7476	20.8876	22.5727	0	1.12627	0	0	8.41487	17.9998	31.0248	17.1707	4.48489	6.63888	384.231	0	0	3.58507	9.0563	8.62485	1.1927	1.3501	4.34959	10.7882	131.48	5.07116	5.33406	330.253	0	1.05876	5.17929	0	0.923233	0	0	0	0	0	0	0
PGSC0003DMG402026039	Gene of unknown function	NA	20.1042	16.3313	12.3675	14.6691	22.505	10.1176	34.8098	14.1816	19.1004	19.2873	16.6634	13.4945	27.2231	8.10049	20.3265	30.2598	15.9251	14.3989	8.73786	24.3671	8.84366	18.0663	11.62	19.3371	7.89609	31.41	8.67631	21.0504	16.248	26.4248	23.9097	10.3421	18.2908	12.0919	18.0976	10.7334	15.5694	20.8828	10.617	13.258
PGSC0003DMG402026043	Gene of unknown function	NA	0.215178	0.244074	0.265041	1.4308	0.424481	0.0719666	0.576567	0.422175	0.158871	0.285813	0.397908	0.316415	0.207609	0.0506783	1.17379	0.200179	1.17861	0.409448	0.790131	0.546704	0.428086	0.538291	0	0.275479	0.544266	0.406355	0.560049	1.36862	3.42874	0.456995	1.67139	0.459537	1.08611	0.512918	0.432619	0.37983	0.918665	0.155024	0.0260879	0.0174568
PGSC0003DMG402026387	NT4	NA	0.288479	5.17855	2.12642	12.0675	9.67073	0.394449	6.28884	2.48328	4.4996	12.5457	0.536551	0.0601069	2.71447	3.06406	1.01056	0.152651	4.06907	1.69748	12.3004	0.406295	3.66071	0.265171	0.985015	0.917237	0.888798	1.72336	2.2473	2.79518	2.32401	28.3475	0.0103303	1.65432	0.00455286	17.9952	1.66587	2.14104	4.95171	5.00134	2.09233	0.749657
PGSC0003DMG402026765	Conserved gene of unknown function	NA	7.38949	8.35237	8.61261	4.823	3.71249	5.04613	3.23882	9.52849	8.83206	4.70128	5.52071	4.0404	3.923	4.26987	4.25349	4.88694	3.71781	5.24027	1.93185	5.66616	2.86376	6.27423	3.8049	4.75113	4.59025	3.4676	4.36713	2.32425	3.67393	7.64976	7.19884	2.90293	7.80225	3.47792	3.62292	0.854969	4.39801	3.35725	4.47867	4.52129
PGSC0003DMG402027557	Gene of unknown function	NA	2.54576	3.34558	3.1103	3.82465	2.70965	1.98597	3.01089	3.40025	3.02451	3.52443	5.21148	2.26756	3.38541	1.58291	2.23367	3.30524	4.09393	2.40885	0	2.46698	1.5254	2.41679	0	3.2113	2.00152	3.186	1.426	3.38791	2.86689	3.6369	0	2.16269	1.92994	1.5533	1.44911	0	1.67858	3.29088	3.53372	2.71014
PGSC0003DMG402027561	Gene of unknown function	NA	2.98535	6.28341	3.79231	7.91084	6.75294	3.5252	1.12854	6.0995	11.9021	13.8769	4.893	4.25246	2.74268	2.25353	2.97284	7.4295	3.82804	5.22798	7.85938	1.57445	3.86079	3.09404	0	5.5904	4.12593	1.18442	1.44072	1.41666	1.80227	3.71919	0.605865	2.61361	2.56746	2.34291	1.6518	0.952057	2.79292	2.72669	4.14629	3.88106
PGSC0003DMG402027913	Gene of unknown function	NA	1.21824	4.01076	3.1383	5.30181	8.21312	1.42984	7.25085	4.09588	1.6976	1.70572	2.63744	2.85858	7.20267	2.33846	5.46169	2.01805	2.34883	3.05005	2.11111	3.23101	2.87063	0.812366	2.5512	3.64593	4.0372	12.9413	3.71992	8.37092	2.47392	12.809	3.65553	5.36642	1.26159	4.04235	3.0315	1.4741	3.44188	6.06075	2.39235	3.56601
PGSC0003DMG402028328	Gene of unknown function	NA	0.422942	0.560549	0.330913	0.573476	0.30415	0.294342	0.491372	0.416455	0.32551	0.242286	0.743122	0.337837	0.285105	0.150171	0.689322	0.0333788	0.174608	0.447859	0.327075	0.234294	0.529616	0.721757	1.7693	0.512354	0.306557	0.378972	0.393931	0.7484	0.383719	1.00821	0.294655	0.441864	0.629057	0.491813	0.346941	0.607588	0.493181	1.10112	0.715568	0.680137
PGSC0003DMG402028427	H2B histone-fold	NA	1.23443	5.56576	6.54032	4.40142	21.381	5.70017	0.829761	8.73679	6.18506	2.41792	4.60193	2.99667	0.673793	42.8484	1.35669	0.464863	0	6.59924	11.462	0	8.98275	1.28629	3.04003	6.5783	59.2963	0.642776	28.6133	1.27971	0	18.2118	0	7.38698	1.05772	1.75946	2.55113	1.62535	1.01425	0.874205	2.18823	0.500345
PGSC0003DMG402028457	Gene of unknown function	NA	1.08498	0.726196	0.467169	0.938008	0.042015	0.752884	0.373601	0.294451	0.271803	0.487879	0.916085	0.581808	0.79195	0.664588	0.553224	0	0.0168396	1.28902	0.00326412	1.92423	0.475123	0.0290579	0.30653	0.567712	0.51692	0.151942	0.223163	0.317276	0.526467	0.00845924	0.834193	0.664409	0.478566	0.510923	0.316487	0.00422435	0.732082	0.189876	0.903716	0.568497
PGSC0003DMG402028586	Mevalonate kinase	NA	0.777201	6.09763	2.03491	31.0969	14.4497	1.41909	2.57917	2.71884	39.0362	33.0404	10.0535	2.53828	1.21527	4.89798	6.09329	30.6648	6.68821	2.79403	12.5671	4.50611	1.84327	2.74876	2.15757	3.34415	1.65852	0.478923	0.150523	0.701287	2.22379	1.87095	2.3762	1.24385	0.432748	8.10327	5.98104	1.62041	3.9133	3.51432	1.02672	1.35753
PGSC0003DMG402028661	Gene of unknown function	NA	6.85032	18.0159	16.1276	17.2762	32.4964	4.27303	25.7481	14.8176	14.6119	17.2617	14.6303	14.9983	19.8287	7.72758	18.6958	15.3151	19.2815	19.658	21.9948	12.1914	17.6751	7.04579	16.0453	19.3808	8.74349	18.6587	6.34074	20.9149	19.3518	36.2305	11.4437	17.2624	7.59995	30.2503	17.8216	16.8755	18.7544	27.5962	12.7485	19.217
PGSC0003DMG402028788	Inducer of CBF expression 5	NA	1.19092	5.80331	5.09139	27.1905	11.8047	2.07901	22.3456	16.1948	2.61486	12.4955	7.26925	8.01116	14.6118	7.18165	13.7153	20.3439	1.89979	14.6364	15.7773	4.20189	7.59313	0.420628	1.717	10.6917	8.83632	1.47826	0.718111	2.99976	0.264012	1.55901	0.0104439	2.04363	0.192361	4.12864	4.21381	3.96498	5.31764	30.201	12.7321	8.51228
PGSC0003DMG402028974	Gene of unknown function	NA	5.40451	8.52029	6.32197	9.58822	10.3088	4.06361	6.46634	7.32212	6.10228	8.61118	7.57564	4.38626	4.24973	3.94169	8.23693	6.12639	5.81466	3.00512	8.65178	4.43094	7.31075	3.95787	5.45496	3.67506	8.21295	4.53154	5.33547	6.02051	5.15806	16.9691	5.24321	7.17545	3.42625	15.6323	13.0378	8.05486	22.3067	5.72155	4.70859	4.02589
PGSC0003DMG402029486	Gene of unknown function	NA	0	6.88841	3.97129	6.40563	7.37383	1.10052	8.78788	6.25161	4.07446	3.10119	3.41188	3.37667	17.4531	2.50568	3.68745	1.08887	1.37994	4.15156	3.71458	0.371262	5.0747	0.687034	0	3.4479	4.42876	23.6473	2.43598	3.13453	1.28812	11.6386	0	4.17595	0	4.60633	4.25803	1.06275	4.95214	5.69767	0.847019	1.87834
PGSC0003DMG402029558	Galactokinase	NA	0.753313	4.51292	3.06949	0	10.7205	1.20834	11.9818	5.36196	4.04192	2.1431	3.05119	5.24222	19.9309	4.24882	7.72612	1.91862	2.53591	10.7377	10.0946	4.43856	6.23815	0.735561	4.68373	5.98451	3.87461	19.0396	4.79101	9.22868	2.25209	16.4563	5.74369	6.37789	0	5.88461	3.9279	3.86611	6.7372	17.0557	5.07797	9.57641
PGSC0003DMG402029567	Gene of unknown function	NA	25.5059	44.9781	38.9132	52.4221	112.747	28.1444	70.7518	68.9938	25.0029	42.09	32.6186	32.9154	70.3742	30.4628	60.5476	92.4643	73.1119	55.5371	65.7278	52.6944	55.3725	33.9307	50.1748	34.9688	32.7235	94.9252	34.1414	57.2977	75.489	153.768	70.1105	56.2668	43.0855	40.8672	40.9091	23.3296	43.5849	97.9592	31.2966	54.2613
PGSC0003DMG402029758	Gene of unknown function	NA	0	5.57402	6.35586	0	11.3838	3.12757	9.78426	4.16353	4.64967	8.2413	6.60513	4.57045	7.93654	3.94385	4.92249	14.898	5.57917	3.65036	0	0	4.03657	4.56927	0	6.75918	2.94175	7.74939	0	0	6.31177	12.8178	4.49928	0	0	2.7382	3.87301	0	3.13172	4.99136	6.85805	3.81693
PGSC0003DMG402029997	Gene of unknown function	NA	7.6398	4.2212	2.21469	7.43047	1.08082	5.85348	4.86377	4.81087	0.775904	0.943083	3.72493	1.12821	1.41646	0.167926	2.45864	0.103378	0.640717	2.47728	4.3449	10.3776	2.15976	7.51901	11.033	5.13302	2.94268	0.210496	0.04946	0.295976	0.0735995	3.65879	4.20837	0.331755	2.75937	2.82146	4.4299	6.79413	2.36255	4.424	3.23492	5.98351
PGSC0003DMG402030137	Gene of unknown function	NA	0	4.26249	0	0	9.10706	0	6.28988	0	2.47983	3.80368	2.58462	0	0	0	0	5.29707	2.95368	1.9911	0	0	0	0	0	0	0	0	0	0	0	14.7167	0	0	0	0	2.71111	0	0	3.79344	2.40032	2.67185
PGSC0003DMG402030227	Gene of unknown function	NA	0.502368	1.01651	0.935774	2.00228	0	1.07272	19.3817	0.791528	0.425683	0.271771	0.909131	1.289	0.544182	0.688457	1.27941	0.398161	1.43764	0.696569	0.760086	1.52979	1.61939	0.73147	3.03494	2.16165	0.727339	0.883261	0.67446	1.34658	1.56351	0	1.31772	2.12929	0.669572	2.33423	1.74304	0.732347	2.04357	1.85993	4.71571	5.24876
PGSC0003DMG402031022	Gene of unknown function	NA	4.04151	4.71431	7.02752	10.5046	16.6588	1.99773	2.59334	4.02644	3.28293	10.4962	7.05145	6.19121	5.80142	1.24064	17.5418	2.12981	2.21487	12.9558	3.60401	13.2816	4.25263	3.61332	8.43783	37.7783	2.13033	3.94329	1.01698	15.5641	3.83776	28.7622	12.4267	8.29409	5.03501	21.0897	10.3134	24.779	10.546	10.9531	26.063	14.6677
PGSC0003DMG402031803	Gene of unknown function	NA	0.257268	22.8952	10.7204	34.7837	26.6809	0.153963	9.73887	23.2243	2.37729	4.93072	10.9605	6.08847	6.20054	1.98553	9.37042	7.94739	15.0891	15.5884	58.9361	1.11386	32.7073	1.17004	7.37865	3.1046	8.25274	0.0140257	0.0178897	0.336967	0.124739	24.8335	0.112539	3.30759	0.0181653	20.6275	8.39793	3.46973	16.757	21.5293	7.23339	3.60505
PGSC0003DMG402031907	Gene of unknown function	NA	15.0901	37.0883	21.8016	35.0668	37.8469	26.1221	64.9148	47.4932	30.522	31.7135	19.094	26.9954	45.2192	38.1161	20.0288	12.7814	10.3397	44.4632	22.6897	22.5581	15.2637	9.88374	66.3801	101.928	43.9156	49.5259	22.3501	18.1789	4.33621	43.6187	24.2906	6.59891	8.21331	59.9097	35.4606	16.7687	72.8202	55.6613	11.8679	42.1262
PGSC0003DMG402032143	Gene of unknown function	NA	27.3063	21.2886	14.9359	25.2616	34.2825	71.5971	11.9873	27.1957	30.9016	10.883	11.3526	9.93017	4.80737	12.4282	2.33471	3.12333	1.34826	2.09561	1.85363	1.89204	8.99977	26.8302	12.1099	11.9761	17.2806	0.902246	0.795593	2.5515	0.419583	9.92692	0.0714548	2.83073	3.00565	4.72481	7.13352	1.24608	5.57996	5.6146	1.20764	5.30625
PGSC0003DMG402032495	Gene of unknown function	NA	0.538103	2.70856	1.26197	0	2.77153	0.933161	1.43474	1.29059	2.76265	2.52487	1.67469	1.39078	0.625635	0	3.59352	0	0	0	0	0	0.752254	0	0	0	0	0.402646	0	1.62814	0	1.10089	0	0	0	0.5878	0.990442	0	1.57419	0.666334	1.51152	0.782831
PGSC0003DMG402033568	Conserved gene of unknown function	NA	1.19531	2.18047	1.05182	3.62911	0.778876	2.56219	1.92342	1.51115	1.44404	1.13955	1.43649	1.49636	0.570591	0.433045	1.39818	0.128202	0.317567	0.60052	0.462826	1.04766	0.837494	1.0515	3.20827	0.815179	0.759077	0.591922	0.343825	1.14625	0.166032	0.859535	1.00912	1.04659	1.82936	0.737045	1.11393	0.15655	1.30853	2.00768	1.73268	2.42194
PGSC0003DMG402033574	Gene of unknown function	NA	5.87081	4.54652	3.64456	0	3.10065	16.7276	6.5759	4.39868	2.14912	0	2.98658	5.09264	5.81694	7.36165	7.11007	0	3.41304	7.06664	0	5.38745	3.46495	4.67648	9.14832	2.70973	3.70829	12.3846	18.4151	6.83634	5.71114	5.77226	15.3932	6.742	5.74078	2.30524	4.41142	8.5456	4.65271	5.8343	5.09506	8.03454
PGSC0003DMG402033888	Gene of unknown function	NA	0	0	0	0	0.977908	0	5.79996	0	0	1.01192	0	0	1.00736	0	0.0991491	0	0	0.105486	0.292584	0	0.225668	0	1.71761	1.49591	0	1.16273	0	0.872464	0	3.88507	0	1.88491	0	0	0	0.121872	0	2.31869	0.172906	0.0140802
PGSC0003DMG403000585	Gene of unknown function	NA	0	0	0	0	0	0	0	0	0	0	0	0	0	0	0	0	0	0	4.41287	0	5.63427	0	0	0	0	0	0	0	0	0	0	2.43942	0	0	0	0	0	0	0	0
PGSC0003DMG403003505	Gene of unknown function	NA	0	0	0	0	0	0.002184	0	0	0.185563	0	0	0	0	0	0.00291264	0	0	0	0	0	0	0	0	0	0	0	0	0	0	0	0	0	0	0	0	0	0	0.648964	0.470423	0.119368
PGSC0003DMG403004013	Gene of unknown function	NA	0	0	2.30244	0	0	0	0	0	0	3.32483	0	0	0	0	0	0	0	0	0	0	0	0	0	0	0	0	0	0	0	1.7202	0	0	0	4.84681	1.90431	0	0	1.71206	0	2.01419
PGSC0003DMG403004334	Gene of unknown function	NA	0.855788	6.95523	0.0505118	0.64769	0.900156	2.20961	1.83129	0.103185	0.00812538	0.0193665	1.25579	0.771134	0.0220459	0.831359	0.0461756	0.00799389	0.0490592	0.0232545	4.56777	0.103265	7.65643	0.370322	5.32474	2.18067	1.26071	0.0064891	0.462508	0.581827	0.426869	16.6436	0.0243831	0.755939	0.486043	6.00897	10.5022	1.5962	6.50061	1.18388	0.0411553	0.916038
PGSC0003DMG403005658	Conserved gene of unknown function	NA	0.0382551	0.509202	0.0119674	5.51332	1.211	0.0841712	0.744712	0.13197	0.0104648	0.537834	0.0215873	0.454096	0.325994	0.0164318	9.04107	0.0171259	0.0762958	0.672805	3.5541	1.99715	1.20501	0.129817	2.66925	0.661457	1.03002	0.227421	0.00693489	4.58438	0.285464	1.2333	0.755454	0.596136	0.775614	0.0612288	0.750069	0.340364	0.0385094	11.5742	0.563438	4.22361
PGSC0003DMG403011138	Gene of unknown function	NA	0.918888	0.777067	1.28335	7.3092	1.53161	1.05483	4.14447	1.3065	0.559962	0.664498	0.755592	0.646777	0.797322	0.18454	1.08742	0	0.793762	0.761826	0.692495	0.370625	0.721034	0.277542	0.101222	0.0302248	0.921085	1.43874	0.145674	1.11901	0.00938698	0.87322	0.341522	0.842597	0.255412	0.836855	0.394543	0.197004	0.408233	0.482649	0.450828	0.38319
PGSC0003DMG403020324	Gene of unknown function	NA	1.26e-06	0	0.196372	0	0.166455	0.163566	0.999822	0.132483	0.0394108	0.120075	0.121424	0.179568	0.387852	0	0.119501	0.000109878	0.142701	0.337647	0.0787127	0.0809998	0.298618	0	0	0.565969	0.123331	0.338531	0	0	0	0.0854227	0	0	0	0.13738	0.12686	0.150139	0.136172	0.657974	0.238576	0.369712
PGSC0003DMG403022886	Gene of unknown function	NA	0.443882	0.40198	0.246314	0.572953	0.747755	0.268014	0.574616	0.332937	0.287105	0.166257	0.205788	0.293627	0.225187	0.124131	0.33787	0.424838	0.280732	0.171498	0.38203	0.286608	0.261603	0.150176	0.67735	0.643998	0.273998	0.533343	0.192384	0.389623	0.338822	0.949893	0.59277	0.337295	0.148418	0.50544	0.285577	0.171668	0.327099	0.571754	0.18616	0.255205
PGSC0003DMG403025662	Conserved gene of unknown function	NA	23.2658	35.2648	30.6674	30.3484	81.4898	18.6063	72.2155	45.7229	25.1257	32.8633	33.3125	32.3117	126.589	28.5505	58.0545	64.1408	41.5327	55.4027	36.968	42.9439	28.1292	21.6889	35.7795	68.469	30.4345	152.576	29.8484	66.9334	40.9697	103.498	52.8235	28.4529	22.5504	27.9354	26.0967	20.52	33.6341	61.7871	29.5473	41.626
PGSC0003DMG403025788	Gene of unknown function	NA	0.110218	1.83583	1.05546	2.80981	0.79778	0.134528	8.43484	9.19293	0.529648	1.31968	0.365953	2.43331	1.72914	0	2.95137	0.793724	3.53328	0.181615	1.20001	0	5.99729	2.40393	0	0.413713	0	0.0458512	0	1.52312	0.136764	0.83392	1.20443	3.29542	0.77409	0.546513	0.329256	0.0321611	0	1.34826	0.169048	1.93005
PGSC0003DMG403027860	Gene of unknown function	NA	0	1.56862	1.85328	0	0	0	0	0	2.96629	0	0	0	1.83854	0	0	0	0	0	0	0	0	0	0	0	0	0	0	0	0	0	0	0	0	0	0	0	0	4.35786	2.87395	3.10186
PGSC0003DMG403028079	Gene of unknown function	NA	7.08014	8.52149	7.22454	14.0571	12.0844	6.52559	6.52346	7.41705	2.95014	3.71287	7.67387	5.54182	6.62375	3.88672	7.35763	2.30254	9.13003	4.85893	4.61038	4.80606	6.00882	9.03189	9.12874	7.65819	7.83144	6.3065	4.47423	5.27547	7.46555	12.9768	7.21846	8.29886	7.90417	8.82034	11.4125	6.25141	11.3594	10.1266	4.6337	6.35904
PGSC0003DMG403029558	Galactokinase	NA	7.49366	8.03035	8.82307	0	16.085	4.86108	22.7123	11.5044	14.8916	9.10676	7.845	13.454	42.165	8.28737	16.8087	5.30159	6.1829	25.0077	23.4761	18.1983	12.2943	2.5825	14.356	18.4947	6.80172	47.1231	11.8514	19.7191	7.19905	29.2885	17.2976	15.0197	2.67399	10.4463	7.20538	15.1656	10.4592	29.1431	16.4669	23.6834
PGSC0003DMG404001341	Gene of unknown function	NA	0.196474	1.31994	0.703225	1.56046	1.00307	0.199773	0.922052	2.08466	1.37068	0.804132	0.430272	0.455731	0.462533	1.34996	1.05202	0.177745	0.373974	0.302815	0.299733	0.400717	0.694237	0.400116	1.5375	0.262987	1.78457	0.445407	1.67479	0.754543	0.218983	1.36928	0.211768	0.525867	0.22591	1.0139	0.493812	0.378997	0.870623	1.22459	0.364697	0.606071
PGSC0003DMG404005966	TRANSPARENT TESTA 12 protein	NA	3.41928	4.5738	0	0	6.2385	0	3.82994	0	0	0	0	3.70008	0	0	0	0	0	4.62914	0	0	0	6.67741	0	0	0	0	2.71884	0	0	8.04172	0	0	10.5511	0	0	0	3.40409	0	2.3918	1.9017
PGSC0003DMG404015682	Gene of unknown function	NA	31.7198	52.339	44.4175	41.8572	88.3446	47.7438	57.0268	49.9881	49.7747	48.8221	38.548	36.4015	50.4072	81.2637	29.309	37.0134	23.835	67.3488	57.1695	44.3562	33.3072	35.6646	97.7668	75.6581	68.3372	51.0974	76.0574	29.4999	25.6197	92.624	39.9962	34.2601	35.6382	52.3605	52.6093	51.0495	51.9216	34.8755	24.8642	34.966
PGSC0003DMG404033574	Gene of unknown function	NA	6.9347	21.4627	20.6292	41.0719	29.6483	10.5102	21.5648	31.7432	14.9291	18.6246	20.5834	14.9136	24.6403	23.8566	20.8221	5.54804	6.05505	20.2834	19.0531	1.95441	21.2819	8.34424	6.54198	11.3359	35.3674	4.52829	0.223267	6.15287	4.49453	12.8023	0.172953	0.971423	0.924901	17.0366	11.3003	8.3361	16.5667	16.8994	7.98419	8.16567
PGSC0003DMG405015682	Gene of unknown function	NA	12.0569	18.7017	17.1985	11.0429	23.5758	16.4413	15.1777	15.0617	22.5636	23.306	14.6436	11.6812	13.1491	20.6201	9.58723	25.1907	25.7708	21.4629	11.7267	22.9093	12.3759	17.5776	24.4149	14.1767	15.1315	11.4382	16.6167	7.75125	23.192	16.6832	18.9689	8.48361	13.9868	30.7798	24.6654	23.3384	34.6338	12.8159	8.78992	10.8717
