# Supplementary material for: The Transcriptome of the Reference Potato Genome Solanum tuberosum Group Phureja Clone DM1-3 516R44
Source: PLoS One. 2011 Oct 28;6(10):e26801. doi: 10.1371/journal.pone.0026801 (PMC3203163; doi:10.1371/journal.pone.0026801)
Supplement: Table S7 — List of expressed potato-specific genes with functional annotation. (XLSX) [file pone.0026801.s008.xlsx]

## Sheet: List_of_expressed_potato_specif
Table S7 List of expressed potato-specific genes with functional annotation.
Gene ID	Putative Function	Pfam Domain	BV_A [Control (Salt; Mannitol, Whole Plant in vitro, Media B)]	BV_B [Salt - 150mM NaCl, 24hr]	BV_D [Control (IAA; GA3; BAP; ABA, Whole Plant in vitro, Media C)]	BV_H [BAP - 24hr, 10uM]	BV_K [Heat - 24hr, 35C]	BV_L [Leaves]	BV_N [Roots (in vitro, Media B)]	BV_O [Shoots (in vitro, Media B)]	BV_P_C [Mannitol - 260uM, 24hr]	BV_P_E [ABA - 24hr, 50uM]	BV_P_F [IAA - 24hr, 10uM]	BV_P_G [GA3 - 24hr, 50uM]	BV_P_I [Control (35C treatment, Whole Plant in vitro, Media A)]	BV_P_M [Leaves - Wounding Secondary Tissue]	BV_P_P [Callus (10 & 11 wks old, Leaves & Stems, in vitro, Media D)]	BV_P_R [Tubers (Whole, Sample 1)]	BV_P_S [Tubers (Whole, Sample 2)]	BV_P_V [Sepals]	BV_P_X [Stamens]	BV_Q [Stolons (above & below ground)]	BV_T [Whole Mature Flowers]	BV_U [Petioles]	BV_W [Petals]	BV_Y [Carpels]	BV_Z [Leaves - Wounding Primary Tissue]	PE_BV_P_I [Control [paired ends]]	PE_BV_P_M [Leaves - Wounding Secondary Tissue [paired ends]]	PE_BV_P_P [Callus [paired ends]]	PE_BV_P_S [Tubers (Whole, Sample 2) [paired ends]]	PE_P_N [Roots (in vitro, Media B)]	PE_P_Q [Stolons (above & below ground) [paired ends]]	PE_P_T [Whole Mature Flowers [paired ends]]	PE_P_U [Petioles [paired ends]]	STD_AA [Control (Biotic Stress)]	STD_AB [P. infestans Infected Leaves (24hr/48hr/72hr)]	STD_AC [BABA Treated Leaves (24hr/48hr/72hr)]	STD_AD [BTH Treated Leaves (24hr/48hr/72hr)]	STD_AE [Mature whole fruit]	STD_AF [Immature whole fruit]	STD_AH [Inside of fruit (mesocarp & endocarp)]
PGSC0003DMG402000006	Gene of unknown function	NA	0	0.471427	0.589352	0	0	0	1.04573	0.596228	0.340865	1.10995	0.50881	0.533222	0.618676	0.181717	0.683769	0	0	0.72073	0	0	0.483272	0	0	0.753118	0.431244	0.406259	0	0.529181	0	0	0	0.320662	0	0.666518	0.567263	0	0.751794	1.09077	0.731584	0.4263
PGSC0003DMG402000057	Gene of unknown function	NA	12.0822	1.80031	2.32098	0.696743	1.20238	5.77482	0.808721	1.69475	0.414837	0.0135856	0.69925	0.656392	1.22137	0.682413	1.59972	0.76717	7.10018	0.166144	0.297993	17.0205	1.47521	12.5289	5.11028	4.09788	0.843308	0.225454	0.00954659	0.872735	2.06486	0.991932	6.13786	0.0934511	5.07383	5.07695	5.68677	15.6924	2.23019	1.1176	1.9919	2.06831
PGSC0003DMG402000076	Gene of unknown function	NA	11.2976	12.5752	12.0658	12.6832	12.072	6.78706	7.95558	10.859	6.93432	10.7869	12.6306	12.7637	11.2212	5.03595	11.0694	4.73133	4.81816	8.91685	8.35247	11.8908	16.2063	10.0208	46.3374	25.922	9.82892	15.3396	11.2229	11.9086	6.96953	18.4635	14.3208	22.9238	13.5106	10.0089	8.34565	6.87962	15.8856	9.68192	16.4911	10.2549
PGSC0003DMG400000116	Gene of unknown function	NA	16.9062	7.64414	9.69646	0	12.9121	0	9.24813	10.1446	9.37578	4.3942	13.0293	8.64003	11.2025	5.35267	5.16974	0	6.61768	4.18223	4.72818	0	9.15694	5.75854	0	8.51842	10.4482	0	0	0	0	5.21531	0	0	0	3.79597	8.90763	4.03559	6.45845	8.26516	12.9048	11.3717
PGSC0003DMG402000117	Gene of unknown function	NA	0.581587	0.683317	0.485902	3.14201	2.384	0.324308	0.530713	0.89894	0.429701	3.64175	1.2331	1.07872	0.0102251	0.711718	0.0151147	2.30301	0.861796	0.744509	3.68787	0.399943	0.0128443	4.23943	2.60847	0.628409	0.0127267	0.569296	0.0336403	0.0149512	0.568221	0.258461	0.0296421	0.193981	4.30987	0.178466	0.0116238	0.0107987	0.0110351	0.00427059	0.00295024	0.00556845
PGSC0003DMG400000160	Gene of unknown function	NA	2.01648	2.53619	0	0	0	0	2.17216	2.3578	2.08602	4.3868	2.34158	3.7687	5.13527	2.35866	3.47698	2.13992	2.20856	4.57951	0	0	0	1.85306	0	4.64337	1.43846	3.43007	2.91857	3.91752	4.14185	0	0	2.6653	2.16919	2.32094	2.86736	1.28851	2.0621	0	2.3976	1.02216
PGSC0003DMG400000254	Gene of unknown function	NA	7.92323	25.4986	27.2799	37.9648	33.0891	11.6456	22.1131	42.1467	71.1454	36.2607	24.994	22.6712	37.5477	13.0796	15.9183	8.58446	1.52362	40.4708	29.1464	7.22751	21.0033	5.68592	20.7588	40.7352	13.1002	36.1408	13.2818	14.029	1.6827	31.2926	7.48828	21.7019	5.12476	12.4219	10.0293	4.10147	10.5544	12.2189	8.77357	17.3855
PGSC0003DMG400000257	Gene of unknown function	NA	3.05693	12.182	13.1113	23.4548	5.42247	3.57542	44.3223	24.3652	41.0048	18.722	14.1869	16.2111	34.1314	10.3217	10.1603	4.05508	2.23322	29.6714	11.6331	2.75688	8.93585	1.90702	8.92412	11.7395	7.46111	29.5677	12.0909	8.02028	1.27218	5.09241	3.4763	9.49524	1.83982	13.3782	6.48328	3.51052	10.0352	15.4668	10.0931	16.8911
PGSC0003DMG400000264	Gene of unknown function	NA	1.55589	6.35218	4.12751	4.08269	12.3229	1.71897	7.3193	5.43042	2.56844	3.10628	4.14935	3.81182	5.17748	1.12509	11.112	2.28483	6.0243	3.46285	4.41832	1.57969	5.54556	1.52737	3.54211	5.44601	3.64775	5.55663	1.86588	12.6899	5.64812	17.6574	2.44983	6.91028	1.49862	8.67055	6.31366	3.24215	7.74476	11.1095	4.34746	5.97173
PGSC0003DMG400000310	Gene of unknown function	NA	14.6036	15.9539	11.1012	8.93267	18.8332	9.43565	40.9081	13.9651	5.15815	6.90978	10.3127	9.81294	10.813	2.21426	10.4188	7.03976	10.316	7.62126	1.9037	10.0031	8.45891	18.0541	9.25848	11.4953	7.23464	9.90191	1.6873	11.8499	8.08306	19.2482	9.36668	8.07004	16.4596	10.4719	11.345	4.67418	12.6618	13.3683	9.64856	10.2305
PGSC0003DMG400000397	Gene of unknown function	NA	3.42207	8.46948	6.92454	5.79997	16.8174	5.6994	13.2921	9.33059	4.55191	3.92559	5.38572	6.21625	20.3884	4.83064	13.2087	2.51865	5.63219	7.45643	5.97387	7.63248	7.85579	4.63488	8.82445	10.0794	9.46298	22.5198	4.35579	13.0897	5.06367	15.0433	4.93635	7.78046	4.1768	7.21831	6.02998	5.82271	6.39703	8.99798	4.80239	6.81914
PGSC0003DMG400000406	Gene of unknown function	NA	0	0	0	0	0	0	7.20559	0.389993	0	0	0	0	0.480997	0	0	0	0	0	0.262725	0	0.223017	0	0	0	0	0.352207	0	0	0	0	0	0.320868	0	0	0	0	0	0.4244	0.733932	2.40039
PGSC0003DMG403000428	Gene of unknown function	NA	2.11409	2.18726	2.28632	4.05306	2.48869	1.45534	2.11447	2.01087	1.85337	4.04336	2.27569	2.41545	1.53431	1.24408	3.3899	1.66689	0.829539	8.01384	2.66961	1.40975	4.92017	2.81253	4.79804	5.41207	1.04739	1.45343	1.07328	3.78055	1.63839	1.92006	3.27825	3.61704	3.38514	4.59259	3.70211	2.33762	6.14243	6.92887	1.89955	3.6509
PGSC0003DMG402000463	Gene of unknown function	NA	0.407775	0.455013	0.540217	0	0.529143	0.920915	0.507407	0.589826	0.196334	0.118872	0.235187	0.236113	0.00158953	1.24706	0.477548	0	0	1.09796	0.188634	0	0.345091	0.444607	0.66821	0.668436	1.54802	0.128791	0.74483	0.544152	0	0.595157	0	0.423705	0.124984	0.000521684	0.25316	0.0193411	0.35839	0.423471	0.257089	0.281052
PGSC0003DMG400000471	Gene of unknown function	NA	0	0	0	0	0	0	0	0	0	0	0	0	0	0	0	0	0	0	4.2901	0	6.62306	0	0	0	0	0	0	0	0	0	0	6.42138	0	0	0	0	0	0	1.61984	5.25156
PGSC0003DMG400000592	Gene of unknown function	NA	0	0	0	0	0	0	0	0	0	0	0	0	0	0	0	0	0	0	8.81695	0	6.70156	0.417653	0.80608	0	0	0	0	0	0	0.639982	0	10.149	0	0	0	0	0	0	0	0.199704
PGSC0003DMG402000617	Gene of unknown function	NA	0.00760258	0.0185343	0.00710473	0.0536015	0.0547599	0.00501282	0.00530559	0.00954267	0.00447157	0.00387541	0.00592425	0.00596482	0.0137555	0.269249	0.0311698	0.00405526	0.0120364	0.00445711	0.00644317	0.0163644	0.00867991	0.00302561	0.0693449	0.00730613	0.00738694	0.163387	0.00257514	0	0.422354	0.012289	0	0.240306	0.00339926	0.0120252	0.00828348	0.00297219	0.0120058	0.00806044	0.00175902	0.0052007
PGSC0003DMG402000629	Stigma-specific protein Stig1	NA	0	0	0	0	0	0	0	0	0.903839	1.17272	0	0	0	0	0	0	0	0	1.48373	0	0.995616	0	0	0	0	0	0	0	0	0	1.58652	1.16956	0	0.643693	0.551147	0.398494	0	1.34468	3.05839	1.19517
PGSC0003DMG402000817	Gene of unknown function	NA	0.912467	0	0.889472	0	4.99441	0	3.15908	1.03326	0.989063	1.09566	0	0	2.19471	0	1.85423	1.23241	0	0	0	1.59593	0	0	0	1.62607	0	2.09312	0	1.23062	0	4.91133	1.35774	0	1.11504	0	0.514909	0	0	1.39854	1.24717	1.18259
PGSC0003DMG400000901	Gene of unknown function	NA	0	0	0	0	0	0	0	0	0	0	0	0	0	0	10.2966	0	0	0	0	0	0	0	0	0	0	0	0	9.17465	0	0	0	1.00659	0	0.794682	0.590048	0	0	0.904276	0.529089	0
PGSC0003DMG400000903	Gene of unknown function	NA	0	0	0	0	0	0	0	0	0	0	0	0	0	0	9.80977	0	0	0	0	0	0	0	0	0	0	0	0	8.56179	0	0	0	0	0	0	0	0	0	0	0	0
PGSC0003DMG400000941	Gene of unknown function	NA	1.87009	6.75863	4.33045	3.25001	3.92016	0.897467	7.89767	6.62738	2.76746	2.36495	4.43191	3.24251	6.07343	0.657776	2.45897	0.337798	0.795291	2.07391	1.81146	1.05259	1.85339	0.621624	0	4.56514	2.59226	4.45515	0.814763	2.23102	0.425973	3.61742	0.644673	1.7796	0.617673	1.64132	1.21023	0.703368	1.47057	1.79006	1.1106	1.96558
PGSC0003DMG400001024	Gene of unknown function	NA	1.55985	5.08219	4.09785	5.85401	2.56136	2.893	3.6691	6.52287	23.9458	7.60736	4.88205	8.42677	8.254	2.73036	2.66635	9.02156	0	8.54515	0.803937	1.31296	1.00914	0	0	5.55219	0.936013	6.91377	2.51392	3.36201	0.972133	2.69929	1.91261	1.72903	0.872622	3.69657	1.9365	0	2.77584	8.24597	6.21228	3.38499
PGSC0003DMG400001049	Gene of unknown function	NA	0.782498	2.9015	1.63662	4.50166	3.0169	0.476916	4.95086	7.38957	3.00573	1.2934	2.09621	3.59141	2.31633	0.995457	1.38736	18.1525	14.2329	2.03984	161.465	4.22685	65.6623	0.464595	5.30112	7.84	1.93653	2.48239	1.16143	1.09981	10.399	3.37344	3.88078	66.0178	0.509931	4.55064	2.73978	1.53905	3.61104	14.1355	3.75232	6.28875
PGSC0003DMG400001142	Gene of unknown function	NA	0	1.08055	0	0	1.64131	1.61047	1.29553	0.571709	0	0	0.768956	0	0.719264	0	0	0	1.48713	0.956918	1.2143	0	2.10625	2.8234	0	6.16541	0.71608	0	0	0	0	4.20335	0	2.23127	1.38544	1.01518	0.917383	0	1.466	0	0.608938	0.996801
PGSC0003DMG400001154	Gene of unknown function	NA	0.952857	3.77825	2.22923	2.75752	3.19341	1.95395	2.43565	3.62682	2.17323	1.23218	2.61144	2.6734	2.33593	0.926601	2.87593	0.551556	0.715545	2.93095	9.27891	1.56242	5.47002	1.35331	4.93685	3.76278	2.28011	2.05344	1.06515	2.43054	0.821044	2.93609	1.2876	4.45573	0.865173	3.57451	2.74228	1.46226	3.53052	6.59834	2.15413	2.80372
PGSC0003DMG400001157	Gene of unknown function	NA	7.19177	3.06055	4.79162	2.87331	3.63074	2.27504	0.993554	3.05696	2.87258	5.32312	3.72814	3.36987	2.37411	0.746992	4.86617	7.23379	1.83657	4.62239	1.61961	8.01873	2.62026	5.07921	2.06755	5.00707	1.07754	2.3018	0.92167	3.94336	2.66416	2.47152	7.88134	2.09699	4.52296	4.20545	2.62729	1.59276	8.66638	3.35863	4.52205	2.79899
PGSC0003DMG400001201	Gene of unknown function	NA	0	0	0	0	0	2.24915	1.90637	0	0	0	0	0	0.86596	0	1.01723	0	0	1.81042	0	0	2.53582	0	5.26807	0	0	0.873911	0	0	0	0	0	1.89852	0.634654	0	0.528232	0	0	1.25454	0.560207	1.43903
PGSC0003DMG400001234	Gene of unknown function	NA	1.21162	2.5099	0.989023	0	1.22717	1.0581	4.0579	1.78949	2.13898	1.47444	1.32414	1.57675	2.19079	0.662206	0	0	0	1.69642	1.15537	0.818436	1.20484	1.23815	2.24365	1.27181	0	2.08863	0	0	0	1.53657	2.21503	1.53893	1.46077	1.16219	1.09084	1.33686	0.854874	0.959047	0.528993	1.16864
PGSC0003DMG400001266	Gene of unknown function	NA	0	0	0	0	5.41804	0	0	0	0	0	0	0	0	0	0	0	0	0	0	0	0	0	0	0	0	0	0	0	0	2.96031	0	0	0	0	0	0	0	0	0	0
PGSC0003DMG400001268	Gene of unknown function	NA	3.33398	8.68286	4.35212	4.24301	16.1306	1.30789	38.7791	6.31883	4.32074	3.6082	4.33639	4.24697	10.0669	6.09616	2.8588	12.7287	4.19331	2.23562	0	2.44025	1.75039	2.68926	0	1.94402	4.56624	9.37319	6.64043	3.02271	3.06754	20.6416	2.46536	1.37544	3.29345	1.78106	0.674842	0	1.19057	10.1999	6.01679	4.67502
PGSC0003DMG402001309	Gene of unknown function	NA	0.47153	0.597537	0.024068	0	0.102779	0.634474	2.23629	0.351302	0.305382	0.00405699	0.402457	0.152466	1.01839	0.428697	0.611516	0.00533382	0.358847	0.706739	0.285872	0.816431	1.75712	0.0117851	0.628095	1.05121	0.226275	0.209221	0.244082	0.307894	0.00302804	0.10335	0.00378612	0.67145	0.00152516	0.47786	0.435321	0.576946	0.681928	0.585551	0.546984	0.192518
PGSC0003DMG400001390	Gene of unknown function	NA	0.993101	6.1889	3.4037	4.92206	13.8586	1.52253	6.58173	6.35778	3.77328	2.67274	4.28631	4.28821	7.15165	1.64577	20.5841	3.87039	3.5297	4.66042	4.73727	1.61548	5.58924	1.24603	3.56765	6.60117	3.89764	7.32634	1.96456	24.0527	3.50529	19.8615	2.09392	6.926	1.67288	10.211	6.67369	3.2088	8.39486	13.2642	4.54098	7.22833
PGSC0003DMG400001901	Gene of unknown function	NA	0	2.53521	2.02423	0	0	0	7.04834	3.73247	2.39676	1.8115	1.64123	1.44044	6.18992	1.12185	0	0	0	0	0	0	0	0	0	0	1.07885	6.05418	0	0	0	1.77233	0	0	0	0	0	0	0	0	1.45817	0
PGSC0003DMG400002005	Gene of unknown function	NA	1.738	6.79285	4.69789	9.45779	11.2967	2.61359	12.451	16.7522	3.166	3.75249	5.19967	6.89604	7.88501	2.60559	4.23732	21.4795	25.6731	5.39222	3.73232	14.4115	4.98169	1.69705	5.46735	8.62947	4.40757	6.07624	1.95576	3.04281	20.2297	9.79359	12.5049	4.93945	0.748822	9.15281	7.19226	4.4805	7.73221	9.02871	4.04346	6.83005
PGSC0003DMG400002091	Gene of unknown function	NA	4.96592	18.663	14.052	15.5879	33.3999	6.94234	37.3702	22.7867	13.4032	11.1156	10.5695	12.177	75.725	10.7058	20.1131	4.40039	2.4228	21.332	18.6048	5.74824	21.7337	2.7266	18.7134	16.0853	17.3971	82.7311	11.3435	19.2003	1.59413	36.9694	6.34846	24.214	2.249	23.7963	17.8959	9.70333	22.0129	19.0067	4.0414	10.9217
PGSC0003DMG402002119	Gene of unknown function	NA	0.276368	1.79549	1.29915	0	1.12227	0.832186	3.06025	2.05239	0.788057	0.730829	0.362372	1.9442	2.33455	0.540593	1.78127	1.76203	4.53393	2.35016	0.616122	2.08865	4.53619	0.199882	2.59442	0.614213	1.16277	0.0113263	0	0	2.15471	0	0.0464191	0.680369	0	2.21605	0.861668	1.07601	1.86593	3.38056	3.4364	2.93396
PGSC0003DMG400002223	Gene of unknown function	NA	0	1.40959	0	0	0	0	1.80271	2.14792	5.59699	2.99791	1.60499	1.35085	2.18366	0	0	0	0	1.56931	0	0	0	0	0	1.24535	0	2.24444	0	1.831	0	0	0	0	0	0	0	0	0	0	1.48927	0.911757
PGSC0003DMG400002238	Gene of unknown function	NA	18.2874	21.657	13.3685	20.1726	41.2734	18.1917	12.892	16.3985	28.3312	16.614	13.2464	10.7635	16.5103	6.57657	14.2634	34.1102	11.4703	22.4833	18.7588	25.4141	12.0576	39.5049	23.7353	43.1057	4.70182	28.37	9.5151	21.081	13.8166	40.3091	33.6879	18.8059	41.953	10.0462	10.2361	9.82362	11.0527	23.5852	10.7726	17.2298
PGSC0003DMG400002251	Gene of unknown function	NA	0	1.4302	0.937562	0	3.67272	0.956465	11.5294	2.95844	0	1.05014	0.792081	1.95901	2.62451	0	3.70192	1.02981	3.03053	2.52214	4.06534	1.56895	6.08115	1.27403	5.91204	3.50524	0.96818	2.76484	0.788795	4.60695	1.8505	4.14674	0	5.10064	1.0381	4.84566	4.38188	3.76294	4.34253	8.91102	4.162	5.70731
PGSC0003DMG400002253	Gene of unknown function	NA	0	0	0	0	0	1.27748	0	0	0	0	0	0	0	0	0	0	0	0	0	0	4.39671	0	0	0	0	0	0	0	0	0	0	4.77096	0	0	0	0	0	0	0	0
PGSC0003DMG400002273	Gene of unknown function	NA	0	0	0	0	0	0	0	0	0	0	0	0	0	0	0	0	9.06144	0	0	0	0	0	0	0	0	0	0	0	6.08061	1.3867	0	0	0	1.13305	0.881443	0	0	0	0	0
PGSC0003DMG402002283	Gene of unknown function	NA	0	4.75077	2.03951	4.97429	7.31481	0	1.52194	4.30604	1.90998	2.23616	3.39807	2.88213	2.30674	0.851212	3.3538	1.7376	1.28959	1.79772	0.637756	0	3.13392	0	1.31529	1.71081	2.15331	1.89578	0.764845	4.36234	0.576678	10.0838	0	3.37563	0.566953	9.78283	6.17039	1.56446	7.55335	8.98614	6.41718	4.465
PGSC0003DMG400002286	Gene of unknown function	NA	0.240856	0.732569	0.485034	0.909208	1.56431	0.190226	1.49565	0.899263	0.623395	0.641343	0.819271	1.1121	4.95213	0.986006	0.992972	0.317318	0.345457	2.35833	1.61351	0.482464	0.500403	0.11042	0.960954	0.350016	0.784841	0.240289	0	0.52647	0.0429391	0.778614	0	0	0	1.44682	0.937522	0.663445	1.67453	1.19861	0.279677	1.15717
PGSC0003DMG400002288	Gene of unknown function	NA	1.43335	3.55097	3.73261	4.30343	3.73595	1.74489	7.11008	5.46557	16.5818	7.38574	3.95837	4.96853	10.731	6.37192	5.78876	7.06223	1.93868	10.9996	4.48522	1.96977	2.56114	1.19964	0	6.02092	2.45745	9.84449	5.19162	3.88412	2.13924	2.20231	1.82382	2.36444	0.844917	2.51615	2.7963	1.3428	2.89645	7.82523	5.06835	5.76848
PGSC0003DMG400002298	Gene of unknown function	NA	0	0	0	0	0	0	0	0	0	0	0	0	0	0	0	0	0	0	4.27137	0	6.09535	0	0	0	0	0	0	0	0	0	0	7.14872	0	0	0	0	0	0	0	0
PGSC0003DMG400002315	Conserved gene of unknown function	NA	0	0.485509	1.49364	3.2743	0.631974	0	1.0352	0.387024	0.886589	1.54909	0.230158	0.567943	1.74316	0.512484	1.35618	0.477727	0.68412	2.10494	0.452693	0	0.910264	0	0	1.29458	0.666635	5.42346	1.33861	3.61211	2.24093	1.21157	0	2.20625	0	3.43672	0.955818	0.173315	2.02019	24.8454	2.17622	5.57944
PGSC0003DMG400002346	Gene of unknown function	NA	0.57997	2.29195	1.32363	1.78057	5.63712	1.05605	3.00558	3.2943	1.00764	0.949048	1.37427	1.77696	2.38725	0.548128	9.59761	1.84346	1.32792	1.89017	2.21683	0.498431	3.55668	1.07519	1.34225	4.5672	1.63142	1.29974	0.399104	5.94228	0.745018	7.76534	0.223551	2.99662	1.00616	4.69642	2.77142	1.38426	3.66773	6.87848	1.90387	3.3755
PGSC0003DMG401002349	Gene of unknown function	NA	4.87253	3.39092	5.39666	3.28432	0.468375	2.9262	13.1485	3.61569	11.4076	3.84353	6.40662	6.88942	7.50861	1.36779	10.8557	2.34158	4.00493	10.5645	1.56288	4.91702	2.59344	4.52106	0	9.2045	1.86616	7.95856	1.38899	11.9198	5.59893	1.23846	5.59453	3.12528	5.49496	3.7142	4.89965	3.32167	6.2622	3.9068	9.91867	7.66279
PGSC0003DMG402002349	Gene of unknown function	NA	0.768234	2.60021	1.59899	2.38503	3.98248	0.780315	1.32331	1.646	0.277283	0.506838	1.54241	1.67961	0.960259	0.234513	1.90097	0.319249	1.66418	1.12713	0.261598	0.407902	1.35822	0.937173	1.32411	1.52465	1.17575	0.773916	0.255147	1.58554	0.873557	2.64205	0.370056	1.27913	0.749466	5.83576	2.61529	0.743994	4.82162	2.00712	2.61806	2.45335
PGSC0003DMG400002412	Gene of unknown function	NA	1.15844	2.56978	2.30467	1.5956	0	1.55313	1.41802	2.3952	1.17417	1.09726	1.2637	2.27594	1.40917	1.66339	1.96668	0	0	2.41574	0	0.821754	0.535453	2.57353	0	1.57632	0.65497	1.83708	2.99551	1.7881	0	0	2.01657	1.61667	2.29978	6.95917	4.09053	4.3417	7.33543	8.07242	5.16613	7.66056
PGSC0003DMG400002440	Gene of unknown function	NA	0.886707	4.16968	3.01873	4.26831	7.20754	2.48074	6.7932	5.08146	2.06043	1.56077	2.50382	2.95333	5.05299	1.65214	11.8259	4.61181	5.45826	3.92942	4.06979	1.50575	6.22113	1.97391	2.67161	6.84009	2.93938	4.37661	1.31905	10.5463	4.77843	9.77499	0.973124	6.29547	1.00707	16.7148	12.3012	6.76097	14.4089	37.4823	12.3752	12.4597
PGSC0003DMG400002477	Gene of unknown function	NA	4.31208	14.9381	13.4563	13.6024	17.7982	3.93185	7.03935	14.3124	36.6657	21.5794	13.8899	8.51986	7.31135	8.90559	5.71687	8.91742	5.04839	5.79047	0	2.15339	2.22748	1.45062	0	4.32291	6.9324	8.23527	9.45894	5.71907	3.90692	22.4832	1.84425	2.43588	3.57991	9.07514	6.7893	2.16684	7.88927	2.41176	2.90913	1.76299
PGSC0003DMG402002514	Gene of unknown function	NA	0.732672	1.73115	0.782339	0	0	0.436847	2.65674	1.17643	0.965123	0.168821	1.02287	1.12342	2.3054	0.425612	0.464111	0.293413	1.04003	0.994869	0	0.625567	1.00601	0.266699	0	1.11656	0.569663	1.15671	0	0	0.7733	0.654069	0.765658	0.871334	0.124255	1.05905	0.487573	0	1.2498	2.14305	2.09822	1.89137
PGSC0003DMG400002527	Gene of unknown function	NA	18.7123	16.8166	14.9759	13.0274	19.0495	14.4095	36.6035	14.1154	20.6138	31.9629	20.5955	14.2782	30.9083	3.16464	16.4031	55.9758	25.3908	12.2602	2.44599	25.9248	9.24026	21.9786	6.4234	19.7256	4.41705	31.4213	3.29488	23.5183	24.7884	19.8659	29.7786	8.16318	21.2256	12.3775	12.1204	5.41256	16.8293	15.7789	15.8083	12.0663
PGSC0003DMG402002551	Gene of unknown function	NA	3.29893	7.32194	4.77233	7.91065	9.47814	2.46496	6.02671	7.00041	1.79083	3.28361	4.91025	5.98156	8.52572	1.98364	6.99773	4.32531	7.26669	7.16531	5.87916	5.91703	8.13998	2.32594	5.76564	7.58699	4.07568	6.63215	1.82681	6.81044	6.9392	12.3287	6.7944	8.12125	3.76171	14.0873	10.3891	6.53288	11.4354	21.232	7.84059	7.83239
PGSC0003DMG400002611	Gene of unknown function	NA	4.79907	6.12114	4.47147	4.96602	9.13848	4.6944	5.72768	4.12478	2.9976	3.59785	3.81725	3.58365	5.21544	2.06156	7.62747	4.07921	4.99952	7.01304	6.08347	5.26645	7.03342	5.11818	7.86306	9.97471	2.89573	5.23684	1.6157	6.56808	4.45291	8.13716	5.13867	5.42643	4.02281	6.17517	6.00849	4.21393	9.5671	13.1579	7.03595	10.2372
PGSC0003DMG400002646	Gene of unknown function	NA	2.14112	1.60739	2.78785	0	0	1.53323	3.08349	0	0	0	0	1.5404	0	0	3.01645	0	0	3.09098	2.89017	2.94241	2.50655	1.64267	0	4.26029	0	0	0	0	1.81131	2.69601	4.45453	2.09567	2.55498	2.14776	2.75307	3.13959	2.23312	4.74109	2.79906	3.02107
PGSC0003DMG400002666	Gene of unknown function	NA	2.99839	12.2902	7.87701	12.303	15.5912	2.35466	12.1466	9.33714	3.22751	5.5852	9.70644	7.73303	4.57675	1.79806	11.0392	2.54554	6.57135	4.41209	7.68383	2.46372	9.35417	2.58616	5.91825	8.35245	8.69628	3.88304	1.39502	7.22249	7.46668	21.9746	2.50248	9.51204	2.74019	11.3164	8.65459	5.69932	9.6227	14.7075	8.05751	9.03109
PGSC0003DMG402002683	Conserved gene of unknown function	NA	0	2.6534	2.46206	0	0	3.68303	6.79263	4.08533	3.19401	3.26609	2.32501	3.78433	4.06819	0	4.22678	7.30995	2.41545	4.88484	0	0	4.15929	4.03558	0	0	0	2.89763	0	0	0	1.92899	0	4.14827	0	0	0	0	0	2.95279	1.14105	3.38702
PGSC0003DMG401002714	Gene of unknown function	NA	0.0128002	0.00557324	0.00537781	0	0.00853111	0.010233	0.670876	0.00290509	0.00310159	0.109032	0.00451489	0.00468821	0.00437208	0	0.00659088	0	0.0045295	0.00994656	0.00238638	0.0150896	0.0048183	0.00458458	0.0641101	0.00512367	0.0969327	0.0031118	0.00835055	0.0076485	0.00261063	0.00188599	0.00870375	0.00887058	0	0.263011	0.00559221	0.0105765	0.0116016	0.918635	0.00319777	0.00641253
PGSC0003DMG400002733	Gene of unknown function	NA	0	3.64719	3.02331	0	5.53994	0	4.12988	3.8594	4.09452	0	0	2.38308	4.63478	0	3.137	2.30162	3.4224	3.46061	0	0	5.79965	0	0	3.13272	0	4.6775	0	5.43762	2.60886	5.46948	0	3.19598	0	5.33017	2.8272	2.1025	3.95858	11.723	4.55412	6.00312
PGSC0003DMG400002744	Gene of unknown function	NA	18.2849	10.9095	11.6719	6.97587	4.68606	14.76	22.0831	10.4835	30.8355	9.97786	16.4421	19.5312	27.0868	8.05835	21.1985	6.79798	5.39576	30.5422	3.27646	13.1337	11.0855	9.50017	11.6185	27.2979	5.80472	24.0196	5.7326	24.8642	6.91823	5.25916	14.4896	10.2028	9.10634	16.1637	16.2861	17.2768	19.5176	15.0218	19.1184	18.7764
PGSC0003DMG400002847	Gene of unknown function	NA	2.76122	6.93883	3.92996	4.9743	5.6793	4.8065	3.57092	5.98567	5.88628	4.20838	4.41364	4.66556	3.93345	0.732342	4.12592	2.66398	2.9577	3.17757	0.560646	3.1694	2.2303	2.10799	2.37764	4.5065	1.16204	4.42155	0.700802	4.43458	2.48682	6.22481	2.98996	1.81661	1.78581	3.54731	2.1192	0.60122	4.00858	7.95825	5.88164	7.90369
PGSC0003DMG400002877	Gene of unknown function	NA	0	2.45175	1.4554	3.05631	0	0	0	1.69814	7.3332	3.70624	2.78817	2.0583	1.98546	0	4.40586	0	0	5.32399	1.02	0	1.39033	0	0	3.45702	1.5634	2.21535	0.983153	5.26517	0	1.17402	0	0.941842	0	4.57886	3.11751	4.9099	3.17408	4.26266	2.07826	3.44369
PGSC0003DMG401002919	Gene of unknown function	NA	0.593835	2.63081	1.53746	3.74668	2.37515	0.388435	11.6565	2.03961	0.796744	1.05992	1.87325	1.80307	1.04215	0.500698	6.00609	8.86409	8.51664	0.904277	0.874659	2.86517	1.30888	0.681058	0	1.29284	0.965872	1.8006	0.498749	6.10006	9.54913	3.93293	4.8362	1.6254	0.810705	1.45357	0.814722	0.51388	1.70773	2.83669	2.96573	3.17891
PGSC0003DMG402002919	Gene of unknown function	NA	0.972672	2.48022	1.43317	1.19669	1.49545	0.463709	20.0156	1.52952	0.697139	1.118	1.26819	1.83683	1.30468	0.31023	4.73872	6.58337	7.81337	1.14312	0.958669	2.85703	1.40853	0.529481	1.5108	1.93827	0.355389	1.06964	0.625972	4.16581	6.71303	2.11431	2.9666	1.26166	0.58848	1.82495	0.932739	0.681738	1.36765	3.80573	5.09091	4.71864
PGSC0003DMG400002936	Gene of unknown function	NA	0.557134	1.51414	1.53205	0	1.85172	0.459023	4.7567	2.84348	1.38007	1.66837	1.05626	0.940165	2.31245	0.32463	1.81218	5.04427	7.5107	1.11857	0.321206	0.947194	0.818754	0.465009	0	1.34193	0.638205	1.87627	0.299889	1.31973	6.54286	1.74215	0.741512	1.03424	0.351845	2.97644	1.47414	0.756362	2.06386	2.14671	0.454759	1.24556
PGSC0003DMG400002939	Gene of unknown function	NA	1.32234	2.02199	0	5.86306	2.88833	1.97189	17.3524	1.35356	0	0	2.31733	2.33467	0	0	5.83423	7.60015	17.592	1.37092	3.31006	12.3387	2.07711	1.95296	0	3.46243	1.49464	1.42949	0	8.64078	19.3166	2.12552	16.8061	2.73482	2.20838	1.31855	0.81183	1.39159	2.14984	3.24342	3.52568	5.40471
PGSC0003DMG400002940	Gene of unknown function	NA	0	0	0	0	0	0	0	0	0	0	0	0	0	0	3.74616	0	1.33205	0	0	7.80328	0	0	0	0	0	0	0	3.4775	1.07256	0	5.93492	0	0	0	0	0.451283	0	0	0	0
PGSC0003DMG400003026	Gene of unknown function	NA	1.06961	3.15393	2.58057	2.76532	2.76464	1.84676	4.59261	3.48944	2.50935	1.20752	1.85983	2.6661	2.90251	0.63564	3.78954	1.45039	1.6253	3.98221	1.78653	1.92925	4.69011	1.47957	6.24566	4.84332	1.0952	2.34877	0.704082	2.05774	1.51344	3.34373	1.56083	4.74474	0.854551	5.31993	2.98775	2.40585	3.9316	12.8517	4.61365	11.1948
PGSC0003DMG400003031	Gene of unknown function	NA	1.20682	6.06614	2.75687	5.51368	13.9769	4.10301	9.52106	5.50875	0.729894	2.13247	2.31844	2.59438	2.66969	1.73483	6.62332	0.556821	1.71113	3.34884	1.62257	1.64043	4.34504	3.22773	6.21398	4.49318	4.5879	2.17572	1.63801	5.62063	1.43019	19.1105	1.35006	4.62496	1.98404	6.03305	3.90841	2.81253	7.23049	7.48149	6.70274	8.37325
PGSC0003DMG400003099	Gene of unknown function	NA	1.17999	6.89604	4.77342	5.09928	11.5796	1.89992	10.1731	6.77646	2.89558	4.10538	5.57906	5.81148	7.13164	3.14683	10.0616	6.03344	7.59836	5.49616	6.38869	1.93485	8.4821	1.25693	4.65816	7.21227	4.30664	5.4153	2.34084	7.583	6.29569	11.6807	1.68817	7.62444	1.26757	11.7848	7.49101	5.04646	9.49567	24.001	6.57743	9.70604
PGSC0003DMG400003131	Gene of unknown function	NA	0	0	0	0	0	0	0	0	0	0	0	0	0	0	0	0	0	0	41.0039	0	0	0	0	0	0	0	0	0	0	0	0	0	0	0	0	0	0	0	0	0
PGSC0003DMG402003169	Gene of unknown function	NA	10.9847	24.0058	19.0193	23.8239	34.2922	12.7282	25.8975	21.4849	10.1725	13.5321	20.5673	17.6372	19.8861	6.2942	25.3685	12.8129	19.6414	16.9809	9.75649	9.84099	21.8766	12.4881	14.1883	22.0884	16.0053	21.8261	7.02048	25.8704	18.0044	41.2542	10.6921	21.2486	12.3506	28.5418	23.6042	13.6989	29.9601	37.3817	24.2453	29.1935
PGSC0003DMG400003230	Gene of unknown function	NA	0	4.43978	5.20424	6.20647	0	1.08126	3.52356	5.99758	14.5567	11.8716	5.87429	5.18469	5.85349	8.8276	2.24544	2.19375	0	6.50122	1.31248	0	5.19446	2.63282	0	1.11276	7.1654	6.50158	7.15129	0	0	1.51993	0	5.42355	2.01689	0	0.557907	0	0	9.14658	5.30306	5.01195
PGSC0003DMG400003243	Gene of unknown function	NA	10.4284	44.9084	26.9164	44.389	150.21	13.7024	261.854	107.903	30.6701	25.117	31.9512	49.7082	339.685	223.733	110.651	4.603	5.38817	239.388	103.842	9.40475	39.1547	20.2845	64.2103	71.478	341.41	308.112	201.371	95.0095	4.7571	154.463	9.35928	36.1524	17.0806	188.155	125.496	49.2946	174.606	181.035	15.3726	76.6904
PGSC0003DMG400003245	Gene of unknown function	NA	0.331321	3.05409	1.63441	3.19868	3.18963	0.821453	3.23578	3.96206	1.40456	0.925274	1.94193	3.31544	3.83271	0.48623	10.9864	0.20351	0.50282	1.44503	6.52982	0.222153	6.04811	0	2.54784	0.959209	1.78335	4.46965	0.642328	9.53592	0	3.68359	0	6.19259	0	20.6444	13.2656	7.78262	14.5207	4.58839	2.31518	7.13088
PGSC0003DMG400003277	Gene of unknown function	NA	14.674	28.1684	21.5864	38.5949	15.0459	16.4131	19.6965	29.5646	15.7853	15.0326	27.1276	22.7637	8.76194	17.4538	9.08928	6.43482	14.6713	11.3521	1.97927	6.99963	10.7748	17.2886	7.54014	6.13087	23.079	6.60217	14.1773	8.74792	9.46885	12.9388	4.67403	7.56691	11.4242	8.40897	7.15143	3.04279	7.52576	3.29556	6.60339	5.25028
PGSC0003DMG400003624	Extensin	NA	0	0	1.87035	0	0	1.74868	0	0	3.62383	1.93298	1.4597	0	0	0	2.71054	10.0966	0	3.20483	1.63452	0	1.64139	0	0	3.76281	0	0	0	0	0	0	0	0	0	0	0	0	0	1.22853	2.37372	1.27219
PGSC0003DMG400003847	Gene of unknown function	NA	0	4.30604	1.86781	5.69757	6.28782	1.62933	24.1584	3.78558	2.31653	3.25276	2.07297	2.22221	7.1102	2.64	1.40949	2.67722	1.48445	0	0	1.6486	0	0	0	0	2.10382	9.22312	2.38567	2.40651	1.31272	6.11593	2.9957	0	0	3.10732	1.24682	0.611631	1.29858	1.27242	0.920414	1.74322
PGSC0003DMG400003908	Gene of unknown function	NA	0.63342	0	0	0	0	0	0	0	0	0	0	0	0	0	6.95203	0	0.464599	0	0	1.5035	0	0	0	0	1.5285	0	0	6.67016	0	0	1.06116	0	0	2.97867	0.679346	7.9394	0	0	0	0
PGSC0003DMG400004136	Gene of unknown function	NA	0	0	0	0	0	0	0	0	0	0	0	0	0	0	0	13.149	7.51147	0	0	0	0	0	0	0	0	0	0	0	7.20541	0	0	0	0	0	0	0	0	0	0	0
PGSC0003DMG400004142	Gene of unknown function	NA	0	0	0	0	0	1.37017	4.59261	0	0	0	0	0	1.9471	1.9936	0	0	0	3.05302	0	0	1.65051	0	0	0	2.22605	1.56588	2.4055	0	0	0	0	1.53628	0	1.31955	1.27256	4.44235	2.12035	0.883511	0	1.01344
PGSC0003DMG400004169	Gene of unknown function	NA	0	0	0	0	4.90928	0	16.0741	0	0	2.27824	0	0	4.79168	0	3.83288	0	0	5.72442	0	0	3.86838	0	0	5.55219	0	3.2297	0	5.31895	0	2.91201	0	2.94233	0	8.46274	4.31477	1.91795	7.98055	13.1243	3.96321	13.5104
PGSC0003DMG400004172	Gene of unknown function	NA	2.01547	5.71289	3.41355	2.92296	4.48856	4.18123	15.0982	4.80945	1.86484	2.01588	2.50076	4.97417	5.59833	1.05929	8.3841	1.45923	6.80537	5.22715	1.27025	3.7179	5.40089	1.76206	9.04651	13.3257	2.22589	6.88337	1.93662	8.16275	5.68009	6.2464	4.8635	5.93952	1.97428	20.5827	9.39254	3.6129	16.9743	37.7305	11.412	23.586
PGSC0003DMG402004173	Gene of unknown function	NA	1.31687	6.3846	3.45007	3.75921	7.16862	3.37353	13.3026	5.16958	0.52036	1.03327	2.62971	4.32669	4.01273	0.628479	6.63276	1.62174	6.2048	3.30508	1.11907	2.79679	6.33924	0.789809	10.1773	7.23578	1.9844	5.51238	1.24912	8.87791	6.09617	10.3558	4.25549	9.11864	1.06599	15.6876	8.2809	2.60664	12.2056	28.4946	8.08971	17.8636
PGSC0003DMG403004173	Gene of unknown function	NA	1.11788	3.66832	2.24318	7.8942	3.15972	1.19298	5.84594	3.40978	1.09357	1.34535	2.05728	2.84883	2.63349	0.410725	3.27013	2.25342	4.78156	2.27505	1.43705	1.65339	2.65532	1.18068	4.44449	4.90348	1.25068	3.10704	0.648101	3.16585	4.14232	4.35516	1.69544	2.9487	0.872671	5.5516	3.3188	1.22938	5.13147	15.134	3.54024	6.09916
PGSC0003DMG402004193	Gene of unknown function	NA	0	2.91756	2.50092	0	0	0	1.74075	4.89016	0	0	1.68714	1.47447	0	0	1.46018	0	0	0.944892	0	0	1.86755	0	0	1.14599	2.66492	0	0.925485	0	0	1.91934	0	1.77319	0	1.9012	1.10311	0.538286	1.26678	2.12056	1.79035	1.95891
PGSC0003DMG400004201	Gene of unknown function	NA	0.771653	1.99367	1.27537	2.50984	1.64254	0	2.52079	1.08679	1.27788	0.783874	0.976641	0.853689	2.58466	0	3.17026	0.682408	2.02925	2.87257	1.29787	0.811622	1.44219	0	0	2.05652	0.523614	1.72687	0	3.02205	1.91744	1.97952	0	1.52247	0	3.38645	1.51662	1.02673	1.64301	4.46603	2.16842	3.27147
PGSC0003DMG400004202	Gene of unknown function	NA	0	0.959739	0.67147	2.89829	0	0	2.86412	0.882054	0	0	0	0.501654	1.51324	0	2.43564	0	0.795936	1.74848	0	0	0.584967	0	0	2.1803	0	1.01418	0	2.30571	0.775798	0.401829	0	0.821326	0	2.81659	1.08503	0.535562	1.80944	4.64361	1.26606	3.92037
PGSC0003DMG400004203	Gene of unknown function	NA	0	3.18967	2.44052	0	0	0	2.42646	6.74936	0	0	2.0961	3.27603	0	0	2.85115	0	0	0	0	0	2.5241	0	0	0	5.48185	0	0	0	0	2.89989	0	2.30821	0	2.66464	0	0	1.78089	1.32466	0	0
PGSC0003DMG400004323	Gene of unknown function	NA	1.69026	3.39489	1.87854	2.26266	3.65051	0.594267	0.456598	2.57808	1.69901	2.22731	1.872	2.14235	0.677117	0	13.6438	1.55516	1.51852	0.768866	0.412704	0	0.935236	1.34927	0	0.188626	0.710279	0	0	12.9144	0.7979	5.7057	0	0.931114	1.11712	3.47528	2.38961	2.0357	2.82136	2.14519	2.60113	1.75008
PGSC0003DMG400004385	Gene of unknown function	NA	0	2.0338	1.3325	0	0.90345	0	1.68225	1.14671	0.765529	0	1.21384	0.84983	1.12799	0.848448	2.6741	0	2.90526	1.39199	3.30225	0.875387	5.18047	0	0	1.69505	1.77388	0	0	0	2.65422	0	0	1.78027	0	0	0.569898	0.71449	0.745216	0.492629	0.473903	0.306261
PGSC0003DMG400004487	Gene of unknown function	NA	1.3739	3.64998	2.1166	0	4.89304	0	1.3991	3.57348	1.75457	2.80946	2.29966	1.8988	2.22062	2.71266	1.35897	7.76839	9.41701	4.24384	3.63536	4.50593	2.92383	1.82227	3.00926	5.83422	1.79929	1.88399	2.27401	1.90937	9.42246	6.37084	3.29415	2.90461	2.48763	5.20419	4.46648	2.25549	4.38501	5.17861	4.53006	4.03609
PGSC0003DMG400004556	Gene of unknown function	NA	2.1293	6.11195	5.70734	3.99462	7.28424	0	12.2226	8.92779	7.33871	7.30133	6.14993	5.99538	6.59544	6.82041	6.38603	3.20617	0	5.55004	3.25759	0	4.0743	2.20907	0	4.53034	5.70358	6.56243	6.24075	4.17771	0	8.37113	0	4.91093	1.60922	6.89135	2.9739	2.20058	3.58204	5.80769	2.85961	1.89159
PGSC0003DMG400004664	Gene of unknown function	NA	0	0	2.64002	0	0	0	0	0	8.97719	15.0204	5.44402	0	0	0	0	0	0	0	0	7.90071	0	5.29211	0	0	3.09761	0	3.17609	0	0	0	5.23439	0	8.46869	20.9076	8.87029	19.5785	5.39705	0	0	0
PGSC0003DMG400004665	Gene of unknown function	NA	0	0	0	0	0	0	0	0	3.24889	4.15275	0	0	0	0	0	0	2.63875	0	0	0	0	0	0	0	0	0	0	0	0	0	0	0	0	9.61555	6.96943	25.6738	0	0	0	0
PGSC0003DMG402004751	Gene of unknown function	NA	1.97887	2.6844	2.59069	2.14161	2.47694	2.44522	1.8557	2.29295	1.71474	1.23909	2.4147	1.89621	2.43517	0.537024	4.17531	1.4407	1.91229	1.07696	0.612728	2.54552	1.3497	2.15691	1.22627	1.3057	1.0257	1.79642	0.525651	4.03902	1.92525	2.99844	2.56853	1.09705	2.11786	2.96884	2.55668	1.32524	3.08683	1.00317	1.27291	1.35966
PGSC0003DMG402004755	Gene of unknown function	NA	3.35905	8.94367	7.4438	11.0935	16.5473	5.16354	17.5582	13.1501	7.67649	9.78371	6.69961	9.12455	17.7745	9.25506	14.5754	10.5752	8.24521	11.6722	15.004	6.59724	10.6242	5.79448	6.96164	9.35713	8.35056	19.7178	8.86253	11.0999	6.84707	18.3997	6.15121	10.9925	5.72521	8.64829	7.57579	3.76707	8.88981	16.0915	8.09188	11.0166
PGSC0003DMG400004830	Gene of unknown function	NA	0	0	0	0	0	0	0	0	0	0	0	0	0	0	1.16719	0	0	5.42935	12.6447	0	12.2512	0	3.94219	9.92143	0	0	0	0.995525	0	0	0	1.22876	0	0	0.413254	0	0	3.6954	4.12128	11.5146
PGSC0003DMG400004833	Gene of unknown function	NA	0	0	0	0	0	0	0	0	0	0	0	0	0	0	0	0	0	0	7.5307	0	4.59142	0	0	3.39188	1.61043	0	0	0	0	0	0	3.91524	0	0	0	0	1.42869	1.01086	0.954875	1.64266
PGSC0003DMG401004862	Gene of unknown function	NA	1.02528	7.10653	5.51024	7.29987	22.1325	1.11428	16.682	8.57743	7.09235	11.4834	5.28845	5.94243	10.5331	3.83182	9.32687	9.83027	5.41502	7.62196	13.5503	1.83394	6.50705	1.69861	3.80892	7.21671	2.59407	13.0859	4.26862	8.24164	5.48025	22.7244	2.81459	6.66864	1.77805	20.4125	15.2742	9.07759	17.3282	13.2719	1.95379	6.7071
PGSC0003DMG402004862	Gene of unknown function	NA	0.728584	4.56622	2.62893	3.86995	9.42408	1.56427	11.205	5.87331	2.74572	1.16968	2.89235	4.31061	6.47775	0.961321	7.36207	1.71816	3.22271	4.28228	2.45729	3.47886	4.02177	0.933742	4.0812	6.56794	1.58837	5.83179	0.589429	5.76427	2.58599	10.8699	3.26819	4.0553	0.822121	14.2391	11.5972	5.79233	12.5878	12.4392	1.49761	4.39494
PGSC0003DMG400004904	Gene of unknown function	NA	2.01964	4.28618	2.39253	3.59555	9.07346	0.730901	2.353	4.61301	4.03423	2.00041	3.03466	2.73284	7.7786	0.440786	51.8003	0.962862	0.70782	0.671664	0.0566392	0.966048	0.108991	0.572113	0	0.641541	0.85827	8.07736	0	55.8548	0.423906	12.6239	0.644669	0	1.05199	0.725505	0.655487	0.264018	0.725612	1.6352	0.264337	1.77594
PGSC0003DMG400004927	Gene of unknown function	NA	26.7259	9.24296	10.4553	9.8694	11.1636	18.6785	5.52304	12.5005	14.5225	9.88469	8.6285	11.2067	10.7648	0	18.2034	4.40794	3.89624	11.4118	1.54069	16.7198	3.87984	11.0877	8.77965	27.8353	3.46502	18.79	0	20.3745	5.96182	12.7863	18.5468	4.83594	10.7031	7.52537	12.1468	2.66259	14.8268	4.87052	3.80722	5.84534
PGSC0003DMG400004931	Gene of unknown function	NA	0.755805	2.07755	1.49619	1.74553	2.65187	2.50628	9.05188	3.77614	0.924283	0.886069	1.87316	1.80997	3.43141	1.30035	0.993805	1.17226	0.642118	1.23688	1.0987	0.699097	0.752258	0	2.75412	1.49958	2.29259	3.11807	1.1	0.857473	0.769367	3.89376	0	0.962149	0	3.16381	0.90222	1.1272	3.39566	4.45501	1.58863	1.82244
PGSC0003DMG400004965	Gene of unknown function	NA	1.86467	8.06969	4.35173	3.95179	4.20259	2.19926	10.9345	6.73379	7.52003	5.68371	4.84657	3.9169	8.70613	3.8399	7.49975	2.32801	1.38465	3.85031	1.69595	2.63787	5.5823	1.60652	0	6.78994	4.79538	7.68374	2.28347	4.31732	1.01017	3.7064	2.1079	3.23753	1.40137	2.98446	3.8809	2.2517	5.00495	4.40301	3.1712	2.71534
PGSC0003DMG400004970	Gene of unknown function	NA	0.974897	2.5876	2.41155	2.10148	2.0522	0.625537	2.35849	2.67914	1.3419	1.13652	1.99544	2.23037	2.80575	0.455691	3.22057	1.62458	2.01772	4.10031	0.617248	0.750826	2.13967	0.792428	0	4.53696	0.921511	2.79765	0.694831	3.01995	1.6815	2.21244	1.10182	2.4159	0.835379	3.61385	2.49733	1.29991	3.02062	5.82758	4.43078	4.65551
PGSC0003DMG400004979	Gene of unknown function	NA	3.46605	8.68366	5.19678	5.56021	7.92874	4.94759	8.53133	10.7825	7.91345	8.42335	5.94982	6.03853	8.54515	3.50144	4.9212	4.87534	1.77273	13.2203	14.0628	2.20169	11.4268	2.73315	15.4397	19.4164	4.24827	7.60094	3.74481	4.49496	1.75121	8.4752	2.24908	11.3742	2.33173	6.58276	4.27655	2.19485	6.21598	7.99336	3.44506	6.5045
PGSC0003DMG400005022	Gene of unknown function	NA	0	2.48134	1.48915	0	3.29397	1.5315	2.33334	3.58333	2.06985	1.69325	1.66194	0	0	0	3.65217	3.09494	1.60706	0	0	0	1.55734	0	0	0	0	0	0	3.98608	1.75632	2.98229	0	1.45032	0	2.55977	0	0	1.6476	4.03941	3.08338	4.11862
PGSC0003DMG400005089	Gene of unknown function	NA	1.17435	2.80694	1.94735	0	0	0	6.58094	2.18611	2.97185	1.84521	1.37675	1.66288	1.41322	0.934716	1.26388	0	0	1.36363	1.65176	0	2.3959	0	3.47917	1.65273	1.73997	1.96309	0	2.02854	0	0	0	2.64005	0	1.87529	1.32624	1.15744	1.75484	1.72944	1.1287	1.91749
PGSC0003DMG400005090	Gene of unknown function	NA	9.47973	11.3852	19.7883	21.3439	2.34242	7.30208	10.2878	17.5869	50.6264	24.3579	20.0887	17.0397	19.7074	8.82892	17.8924	9.99363	6.42965	14.0942	1.59189	7.34651	4.50619	5.52257	0	5.78839	8.7672	16.3691	5.8039	14.0153	3.82653	6.23758	8.15131	3.60411	3.8064	4.7203	5.85985	3.05157	8.87351	6.35488	12.1314	5.583
PGSC0003DMG400005094	Gene of unknown function	NA	11.0353	13.3316	12.6544	14.5718	17.7142	6.96919	11.6134	16.3884	11.0727	11.5463	8.53055	6.26247	8.30781	0	7.54162	2.69243	3.13296	5.74792	2.5591	8.75634	4.0925	9.37372	11.1076	5.91963	8.03792	10.4244	1.79339	8.61709	3.03751	19.8112	7.31447	5.78795	8.26556	7.55144	6.9167	2.57864	9.56152	8.09148	5.66736	4.81505
PGSC0003DMG400005157	Gene of unknown function	NA	9.09546	7.01024	4.76807	6.06838	81.1298	12.1579	12.4518	8.27234	2.20914	0	6.5121	10.549	4.9363	0	64.0502	3.00291	3.40205	8.17007	7.81291	11.9091	7.67139	6.51283	7.77951	88.835	0	3.98144	0	34.7835	0	51.7789	5.39027	6.10027	4.34907	0	3.76391	6.33915	2.029	22.7796	1.56494	2.36411
PGSC0003DMG401005190	Gene of unknown function	NA	2.54396	2.69511	2.59456	3.40671	2.3151	1.18157	1.54707	3.42397	6.7833	4.32238	4.69032	4.17946	5.53423	0.437392	3.6746	0.47598	4.13007	2.0488	0	1.97814	1.04669	1.07471	0	2.99166	0.857799	4.08941	0	1.66517	2.42874	1.70852	1.56683	0	0.356523	2.08299	3.80631	1.93152	2.23813	3.15195	3.39599	5.66383
PGSC0003DMG402005190	Gene of unknown function	NA	1.03621	1.52383	1.99866	1.76388	1.75031	0.746388	1.21254	1.91563	1.48705	1.93903	1.9891	1.57197	2.23155	0.115001	2.87219	0.815942	1.64287	1.22772	0	2.27607	0.0517419	0.515987	0	1.73968	0.425512	4.89431	0.796257	8.41424	3.17163	3.51185	7.5546	1.38272	1.8812	1.59068	1.44858	1.05423	0.836312	1.8148	1.40222	2.28411
PGSC0003DMG403005190	Gene of unknown function	NA	2.53832	3.08242	3.55661	3.74647	3.05518	1.42367	2.08123	3.97894	5.59049	4.4775	4.75251	4.04982	5.50105	0.378123	4.93609	1.24392	4.08455	2.50484	0	3.33099	0.698586	1.14455	0	3.46606	0.926155	6.64673	0.732272	7.72852	4.38593	3.60777	6.35271	1.27161	1.94569	2.76351	3.7039	2.17415	2.16364	3.64914	3.42068	5.76776
PGSC0003DMG402005194	Gene of unknown function	NA	0.792566	0.533931	0.219265	1.20633	0.0304718	0.953495	0.305949	0.279803	0.00596603	0.0053368	0.241951	0.00395971	0.00964324	0.274222	0.0140258	1.18919	0.581713	0.425698	0.747478	0.769475	1.49729	0.0178553	2.77387	2.92966	0.610621	0	0.00172501	0.403449	0.228561	0.279101	0.65645	1.24414	0.00676111	0.213292	0.381694	0.0147915	0.285895	0.255123	0.414172	0.183512
PGSC0003DMG400005243	Gene of unknown function	NA	0	0	0.730471	0	0	0	6.8192	0.558058	0	1.22952	0.854345	0	0	0	0	1.26446	0	1.67448	1.24081	0	2.3637	0	0	2.79402	0	0	0	0	0	0	0	1.47825	0	0	0	0	0	1.83917	3.28737	1.08204
PGSC0003DMG400005303	Gene of unknown function	NA	0	3.03757	3.03587	0	3.09472	0.903612	1.96559	3.508	2.52269	3.44652	3.33795	1.71392	3.29817	1.13765	1.9994	3.72391	4.60421	1.76781	2.131	1.54708	3.02743	1.5987	0	2.70418	1.54556	2.66811	1.26866	2.86311	4.58257	3.68238	3.5391	3.3656	1.1889	3.0409	1.59744	1.84805	3.86442	1.11313	1.757	2.43893
PGSC0003DMG401005387	Gene of unknown function	NA	0	2.33237	3.17275	0	4.85866	0	9.09931	3.18621	4.116	4.05856	2.58758	2.05983	5.90237	3.25386	3.15251	2.98301	2.49016	2.89744	2.28749	2.31266	4.08374	0	0	2.16832	1.92844	9.544	6.34089	6.48473	4.00016	6.37469	3.68909	2.85856	1.57093	3.24632	1.76374	1.30016	0	3.67119	2.02043	3.32651
PGSC0003DMG400005447	Gene of unknown function	NA	0	0	0	0	0	0	0	0	0	0	0	0	0	0	0	0	0	0	0	0	0	0	0	0	0	0	0	0	0	0	0	0	0	0	0	0	0	18.2871	15.5587	19.9012
PGSC0003DMG400005461	Gene of unknown function	NA	1.08877	2.00232	2.14036	2.99646	2.48309	0	1.93045	1.45307	5.81446	3.73343	1.83747	2.74155	4.98572	0	3.93696	8.66564	2.19529	6.08031	2.22111	1.3092	1.13474	0	0	3.65075	0.77778	5.22002	0.752143	2.69702	2.72239	3.13831	0	1.36902	0	3.46406	2.25279	1.39693	3.39482	6.64504	2.52504	4.27211
PGSC0003DMG400005491	Gene of unknown function	NA	6.42914	7.29657	5.69618	5.55688	7.07107	2.99163	17.2219	6.75327	12.9884	6.14454	7.83678	11.3472	14.1914	1.86799	14.9584	7.56332	11.5402	12.8186	7.00921	7.3968	6.61774	3.54962	4.09092	10.5341	2.54601	12.8366	1.75498	14.324	10.633	10.0535	7.73652	7.18003	4.8396	12.5537	10.682	7.98043	12.144	25.7525	14.867	22.1901
PGSC0003DMG400005513	Gene of unknown function	NA	0.559869	0	0	0	0	0	0	0	0	0	0	0.587088	0	0	9.06314	0	0.437173	0	0	1.33153	0	0	0	0	2.22083	0	0	9.59112	0	0	0.906842	0	0	4.21462	1.18312	9.10777	0	0	0	0
PGSC0003DMG400005537	Gene of unknown function	NA	2.50813	5.0572	3.76396	0	8.41635	2.41171	10.6725	6.24549	10.5649	7.33604	4.89151	3.39747	5.30639	2.82752	3.95489	2.66167	1.79294	4.26642	2.75563	0	2.85398	3.42799	5.93957	6.83002	3.26617	7.81231	3.32958	5.42822	3.34763	8.20914	0	4.58139	3.31479	3.25631	3.11022	1.31524	3.20125	4.45688	1.27515	3.85187
PGSC0003DMG400005559	Gene of unknown function	NA	0.446736	0.9993	0.41897	0	1.03969	0	9.84296	0.64569	0.638001	0.368542	0.498785	0.578863	2.21762	0	1.38898	0	1.04677	0.974576	0	0.483813	0.872573	0	2.10093	3.71779	0.58429	1.82118	0	0	0.900403	1.01971	0.946144	1.32017	0	3.76384	2.092	1.24262	0.963892	4.54925	1.96701	1.59614
PGSC0003DMG400005578	Gene of unknown function	NA	0	2.98491	2.81931	0	4.21344	2.44851	5.55741	2.66863	6.06298	4.24983	2.71166	2.15044	7.10652	4.45058	2.96522	1.82997	0	8.4125	2.64756	2.07316	1.70635	0	0	6.50065	2.8559	6.54156	2.44393	4.34549	1.34028	2.28993	2.38054	1.48962	1.30334	3.18096	3.30349	2.08917	3.31797	4.24743	4.00932	6.13641
PGSC0003DMG400005585	Gene of unknown function	NA	1.94527	6.46138	3.44732	10.621	19.211	4.22817	14.3957	9.44754	3.66242	9.75004	3.97206	5.57691	11.1425	8.3369	4.76194	3.20518	1.97349	14.172	13.0896	2.95711	8.50636	2.81924	14.8061	14.0526	11.8797	3.86038	4.6702	1.40492	0.484331	26.1839	1.22937	2.6609	1.59202	6.36253	3.95192	3.01174	8.18035	13.7059	4.29376	5.47325
PGSC0003DMG400005586	Gene of unknown function	NA	1.44901	5.90734	4.11469	1.18483	10.6652	1.75796	15.7946	7.06854	1.31025	1.81721	1.13649	4.02636	6.41098	1.66101	4.07294	0.92766	1.38806	9.52922	1.77234	2.13274	4.36671	1.00988	22.0412	14.9617	6.4897	5.91941	2.42613	4.8701	1.43527	15.2324	0	3.89883	0	11.3068	5.58247	3.3136	12.3219	30.0441	6.10728	14.4495
PGSC0003DMG401005624	Gene of unknown function	NA	1.48199	2.95942	2.1453	4.0045	0	3.34289	6.22492	3.88979	1.25165	1.65633	2.3874	3.39244	5.20287	2.08967	4.28706	0	1.55903	4.33519	1.78222	3.92048	3.32375	2.31531	5.48469	3.89895	1.33394	4.69678	1.16253	3.59016	1.96855	3.02102	1.81547	3.34104	1.87749	3.05679	4.13965	3.12683	2.3668	4.9036	6.44022	11.8101
PGSC0003DMG402005707	Gene of unknown function	NA	2.79311	3.14843	2.68896	0	2.53333	5.10638	3.92178	1.55193	2.68758	1.12875	1.22965	2.79568	3.16567	1.23242	4.99133	0.823469	0.712324	3.44605	0.923241	2.7639	3.81918	1.11088	9.66438	3.76576	1.8451	3.45112	0.841821	2.9243	0.889693	2.36265	2.01891	3.4133	0.946168	7.85515	4.32294	3.25741	6.33877	12.0944	2.95008	7.40108
PGSC0003DMG402005708	Gene of unknown function	NA	1.57437	4.5163	3.82135	4.81274	6.31939	1.75052	6.02602	4.10406	6.81984	4.83972	3.3553	2.96683	4.56805	2.14822	3.95096	5.38246	3.88978	3.50164	2.78194	1.29064	3.01216	1.28572	2.55994	2.221	3.51859	3.32218	2.1748	2.93538	3.15056	5.81422	1.38773	3.27063	0.780882	4.72827	2.95031	2.29215	3.53913	4.83242	3.62159	4.14392
PGSC0003DMG400005756	Gene of unknown function	NA	3.21768	3.54896	0	0	2.34632	0	3.06161	2.71899	1.27855	3.84065	1.10991	2.20802	1.55489	0	2.85412	0	1.86118	1.96654	0	0	2.01152	1.72826	3.80975	3.06891	0	2.92391	0	2.65265	2.18196	4.19156	2.01182	2.01325	1.22391	5.84408	3.09577	0	6.09058	5.86374	6.55107	6.94469
PGSC0003DMG401005842	Gene of unknown function	NA	0.0331121	0.0301907	0.245851	1.14201	0.988414	0.8844	0.0292529	0.0238001	0.0171931	0.166348	0.0123409	0.0239086	0.0324306	0.0194768	0.0148076	0.160671	0.23573	0.00919072	0.00836835	0.427727	1.28038	0.0177778	0.104843	0.0104648	0.393045	0.66223	0	0.514619	0.316274	0.54631	0.331254	1.41965	0	1.63646	0.190834	0.0105919	0.00627985	0.148293	0.00445867	0.00646343
PGSC0003DMG402005842	Gene of unknown function	NA	1.26096	5.26828	3.10974	4.40786	3.48557	0.713183	4.93905	5.54962	1.70116	2.10483	2.82025	4.20983	1.98635	0.534291	6.85601	0.826851	6.91586	3.84681	4.35864	3.37211	6.67299	0.599088	6.70004	12.3545	0.831319	1.27873	0.512837	5.25294	4.50447	3.63526	2.1165	6.09909	0.439695	26.2493	15.208	7.69227	11.8033	15.2906	6.4086	14.7341
PGSC0003DMG400005876	Gene of unknown function	NA	0	1.15871	0.812247	1.48034	1.38251	0.795398	0.769454	1.62694	0.962449	0.527287	0.66242	0.661797	0.634465	0.667945	1.50243	5.03605	1.31995	0.656577	0.702124	0	0.723537	0.464365	0	0.276692	0.749025	0.303118	0.547693	1.17459	1.24623	1.89996	0	0.552294	0.403209	0.993607	0.418246	0.209067	0.922428	1.29733	1.51715	2.72527
PGSC0003DMG400005877	Gene of unknown function	NA	0.695254	4.18671	2.63972	3.08891	7.20524	0.663246	4.93825	3.75054	1.60844	2.69392	2.38246	2.33102	3.31978	0.84856	2.80623	1.50354	0.42628	3.35431	2.54155	0.709379	2.65055	0.733254	1.54871	2.45271	1.56507	3.37778	0.690797	1.5763	0.416724	6.37981	0	2.65389	0.919545	6.13478	3.72919	1.35068	5.83557	5.54207	2.78326	3.48378
PGSC0003DMG400006009	Gene of unknown function	NA	1.70556	9.9883	8.90767	2.6955	15.6136	0.999124	15.6444	12.6472	10.5736	6.90598	7.44287	6.088	6.33301	4.6646	13.4813	12.6071	12.1066	13.9531	9.92345	3.75586	15.0353	1.62532	2.06005	6.82173	7.40766	1.51994	0	1.71941	1.87159	2.0386	3.47399	0	0.672708	9.51952	7.37407	2.01945	7.58325	6.59557	3.63472	1.70257
PGSC0003DMG400006071	Gene of unknown function	NA	0	0	0	0	0	0	5.61941	0	0	0	0	0	1.78088	0	0	0	0	0	0	0	0	0	0	0	0	2.55835	0	0	0	0	0	1.3052	0	0	0	0	0	1.88772	0	1.73226
PGSC0003DMG400006119	Gene of unknown function	NA	0	0	0	0	0	0	0	0	0	0	0	0	0	0	0	0	0	0	1.84836	0	5.17794	0	0	0	0	0	0	0	0	0	0	6.78435	0	0	0	0	0	0	0	0
PGSC0003DMG402006174	Gene of unknown function	NA	0.732076	1.42884	0.870312	0.765276	0.649929	1.84598	0.740189	0.85292	0.682384	0.542362	0.894996	0.641473	1.19187	0.411055	1.47314	0.881672	2.69272	1.90399	0.871301	2.19944	1.25534	0.869575	2.81172	2.21638	0.457911	1.09991	0.312961	1.84936	2.62819	0.39695	1.71837	0.958026	0.861594	1.22887	0.816555	0.657134	1.36645	2.70693	1.44556	2.64317
PGSC0003DMG400006196	Gene of unknown function	NA	0	0	0	0	0	0	0	0	0	0	0	0	0	0	0	0	0	0	2.74782	0	7.24334	0	0	0	0	0	0	0	0	0	0	5.23956	0	0	0	0	0	0	0	0
PGSC0003DMG400006197	Gene of unknown function	NA	0	0	0	0	0	0	0	0	0	0	0	0	0	0	0	0	0	0	6.29168	0	13.7595	0	0	0	0	0	0	0	0	0	0	14.203	0	0	0	0	0	0	0	0
PGSC0003DMG402006212	Gene of unknown function	NA	2.40391	2.23943	2.75341	3.93675	4.28627	3.17679	3.36578	3.35408	4.77713	2.16491	2.96728	2.85146	3.89172	1.11571	5.02869	1.97127	2.2415	2.78957	3.84829	3.35047	3.44031	2.18722	4.8527	5.524	2.10756	4.01378	0.987937	4.39157	2.12203	4.16442	3.92328	3.05437	2.31009	2.01403	2.30611	1.58888	3.49013	5.53577	2.65115	3.0189
PGSC0003DMG400006250	Gene of unknown function	NA	0.491614	0.760024	0.402976	0.432317	0.546842	0.752783	5.28989	0.906655	0.776457	0.311353	0.66194	0.992598	1.75743	0.437158	1.63735	0.345481	2.95525	1.07336	0	0.825881	1.05771	0.439817	1.77805	1.55475	0.53873	2.15045	0	1.67384	2.26903	1.31477	0.791029	1.17447	0.32702	3.25821	1.829	0.468967	3.85836	8.829	2.42815	5.47595
PGSC0003DMG400006358	Gene of unknown function	NA	1.17427	3.38889	2.62506	3.70499	4.77206	0.718344	2.87569	3.22303	1.14705	1.51668	1.9055	2.20515	2.34948	0.929055	1.36079	1.39406	0.921289	2.87931	3.26551	0.933349	3.50247	1.74913	2.71075	3.01862	0.750739	2.2629	0.815143	1.8069	1.3113	4.66188	0.96746	2.37391	1.38306	3.63363	3.16281	0.96466	3.2332	5.35657	1.45553	1.78088
PGSC0003DMG400006376	Gene of unknown function	NA	0.551707	1.03405	0.946598	1.51454	1.58183	0.600549	1.90374	0.953623	1.44104	0.400386	0.435344	0.880459	1.89943	0.306595	1.36806	0.802997	0.961847	2.37807	1.91485	0.739229	1.78692	0.369424	1.58689	4.93455	0.932342	1.38224	0	1.26029	0.777419	1.72535	0.637301	1.72839	0	2.71193	1.15869	1.24053	2.54633	3.63766	1.47381	2.9601
PGSC0003DMG401006439	Gene of unknown function	NA	14.0041	17.128	18.6106	5.21568	15.6581	12.7551	8.97824	17.167	24.5107	27.5352	17.1225	15.8065	23.4353	13.5605	31.6506	16.9917	13.5507	23.2951	3.26631	17.3176	8.4342	16.0943	13.6927	9.80805	13.9672	43.5469	25.0424	53.4191	19.0392	32.5643	38.7696	16.1979	37.616	29.5519	30.5987	18.2805	22.5698	4.04178	4.57312	5.88936
PGSC0003DMG400006455	Gene of unknown function	NA	2.90741	5.14617	4.53965	4.28813	2.792	1.84073	1.5998	2.72307	1.11504	3.73157	4.13212	3.26944	0	1.88494	7.31036	1.29916	3.86333	3.41825	1.62111	11.9596	4.04784	4.0338	7.24915	1.99984	16.528	1.60505	2.37436	7.60175	3.92188	4.58488	10.9031	4.06178	4.36226	23.862	31.9141	13.8158	12.3352	0.726893	0.907944	2.08448
PGSC0003DMG402006492	Gene of unknown function	NA	0	4.4769	3.4105	0	2.27977	0	3.30813	2.5771	2.53913	1.32714	2.5096	2.08022	0	0	0	0	0	0	0	0	0	0	0	0	0	0	0	0	0	1.39554	0	0	0	1.84437	1.48074	0	1.57629	1.02941	1.51542	1.70114
PGSC0003DMG400006510	Gene of unknown function	NA	0	0	0	0	0	0	0	0	0	0	0	0	0	0	0	0	2.04315	0	0	0	0	0	0	0	0	0	0	0	0	0	0	0	0	4.54582	1.28596	2.14119	5.08097	2.76328	1.36624	1.60083
PGSC0003DMG400006537	Gene of unknown function	NA	2.28916	13.8318	9.4223	8.4687	20.2538	3.03333	18.1844	13.7289	7.57826	7.17096	7.39667	8.39347	18.0685	4.22165	15.4471	6.03398	5.85998	11.3839	9.14212	3.06801	13.5948	2.89539	7.57422	11.572	9.28441	11.9254	3.50099	12.2034	4.00779	23.6336	1.98828	13.317	2.64191	17.0688	12.1297	6.21263	16.5571	21.0469	6.08433	10.1071
PGSC0003DMG400006566	Gene of unknown function	NA	0	0	0	0	4.87286	0	0.821733	0.652727	0	0	0	0	0.966378	0	1.47159	0	0	0.870122	0	0.633293	0	0	0	0.838868	0	1.22563	0	1.46625	0	3.40446	0	0	0	0.706013	0	0	0	1.10183	0	0
PGSC0003DMG402006600	Conserved gene of unknown function	NA	0.644415	0.947906	1.04111	1.09997	1.2881	1.2456	4.27173	0.617902	0.611246	0.317965	0.564014	0.654067	1.20835	0.202141	1.2408	0.726107	0.76347	1.1878	0.627133	0.687747	1.13441	0.611722	2.07109	1.71669	0.668099	1.58864	0.21902	1.36917	0.490728	2.09071	1.16921	1.22913	0.696868	1.29442	0.867544	0.518884	1.12252	2.13742	1.09489	1.64486
PGSC0003DMG400006657	Gene of unknown function	NA	0	0	0	0	0	0	0	0	0	0	0	0	0	0	0	0	0	0	0	0	0	0	0	0	0	0	0	0	0	0	0	0	0	3.45948	4.80235	9.9078	6.12772	0	0	0
PGSC0003DMG402006676	Gene of unknown function	NA	4.82301	7.2492	6.48709	0.67208	2.69191	4.07772	2.46336	5.95327	0.149818	0.279924	5.46558	3.29086	3.19898	1.62673	0.769951	0.152659	6.8399	2.01875	0.978284	6.22429	1.49326	7.56197	0	4.89135	5.26759	5.09855	2.6933	4.01106	6.89212	3.09252	6.46832	1.60721	10.0715	0	0.629639	0	0	1.12242	0.880335	1.69293
PGSC0003DMG400006720	Gene of unknown function	NA	5.27509	4.78544	4.51662	0	0	0	0	5.91634	2.5408	1.81878	5.11899	4.91757	0	2.32126	0	0	0	4.44243	0	0	2.50028	0	0	17.2592	7.56132	0	3.02548	0	0	0	0	3.3124	0	0	0	0	0.694859	0	0	0
PGSC0003DMG402006791	Gene of unknown function	NA	4.73082	16.3616	10.3315	16.4961	45.7658	3.06176	23.4425	16.5181	6.56145	8.5912	9.53528	7.11721	11.0515	3.82757	21.6249	4.95788	11.5036	10.0149	8.44721	9.1764	13.0675	3.40705	9.19985	13.915	7.51273	17.3065	2.98007	22.4295	9.98113	39.8391	10.8441	11.0602	3.72978	21.0082	14.4311	7.35786	14.0699	19.2418	8.00892	9.22872
PGSC0003DMG400006796	Gene of unknown function	NA	3.16379	13.0578	7.13153	10.2772	25.9412	5.86824	37.8416	17.368	4.70872	8.26597	6.21071	12.3315	24.2773	11.3347	12.2236	3.14119	5.08439	24.884	9.05011	4.44941	14.0682	2.09077	38.9085	33.4966	18.661	19.3253	9.90687	10.2149	3.86958	21.4099	3.85429	12.6356	1.79664	23.8032	10.9413	6.27889	23.496	47.0238	13.6683	20.7384
PGSC0003DMG400006804	Gene of unknown function	NA	0	0	0	0	0	0	0	0	0	0	0	0	0	0	0	0	0	0	0	0	0	0	0	0	0	0	0	0	0	0	0	0	0	0	0	0	0	5.33298	0	2.03908
PGSC0003DMG401006809	Gene of unknown function	NA	2.84	2.84919	1.9379	4.26333	8.00793	1.81183	12.7244	7.35079	2.05227	2.62323	2.97082	3.66424	8.14453	5.14689	6.11068	3.69881	4.20984	7.00319	9.42547	6.67475	9.01965	3.52937	11.4661	9.72257	4.20514	4.65611	3.02392	4.04857	2.71456	14.9565	3.20443	9.31132	2.53416	5.89185	6.08997	2.57644	5.18354	15.7789	4.87513	12.9282
PGSC0003DMG402006809	Gene of unknown function	NA	4.863	16.5358	7.77061	11.165	37.0561	2.67662	46.2465	18.1554	10.9903	8.71939	9.04091	9.69133	21.8321	11.5907	18.18	25.8034	15.4477	23.633	32.5172	9.63128	25.1689	4.37598	12.7041	20.5609	10.381	21.9678	9.65418	15.6064	10.0247	67.122	13.4357	25.1681	4.78496	21.3416	15.6259	4.56741	17.4037	48.5649	19.4197	36.3229
PGSC0003DMG400006849	Gene of unknown function	NA	1.08368	0	0	0	0	0	0	0	0	0	0	0	0	0	0	0	0	0	4.4005	0	1.61463	0	0	0	0	0	0	0	0	0	0	0.8622	0	0	0	0	2.15774	0	0	0
PGSC0003DMG400006886	Gene of unknown function	NA	1.42124	1.7427	3.04794	5.68942	4.97005	1.30609	7.29637	4.53121	4.9426	5.41514	2.83466	3.03649	5.66453	5.41315	5.91783	4.14767	4.23618	6.92915	6.61285	2.42107	5.619	1.5034	6.66251	8.43138	3.85809	7.27482	5.04042	6.12128	2.88166	6.27347	2.76957	5.8701	0	6.02931	4.70515	2.22873	5.62042	8.27748	4.67298	5.86097
PGSC0003DMG402006926	Gene of unknown function	NA	26.7219	13.0722	12.2378	23.5943	23.4987	19.1103	31.1489	19.9927	6.62233	13.5435	12.6002	15.8672	14.4647	5.98635	20.3537	8.37464	9.89166	8.39684	9.67252	23.9166	17.0522	22.8372	24.0212	27.1991	9.08119	24.2651	8.14062	18.9439	14.0095	23.0351	22.3504	18.0231	21.6976	6.48461	10.395	8.33256	11.6978	19.851	10.4518	11.091
PGSC0003DMG400006932	Gene of unknown function	NA	3.59238	8.32324	6.12115	7.16062	5.94299	4.2819	8.26291	7.89986	4.65667	5.44477	7.37832	6.55379	8.19488	1.58061	5.9152	1.01102	1.914	3.86061	1.31197	4.09365	4.78909	3.27335	2.68446	5.15962	4.14142	10.2873	2.06	6.10909	1.67536	10.7953	4.54153	5.63765	3.1084	12.9784	12.5133	5.49654	11.6921	4.80945	3.54184	4.86177
PGSC0003DMG400006982	Gene of unknown function	NA	4.83238	7.24267	4.89089	4.93802	7.03769	4.71248	11.0946	4.77516	9.35616	3.97277	6.81511	7.31604	7.97282	1.43476	8.39306	3.10285	4.28365	8.02246	0.840479	4.04988	4.05475	2.77862	3.67685	8.08371	3.32936	6.99769	1.4172	8.53658	3.3144	7.85834	3.30106	3.45315	2.8639	8.24792	6.80238	3.27236	7.98878	8.04566	9.31022	8.31699
PGSC0003DMG402007173	Gene of unknown function	NA	0.623134	1.62491	1.10028	2.60502	1.37543	0.732818	4.41561	1.12458	1.20186	0.889054	0.64658	0.405595	0.564926	0	1.76491	0.614409	0.453045	0.396013	0	0.197117	0.74298	0.673949	0	0.277336	0.499668	0.225912	0	0.680181	0.280716	2.00886	0.561382	0.234843	0.304491	1.00941	1.09672	0.171552	1.13502	0.860352	0.737681	0.406317
PGSC0003DMG400007250	Gene of unknown function	NA	0	0.601456	0.745085	0	0.91053	0	9.2934	0.587574	0	0	0	0.300225	0.497837	0	0.62427	0.395331	0	1.39905	0.52505	0	1.27419	0	0	1.62436	0	0.73893	0	0	0	0.678188	0	1.19248	0	0.837074	0.656391	0	0.80353	1.89463	0.788748	0.40117
PGSC0003DMG400007251	Gene of unknown function	NA	0	0.911168	0.878678	2.33337	1.47265	0	16.8574	2.04816	2.67356	1.97441	0.770599	0.985373	2.0078	0	1.15593	2.53803	0.691927	1.6853	1.61786	0	1.62454	0	0	1.89419	0.486889	1.91451	0	0.882231	0.544212	0.897465	0	1.97986	0	1.3489	0.694242	0	0.76395	1.9846	0.566797	0.527211
PGSC0003DMG400007271	Gene of unknown function	NA	0	0	0	0	0	4.01493	0	0	0	0	0	0	0	0	0	0	0	0	0	0	0	0	0	0	2.098	0	0	0	0	0	0	0	0	0	0	0	0	1.64571	1.29033	3.21477
PGSC0003DMG400007369	Gene of unknown function	NA	0	0	0	0	0	0	0	0	0	0	0	0	0	0	0	0	0	0	0	0	3.1444	0	0	67.5665	0	0	0	0	0	0	0	3.22108	0	0	0	0	0	0	0	0
PGSC0003DMG400007447	Gene of unknown function	NA	0.454316	6.02038	3.37578	1.26952	4.59832	0.578613	7.09646	4.45317	3.91217	2.59476	2.47938	1.59982	3.22818	2.16505	3.88763	1.9681	2.10771	2.73734	2.82529	0.868887	4.36271	1.16504	0	1.90345	3.16961	4.05089	5.68395	3.45638	1.97642	6.85954	0	5.27412	0	4.0504	2.14059	2.09238	2.48787	3.62572	2.44514	2.82543
PGSC0003DMG400007490	Gene of unknown function	NA	0	2.12012	3.30146	3.50634	4.45527	0	5.35144	3.87296	9.28329	9.60065	3.61613	3.88854	7.45467	0	7.67812	6.30945	2.56884	7.00201	4.83353	1.53198	3.11379	1.24401	0	2.6289	0	8.0814	0	5.75919	3.73024	2.20182	2.03861	3.72348	1.11613	6.15031	6.0631	2.84548	5.61962	58.6468	52.6059	68.3493
PGSC0003DMG400007546	Gene of unknown function	NA	5.61544	14.7157	11.2934	23.4368	14.8508	7.91889	35.9524	20.0594	11.763	15.1589	13.9909	15.8959	15.037	8.97704	10.6516	16.185	25.8334	16.093	9.51007	21.9792	10.5804	5.99155	19.0494	10.1093	7.67049	14.6805	10.7406	9.58388	22.8613	12.8177	24.785	12.0567	7.62983	28.9985	18.0986	18.3394	24.3636	53.9269	16.8585	16.8512
PGSC0003DMG400007547	Gene of unknown function	NA	0.213001	0	0	0	0.437345	0.773714	0	0.0948132	0	0	0	0	0	0	0.483961	0	5.40797	0.912462	0	0.301262	0	0	1.73416	1.19899	0	0	0	0	0	0	0	0	0.414738	3.068	1.16392	0.574267	2.68919	8.99391	0.89205	2.36853
PGSC0003DMG400007549	Gene of unknown function	NA	6.77855	10.4053	8.75765	12.4073	9.97934	5.83343	21.6274	10.0733	9.73695	5.09952	8.33176	8.34094	10.9469	2.26101	12.7057	3.71371	5.52401	9.75956	1.53925	4.01891	6.06854	6.25839	4.8543	13.5372	5.11057	13.0877	2.95573	13.484	5.55679	15.0837	5.88937	6.75067	6.39613	12.111	9.78437	4.8816	11.6358	10.6911	10.9948	10.5179
PGSC0003DMG400007550	Gene of unknown function	NA	8.17634	6.04502	7.36297	3.27201	2.95993	5.76468	26.9796	4.75731	12.1079	4.0084	6.54857	7.23341	10.629	2.23493	9.3601	3.24878	4.04425	11.2663	0.577893	4.80353	3.51386	6.21806	2.26529	13.1597	2.48624	13.2526	3.00574	13.6821	4.56414	3.44745	7.25859	3.74362	6.86901	5.67347	6.50664	4.87365	6.58641	8.55147	11.5792	9.66277
PGSC0003DMG402007604	Gene of unknown function	NA	0	0.90991	0.500781	0	1.08686	0	0.00265662	0.003874	0	0	0.00568549	0	0	0	0	0	0	0	0	0	0	0.00829835	0	0.586372	0.43703	0	0	0	0	0	0	0	0	0.00415452	0.359731	0.775601	0.0081341	2.23693	1.52174	0.719261
PGSC0003DMG401007635	Gene of unknown function	NA	3.59109	6.01314	5.94035	2.49248	11.719	5.75224	3.15321	4.7035	7.61647	5.19344	4.06931	4.64254	9.23643	5.41971	10.0365	10.9696	10.1183	10.5939	11.0632	7.96337	7.03521	2.41368	11.0575	14.5212	4.9026	8.26393	5.11102	11.1238	8.67385	11.8503	9.15585	7.10407	2.95976	17.2338	13.4407	10.1352	12.6317	17.0195	12.4535	14.7709
PGSC0003DMG400007645	Gene of unknown function	NA	0	0	0	0	0	1.62225	0	0	0	0.865327	0	0	0	1.40794	0	0	0	1.58529	0	0	1.17526	0	0	0	6.46027	0.815573	1.55119	0	0	0	0	1.21583	0	2.3546	2.22025	0	2.87574	7.12918	0	0
PGSC0003DMG400007745	Conserved gene of unknown function	NA	2.23862	6.94918	6.87102	0	0	2.54916	14.2428	4.16335	2.22385	0	2.90194	2.79354	5.90073	0	10.2999	1.94311	15.8359	4.32693	0	5.25812	2.01737	0	0	3.88248	0	4.10073	0	6.2152	15.5994	2.72369	4.00066	1.49371	0	12.051	6.24955	5.56773	9.28197	16.0756	7.67302	12.3562
PGSC0003DMG400007752	Gene of unknown function	NA	3.11046	7.97203	6.25877	6.52024	10.6973	4.74725	20.7059	9.68872	7.33316	7.79542	5.3996	6.40619	8.10054	3.83331	7.0654	6.72274	4.66474	6.29696	7.21552	2.31092	9.84384	3.53335	6.87383	11.388	5.71936	7.32142	3.94307	7.58481	4.16088	12.1306	2.85462	9.34488	2.48463	10.4492	7.87622	4.78453	9.68988	19.4443	7.85944	13.1107
PGSC0003DMG402007888	Gene of unknown function	NA	0	6.06415	3.80731	0	11.067	0	7.7885	5.52849	0	2.40507	2.45139	4.06393	4.06482	0	9.92111	8.94904	24.7459	6.45227	12.7083	5.51482	8.80556	1.44458	0	9.15825	2.91694	3.26849	0	9.32179	23.0009	7.82578	3.68909	7.38463	0	9.21954	3.67337	5.14618	8.37083	10.2266	4.02165	4.75068
PGSC0003DMG400007916	Gene of unknown function	NA	6.16788	0	0	0	0	4.45208	0	0	0	0	0	0	0	0	0	0	4.41218	0	0	5.93331	0	27.7037	0	0	0	0	0	0	3.41655	0	0	0	29.5182	70.5937	38.8988	166.995	12.6085	0	0	0
PGSC0003DMG400007917	Gene of unknown function	NA	0	2.52063	2.1983	0	4.63068	0.867441	2.89186	1.71377	4.50966	2.91891	1.95964	1.64183	2.28963	2.15553	3.60411	2.38035	0.992688	2.41765	1.52746	0	1.30326	1.05816	0	1.34814	1.47018	2.18248	1.64576	3.13475	0.879464	6.96345	0	1.04126	0.544259	3.09804	2.32036	1.77853	3.85137	1.08659	0.440054	2.28954
PGSC0003DMG400007918	Gene of unknown function	NA	0	0	0	0	0	0	9.28346	1.36558	0	2.33916	0	0	2.0304	0	2.21995	0	0	1.95916	0	0	1.32394	0	0	2.37527	0	2.03722	0	1.89462	0	0.352898	0	0	1.39878	0	0	0	0	5.25345	0.680958	3.22146
PGSC0003DMG400007920	Gene of unknown function	NA	6.90168	14.6118	8.92696	14.3098	23.4962	13.4105	22.8737	16.0672	12.8674	15.3265	12.6402	11.1399	22.6636	12.8704	8.13931	12.1579	4.41651	14.0026	172.853	15.4866	14.0547	7.98875	4.84525	18.2044	8.86894	20.9751	11.9443	8.9553	4.56343	23.8456	13.7824	17.1636	7.76142	15.3	16.9334	11.9689	14.8045	2.9344	3.7115	5.53695
PGSC0003DMG402007971	Gene of unknown function	NA	0.0818784	1.57035	0.851801	2.87037	1.74886	0.507571	2.27687	1.02327	0.32786	0.372125	0.172495	0.131405	0.662394	0.1397	0.551509	0	0.157052	0.148394	0.636706	0	1.09564	0.16587	0	0.0482801	0.489977	0.909662	0	1.0507	0.642535	2.23765	0	1.60597	0.175223	0.999176	0.0684788	0.126836	0.769008	0.98221	0.374141	0.0894425
PGSC0003DMG400008035	Gene of unknown function	NA	0.576627	2.18139	1.30222	1.41519	2.83603	1.11356	9.57583	2.48024	1.94105	1.97502	1.29787	1.40404	1.78408	0.741682	1.14165	5.4856	2.91884	2.81582	2.85224	3.45411	2.57907	0.645574	1.64225	6.84554	0.902681	1.72812	0.650694	1.17626	2.76887	3.27497	4.7537	2.74387	0.441883	2.34521	1.7941	0.697294	2.03099	2.08811	1.47082	2.19101
PGSC0003DMG402008136	Gene of unknown function	NA	0	2.37909	0	0	0	0	0	2.84295	0	0	2.14897	1.8332	1.68046	0	0	0	0	0	0	0	0	0	0	0	1.37821	0.864372	0	0	0	0	0	0	0	0	0	0	1.48262	0	0	0
PGSC0003DMG403008136	Gene of unknown function	NA	0.846852	1.37997	0.958648	1.88328	0	2.19264	2.95124	2.49904	1.13715	0.560873	1.24216	0.91543	1.35147	0.489744	0.826844	0	0.0162679	0	0	0	0.724406	0	0	0.551662	1.17114	0.875079	0.447453	0	0.00886283	0.665525	0	0.818565	0.542261	0.291098	2.09071	0.457004	0.771422	0.383019	0.365023	0.479732
PGSC0003DMG400008217	Gene of unknown function	NA	0	5.19238	2.45954	0	6.76031	0	2.76686	3.61067	3.85694	0	1.78663	4.68518	0	0	0	0	0	0	0	0	0	0	0	0	0	1.88399	0	0	0	5.40345	0	2.00242	0	0	0	0	0	0	0	0
PGSC0003DMG400008278	Gene of unknown function	NA	0	0	0	0	0	0.624861	0	0	0	0	0	0	0	0.605728	0	0	0	0	15.3721	0	14.8211	0	0	0	0.734613	0	0.731666	0	0	0	0	15.7926	0	1.49878	3.41595	0.672453	3.37073	0	0	0
PGSC0003DMG402008288	Gene of unknown function	NA	1.11955	7.16693	4.14708	7.63927	7.42774	1.53051	7.98007	8.42156	1.92142	6.61822	4.87187	7.08258	8.07838	7.81886	8.0296	7.77654	8.88664	5.08837	6.20723	2.81481	6.4089	1.49069	0	2.62515	5.93282	11.1192	8.20555	8.68637	10.3763	12.5106	3.34668	7.69869	1.37422	16.7049	10.9928	7.71897	13.8393	5.66963	3.62324	3.52898
PGSC0003DMG402008474	Gene of unknown function	NA	0.870048	0	0.527481	0	0	0.74533	1.02944	1.17726	0.996588	0	0	0	0	0	0	0	0	0	0	0	1.56749	0	3.14936	1.36764	1.038	0	0	0	0	0	0	0	0	1.40073	0.731972	0.816853	1.60171	1.82399	0.985091	1.19841
PGSC0003DMG402008494	Gene of unknown function	NA	0	0	0	0	4.40458	0	0	0	0	0	0	0	2.55873	0	2.64338	0	2.53861	0	1.72727	2.6604	0	0	0	1.65948	0	2.34114	0	2.51224	1.89407	3.53851	0	0	0	1.7645	1.43564	1.54748	1.6519	3.5605	0.889064	2.35172
PGSC0003DMG400008620	Gene of unknown function	NA	0	0	0	0	0	0	7.55659	0	0	0	0	0	0	0	0	0	0	0	0	1.30308	0	0	0	0	0	0	0	0	0	0	0	0	0	0	0	0	0	0	0	0
PGSC0003DMG400008645	Gene of unknown function	NA	1.11533	2.11001	2.87027	0	0	1.34178	4.99714	1.48852	4.10038	1.81315	1.23205	1.83824	3.85888	2.06074	3.37306	2.36721	2.34662	2.6101	0.958059	1.8776	1.34692	0	0	4.37271	1.24294	4.68994	1.5796	4.69485	2.14869	2.05554	1.838	1.42421	1.09016	1.27262	1.45388	0.890408	1.11963	4.47668	2.35618	4.07213
PGSC0003DMG400008656	Gene of unknown function	NA	0	0	0	0	0	0	0	0	0	0	0	0	0	0	0	0	0	0	0	6.79456	0	0	0	0	0	0	0	0	0	0	11.5181	0	4.41431	0	0	7.36458	0	0	0	0
PGSC0003DMG400008695	Gene of unknown function	NA	5.06492	5.4846	4.93728	5.06888	5.6006	4.00062	8.59579	6.28167	3.05005	8.26503	6.49917	4.7782	5.31027	0	4.64171	3.90906	4.68236	3.26527	2.76864	8.67416	3.30985	4.7957	8.17953	5.54229	3.02613	8.55632	2.06652	5.68387	4.545	9.29298	9.36781	2.10341	6.17793	5.38854	5.81158	3.41334	5.18249	6.93852	4.42623	7.39042
PGSC0003DMG400008702	Gene of unknown function	NA	0	0	0	0	0	0	0	0	0	0	0	8.76003	16.8158	0	0	0	13.7242	0	0	0	0	0	0	0	0	14.8812	0	0	19.5641	0	0	0	0	0	0	0	8.73086	8.09177	49.5675	29.3922
PGSC0003DMG400008788	Gene of unknown function	NA	1.51271	1.15156	1.86078	1.03996	2.70072	1.49317	0.695976	1.59496	0	0.462526	0.715762	0.894843	1.33142	0.507301	3.64065	0	0	1.24065	1.00351	1.61921	2.03784	3.09769	1.93802	5.36175	2.1057	0	0	0	0	1.15369	0	0	0	1.16951	1.16846	2.06864	0.761865	1.81689	1.444	1.2322
PGSC0003DMG400008906	Gene of unknown function	NA	0.796389	2.21562	1.5572	0	3.50434	1.26804	10.8094	1.41714	0.651662	0.666368	1.16434	1.28684	2.24054	1.00222	2.58712	1.49142	2.85833	2.74075	3.78261	1.29561	3.43482	1.00633	3.05138	2.56162	2.04808	1.81871	0.768692	2.75637	2.62772	2.45355	1.20377	3.05603	0.659059	3.12494	1.77383	5.52972	1.53906	5.08366	2.92779	3.43358
PGSC0003DMG401008965	Gene of unknown function	NA	0	1.35437	0.939546	0	3.49692	0	1.74734	0.130742	0	0.652318	0.491432	0.613896	1.48364	1.05773	1.04781	0.449974	0.0880192	1.12058	1.8218	0	1.4576	0.951105	0.218411	0.682144	0.389149	0	0	0	0.580804	1.42672	0	0.987947	0	1.07479	0.936488	0.563525	1.75403	2.69574	1.09159	0.14531
PGSC0003DMG402008965	Gene of unknown function	NA	1.99986	6.58931	4.65238	3.5139	17.7305	1.8529	33.9777	4.36584	3.30125	7.04605	3.3004	3.47069	8.68196	1.89041	7.99835	7.56705	11.0128	4.07627	6.6643	5.00065	6.00338	2.88863	7.44859	9.74991	5.16083	5.1881	1.65909	5.95346	7.19216	15.2633	6.68735	3.38328	1.66654	10.3167	6.681	3.28345	11.6593	24.282	11.0275	17.925
PGSC0003DMG400009085	Hydroxyproline-rich glycoprotein GAS31	NA	0	0	0	0	0	0	0	0	0	0	0	0	0	0	0	0	0	0	0	0	0	0	0	0	0	0	0	0	0	0	0	0	0	0	0	0	0	0	0.982162	2.13617
PGSC0003DMG402009127	Gene of unknown function	NA	2.58821	5.12876	5.55256	5.4228	6.44448	3.27312	0	4.85378	0.732322	0.929078	5.45241	3.79625	0	3.47575	0	0	0	0	0	0	1.58425	3.23873	0	0	8.84955	0	1.93619	0	0	6.82302	0	0	1.29238	0	1.57231	0	1.71885	0	0	0
PGSC0003DMG400009138	Gene of unknown function	NA	0	0	0	0	0	0	0	0	0	0	0	0	0	0	0	0	0	2.50362	0	0	0	0	0	4.45187	0	0	0	0	0	0	0	0	0	0	0	0	0	0	0	0
PGSC0003DMG400009140	Gene of unknown function	NA	8.09889	12.7972	8.63602	12.0508	7.5354	6.85938	75.505	15.2568	7.87931	10.8743	9.47976	10.0289	22.8586	20.963	10.638	15.9504	10.2475	12.3867	11.7998	12.7613	9.73468	11.3966	20.1237	10.2807	14.6761	27.3871	23.589	9.58163	9.87579	4.76211	13.2477	11.3346	10.1409	12.6245	15.1769	18.7737	17.182	19.9667	15.1822	17.8339
PGSC0003DMG401009189	Gene of unknown function	NA	2.2714	1.90243	1.14954	1.39892	1.26463	2.49445	2.05672	2.39296	1.61986	1.22605	1.47864	1.55287	1.73977	0.648919	3.00266	1.18162	1.96691	1.71852	2.15017	2.5844	3.57968	3.38084	5.51627	3.39315	1.14671	2.45797	0.56701	3.23285	3.22581	1.66823	3.46047	3.68861	4.63356	3.37736	2.72765	2.19248	2.92162	4.13807	1.50854	2.5321
PGSC0003DMG400009198	Gene of unknown function	NA	2.77202	6.65677	5.51256	3.50966	8.49346	2.42834	8.36547	7.17547	5.00978	4.41186	3.46024	5.11347	6.16844	2.01533	6.19268	5.54828	4.67949	4.37734	2.58362	2.94118	5.50917	2.50462	4.87155	6.19513	3.19834	4.90641	1.86064	5.59875	3.68388	10.486	2.45368	4.79892	2.66093	6.62293	6.81343	3.28839	7.3998	10.4268	5.44315	6.92724
PGSC0003DMG400009288	Gene of unknown function	NA	0	0.973755	0.922836	0	1.71901	0.928832	0	0.509276	1.68721	0	0.756441	0.75242	0	7.08755	0	0	0	0	0	0	0	0	0	0	3.05753	0	1.22196	0	0	0	0	0	0	0	0	0	0	0	0	0
PGSC0003DMG402009385	Gene of unknown function	NA	11.7414	6.17017	6.52818	7.18092	5.15722	15.4767	9.49835	5.02989	8.42577	8.17406	5.80451	4.97729	6.63783	0	3.14493	4.84561	2.74483	0	0	11.504	2.43825	13.8001	0	5.38394	0	10.9432	0	0	2.80264	10.1355	11.028	2.49237	12.0756	0	3.50918	2.35579	3.77014	3.07797	3.60432	5.21568
PGSC0003DMG400009437	Gene of unknown function	NA	0.49793	1.48948	1.47855	2.29994	3.49415	0.69908	1.6732	1.98358	0.34252	0.389166	1.26931	0.876782	1.79292	0.633198	1.51091	0.447117	0.443227	1.54824	0.888336	0.736913	1.38766	0.598396	0	2.31172	0.893276	2.01168	0.501789	1.2268	0.39411	4.36787	0	1.2318	0.509474	1.16671	1.11745	0.305781	1.22341	4.23324	1.17611	1.80902
PGSC0003DMG400009462	Gene of unknown function	NA	5.78526	16.0497	10.1998	13.6272	18.8068	4.30384	16.5135	11.0747	8.11503	8.71707	11.3215	11.3088	18.9019	4.9892	39.1237	5.9194	6.14594	10.5983	20.3308	4.67333	10.6532	4.73932	7.4901	14.147	7.30142	18.614	5.19559	35.176	6.07752	23.2978	4.39205	10.5448	4.62892	15.1888	12.1123	8.07694	14.6131	16.8053	7.59054	16.3522
PGSC0003DMG400009464	Gene of unknown function	NA	0	1.02828	0.352485	0.880831	0.920887	0	0.318862	0.822284	0.602036	0.423515	0.528483	0.521223	0.119129	0	6.19982	2.0933	1.54902	0.312185	0	0.510111	0.123695	0.75864	0	0	0.0862916	0	0	6.12173	1.46286	1.27897	0	0	0.522834	0.970553	0.404895	0.363411	0.477898	1.06052	0.465075	0.433251
PGSC0003DMG401009490	Gene of unknown function	NA	0	0.155455	0	0	3.95276	0	0	0	0	0	0.673064	0	0	0	0	0	0.946951	0	0.0184058	0.240476	0.750956	0	0	0.738874	0	0	0	0	0.797329	2.10374	0	0.747564	0	0.0984337	0.0825392	0.0526681	0.175755	0.0262285	0.550692	0.0231104
PGSC0003DMG400009547	Gene of unknown function	NA	0.906141	3.60693	2.35096	3.98399	6.05357	1.05136	6.236	3.3834	3.78894	3.15442	2.73096	2.47099	4.55724	1.78937	4.67145	2.12412	3.03941	3.21943	4.04023	1.52651	4.14633	0.749308	1.8335	3.87079	1.62446	3.48717	1.61922	3.17556	1.49683	5.96484	0.981963	4.96371	0.830037	5.01628	3.77966	1.53498	3.74143	6.35487	1.60549	3.23227
PGSC0003DMG400009565	Gene of unknown function	NA	0	0	0	0	0	0	2.81137	0	0	0	0	0	5.67	0	0	0	0	0	0	0	0	0	0	3.07118	0	5.3076	0	0	0	0	0	0	0	0	0	0	1.70996	3.72743	0.870526	1.86678
PGSC0003DMG400009594	Gene of unknown function	NA	2.47701	2.79457	2.35024	2.407	1.86738	0.793316	1.75205	2.77172	2.1281	2.26984	2.7049	2.449	1.77427	0	4.02679	3.39009	2.98586	1.5626	2.74152	0	3.04441	1.06895	0	2.06555	1.8949	2.06446	1.26368	3.9982	3.84887	2.71719	0	4.34385	1.34173	2.77355	2.80978	1.13717	3.04767	1.31628	2.87465	2.30411
PGSC0003DMG400009645	Gene of unknown function	NA	2.28751	6.36589	5.51576	4.84894	3.80743	3.7109	5.73071	11.0822	2.34096	1.70892	6.50577	7.35964	3.45131	1.04734	13.8966	2.49717	3.68252	1.67459	0	2.42697	7.10805	1.77419	4.18565	2.70812	5.02211	4.09503	2.37053	12.418	3.34767	3.56443	2.41856	7.19086	1.37521	8.09065	10.6083	4.27458	11.8798	8.16727	3.79833	4.06973
PGSC0003DMG400009685	Gene of unknown function	NA	4.74836	8.89987	5.09157	8.79134	12.2732	4.28431	5.58458	6.75962	5.26849	4.34207	3.93394	4.49273	7.16739	2.84747	6.97202	7.81049	7.07652	4.54586	5.16648	4.09196	5.87084	3.6319	3.28033	10.8594	4.6132	6.39817	2.61701	7.46457	5.5255	16.4939	3.77467	5.01409	3.60183	7.64078	6.14057	2.75283	7.51111	5.85142	3.46011	4.26864
PGSC0003DMG402009709	Gene of unknown function	NA	0.061462	0.0459351	0.637846	4.04476	0.850962	0.0709634	0.776738	1.4752	0.01151	0.516946	0.0402134	0.0166058	0.510787	0.0200263	0.777011	0.419828	1.17371	0.0195611	0.0505081	0.09889	0.0991337	0.254144	0.956423	0.0468715	0.227918	0.29054	0.00532454	0.0395725	1.75376	0.0724953	0.879518	0.0125478	0.596924	0.0229631	0.670287	0.0342117	0.0450937	0.0254712	0.0116643	0.0179705
PGSC0003DMG400009737	Gene of unknown function	NA	0	0	0	0	0	0	2.70106	1.10657	2.13874	1.26367	0	0	3.26127	0	1.25797	2.08118	0	6.86919	0	0	0	0	0	4.83657	0	2.17087	0	1.68244	0.957993	1.213	0	1.44525	0	0	0	0	0	11.0289	2.85896	2.84407
PGSC0003DMG400009754	Gene of unknown function	NA	10.2903	4.55615	10.9243	10.3364	0	15.1874	19.7647	6.7487	29.9235	9.19584	13.5044	23.1152	26.7725	11.6682	25.907	5.28083	15.3906	37.0411	6.02245	12.1037	7.77727	8.7208	0	23.0942	3.79524	10.1541	0	11.7484	10.411	0	2.67044	2.91681	3.41766	10.4898	13.2768	9.66086	17.744	21.9415	38.9462	34.8369
PGSC0003DMG400009771	Gene of unknown function	NA	3.54616	15.1107	7.24367	8.96076	11.8276	9.74851	19.4831	16.1755	3.89027	3.92911	8.71493	9.37385	3.1351	3.1208	9.19917	2.52012	5.16536	8.12471	2.09509	0.887564	20.2915	4.88843	13.0646	8.45965	7.67549	3.03505	2.41397	6.03012	3.08659	13.6042	0.908303	16.5397	3.03112	10.6756	8.5261	1.64702	8.81547	21.6334	11.5515	15.0129
PGSC0003DMG400009778	Gene of unknown function	NA	0	0	0	0	0	0	0	0	0	0	0	0	0	0	0	0	0	0	5.1694	0	2.3959	0	0	0	0	0	0	0	0	0	0	2.47214	0	0	0	0	0	0	0	0
PGSC0003DMG400009805	Gene of unknown function	NA	4.43306	7.97439	8.31859	10.4941	6.22166	8.80303	5.82488	10.2398	17.4496	11.4336	8.86788	8.58656	9.28245	6.71507	10.9854	8.50415	6.1881	10.7914	6.51746	4.71551	6.91253	4.57832	4.79569	6.94848	5.84644	10.0194	6.91683	10.0083	5.67699	9.63509	5.58456	6.62619	3.75821	7.25812	8.30818	7.1948	6.69078	17.4113	9.68302	11.2011
PGSC0003DMG400009824	Gene of unknown function	NA	1.75202	1.6316	1.56782	0	0	1.61478	0	2.12884	2.52337	1.95447	1.71876	1.60243	0	0	0	0.85554	0.172231	0	0.754177	1.80552	0.51513	7.88998	0	0	0	0	0	0	0	0	1.8269	0.758362	9.81292	0	0	0	0.388526	0.158881	1.78847	0.423194
PGSC0003DMG400009852	Gene of unknown function	NA	1.43434	2.2841	1.39819	0	1.58604	2.13515	5.47699	2.08828	1.38199	1.01572	0.920251	1.79092	1.3269	0	1.7717	1.52214	1.05165	1.29457	0.373358	1.41114	1.31224	1.46415	1.80162	2.46639	0.596154	0.899244	0	1.9746	0.50155	1.97546	1.17472	0.648558	0.707472	2.82307	1.42994	1.3384	4.20456	4.9776	1.19367	2.53828
PGSC0003DMG400010172	Gene of unknown function	NA	4.43452	10.8747	7.26465	18.1218	3.59592	1.72889	15.5221	20.6044	9.4244	15.5194	7.71071	9.75621	38.3567	8.86423	0	0	0	3.53784	2.85691	1.4812	1.06256	0	0	4.00314	27.9828	35.4934	9.15875	0	0	5.62509	2.54451	0	0	36.3815	22.0974	6.0407	51.3166	3.66563	0	0
PGSC0003DMG400010188	Gene of unknown function	NA	4.20018	11.0361	7.9682	8.73027	10.6107	4.53469	13.9329	13.942	11.0755	12.8026	9.66605	6.50839	9.53457	5.34119	4.46072	3.94298	1.69943	11.3414	6.93829	0	6.41005	2.0506	5.26119	14.1669	11.4941	8.16397	5.17586	4.88409	0	15.9658	0	9.91675	2.82732	7.79847	6.51799	1.28967	11.6466	6.04827	5.99984	12.161
PGSC0003DMG400010213	Gene of unknown function	NA	2.56979	8.29978	6.89219	7.35248	10.7233	4.32096	9.98462	10.72	3.60125	2.78677	6.67276	6.00944	5.6818	3.71503	4.32995	2.07905	3.36113	3.95955	3.61817	0	7.85823	1.49374	6.09044	3.21898	11.6721	4.53343	5.0433	4.50779	2.53532	9.03227	0	8.80559	1.54167	6.07148	3.52668	2.30327	5.98943	5.62407	2.39799	4.30722
PGSC0003DMG400010254	Gene of unknown function	NA	0	0	0	0	0	0	0	0	0	0	0	0	0	0	0	0	0	0	0	0	0	0	0	0	0	0	0	0	0	0	3.70467	0	0	2.08769	1.77174	4.20466	3.69012	0	0	0
PGSC0003DMG400010368	Gene of unknown function	NA	4.40226	11.7542	9.29772	2.22003	30.1259	3.40039	5.62862	6.93807	8.19323	2.60231	6.38597	6.09214	14.1117	4.36331	29.4022	7.4671	12.6378	28.4553	8.00271	18.4554	12.3246	2.1752	15.0257	50.7646	3.51949	12.2706	3.74068	29.6618	12.3469	31.4445	16.848	13.1141	2.4601	9.18513	5.75851	3.23115	7.68741	32.2224	40.0769	55.284
PGSC0003DMG400010418	Gene of unknown function	NA	1.54331	5.63559	4.04438	2.76207	14.3449	4.31399	1.52926	3.80104	3.09569	2.26842	3.10785	2.70695	1.04642	1.46407	16.3613	0.941332	0.716183	1.32396	2.58763	0.65141	2.7586	1.15857	1.44065	1.82003	2.90961	1.57471	1.87184	14.4676	0.648101	14.2331	0	3.74215	1.45771	3.63236	2.88917	2.10247	3.51369	2.01129	1.34866	2.01438
PGSC0003DMG400010451	Gene of unknown function	NA	1.98979	2.66164	0	0	0	0	2.02615	0	0	2.0217	0	3.14698	0	0	0	0	0	0	0	0	0	0	0	1.86628	0	0	0	0	0	0	0	0	0	0	0	0	4.45714	0	0	0
PGSC0003DMG400010500	Gene of unknown function	NA	0	0	0	0	0	0	0	0	0	0	0	0	0	0	0	0	0	0	0	0	3.98338	0	1.37821	58.1739	0	0	0	0	0	0	0	2.83201	0	0	0	0	0	0	0	0
PGSC0003DMG400010501	Gene of unknown function	NA	1.21814	8.99721	5.71492	5.04622	7.99691	3.48653	11.8975	7.62736	5.16839	6.13902	4.69325	2.90508	5.302	2.55079	4.37519	6.78787	5.9109	2.3461	0.907035	3.41767	2.5198	6.21566	0	2.71433	4.33186	4.15613	1.83782	4.6609	3.7973	5.0727	3.95626	2.53355	3.30877	4.30792	3.43324	2.65272	13.3543	3.56062	4.59225	4.95654
PGSC0003DMG401010580	Gene of unknown function	NA	0.160578	0.000703805	0.000384991	0.887657	0.709256	0.165877	1.66064	0.307182	0.314348	0.40554	0.000401339	0.000339589	0.227235	0.424013	0.00123085	0	0.000673022	0.782615	0.350474	0	0.000431776	0.302928	0	0.565389	0.000601863	1.02952	0.795435	1.16339	0.252703	0.702116	0	1.12551	0.231397	0.000624278	0.00016383	0.000205398	0.000520857	0.000383855	0.321998	0.350258
PGSC0003DMG400010605	Gene of unknown function	NA	0.692059	2.54304	1.5305	2.68383	3.67805	0	2.51642	1.67814	0.802248	1.58806	1.44664	1.74262	1.17374	0	2.35071	1.39592	1.77455	1.44796	2.46965	0.839305	2.78874	0.478657	0	3.24885	0.56854	1.635	0.259142	2.26547	1.63434	4.25668	0	2.73078	0.467752	3.30065	2.17475	0.739947	3.21048	20.7612	23.2989	11.9594
PGSC0003DMG400010642	Gene of unknown function	NA	0	0	0	0	0	0	0	0	0	0	0	0	0	0	0	0	0	0	6.65841	0	10.1837	0	0	0	0	0	0	0	0	0	0	7.69993	0	0	0	0	0	0.207076	1.716	2.99552
PGSC0003DMG400010723	Gene of unknown function	NA	0	0	0	0	0	0	0	0	0	0	0	1.2255	0	0	43.3886	0	2.1114	0	0	0	0	0	0	0	0	0	0	35.8929	2.33553	0	0	0	0	3.67045	1.64096	16.2947	0	0	0	0
PGSC0003DMG400010845	Gene of unknown function	NA	1.28999	5.62749	5.74137	4.06909	4.00341	0	8.6726	6.77406	3.90955	4.85048	3.80153	3.78076	4.66106	1.75688	3.3916	2.46392	2.85054	3.15732	3.76913	0	2.8386	0	0	2.13034	3.8721	4.99572	1.83595	3.08022	4.45162	4.70405	1.60137	4.24133	0	5.2096	3.5646	1.47155	4.06311	4.63082	3.43923	4.06751
PGSC0003DMG400010851	Gene of unknown function	NA	1.43267	3.23719	2.15072	0	3.13671	0	2.24663	2.80432	1.85059	1.45565	1.84636	3.27954	2.18684	0	2.26058	0	2.56215	1.75239	1.35372	2.5841	3.58389	1.5388	4.66591	7.16871	0	4.80564	0	3.92041	2.78109	4.63652	3.56845	4.26284	1.30248	3.77243	3.64617	1.42959	5.75278	6.5184	3.65668	4.2919
PGSC0003DMG400010864	Gene of unknown function	NA	0	0	0	0	0	0	0	0	0	0	0	0	0	0	0	0	0	0	58.031	0	4.18885	0	0	0	0	0	0	0	0	0	0	5.73755	0	0	0	0	0	0	0	0
PGSC0003DMG402010896	Gene of unknown function	NA	0.586019	1.57923	1.50897	0.677805	0	1.76216	1.74318	1.71309	0.531676	0.168528	0.765284	1.08432	0.701765	0.347721	0	0	0	0.719018	0	0	0.636552	0.189343	0	1.23929	0.688338	0.447924	0.324055	0	0	0	0	0.583497	0	0.86197	0.389418	0	1.10732	1.85072	1.07767	0.855483
PGSC0003DMG400010929	Gene of unknown function	NA	4.25505	11.879	15.708	14.2427	6.96211	4.24955	8.87389	10.5019	33.704	19.4876	16.2162	12.7816	17.5665	6.9609	13.696	7.78583	5.02987	14.1754	4.58614	10.0805	4.20794	4.65976	3.28018	6.69075	4.96947	20.3564	7.07385	16.2592	6.08864	9.79769	12.1385	6.23674	7.62208	7.04219	7.09023	4.53826	7.90121	7.40659	12.1103	4.81699
PGSC0003DMG400011122	Gene of unknown function	NA	0	0	0	0	0	0	1.99809	0	1.49977	0	0	0	4.18904	0	0	0	0	0	0	0	0	0	0	0	0	0	0	0	0	0	0	0	0	0	0	0	1.62793	1.09232	0	0
PGSC0003DMG400011128	Gene of unknown function	NA	1.74043	4.44594	3.05493	3.60644	7.86354	1.14631	9.72983	3.91447	3.07321	2.69521	2.89994	3.59377	4.90911	1.31157	5.48514	5.25671	4.85787	4.00109	5.05902	1.84958	4.95334	1.36736	3.86035	6.95835	2.12556	5.12742	1.63883	5.73951	3.59564	10.2472	2.57531	5.71018	1.50269	7.1173	5.1639	3.12968	5.57143	8.95806	4.07674	7.26061
PGSC0003DMG400011129	Gene of unknown function	NA	2.51058	4.66743	2.92329	2.76179	5.64509	1.73659	1.88867	3.48241	5.47689	3.63628	3.44794	2.81208	3.11056	0.590054	4.39353	1.15493	1.02221	0.980334	0.0968228	1.31487	0.751637	1.94455	0	0.740233	1.41779	2.69722	0.530396	3.78246	0.999702	7.64129	1.26986	0.676003	1.85987	5.40381	4.69095	1.40298	5.98576	1.24554	1.04672	0.683034
PGSC0003DMG400011134	Gene of unknown function	NA	2.47447	4.14485	1.65832	3.36636	14.1084	20.3883	7.79527	3.30241	2.49708	4.28191	1.88633	2.76136	3.69835	8.046	1.42348	0	0	2.83779	0	1.34825	0.60032	7.51273	0	0	4.17612	3.56226	5.5722	0.877252	0	12.7503	1.14816	0.636928	6.28615	6.95677	5.42395	1.6756	7.83308	0	0.21585	0.360402
PGSC0003DMG400011228	Gene of unknown function	NA	0	2.95738	0	0	0	0	0	0	0	0	0	3.34942	0	0	0	0	0	0	0	0	0	0	0	0	0	0	0	0	0	3.64472	0	3.27669	0	6.91529	2.27065	2.40684	6.16296	3.06672	2.01386	2.06924
PGSC0003DMG400011232	Gene of unknown function	NA	1.32494	1.67088	1.50751	1.8968	2.1564	1.00111	4.5881	2.91935	1.27549	0.890242	1.21921	1.5299	3.15189	1.24841	1.44674	1.62185	1.28613	2.01568	0	0.857609	1.0196	1.15434	2.47402	2.79638	1.38009	2.73953	1.43623	1.68763	1.74617	2.18277	1.21128	0.911881	0.964612	2.84354	2.42889	1.33651	2.30567	2.88768	1.22875	1.53729
PGSC0003DMG400011307	Gene of unknown function	NA	0	3.63867	3.08266	1.73266	2.67538	0	4.45979	3.13129	2.68463	3.51787	3.20906	2.1664	7.39893	1.29063	3.67215	3.06185	2.79209	3.25341	4.41605	0.831742	3.43405	0.90107	0	3.0356	2.44362	6.57841	1.15494	2.03932	1.54827	3.89892	0	3.1538	0	3.39315	2.64428	1.11858	2.94905	2.84688	1.73922	1.81374
PGSC0003DMG400011338	Gene of unknown function	NA	0	1.90279	0	0	0	6.25797	20.4294	2.21064	0	0	0.557007	0	1.82871	0	3.30562	0	0	1.62197	0	0	3.33998	3.08835	0	0	0	1.39159	0	2.58836	0	0	0	2.78909	3.1053	9.83718	3.65339	6.41925	2.1539	3.29874	0	0.353515
PGSC0003DMG400011478	Gene of unknown function	NA	0	0	0	0	0	0	0	0	0	0	0	0	0	2.20926	0	0	2.38996	0	3.31757	0	2.35165	0	0	3.39842	2.33703	0	1.94635	0	2.93535	3.81769	0	0	0	0	1.69227	3.62741	0	0	1.44268	6.35418
PGSC0003DMG400011564	Gene of unknown function	NA	0	2.16736	1.18252	1.00102	2.76256	0	1.27443	1.58734	1.33659	1.75324	0.905651	1.22321	0.826832	0.462724	2.37325	2.83635	0.981017	7.3914	38.1144	0	21.0379	0.348444	3.22625	19.3153	0.601446	1.34907	0.324845	2.80554	0.832494	4.60478	0.695868	24.1741	0.336975	1.17237	0.775695	0.219371	1.05622	33.9637	19.4163	10.6614
PGSC0003DMG400011569	Gene of unknown function	NA	1.65991	5.03356	3.72588	5.83898	15.6531	1.10086	6.37283	5.57546	7.91963	4.01429	3.59652	3.0888	20.0481	5.1448	52.9776	13.1841	7.44767	9.22302	2.8954	3.5034	0.925175	1.64554	3.94457	1.40008	11.6442	21.7189	4.51031	55.4271	9.1415	11.5444	1.41617	0.823009	1.16302	6.29947	2.98427	3.21385	4.64687	5.14054	2.59445	7.00924
PGSC0003DMG400011573	Gene of unknown function	NA	0.277187	1.95246	0.42334	0.546799	1.625	0.967842	0.667813	1.76657	0.533955	0.40639	1.0728	1.68608	0.452269	1.01332	1.31548	0.403498	0.0129935	1.21645	0.601135	0.0113142	0.502595	0.210517	1.24182	0.969496	1.29216	0.446896	0.671721	0.895687	0.19212	2.40331	0.0141301	0.663653	0.10067	0.0292049	0.687284	0.191958	0.845339	0.853609	0.331668	0.486711
PGSC0003DMG400011605	Gene of unknown function	NA	0	0	0	0	0	0	0	0	0	0	0	0	0	0	0	0	0	1.32102	0	0	0.785579	0	0	5.1251	0	0	0	0	0	0	0	0.984383	0	0	0	0	0	2.14748	7.14599	14.7284
PGSC0003DMG400011616	Gene of unknown function	NA	0	0	0	0	0	0	0	0	0	0	0	0	0	0	0	0	0	0	0	0	0	0	0	0	0	0	0	0	0	0	0	0	0	0	0	0	0	0	7.86368	15.9228
PGSC0003DMG400011695	Gene of unknown function	NA	0	4.10882	4.41337	0	2.8156	0	13.1357	11.074	21.7854	10.2479	5.96833	6.40836	13.3024	3.60184	4.32853	15.1872	5.8462	17.4018	1.32602	0	4.61521	0	0	2.22822	3.08746	7.19988	0	7.43992	14.0327	2.36017	0	0	0	6.68358	3.25767	0	7.04386	14.9082	8.70286	6.71361
PGSC0003DMG400011706	Gene of unknown function	NA	0.198754	0.953469	0.79159	1.20907	0.561818	0	9.75991	2.00553	0.486362	0.608466	0.630973	1.48575	3.93925	1.27867	1.81046	0.514145	0.379047	1.50121	0.685491	2.06872	0.356	0	2.62674	0.492223	2.01834	3.84491	1.15283	1.74033	0.320346	0.732104	1.65533	0.297621	0	5.25613	2.31456	2.84416	5.46228	2.99682	0.481519	1.80328
PGSC0003DMG400011748	Gene of unknown function	NA	1.55749	7.03163	4.21229	4.33774	16.0744	3.60575	24.9011	8.83611	3.80188	4.71793	2.87353	6.90155	16.2531	5.64797	7.53831	1.31988	3.11867	17.5219	4.43954	2.05285	7.79698	1.21786	22.9353	21.0743	7.81616	14.4525	4.38437	9.68392	4.00243	23.3195	2.53224	8.00985	1.17287	23.55	9.03274	3.72636	21.5511	42.0957	10.3725	17.2175
PGSC0003DMG400011759	Gene of unknown function	NA	0	1.3588	1.94081	0	3.06645	1.55533	3.33068	1.38034	0	0	1.66616	0	2.23653	2.263	0	0	0	0	0	0	0	1.51486	0	0	4.43311	0	2.48778	0	0	3.37272	0	1.03619	1.85475	0	1.28402	0	1.17985	0.836109	0.8616	1.19884
PGSC0003DMG400011844	Gene of unknown function	NA	2.08596	1.58337	1.24263	5.21897	0	5.11187	89.1758	2.47458	2.87867	2.82588	1.49349	1.80388	2.59438	2.70464	3.35233	12.667	6.82699	1.84907	0	5.01656	1.99927	10.184	0	1.43475	0	2.74391	1.93289	3.93804	5.44143	0.889725	4.46069	1.75909	10.205	5.3909	5.1793	4.29539	2.32666	3.67519	15.9734	8.17323
PGSC0003DMG400011892	Gene of unknown function	NA	11.3676	28.8519	19.84	23.6002	20.299	6.30434	38.7405	35.2915	11.295	13.6387	19.9267	18.3813	19.8128	10.7016	20.5127	4.23505	8.52363	15.0507	10.6996	6.39831	15.9603	8.7381	7.51896	20.8363	28.4047	24.2088	12.7227	20.2431	7.41106	27.7546	12.65	17.7986	7.10809	19.2117	14.788	6.41313	19.8652	13.4581	11.154	9.72333
PGSC0003DMG400011894	Gene of unknown function	NA	0.959001	3.93647	2.88454	2.39848	4.29072	0.662932	7.44904	3.41591	2.76018	1.86301	2.14575	2.32925	1.81124	0.753045	2.95081	1.39343	1.83019	1.55908	1.96373	1.30685	3.51704	0.989797	1.64415	3.48226	1.06697	1.5306	0.410207	2.40229	1.50028	6.0187	1.28802	4.03313	0.478711	8.01511	5.85791	3.8833	5.6801	5.46611	2.41644	4.30298
PGSC0003DMG400011927	Gene of unknown function	NA	1.39698	3.59916	5.49259	1.41132	4.84584	2.9845	4.64085	6.00996	2.06197	1.76862	3.26352	2.15064	2.7374	1.03054	5.59385	1.58959	1.47958	4.95455	4.28015	2.58594	6.29875	1.75232	7.93978	11.3657	1.31622	1.67169	0.953847	2.4135	0.597823	11.3414	0.727944	4.10646	0.526056	5.07797	2.9278	1.73865	5.10714	7.17351	4.51917	4.42932
PGSC0003DMG400012004	Gene of unknown function	NA	0	1.45565	1.99708	0	0	0	0	0	1.10997	1.3254	1.20601	1.19513	0	0	25.2186	0	0	3.02015	26.546	0	11.4734	0	0	3.30427	0	0	0	12.0217	0	0	0	12.3298	0	2.03958	1.15516	0	2.85957	1.748	1.31709	0.582812
PGSC0003DMG400012049	Gene of unknown function	NA	0	0	0	0	0	0	4.90664	0.604069	0.333497	0	0	0.299925	4.29835	0	0	0	0	0.433051	0	0	0	0	0	0.599526	0	4.19161	0	0.83932	0	0	0	0	0	0	0	0	0.460619	2.78454	0.902749	2.57485
PGSC0003DMG402012060	Gene of unknown function	NA	1.69186	3.63534	2.40132	1.56883	2.26997	2.24499	7.19128	2.67894	0.93961	0.60683	1.97009	3.18953	2.35503	0.629078	4.05719	0	2.59154	3.25591	1.19708	2.24421	3.02637	0.80181	4.9363	4.082	1.51447	2.27732	0.653793	2.79709	2.58826	3.1621	3.09845	2.89673	0.626927	8.08133	4.30945	4.25706	5.65439	7.69535	4.49811	6.84597
PGSC0003DMG400012072	Gene of unknown function	NA	5.64895	4.13798	3.1204	8.73702	0	0	24.7344	6.85369	2.38122	0	3.93944	7.52352	7.31613	0	2.70101	0	3.78165	2.36716	0	3.70507	0	0	0	0	3.52181	10.0402	0	4.95165	5.09078	1.96634	2.62318	0	0	0	0	0	0	0	1.04322	2.32247
PGSC0003DMG402012435	Gene of unknown function	NA	1.89527	2.40418	2.21631	0	0	0	6.95236	1.01027	0.820538	0	2.06799	1.09582	0.948324	0	0	0	0	0	0	0	0	0	0	0	0.858328	0	0	0	0	0	0	0	0	0	0	0	0	0	0	0
PGSC0003DMG401012435	Gene of unknown function	NA	2.17671	2.7595	1.35426	0.52162	0	0.486368	3.20183	0.929209	0.603141	1.06514	1.43174	1.56627	1.31149	0.502916	0.415272	0	0.394581	0.602979	0	2.2954	0.228928	0.156345	1.58458	0.467493	0.866011	4.19099	1.29918	1.77758	0	0	2.25551	0	1.69331	0	0.619428	0	0	0.100304	0.0532732	0.321946
PGSC0003DMG402012482	Gene of unknown function	NA	2.10539	3.6394	1.9624	1.8062	2.84554	1.93158	5.93529	3.66124	0.456594	3.31211	3.24837	1.99736	1.55887	1.6171	3.28073	3.27537	1.54768	1.91628	3.90653	3.74629	2.55868	1.98751	2.503	2.34639	1.76157	2.56299	0.623217	2.66436	0.809756	2.69144	1.86433	0.842925	1.61053	1.57033	1.15677	0.802694	2.49969	1.8339	1.50369	1.1652
PGSC0003DMG400012533	Gene of unknown function	NA	0	0.940945	0	0	0	0	0	1.30893	1.51406	1.03994	0	0	0	1.67945	2.77516	1.76503	1.239	1.02054	1.97793	0	1.63585	0	0	0	1.7548	0	1.71208	4.53459	1.18343	0.903739	0	1.12759	0	11.9584	2.73979	0.875476	3.52646	3.0468	2.38004	0.846695
PGSC0003DMG402012560	Gene of unknown function	NA	6.94082	3.05596	3.41952	2.81605	5.47614	6.58221	17.3349	2.50356	1.67753	3.43077	3.54001	2.66236	4.19962	4.56052	8.63313	13.6365	20.4248	8.48062	8.21802	17.256	3.3172	8.42578	13.3296	14.2252	4.42224	2.78193	4.43521	6.21438	20.2622	6.55974	18.8549	3.95069	7.79491	5.68042	5.41462	5.02763	6.59094	13.4331	11.9009	11.969
PGSC0003DMG400012645	Gene of unknown function	NA	1.37839	2.51109	2.36484	0	3.26916	0.921248	2.98495	3.63822	2.00874	1.86733	3.04527	2.94494	3.17936	1.60849	6.64563	0	1.25671	4.10545	2.05231	0	2.29874	0	2.72069	3.88712	1.33916	3.68581	0.838184	4.47107	1.3024	3.95526	1.38168	2.2629	1.10031	4.63741	3.65063	2.48898	4.15102	8.43953	3.59061	5.52206
PGSC0003DMG402012699	Gene of unknown function	NA	1.17704	1.82626	0.77345	1.66637	1.18224	1.11442	0.809174	1.07298	0.616395	0.69322	1.03391	1.44798	1.29549	0.123263	1.24567	0.164937	1.17215	1.03517	0.430549	1.39177	0.709604	0.940225	1.96017	1.17881	0.629381	0.854974	0.278356	0.891101	0.573751	0.371936	0.768934	1.29139	1.09485	1.39432	1.50385	0.287786	2.37461	2.96381	2.16255	2.6355
PGSC0003DMG400012805	Gene of unknown function	NA	0.601576	0.994868	0.724268	1.84042	3.04933	1.04779	4.74392	1.69342	0.656779	0.932166	0.708546	1.6033	0	0.403143	1.08256	0.722976	1.3602	1.05004	1.31584	1.22355	1.99065	0.443024	2.68665	4.04841	1.33573	0.680725	0.38432	0	1.03727	4.74461	1.2672	1.43411	0	2.68832	1.38547	0.418121	2.65491	3.82745	2.08496	3.16262
PGSC0003DMG401012883	Gene of unknown function	NA	11.6919	9.4763	7.33067	14.5767	9.21972	23.4427	9.76656	10.4026	3.15043	5.93969	7.57044	6.16932	7.20907	1.25259	4.82053	2.31328	3.43973	3.47813	0	11.4378	5.55511	9.96512	5.28045	3.68016	3.82222	6.75042	1.97524	3.75602	3.14441	11.8003	10.4464	5.75557	12.2558	9.65333	7.62657	6.38465	11.1669	8.98613	4.87822	3.92684
PGSC0003DMG402012897	Gene of unknown function	NA	0.976051	1.65932	2.3355	5.07536	4.50597	0.787476	2.44664	2.01147	1.44264	0.806349	0.931977	2.0053	1.41516	0.628005	2.13373	1.32821	2.59097	2.49811	2.40855	15.1722	2.37609	1.15839	3.89906	2.2056	0.362559	0.975931	0.337978	2.72796	1.82961	9.45647	14.15	2.18186	0.916864	6.76481	4.1162	4.19659	3.2144	1.6583	1.05717	3.28411
PGSC0003DMG400012943	Gene of unknown function	NA	0	0	0	0	0	0	0	0	0	0	0	0	0	0	0	0	0	0	10.4911	0	15.1882	0	0	0	0	0	0	0	0	0	0	14.5059	0	0	0	0	0	0	0	0
PGSC0003DMG400012946	Gene of unknown function	NA	1.13075	2.29893	1.76902	1.61397	0.744054	2.67604	4.77552	1.74824	1.87869	1.33722	1.48455	1.51061	1.60337	0.703016	0.853091	0.413103	0	1.0845	1.28976	0.267478	2.59036	0.343901	0.658588	0.860619	1.31891	1.84285	1.05755	0.837231	0.227847	0.929245	0.249041	2.33017	0.354508	0.439291	0.563817	0.158556	0.913498	2.34064	1.34691	1.45314
PGSC0003DMG400012950	Gene of unknown function	NA	0.462095	1.95866	0.89189	0	0.758719	0.617681	4.06153	1.52118	0	0.359917	0.970016	1.33976	1.0345	0	1.42608	0.392305	0.712969	1.25198	0.296528	0.722302	2.20315	0	0.930847	1.66845	0.607392	1.08559	0	1.39538	0.556959	2.11118	0.581096	1.71265	0.386323	2.2553	1.33858	0.460354	2.27721	4.25409	2.20591	3.08741
PGSC0003DMG400012998	Gene of unknown function	NA	0.886754	4.28281	3.54697	6.2904	8.76482	2.45109	11.2671	7.98512	4.16763	3.45812	3.44211	3.841	7.42629	1.16552	12.2253	1.2463	2.81977	4.51282	5.29159	1.62601	6.41818	0.852136	7.38067	5.25251	1.61126	7.32275	1.10162	10.3884	2.80853	10.6892	2.52932	6.2566	0.674644	16.1306	12.081	7.37049	12.1702	14.1154	2.53858	6.75622
PGSC0003DMG400013044	Gene of unknown function	NA	1.08432	4.5835	2.02214	1.27382	1.89192	1.46525	3.37982	2.97867	0.609092	0.670747	3.23337	3.34572	1.00767	1.12339	2.82106	0	1.48816	1.80561	0.728994	0	3.3146	0	1.53571	3.79436	4.34497	0.773	0.54166	2.77468	0.933592	3.08705	0	3.48404	0	12.3331	8.10759	2.3124	9.25163	7.39872	5.67499	4.42815
PGSC0003DMG400013045	Gene of unknown function	NA	1.14726	18.6853	14.5694	11.9579	12.6931	2.96586	8.79127	13.6457	24.0106	15.4724	10.2477	9.52015	7.78534	20.7533	6.222	8.70128	5.72001	16.8459	21.6938	1.53927	13.0913	1.39504	0	9.74139	21.527	6.892	20.5512	6.88036	6.0591	12.2044	1.83118	11.9722	1.30334	27.5579	12.2139	4.49939	19.3656	11.9065	8.80208	8.76866
PGSC0003DMG400013100	Gene of unknown function	NA	0	0	0	0	0	0	6.56793	3.29501	3.98639	3.13565	0	0	4.71072	0	4.46377	0	0	5.25252	0	0	0	0	0	3.66128	0	10.2128	0	0	0	2.8182	5.33659	0	0	2.97834	3.83091	2.11181	6.1961	4.74109	1.95066	0
PGSC0003DMG400013170	Conserved gene of unknown function	NA	0.603008	1.1117	1.26279	1.60871	0	0.770513	6.97786	1.02561	1.9448	0.634284	1.69111	1.12038	5.41472	0.329174	1.37256	1.14536	0.597073	1.75151	0	1.21258	0.228164	0	0	0.771016	0.637707	10.2633	0.950889	2.20251	1.63084	0.782343	2.14521	0.958998	0	2.50998	0.842766	0.671713	1.55751	1.79574	0.287967	0.839586
PGSC0003DMG400013216	Gene of unknown function	NA	1.13821	5.00513	3.63006	4.19944	8.9114	1.3344	3.99392	4.54633	2.61542	2.72525	3.07506	3.94271	4.2193	2.01149	4.10062	3.7854	4.29308	3.82876	15.1041	1.67818	6.44636	1.58646	3.91187	5.19993	2.45469	4.15274	2.47949	4.54536	4.70585	10.1367	1.9578	7.29667	1.11219	10.6943	7.36703	2.78716	7.00018	9.51522	4.33851	5.25831
PGSC0003DMG400013229	Gene of unknown function	NA	1.96551	9.87904	7.37979	4.49234	9.21782	5.10837	11.6155	7.57174	6.69776	6.23894	4.88719	6.18321	5.99913	4.6919	14.1516	3.58347	4.87727	9.79606	12.6824	5.46374	13.6534	3.01659	14.8402	17.4544	4.10128	9.78793	4.90666	11.6694	5.0479	9.25022	6.48213	18.5006	4.4219	18.5879	11.8516	6.34487	15.2345	21.6356	10.7717	16.0537
PGSC0003DMG402013284	Gene of unknown function	NA	0.00287578	1.17573	0.436413	1.47909	1.22366	0.438804	0.848944	0.318054	0.18333	0.47598	0.565584	0.587407	0.78267	0.608777	0.52318	0.00831776	0.700696	0.627363	1.09114	0.449647	0.871695	0.440337	0.479415	0.292982	0.536593	0.197647	0.204887	0.28766	0.0123027	0.828951	0.321671	0.383576	0.169115	1.37045	0.815686	0.66574	0.773009	1.84368	0.879924	0.289212
PGSC0003DMG401013303	Gene of unknown function	NA	0.679408	2.61824	2.76836	0	3.3882	1.31684	5.52998	1.77317	3.01532	2.07091	2.25151	1.86629	5.7614	2.29038	4.64543	2.21106	1.42945	4.67349	2.13988	1.25267	2.03166	0	1.47513	2.52346	1.78607	4.41401	2.26599	2.36131	1.41925	5.54726	1.28592	1.35228	0	2.3853	1.54635	1.39473	1.81874	3.38501	1.9716	3.01059
PGSC0003DMG400013370	Gene of unknown function	NA	3.3191	3.69476	3.31735	4.48438	3.81524	2.61206	4.62218	4.16138	1.76143	3.23759	3.0464	3.78997	6.76233	1.86263	2.42229	1.86677	2.04271	6.39062	1.28287	1.7045	2.46822	2.1619	8.37346	3.3631	1.92065	6.55699	1.46589	1.99105	1.74677	2.73729	2.68488	2.65256	1.88646	12.6762	9.63028	4.96665	10.6089	2.14746	2.41893	2.70701
PGSC0003DMG400013374	Gene of unknown function	NA	0	0	0	0	0	0	0	0	0	0	0	0	0	0	0	0	0	0	3.76702	0	7.01211	0	0	0	0	0	0	0	0	0	0	6.05427	0	0	0	0	0	0	0	0
PGSC0003DMG400013507	Gene of unknown function	NA	2.91591	5.80686	4.45577	2.41446	6.37868	2.9846	7.31037	4.88211	2.60617	2.64448	3.76564	3.65415	5.84593	1.1728	7.09715	1.99314	3.12798	4.71348	1.91515	3.37493	3.86039	1.49399	6.05045	7.24446	2.70101	6.37634	1.63369	6.37117	3.29585	7.71555	4.21089	4.30201	1.53222	11.3147	6.96816	3.36446	9.48663	9.25294	4.16414	6.34264
PGSC0003DMG402013517	Gene of unknown function	NA	4.14077	5.24799	3.78711	4.38777	9.11028	4.02913	11.0495	6.28476	3.6303	3.58848	4.03595	4.12601	10.1624	2.96079	8.4873	0	1.53742	3.7569	0	3.66111	1.99602	4.28103	7.93271	4.64907	2.19241	7.0588	2.44102	5.96793	1.0226	11.8716	3.68849	1.85127	1.92764	4.81024	3.77988	1.4584	3.33428	2.67907	2.57129	4.21792
PGSC0003DMG401013738	Gene of unknown function	NA	0	0	0	0	0	3.54302	0	1.5722	0	0	0	0	0	2.34322	0	0	0	0	0	0	0	1.56856	0	0	3.85581	0	2.7083	0	0	0	0	0	1.22212	1.83296	2.19374	0	4.25141	0	0	0
PGSC0003DMG402013738	Gene of unknown function	NA	0	2.50219	0	0	0	2.58565	0	0	0	0	0	0	0	2.89393	0	0	0	0	0	0	0	0	0	0	3.0613	0	3.37556	0	0	0	0	1.94023	1.52322	4.35336	2.58617	1.24446	2.53477	0	0	0
PGSC0003DMG400013742	Gene of unknown function	NA	8.8527	4.6111	2.27053	0	0	6.54559	3.09523	3.66147	2.12813	1.23766	1.84728	2.06311	0.664404	0.78929	1.06809	0	0.569682	0	0	0.391776	0.466016	0	1.60332	0.0574555	3.34448	0	2.81372	0	0	0.661177	0	0	0	0.573068	0.874539	1.4075	1.63448	0.592115	0.543734	0.77088
PGSC0003DMG400013775	Gene of unknown function	NA	0	0	0	0	0	0	13.7778	4.1692	0	0	0	2.94981	0	0	4.23602	0	0	0	0	0	2.77892	0	0	0	0	0	0	0	0	2.67634	0	0	0	0	0	0	0	11.2581	4.67276	9.00476
PGSC0003DMG400013788	Gene of unknown function	NA	0.353937	1.04627	0.88152	0.958523	1.4497	0.685109	8.7274	1.14162	0.654689	0.405201	0.654422	0.83868	1.46141	0	0.533788	0.588825	1.03972	0.56854	0.491513	0.625497	0.852545	0.6603	1.99314	0.383053	0.356735	1.2381	0	0.57803	0.984113	0.828474	0.724898	0.693068	0.55051	0.423463	0.305806	0.237302	0.427243	4.10623	0.994487	2.64631
PGSC0003DMG400013820	Gene of unknown function	NA	6.68385	9.88557	10.8639	19.7948	0	9.33855	13.3979	27.7429	8.32401	3.07287	10.7464	11.7416	11.2333	20.4696	0	0	0	2.25197	0	0.472768	0.547851	1.29936	1.07451	0	35.4149	6.47169	13.9896	0	0	0	0	0.497241	0.71382	0.61054	0.619518	0.28454	0.496803	0	0	0
PGSC0003DMG402013892	Gene of unknown function	NA	0	2.56726	1.80071	0	3.62103	3.21408	5.13004	2.44497	0	1.55115	2.24856	2.09682	3.41778	1.63305	2.81036	0	2.40903	0	3.01619	0	1.97534	1.49069	0	2.52014	0	0	0	0	1.54969	2.57425	0	1.35353	0	0	1.13718	1.30584	0	5.52155	1.35474	2.73323
PGSC0003DMG400013931	Gene of unknown function	NA	1.00195	4.23509	1.64368	2.20397	11.2833	0.779124	5.48073	3.84733	2.73034	1.46962	1.39106	2.19903	2.56627	1.40259	2.33962	1.30595	2.09883	3.24746	1.49869	1.78665	2.38362	0.662161	3.64351	4.27796	1.39989	3.49884	1.2035	2.36546	1.49474	14.6094	2.39232	2.83143	0.383353	2.67967	1.56788	1.27094	2.01777	7.62685	2.36463	4.96908
PGSC0003DMG400013938	Gene of unknown function	NA	22.7046	27.5139	20.0885	14.8999	28.5219	18.4085	1.66763	25.9411	7.8897	10.4629	24.6693	17.6084	7.57516	14.2367	5.87295	1.84329	3.00191	5.14703	0	4.62482	5.35108	9.32817	15.7953	6.65622	57.1133	7.74002	12.6478	5.40715	2.39735	27.9942	3.07606	4.66779	7.8593	15.8989	22.0259	4.10343	10.5299	1.84602	4.3422	2.83867
PGSC0003DMG400014056	Gene of unknown function	NA	9.29622	9.94402	13.6453	15.6917	6.55808	5.84033	13.4439	13.4543	31.5696	21.7451	18.0659	13.8838	17.0486	11.1091	16.5425	18.4152	9.17096	24.3699	10.3985	10.3088	10.7453	11.0136	8.19588	16.5393	7.33146	16.1974	11.1379	17.8226	9.63253	5.20428	9.82168	9.79423	11.5185	9.26525	9.2968	6.18443	8.78523	8.71479	15.8093	9.7422
PGSC0003DMG400014077	Gene of unknown function	NA	2.34293	6.68929	4.96301	6.4086	11.6753	2.59577	7.85714	7.60056	7.10235	4.40889	4.70338	6.68145	13.7884	2.60749	6.06213	3.63783	4.37222	6.50016	4.38774	3.40773	4.89424	1.47037	4.90926	13.2631	2.83371	16.1007	2.75766	4.62604	4.38829	15.0668	3.91364	4.92341	1.6812	25.133	19.7686	10.4763	18.0202	12.8054	3.06318	7.86164
PGSC0003DMG400014258	Gene of unknown function	NA	0.627322	3.05269	1.64726	0	2.97801	1.36481	24.143	2.79647	0.798857	1.20471	1.54125	1.73772	3.50086	0	4.7991	0	2.60711	1.29126	0.670922	2.40779	0.813612	0.796801	2.04486	2.32748	0.910508	2.90514	0	4.54978	2.66197	3.1305	2.03976	0.661661	0	2.46232	1.7328	1.51583	1.95577	8.19762	4.4182	7.80252
PGSC0003DMG400014285	Gene of unknown function	NA	3.55067	3.73179	5.71096	0	3.77896	2.5214	18.3941	4.34381	3.675	4.05856	3.40471	4.60579	5.5703	1.58255	7.58673	3.76802	0	1.88847	1.77916	2.49056	2.80757	3.32254	0	4.8844	2.79012	6.66773	2.11363	4.45825	3.50014	6.69161	4.09899	2.02482	2.69302	5.84337	3.94887	3.03709	3.91539	3.154	3.20091	3.92845
PGSC0003DMG400014300	Gene of unknown function	NA	1.72207	3.48061	2.98254	0	0	2.78883	3.6347	4.53747	4.08027	3.63398	3.90211	3.3962	1.34799	1.5458	0	1.40576	0	2.53636	0	1.59286	1.31392	1.55215	0	3.28006	2.61178	2.33256	3.10551	0	0	1.42274	0	3.50628	1.70166	1.51149	1.80899	0	1.69244	1.41318	1.17686	2.33333
PGSC0003DMG400014352	Gene of unknown function	NA	0	0	0.837118	0	0	0	57.4677	0	0	0	0	0	0.364115	0	0	0	0	0	0	0	0	0	0	0	0	0.251725	0	0	0	0	0	0	0	0	0	0.148393	0	0	0	0
PGSC0003DMG400014358	Gene of unknown function	NA	0	0	0	0	3.98028	0	5.32133	0	0	0	0	0	0	0	2.23014	3.39567	4.35506	0	1.08278	0.990918	0	0	0	0	0	0	0	0	4.2483	4.02351	0	0	0	1.10638	0.782309	0.635665	0	3.51791	0.647278	0.840608
PGSC0003DMG400014367	Gene of unknown function	NA	0	2.05206	2.30295	0	0	0	3.28044	8.68583	2.328	0	1.79731	2.32409	5.56314	2.848	0	2.48638	5.75108	4.36146	3.68972	3.28686	5.38942	0	0	4.63312	4.35169	3.31601	3.48541	0	3.17055	0	3.28308	4.45194	0	5.31248	1.93914	2.44941	3.20726	0	0	0
PGSC0003DMG400014416	Gene of unknown function	NA	0	0	0	0	0	0	2.38135	0	0	0	0	0	4.63595	0	0	3.38424	1.91703	2.2615	0	0	2.75085	0	0	0	0	4.70137	0	0	2.18336	1.62955	0	4.5278	0	0	0	0	0	0	0	0
PGSC0003DMG400014440	Gene of unknown function	NA	5.74957	14.5884	9.04619	15.9839	32.524	12.1722	39.0154	21.7782	7.5553	17.4021	8.92805	15.222	32.5242	17.8243	17.8787	6.37367	6.73335	40.0454	24.4812	9.31884	17.9138	5.22474	41.4213	38.3151	24.1138	47.509	23.2253	26.3397	12.2796	54.1658	17.1635	28.6265	10.1907	24.2552	12.0345	9.48677	27.3823	48.8817	11.8281	20.5367
PGSC0003DMG401014462	Gene of unknown function	NA	0.00345523	0.520774	0.145483	0.718073	0.718249	0.00512813	0.00340518	0.507869	0.228281	0.138365	0.218285	0.00234279	0.199066	0	0.00465082	0.00685491	0.00717921	0.176304	0.258659	0.00945794	0.212723	0.693638	0	0.174166	0.200581	0.00187657	0	0.0033425	0.00364127	0.28165	0	0.287744	0.182163	0.00341242	0.143161	0.171949	0.375703	0.13998	0.170673	0.00144409
PGSC0003DMG400014562	Gene of unknown function	NA	3.2631	5.17463	6.9982	4.12521	11.2809	1.26267	1.79552	6.62179	4.43697	9.77221	9.27529	8.4921	8.5056	1.44748	22.4327	12.7584	15.6584	8.16035	5.90124	2.47826	7.40754	4.36025	10.848	15.0027	2.45383	9.33503	1.33639	21.7819	13.7242	7.03306	2.04557	8.41298	4.82438	1.50747	1.84792	0	1.98534	11.9689	16.8968	11.441
PGSC0003DMG400014588	Gene of unknown function	NA	14.0113	21.0192	18.1059	32.3591	17.9165	8.6441	22.5351	20.0313	24.9879	29.2021	23.2604	14.8031	22.5446	10.3645	17.0062	22.4941	25.5739	11.7195	6.99503	22.752	11.0531	19.6447	4.96384	11.2434	10.8818	21.2333	9.89633	16.6189	24.4226	17.374	19.2793	9.38473	17.3216	17.6585	13.3061	11.2676	17.7046	9.29883	11.2459	7.3331
PGSC0003DMG400014644	Gene of unknown function	NA	1.51439	4.71806	3.07371	3.57242	6.71017	1.73509	7.9361	3.46473	2.20334	4.01154	3.43533	3.41707	5.94403	3.26088	4.05364	1.54969	1.59311	4.08476	2.32293	1.88602	3.07916	1.4787	3.52288	4.18507	3.15274	3.97292	2.22246	3.40505	1.56415	7.53741	1.68523	2.2994	1.00289	4.27241	3.4244	1.38787	5.23194	5.05875	3.22794	3.52594
PGSC0003DMG402014659	Gene of unknown function	NA	5.00749	19.9164	11.8547	20.1594	31.1313	5.78831	16.6385	13.9759	13.6516	15.2564	11.6071	9.11709	14.0539	5.02835	20.6578	14.8939	12.2973	11.1206	11.0258	10.2734	12.198	6.70454	10.4681	19.9649	8.30491	11.1681	4.57464	19.7613	10.4365	50.8514	10.3788	14.2292	6.92008	25.9466	16.2686	11.1124	21.713	18.8119	9.17275	15.6634
PGSC0003DMG402014665	Gene of unknown function	NA	0	0.800502	0.503198	0.201054	1.14547	6.25559	0	1.34126	0.0183081	0.517033	0.675414	0.59552	0	0.0107732	0	1.09762	0.960203	0.0327314	0.273569	0	4.56017	0.501774	0	1.53914	0.915607	0	0.00733756	0	0.643714	0.611771	1.55428	3.62319	0.011159	0	0	0	0.567646	0	0.0140292	0.0154009
PGSC0003DMG402014675	Gene of unknown function	NA	3.63381	4.48533	3.92071	4.25303	6.67452	2.92642	4.83024	4.17036	2.45579	3.22896	3.38607	3.5561	2.84998	2.44515	3.77943	1.76201	3.21464	3.54304	5.80386	3.73899	5.754	3.26146	6.87439	5.09939	3.6479	3.61084	2.6243	3.00166	2.60768	6.12265	4.62352	6.4965	3.48427	5.43252	5.79064	5.96041	6.56633	5.28208	3.01092	3.46444
PGSC0003DMG400014737	Gene of unknown function	NA	1.79096	1.73752	0	0	0	0	1.85174	1.71604	0	2.09963	1.64864	1.63988	1.68229	0	1.81148	9.06434	10.4348	0	0	3.47882	0	4.30462	0	0	0	1.57882	0	0	7.4317	1.26796	3.80765	0	4.89899	2.29746	1.19722	1.17839	3.83444	8.14818	4.01472	7.15039
PGSC0003DMG400014741	Gene of unknown function	NA	0	3.21692	0	0	0	0	4.75509	0	0	0	0	2.47813	0	0	0	0	0	0	0	0	0	0	0	0	0	0	0	0	0	0	0	0	0	0	0	0	0	0	0	0
PGSC0003DMG400014763	Gene of unknown function	NA	0	3.36364	0	0	0	0	2.21204	1.75709	0	0	1.85532	0	0	0	3.11607	0	0	0	0	0	1.70351	0	0	2.24125	0	0	0	3.01146	0	2.63	0	1.60909	1.81908	0	0	0	3.33393	9.72086	3.19372	3.2865
PGSC0003DMG400014787	Gene of unknown function	NA	3.63171	9.88442	5.40135	9.23133	20.6776	4.8386	24.7927	9.8114	3.69191	12.1744	5.31258	9.55728	13.7208	6.68194	11.4247	4.1085	5.47267	16.7192	8.44413	4.80152	8.60591	3.07781	26.9197	26.363	10.4094	10.8265	6.15269	8.67231	4.41158	22.9544	4.70002	9.73813	2.24722	16.5474	8.5166	4.21061	20.3217	39.4064	11.2952	15.2921
PGSC0003DMG401014825	Gene of unknown function	NA	0.505368	2.18846	1.75063	1.38601	2.09025	0.502197	2.3029	1.89942	0.860328	1.64552	1.4027	1.01834	2.16727	0.704009	1.68565	1.41715	1.50406	0.852852	0.177936	0.882299	1.48177	0.659446	0	1.01466	0.694193	1.61517	0.413887	1.26277	0.473277	2.30159	0.899163	0.9816	0.506809	2.17836	1.79086	0.985586	2.60611	2.87266	1.53584	1.33817
PGSC0003DMG400014927	Gene of unknown function	NA	1.12602	1.29073	0.846253	2.09837	0.932752	9.15591	1.89979	1.93827	1.38802	1.40798	0.693464	1.64647	1.1605	2.83445	2.73531	0.0543154	0.949677	2.52822	2.8201	2.53219	2.99891	2.25296	3.66824	1.59541	2.31053	1.53022	4.90177	2.61186	0	1.36736	1.98063	2.2145	5.37824	3.5043	3.19315	3.92068	4.55761	2.02408	1.66103	4.21263
PGSC0003DMG400014961	Gene of unknown function	NA	0	3.3883	0	0	0	0	5.71748	3.34642	0	0	1.73114	1.84494	0	0	1.76626	0	0	0	0	0	0	0	0	0	2.18785	0	0	0	0	1.23651	0	1.07791	0	1.29691	0.833815	0	0	0	0	0
PGSC0003DMG400014982	Gene of unknown function	NA	2.29077	8.67516	6.22316	6.20609	14.879	1.76905	13.5249	9.56578	5.78017	6.77547	6.53509	6.67131	10.9531	3.61919	8.08129	2.43074	2.881	7.28483	15.1378	2.25287	10.8063	1.45805	5.49694	10.4453	4.02624	9.76462	3.27578	8.64228	2.12126	16.0419	2.33383	10.7973	1.12744	11.4651	9.78479	4.60405	10.3011	11.8152	5.76883	9.01259
PGSC0003DMG400014986	Gene of unknown function	NA	0	3.41978	2.30805	2.85531	0	4.42781	10.7784	6.27984	2.28784	1.37318	3.17957	1.28345	4.17696	0	0	0	0	2.02352	0.946028	0	3.92905	1.85723	0	0	0	2.7116	0	0	0	1.38463	0	3.42659	1.87683	1.20431	1.11852	0	1.18759	4.25523	1.03033	2.85907
PGSC0003DMG400015023	Gene of unknown function	NA	0	1.26835	0	0	4.83568	0	1.77641	1.7882	0	0	0.925056	1.08271	1.22832	0	3.28353	2.56191	2.104	1.33574	2.45873	0	0.917967	0	0	1.1591	0.912021	1.55669	0	2.41288	1.58763	3.72262	0	0	0	2.39943	1.6301	0.541469	1.42537	1.10248	0.637533	0
PGSC0003DMG400015036	Gene of unknown function	NA	0	0	0.767474	0	0	0	12.8272	0	0	0	0	0.655364	2.29419	2.43607	0	0	0	0	0	0	0	0	0	0	6.99459	1.55274	2.18541	0	0	0.825963	0	0	0	0	0	0	0	0	0	0
PGSC0003DMG400015040	Gene of unknown function	NA	22.6704	26.9122	20.311	10.0934	36.7647	30.6799	68.0548	26.4596	23.9595	30.8539	21.099	22.9093	27.8887	10.8026	23.6968	5.91244	8.44782	18.1887	8.81163	18.3471	18.3844	26.0608	20.4302	28.5245	28.1177	26.8592	14.6086	23.1438	9.43407	17.9188	23.6796	18.0555	22.0978	40.6285	27.6505	20.5776	33.1968	18.6629	14.9816	12.8308
PGSC0003DMG400015125	Gene of unknown function	NA	1.57131	2.60564	1.31799	0	0	2.71625	2.40927	1.93672	0.597541	0	2.24534	2.18083	2.20326	0	7.96398	0.496645	2.73647	2.54833	0	4.2935	1.77786	0	3.59539	4.15145	0.726314	5.22352	0	10.2184	3.70762	2.41958	5.60723	3.72922	1.0169	9.58791	6.38333	6.94163	9.71678	17.2312	7.54428	10.669
PGSC0003DMG400015126	Gene of unknown function	NA	1.15558	1.29088	0.713435	0	0	1.83744	1.31046	0	0	0	0	0.974146	1.24563	0	2.34966	0	2.18638	1.50363	0	3.04411	1.04755	0.535589	2.48834	2.81819	0	1.53618	0	2.53766	2.10439	0	4.49497	1.48424	0.747278	5.40322	2.90147	3.15431	5.286	10.669	3.3823	6.15851
PGSC0003DMG400015143	Gene of unknown function	NA	1.05694	1.61924	1.85034	1.29522	0	0.775254	1.88454	0.929359	4.87108	1.16155	1.99109	2.26541	2.20432	0.503419	2.67814	0.755388	1.02737	1.99276	0	0.518745	0.510286	0.315928	0	1.43375	0.67353	2.08808	0.356149	2.18011	1.16194	0.430795	0.544928	0.495872	0.273035	0.908755	1.35602	0.532299	1.33563	1.76995	2.43342	1.81404
PGSC0003DMG400015144	Gene of unknown function	NA	1.05694	1.61924	1.85034	1.29522	0	0.775254	1.88454	0.929359	4.87108	1.16155	1.99109	2.26541	2.20432	0.503419	2.67814	0.755388	1.02737	1.99276	0	0.518745	0.510286	0.315928	0	1.43375	0.67353	2.08808	0.356149	2.18011	1.07424	0.430795	0.544928	0.495872	0.194307	0.908755	1.35602	0.532299	1.33563	1.76995	2.43342	1.81404
PGSC0003DMG402015175	Gene of unknown function	NA	0.0299378	0.77293	0.544306	3.55176	1.80237	0.315716	1.03054	0.911184	1.71235	1.1286	0.436551	1.15095	0.71317	0.877865	0.497926	1.37126	0.688593	0.584392	0.741892	1.00633	0.994859	1.32844	1.07623	1.52366	0.255187	0.498368	0.399832	1.00987	1.39084	2.92546	1.36099	0.761964	0.788058	1.72652	1.08149	0.24312	0.974216	2.90319	0.846104	2.11668
PGSC0003DMG400015176	Gene of unknown function	NA	0.520526	2.32497	1.1163	3.1256	3.24482	0.434866	3.35249	1.85251	0.603403	0.528874	1.15798	1.42985	1.28008	0	3.5933	0	0.867008	1.03813	8.68171	0.938867	5.94932	0	1.79799	2.28241	0.446214	1.4583	0	3.07179	0.643537	4.11005	1.23095	5.07571	0	0.494945	0.511588	0	1.1084	4.99006	2.38465	3.98834
PGSC0003DMG400015299	Gene of unknown function	NA	1.52722	10.3507	5.91414	6.59891	2.25228	0.664303	9.76898	13.3514	4.82354	2.60897	5.98966	5.61228	6.91783	1.99824	0	0	0	2.21765	0.518189	0	1.21874	0	0	1.83823	4.91166	8.09934	1.90119	0	0	2.2289	0	1.24536	0	1.27879	0.931869	0	0.905016	0.376732	0.467625	0.94907
PGSC0003DMG400015481	Gene of unknown function	NA	1.47103	3.96091	2.38825	3.28117	4.4477	1.73796	5.2688	4.29395	3.00185	2.87076	2.66554	3.07503	3.51212	1.10745	1.54451	1.57011	1.58058	3.04721	1.6017	2.13584	3.87486	1.37496	3.17434	5.97135	1.60343	2.90418	1.07322	2.08861	1.7107	3.89441	1.68996	3.45906	1.09873	3.50685	3.42274	1.14471	2.74298	8.71642	3.21664	5.7229
PGSC0003DMG400015644	Gene of unknown function	NA	2.57296	3.20643	2.27981	0	2.02449	2.81213	0	2.46813	2.35798	2.16023	4.09203	2.19396	2.30502	1.37836	3.28198	0	1.13465	2.90063	0	0	0	0	0	2.16989	1.73695	2.02292	1.58428	3.68888	0	0	2.12884	1.62611	1.32768	0	1.02815	0	0	0.642836	3.47292	2.22605
PGSC0003DMG400015720	Gene of unknown function	NA	2.25771	6.84879	4.63213	4.36934	16.9213	1.8215	7.51783	4.87479	7.21309	4.26596	5.10374	5.02896	4.42726	1.37498	24.3041	2.65246	2.63355	4.51722	5.58971	1.76745	5.53925	2.13475	3.04963	10.2717	3.39085	5.25045	1.5269	17.4492	1.87271	20.3527	1.23331	4.63568	1.46065	8.13579	5.75805	2.45517	8.14491	18.1363	4.58521	9.83932
PGSC0003DMG400015722	Gene of unknown function	NA	3.34258	5.99936	4.63528	4.94433	1.87949	2.99904	4.47692	5.98626	5.60622	3.78674	4.30962	4.18791	3.02543	0.506169	2.18722	0.884246	0.538783	1.8118	0.987735	0.751961	1.72194	1.99067	1.40873	2.90482	0.980103	1.87754	0.641508	1.94188	0.335911	2.71023	0.846034	1.69297	1.43919	1.91834	1.23749	0.690118	1.61177	1.2423	0.599792	1.15972
PGSC0003DMG400015854	Gene of unknown function	NA	4.22295	5.9522	4.61012	4.65227	11.01	6.55279	13.0664	5.31087	3.70822	4.44585	3.87736	4.7761	4.49734	4.02143	5.82548	3.85602	5.0624	8.49668	5.11723	5.19568	8.77285	5.48703	25.9114	15.7268	6.58546	4.12772	4.05893	4.1493	3.83923	11.5791	5.10614	7.84497	5.17342	7.16439	4.67376	3.17977	7.63822	20.8133	9.72606	14.4035
PGSC0003DMG400015916	Gene of unknown function	NA	1.80752	3.10864	2.64295	4.93345	2.99803	7.41306	0	7.60242	3.59196	2.00346	3.17651	2.70825	0	2.39688	0	0	0	0	0	0	1.55917	0	0	0	5.91617	0	3.1887	0	0	2.76927	0	0	0	3.74987	1.93798	1.49923	1.79949	0	0	1.82477
PGSC0003DMG400015930	Gene of unknown function	NA	4.43117	5.93565	7.91886	6.26066	0	6.35866	17.829	9.81771	13.9856	6.26782	9.59777	9.62631	13.3507	9.92765	9.93936	1.65968	2.28505	18.7618	2.53755	3.1343	6.44548	2.8845	3.34417	11.8062	8.41625	12.6369	11.3698	10.6733	2.24288	1.26913	2.96554	5.85967	2.46791	5.49076	3.9371	3.86455	5.62969	7.26634	7.08633	7.24185
PGSC0003DMG402016141	Gene of unknown function	NA	1.34576	1.35843	1.2657	1.26529	2.0567	4.42139	0.00262248	0.661184	1.16512	0.80649	0.557292	1.05114	0.767102	0.741264	0.924578	0.814489	0.294463	1.28282	0.521866	0.517498	0.536666	2.95257	1.11751	0.619788	0.859758	0.747405	1.41448	1.2217	1.76693	1.212	1.00267	1.17883	3.24139	0.627128	1.45415	1.11248	0.925303	0.345948	0.289101	1.05211
PGSC0003DMG401016183	Gene of unknown function	NA	0.72356	1.17527	1.12852	0	4.49977	0.296671	5.12037	1.46284	0.849502	1.604	0.66592	1.14436	6.09055	3.0702	2.37841	2.54746	1.59138	4.23294	2.88151	1.0677	2.1843	0.738548	1.75276	2.71459	2.19898	1.35121	0	0.883538	0.517702	5.19423	0.714858	0.778953	0	2.02057	1.10214	1.36904	1.23038	3.79936	2.07118	3.02834
PGSC0003DMG402016183	Gene of unknown function	NA	1.13444	5.60383	4.62244	0	9.93498	1.36476	18.9332	4.84484	5.63597	5.87841	4.38602	4.67432	16.7389	5.6262	8.94999	16.7339	7.51846	8.08509	7.01618	4.09234	4.50139	1.77232	0	5.50098	2.23671	12.13	4.72761	6.31855	4.8483	18.2924	2.49378	3.62317	0.768002	6.77082	3.87301	3.10511	2.79526	12.2633	8.19779	10.4588
PGSC0003DMG400016259	Gene of unknown function	NA	0	1.90073	1.07733	0	7.1491	0	4.05136	2.59237	1.89676	1.53124	1.75726	1.74792	0	5.08053	1.98163	11.9416	4.33344	5.02306	11.5647	3.74518	3.46665	1.56966	4.46199	8.65533	2.92834	0	4.34104	2.041	2.85376	3.78242	3.99076	3.83874	1.35616	0	0.935487	0	1.00858	3.57965	2.85043	2.92403
PGSC0003DMG402016272	Gene of unknown function	NA	0.19865	1.11998	0.494225	1.40081	0.80161	0.390855	1.14176	1.0888	0.00159867	0.607226	0.724127	0.608804	1.21679	0.414081	0.607815	0.233605	0.336415	0.292699	0.268152	0.354163	0.927902	0.00278096	1.46916	1.21347	0.623128	0.853112	0.166183	0.473117	0.00234678	1.21897	0.158804	0.638741	0.258876	0.52328	0.197029	0.00111065	0.311314	0.481598	0.20504	0.377921
PGSC0003DMG400016347	Gene of unknown function	NA	0	0	0	0	0	0	2.15532	0	0	0	0	0	2.24784	0	0	0	0	0	4.34694	0	2.22584	0	0	0	0	0	0	0	0	0	0	0	0	0	0	0	0	0.906698	0	1.03536
PGSC0003DMG400016547	Gene of unknown function	NA	0	0	0	0	0	0	2.30052	0	0	0.72235	0	0	0	0.844992	0	0	0	0	2.37493	0	0.817684	0	0	0	0	0	0.718332	0	0	0	0	0.625589	0	5.75474	1.66717	5.49555	3.96493	6.76309	1.27594	3.77109
PGSC0003DMG400016591	Gene of unknown function	NA	0	3.58515	2.20141	3.03464	4.03403	0	4.66994	3.25996	2.19691	1.34789	2.50055	2.25588	4.85338	0.614314	1.70273	2.81564	1.26266	0	0.515446	0	0	0	0	0.977641	0.552673	4.04855	0	2.20483	1.67393	3.4276	0	0	0	0	0	0	0	2.37863	1.02131	2.07769
PGSC0003DMG400016629	Gene of unknown function	NA	3.10984	6.90426	6.37686	6.65248	2.41108	0.662509	3.5699	4.84194	5.21435	3.15943	4.5087	5.2322	1.89875	0	5.72476	0.536283	0.695192	1.07501	0.367307	1.02835	0.36885	0.721182	1.26601	1.08286	0.766438	1.64023	0	4.25459	0.352064	2.63574	0.787117	0.85388	0.948077	2.08128	1.3511	0.687173	2.27042	2.19845	0.802963	1.5217
PGSC0003DMG402016632	Gene of unknown function	NA	1.68831	2.21804	1.69719	3.80166	0	2.53885	1.18192	2.25321	1.57268	2.14423	2.13695	1.25603	0	1.33395	3.46867	4.03122	2.10908	2.35711	2.08472	1.26883	1.36531	1.64852	0	0	1.8091	0	0.877815	2.86151	2.29469	1.78314	2.17051	1.51367	2.7728	0	0.654994	0	1.25185	3.00673	3.40355	2.80877
PGSC0003DMG400016788	Gene of unknown function	NA	0.574791	1.0874	0	0	1.34473	0	0	0	0	0	2.01039	0	0	0	0	0	0	0	0	0	0	0	0	0	0.730361	0	0	0	0	2.6141	0	0	0	4.86969	2.61901	3.7054	2.8353	0	0	0
PGSC0003DMG400016848	Gene of unknown function	NA	2.16541	4.85077	3.60495	6.0734	5.40613	4.08448	11.5466	4.2542	3.62373	3.56069	4.17022	4.26289	4.3318	4.37747	4.0086	10.3706	9.12323	12.2085	3.40191	7.96244	6.80777	7.56714	5.48304	12.1223	3.76128	4.97723	3.93657	3.7428	8.62258	3.97015	10.0427	8.08105	7.14782	5.07657	4.58067	6.22248	9.02198	10.27	16.9348	8.22413
PGSC0003DMG400016875	Gene of unknown function	NA	9.32406	14.881	14.4415	16.2435	27.0929	1.26943	7.60728	10.5491	20.4735	21.4033	16.5305	13.1752	13.0023	2.35074	7.41664	28.8294	33.7857	7.10196	8.80031	15.5027	6.5535	4.27117	8.86115	7.60086	7.89425	14.029	2.4955	5.31895	28.1783	29.7844	17.2456	6.98804	4.41777	10.0025	6.78812	4.20104	7.14343	18.9245	17.5308	20.5111
PGSC0003DMG401016929	Gene of unknown function	NA	2.32909	4.24549	2.73157	5.46308	0	0.948582	1.34508	2.78461	3.61598	2.95806	2.44544	3.19893	1.59232	1.27401	0	0	0	2.32267	3.87629	0	1.94629	0	0	4.5583	1.37265	1.57944	0.781052	0	0	0	0	2.30225	0	1.59694	0.858413	1.09982	0.744308	0.70837	2.31156	1.54409
PGSC0003DMG400016948	Gene of unknown function	NA	0	2.65093	1.45878	0	0	0	1.81047	2.46664	0	0	1.38083	1.82613	1.24373	0	2.39533	0	1.32057	0	0	0	1.83071	0	0	1.11744	0.914266	1.11567	0	1.95892	0	2.16923	0	1.69013	0	5.83612	3.87887	1.12757	4.75182	3.7589	2.96398	3.46657
PGSC0003DMG402016958	Gene of unknown function	NA	0.734428	2.3593	0.303904	0	1.27824	1.33278	2.20126	1.41299	0.615029	0.494114	1.08124	1.42401	1.21989	0.505771	0.808107	0.268704	0.330133	1.05224	0.355606	0.655231	1.49688	0.0314299	0	0.906054	1.0684	0.91774	0	0.553273	0.615645	0.430744	0.857795	1.15008	0.00553252	0.299756	1.31851	0.465178	1.09637	1.37674	1.00411	0.333187
PGSC0003DMG400016964	Gene of unknown function	NA	0.879207	1.57068	1.50841	0	0	0.763902	3.02006	2.05988	2.03839	1.5484	2.05633	1.73937	0.95433	0	1.23314	4.5844	2.3431	0.374094	0	2.04394	0	0.744023	0	0.544258	0.602951	0.887328	0.964446	1.02177	2.47267	0.631687	1.27185	0.46196	0.652811	0.668799	1.02622	0.601629	0	0.22837	0.784441	0.327443
PGSC0003DMG404016981	Gene of unknown function	NA	3.85726	7.0856	3.61707	4.93685	1.8458	3.02855	4.5311	6.61301	3.95591	4.69816	3.47523	5.23374	1.29794	0	2.04492	7.69313	4.88927	2.6444	2.49687	3.8634	4.53656	6.27632	5.92332	4.93352	0	1.70914	0	0	4.67532	1.26448	2.65759	3.07422	5.25748	4.64804	3.18422	2.66439	8.58168	6.48815	6.49565	4.65396
PGSC0003DMG400017008	Gene of unknown function	NA	3.11806	5.64612	3.76635	4.51157	8.70475	3.54021	11.3192	5.81587	2.8742	2.78638	3.21611	4.06604	4.81677	1.66216	3.48241	3.3488	3.31967	3.41662	2.61385	3.20727	4.18695	2.93454	5.56127	7.63547	3.317	3.68672	1.32244	4.26077	2.35001	9.49464	3.14316	4.18363	2.02618	5.57245	4.19745	3.36328	5.75963	8.20661	3.62854	7.26089
PGSC0003DMG401017018	Gene of unknown function	NA	11.5965	8.6155	4.71278	13.1078	0	13.4928	12.5769	15.0255	17.3268	8.3493	10.5832	11.9979	9.7445	2.40945	8.79241	0	2.11243	10.7654	0	2.41933	6.18564	7.86463	0	8.56481	6.33235	3.72426	0	11.4202	1.97083	0	0	0.288031	4.57221	1.84971	4.94936	3.14574	3.49486	4.32577	14.9247	4.17687
PGSC0003DMG402017018	Gene of unknown function	NA	2.38383	9.31573	6.70706	8.37359	4.34335	2.96104	7.87146	8.03663	4.33192	2.29986	6.14775	5.28297	3.4554	0.549636	4.41892	1.33481	2.034	2.47779	0.562345	0.644401	3.96137	1.30718	2.11462	3.25788	2.33146	3.00737	1.13741	3.73967	1.51496	4.76916	1.12503	3.89172	1.38226	6.05286	4.5454	1.12487	6.33038	6.49444	9.8142	5.32142
PGSC0003DMG400017064	Gene of unknown function	NA	0	0.972281	0.727851	0	0.9813	0	1.24412	1.24763	0.882741	0	0.753829	0.790736	0.547311	0	2.10133	0	1.09273	1.51245	0.721199	0	0.74445	0.833541	4.17945	1.39694	1.05169	0	0	1.6653	0	1.6161	0	0.884896	0	0.893064	2.20826	1.05741	2.32303	1.27043	1.12561	0.710167
PGSC0003DMG400017104	Gene of unknown function	NA	0	0	0	0	12.8611	0	1.05753	0	0	0	1.04184	1.14641	1.12653	0	9.52001	0	0	0	6.77818	2.45826	0	0	0	0.747946	0	0	0	7.69071	0	15.269	2.97883	0	0	0.322639	0	0	0	2.71406	0.577691	1.33426
PGSC0003DMG402017153	Gene of unknown function	NA	0.721322	1.28695	0.80859	0.797446	1.33989	0.231249	0.955773	0.758774	0.360441	0.457948	0.172047	0.217902	0.874432	0.412459	1.50932	0.252069	0.735093	0.714927	0.854084	0.304638	0.92109	0.245203	1.38378	1.29158	0.900883	0.727724	0.417489	1.27613	1.00787	1.85576	0.182106	1.01656	0.30306	1.0354	0.6692	0.402372	0.760974	1.72845	0.930436	0.804662
PGSC0003DMG400017272	Gene of unknown function	NA	0	0	0	0	7.08988	0	2.29085	0	0	0	0	0	0	0	2.68925	2.38745	10.3274	0	0	0	0	0	0	0	0	0	0	0	7.00776	5.47338	0	0	0	2.87218	0	0	0	0	0	0
PGSC0003DMG400017359	Gene of unknown function	NA	0.425555	2.41718	1.22814	3.14692	5.23446	0.68929	8.17157	2.4293	2.48019	2.32288	1.15167	1.57098	3.22553	1.9107	1.50582	5.9329	2.1146	2.41707	3.35452	1.66973	3.06318	0.735233	4.07085	3.0062	1.54306	2.86869	1.43162	1.144	2.28006	3.42767	1.2903	1.70766	0	3.2872	1.43896	0.989325	1.91166	2.28852	1.30711	1.07406
PGSC0003DMG400017378	Gene of unknown function	NA	4.12035	1.87727	2.1385	2.29132	1.22207	3.95808	3.46288	3.53082	0.787695	1.24444	2.49303	2.82865	2.14041	0.946298	3.61901	1.04683	4.31806	3.47304	1.19406	4.73838	3.68428	3.08157	6.99672	3.85079	2.13667	2.5121	0	3.52043	1.95183	7.00319	7.04926	2.18819	2.71589	3.81092	2.9331	5.40652	3.61467	3.59516	2.34795	4.69402
PGSC0003DMG401017414	Gene of unknown function	NA	2.61004	4.22612	3.49788	3.45401	1.9442	1.25766	3.68928	0.743421	3.0198	2.71962	2.68342	1.11648	1.06054	2.15946	2.80434	2.34198	1.79971	2.41585	3.21757	1.47947	3.43745	1.63763	4.23469	3.83196	1.27213	1.0683	1.27324	1.92544	0.775896	3.05692	0.970564	3.36009	1.22127	2.98893	2.84181	1.27048	3.89703	3.23324	2.05704	3.12346
PGSC0003DMG400017447	Gene of unknown function	NA	2.58501	5.23029	3.26939	3.93748	0.832301	4.16164	9.44491	1.74184	6.17562	2.12435	2.95696	4.8556	7.36579	1.10902	9.04727	1.47243	5.55855	7.21803	0.946977	7.01664	2.31851	1.48467	4.83944	10.5546	1.10798	8.11669	0.995978	8.01528	5.50757	0.849454	7.33673	2.29587	1.48876	16.5897	6.35706	6.23216	13.2557	25.1335	21.1422	25.7423
PGSC0003DMG400017502	Gene of unknown function	NA	0	0	0	0	0	3.12757	0	0	0	0	0	0	0	0	0	0	0	3.31851	0	0	4.03657	3.65542	0	4.18426	0	0	0	0	0	4.27259	0	6.01397	3.44868	0	0	0	0	2.99482	1.71451	3.24439
PGSC0003DMG400017631	Gene of unknown function	NA	1.6518	1.97893	2.46752	0	2.7165	0	3.1257	2.27781	1.13085	2.2968	1.94509	2.10648	4.45118	2.23716	1.90513	1.86669	1.85079	2.87953	1.62727	1.38316	2.61695	1.78445	0	2.89162	2.43689	4.77115	2.60893	3.41968	3.0221	2.98089	0	2.49931	1.1261	3.37435	2.45296	3.33459	2.28435	3.17797	3.16668	3.28144
PGSC0003DMG400017697	Gene of unknown function	NA	0	0	0	0	0	0	0	0	0	0	0	0	0	0	0	0	0	0	0	0	0	0	0	0	0	0	0	0	0	0	0	0	2.0523	3.16652	2.23942	6.17174	0	0	1.32721	0
PGSC0003DMG402017729	Gene of unknown function	NA	1.64202	3.23585	4.51182	0	8.80042	1.33751	8.96626	4.10895	2.03943	3.44099	3.68439	2.81908	4.80392	1.39718	5.80256	2.61381	4.85826	2.2925	1.58679	1.23404	2.92134	2.00416	3.64618	3.17646	2.90318	4.57541	2.55949	4.86701	4.11738	7.64752	0	2.37021	0.923978	2.34199	2.35704	1.346	2.71604	4.18778	2.68289	2.92285
PGSC0003DMG400017749	Gene of unknown function	NA	0	0	0	0	0	0	0	0	0	0	0	0	0	0	0	5.61849	0	0	2.63296	5.69617	0	0	0	0	0	0	0	0	3.16016	0	4.78262	0	0	2.44577	2.42157	2.38348	0	5.00281	1.84119	3.58658
PGSC0003DMG402017754	Gene of unknown function	NA	0.95464	3.22306	1.5015	2.06708	4.49213	1.99506	4.61734	3.05077	1.95863	1.61149	1.74375	1.57458	2.47822	0.624228	2.27107	1.92699	1.73808	3.20541	1.40354	3.25291	1.89826	0.934387	2.76559	3.76898	1.59755	2.24004	0.693372	1.92026	1.16502	3.38204	3.20483	1.53104	0.879653	4.23334	4.01048	1.6185	5.62005	5.88139	3.93758	3.80915
PGSC0003DMG400017808	Gene of unknown function	NA	4.42803	10.0149	4.65893	5.40702	8.6439	7.59172	45.6614	9.94737	8.09733	6.24536	5.49383	6.72162	21.7101	2.93062	8.80868	18.9439	11.1436	7.18908	1.46038	6.43229	7.83253	2.66923	8.02567	9.7685	2.54205	16.8306	1.89314	7.29332	8.41251	8.96434	7.94355	5.11103	2.48518	5.61318	6.4458	4.3152	6.6831	15.9265	10.3917	11.4564
PGSC0003DMG400017814	Gene of unknown function	NA	5.62579	9.66388	8.23782	14.1663	12.1406	7.21676	4.81079	10.3338	3.8468	5.34724	12.5849	8.9177	5.60171	6.29433	4.61339	0.96293	2.03638	7.91473	5.04035	3.34603	12.6277	5.49322	10.2088	4.9929	8.08959	1.85909	1.71745	3.54026	2.3362	5.15393	2.9976	5.51654	3.16439	9.87566	8.41114	3.55299	9.44006	4.5402	2.72247	2.24478
PGSC0003DMG400017817	Gene of unknown function	NA	1.31039	1.72154	2.10766	3.11461	3.9847	0.547375	20.1819	2.33179	1.35628	1.05403	1.40731	1.74978	7.16734	0	3.66144	3.30269	3.96321	2.03277	0.84421	3.67662	1.60132	3.03884	0	3.99955	0.842488	7.59768	0	3.21842	4.3767	4.45605	3.7728	1.97762	3.03764	1.0543	1.52514	0.996314	1.04637	6.72025	3.04537	3.83056
PGSC0003DMG400017879	Gene of unknown function	NA	2.92796	3.98857	3.37187	0	7.16206	4.02226	3.03639	3.18377	3.01702	3.74567	2.89471	1.78707	2.31739	0	2.0674	1.49605	2.2816	2.3068	1.21075	3.78124	2.24458	2.32952	0	5.92953	1.44057	3.03776	0	3.23713	1.36149	8.37017	3.72033	1.98912	2.77014	2.04629	1.75017	1.36015	2.82013	1.57979	1.35648	2.21492
PGSC0003DMG400017897	Gene of unknown function	NA	0.935031	2.11331	2.90251	5.44646	4.75084	0.787578	3.92225	2.90169	2.88672	3.1457	2.20596	2.58577	6.05889	0.966488	6.1657	9.96669	4.53156	3.67496	3.83467	2.78282	2.72524	1.67994	1.23824	2.20476	1.00605	6.07245	1.08053	7.46356	5.25071	4.01876	2.88943	3.71492	1.32191	5.56286	3.16918	2.9914	4.8817	8.72115	3.89491	6.12434
PGSC0003DMG400018033	Gene of unknown function	NA	0	0	0	0	0	0	1.5064	0	0	0	0	0	0	0	0	0	0	2.70685	1.99666	0	2.26449	0	4.37834	12.7394	0	0	0	0	0	0	0	2.6556	0	0	0	0	0	0	0	0
PGSC0003DMG400018034	Gene of unknown function	NA	0	0	0	0	0	0	29.0775	0	0	0	0	0	0	0	0	0	0	0	0	0	0	0	0	0	0	0	0	0	0	0	0	0	0	0	0	0	0	0	0	0
PGSC0003DMG402018040	Gene of unknown function	NA	0	0	0	0	0	0	0	0	0	0	0	0	0	0	0	0	0	0	0	0	0	0	0	3.40654	0	0	0	0	0	0	0	0	0	0	0	0	0	1.38068	0	1.72594
PGSC0003DMG400018069	Gene of unknown function	NA	1.20089	6.81559	4.5069	3.24493	0	3.61176	12.9131	8.12034	3.2217	2.56231	4.86403	5.16805	3.42168	10.9773	2.84228	0	0	2.29935	0	0	1.86459	0	0	1.48678	11.4269	4.53294	9.02248	2.94115	0	0	0	1.24849	0	15.2835	10.2124	8.55991	18.3019	1.80319	0	0
PGSC0003DMG400018070	Gene of unknown function	NA	0	0	0	0	0	2.37246	6.72871	2.59143	0	0	0	0	0	0	0	0	0	0	0	0	0	0	0	0	0.312098	0	0	0	0	0	0	0	0	1.75754	2.59893	0	3.1564	1.1737	0	0
PGSC0003DMG400018209	Gene of unknown function	NA	0	2.15623	1.90037	3.93816	0	0	3.48889	4.74258	4.59695	1.70236	2.81035	2.03552	2.6351	3.02759	0	0	0	0.88601	0	0	0.462333	0	0	0.53698	2.77296	1.63716	2.14846	0	0	0.922574	0	0	0	1.33824	0.858471	0.352696	0.687581	0.298794	0.361744	0.303518
PGSC0003DMG400018310	Gene of unknown function	NA	0	0	0	0	0	0	12.7075	1.05789	0	0	0	0	0	0	0	4.62655	4.11713	1.36992	0	0	2.47841	0	0	0	0	0	0	0	3.72365	0	0	2.28646	0	1.5654	1.04558	0.677881	2.03441	0.962865	3.886	2.76116
PGSC0003DMG400018406	Gene of unknown function	NA	5.11837	8.17982	10.3752	15.1571	9.33851	1.75718	9.58165	13.787	34.6953	18.7364	16.4589	7.3831	14.3411	7.09123	17.8861	22.6946	8.48243	8.05486	0	5.31151	2.47965	3.69709	0	6.4382	5.83023	16.5753	6.11692	16.4888	10.9992	10.4318	5.42943	2.47919	3.50342	4.9848	4.09126	1.4394	3.8393	1.44994	3.47924	3.32782
PGSC0003DMG400018419	Gene of unknown function	NA	0	1.29662	1.27161	0	0	0	0	2.11025	1.17832	1.20491	1.58552	1.12962	0	0	0	0	0	2.2503	8.70435	0	7.93905	0	0	2.18259	1.09571	0	0	0	0	0	0	4.93965	0	1.12189	0.937676	0	1.29432	0	0.484284	0
PGSC0003DMG400018445	Gene of unknown function	NA	0	5.24614	2.10269	9.63403	0	0	13.1788	19.1919	4.78252	2.89804	5.08718	10.7732	3.08391	0	0	16.4587	30.0056	0	0	33.869	0	1.74068	0	0	0	2.22173	0	0	30.3468	0	28.8576	0	1.36202	4.38112	1.32789	5.38774	1.78956	2.41427	8.2929	5.93423
PGSC0003DMG400018485	Dehydration-responsive element-binding protein 2D	NA	0	0	0	0	0	0	0	0	0	0	0	0	0	0	0	0	81.9711	0	5.67952	0	0	0	0	0	0	0	0	0	102.24	0	0	0	0	0	0	0	0	0	14.3614	10.5074
PGSC0003DMG402018603	Gene of unknown function	NA	0	0.799916	0	0	0	0	0	0.680108	0	0	0.055008	0.0121289	0	0.00944244	0	0	0	0	0	0	0	0	0	0	0.0130227	0.424583	0.00705806	0	0	0	0	0	0	0	0	0	0	0	0	0
PGSC0003DMG400018608	Gene of unknown function	NA	0	0	0	0	0	0	0	0	0	0	0	0	0	0	0	0	0	0	7.26521	0	7.83394	0	0	0	0	0	0	0	0	0	0	7.61407	0	0	0	0	0	0	0	0
PGSC0003DMG400018631	Gene of unknown function	NA	1.21787	5.41227	2.57457	3.44749	5.01507	2.65107	5.1211	4.24119	1.52157	3.00565	2.78661	3.34526	2.16013	1.15039	3.47667	1.03415	0.951405	1.3697	0	0	1.26047	1.2234	0	1.8665	4.14569	2.53573	1.72245	3.08817	0.634714	8.312	0	1.32006	1.45088	4.36719	2.28917	0.73417	6.63655	8.76186	1.7883	2.31848
PGSC0003DMG400018710	GG25239	NA	0	1.26007	2.68801	4.32131	2.48547	0	2.95508	3.10315	8.06742	4.4296	2.77962	3.69252	4.9582	1.27161	8.81359	11.6241	2.80897	8.05753	4.13822	2.49011	3.77999	1.27708	0	2.69878	1.35465	6.48877	1.63342	9.76183	2.37217	2.09265	4.78676	4.43356	1.47417	2.7263	1.3531	1.30518	2.28771	5.75135	5.55738	6.38221
PGSC0003DMG400018723	Gene of unknown function	NA	0	2.06141	0	0	5.00992	0	0	0	0	2.59066	0	1.9755	2.79424	0	0	2.70585	3.9203	0	0	0	0	0	0	2.12451	0	3.85791	0	2.71809	4.35936	5.8511	0	0	0	0	3.40895	2.34873	3.40086	4.23284	4.34034	6.40153
PGSC0003DMG400018732	Gene of unknown function	NA	0.7908	1.50421	0.735196	0	2.1302	0	4.91471	1.23005	0.973055	0.478326	1.05747	1.31056	3.0469	0	1.46097	0	1.01035	0.981568	0	1.60779	0.519846	0	0	1.14615	0	2.20492	0	1.20623	0.93009	2.06063	1.32159	0.295402	0	2.7935	1.09882	0.665779	0.824963	1.60888	0	0.468106
PGSC0003DMG400018733	Gene of unknown function	NA	0	1.5246	0	3.11087	5.29327	0	4.17811	0.92189	1.44134	0	1.43071	0	1.15982	0	0	0	1.63501	0	0	0	0	0	0	0	0	1.08719	0	1.54472	1.0395	4.53696	0	0	0	0	0	0	0	0.738196	0	0
PGSC0003DMG400018776	Gene of unknown function	NA	0	0	0	0	0	0	0	0	0	0	0	0	0	0	8.99374	0	0	0	0	0	0	0	0	0	0	0	0	11.6476	0	0	0	0	0	0	0	0	0	0	0	0
PGSC0003DMG400018781	Gene of unknown function	NA	4.75408	7.15527	6.1745	3.46244	6.99913	3.08919	8.24203	6.58897	4.79587	3.56588	4.18566	4.06592	8.16953	1.73985	6.21756	4.63919	4.93354	3.38394	4.76346	8.64668	3.06109	3.79806	4.33109	1.73699	4.01594	7.66336	2.06714	6.36606	4.41018	7.07069	7.50834	3.30417	4.05654	4.79648	3.52231	2.56264	4.86715	2.82886	1.19411	1.51029
PGSC0003DMG400018782	Gene of unknown function	NA	0	4.32108	3.9047	8.46427	5.35801	1.41317	11.0523	8.98823	15.29	5.72887	3.46026	5.27036	16.1373	2.74154	3.86144	8.97538	2.3479	5.24804	1.21084	1.4125	0	0	0	2.42387	3.12162	15.7669	4.018	4.63219	1.87209	3.42683	2.10008	0	0	1.13413	0	0	0	6.0056	1.50148	1.526
PGSC0003DMG402018797	Gene of unknown function	NA	1.53073	1.02501	0.672818	0	0	1.15502	2.09753	1.82212	1.25542	2.30165	0	0	0.752095	0	0	0	0	0	0	0	1.26693	1.00881	0	0	0	0	0	1.21616	0	1.12599	0	0	1.01117	0	0.428037	0	1.11422	0.773628	0	0.503764
PGSC0003DMG400018804	Gene of unknown function	NA	0	3.05214	0	0	0	0	0	0	0	0	0	0	0	0	8.40061	0	0	0	0	0	0	0	0	0	0	0	0	6.75775	0	2.00389	0	0	0	0	0	0	0	0	0	0
PGSC0003DMG400018820	Gene of unknown function	NA	4.82477	9.36133	10.4132	12.4424	7.22231	4.96068	9.69859	10.9516	25.9352	18.4141	10.8753	12.5158	22.6593	9.98431	16.5095	18.2483	9.17461	28.49	14.0803	5.8758	8.96398	6.40224	4.39532	12.8913	6.04464	20.8688	8.26912	14.8257	7.37862	3.51302	6.13393	8.21873	6.8099	14.3328	16.4715	11.5334	15.1845	22.8475	26.1828	22.7198
PGSC0003DMG400018848	Gene of unknown function	NA	3.57564	9.31928	6.75599	6.66628	5.05067	6.30207	9.26981	9.95456	4.52697	2.57825	5.30888	5.63707	4.72429	1.17773	3.33661	0.688485	0.333682	3.46609	0.767859	1.21359	3.00972	1.68938	2.98811	4.53685	3.8314	4.21135	1.01301	3.22542	0.497407	6.26837	1.28152	3.02417	1.12686	2.25255	1.84363	0.789238	2.96045	2.56974	2.19059	2.5729
PGSC0003DMG400019034	Gene of unknown function	NA	0	0	0	0	0	0	5.06238	0	0	0	0	0	2.12268	0	0	0	1.70675	0	0	0	0	0	0	1.31519	0	1.9309	0	0	1.45753	0	0	0	0	0	0	0	0	7.05037	1.41699	3.22628
PGSC0003DMG402019059	Gene of unknown function	NA	0.519214	2.1554	1.22731	0	1.80601	1.75396	1.32705	1.06402	0.560379	0.236491	1.07312	0.930436	0.40019	0.496211	0.63181	0	0	0.509944	0	0	0.981364	0	0	0.575565	1.22208	0.158747	0.777268	0.345307	0	1.5987	0	0.916366	0	1.3057	1.63454	0.823377	1.46547	0.46941	0.794817	0.711574
PGSC0003DMG400019099	Gene of unknown function	NA	7.56032	3.64164	2.92745	0	0	4.63186	0	3.92343	7.51206	2.34715	4.05974	3.84541	4.48731	6.73933	0	0	2.87203	2.9041	0	0	0	6.1518	0	0	3.87038	4.14478	3.76245	0	1.98149	0	0	1.888	6.95294	3.31789	2.6072	2.75437	0	0	4.64364	5.4274
PGSC0003DMG400019192	Gene of unknown function	NA	15.6439	6.41032	3.73929	6.93498	7.81974	16.3261	7.72237	7.77759	3.48488	4.83858	6.76618	5.91455	7.48621	2.67603	7.75045	4.06897	6.14297	7.29899	6.36875	15.822	7.89132	14.5932	33.4078	13.3434	4.78308	4.99862	2.52005	7.09466	3.74284	9.43621	12.7453	5.92566	13.0774	7.79109	7.91172	13.9824	10.1745	7.98144	8.66124	61.8749
PGSC0003DMG400019220	Gene of unknown function	NA	1.61458	3.95177	2.62126	5.0725	3.72584	1.15039	2.77247	4.78604	2.87541	3.68014	2.59596	3.14581	2.12667	0.866599	2.31826	1.43326	1.43269	11.1675	4.56047	1.06226	23.0006	0.62894	21.6234	31.7023	1.60687	2.27429	0.70113	2.85615	1.55538	3.80611	1.1971	23.7664	0.626911	0.8001	0.591988	0	0.602127	13.6825	6.56705	6.95861
PGSC0003DMG402019226	Gene of unknown function	NA	0.00419675	0.434722	0.366672	0.144998	0.0227979	0.00280454	0.724819	0.746808	0.00409516	0.00716097	0.879891	0.432037	0.580622	0.281332	1.03391	0.00814464	0.0155622	0.00662998	0.236438	0	0.77079	0.324689	0	0.0122364	0.446468	0.34522	0	0.653253	0	0.348894	0	0	0.408591	0.426091	0.403181	0.324715	0.464832	0.853032	0.274153	0.269173
PGSC0003DMG400019364	Gene of unknown function	NA	0	0	2.27968	0	3.87893	0	8.33474	4.91811	2.53493	3.67219	0	2.14134	21.8508	7.85625	3.35459	0	0	8.36755	0	0	3.85119	0	0	3.29018	7.10775	22.329	10.345	3.84557	0	5.2	0	3.82503	0	7.09092	4.22301	3.75824	6.01459	6.56815	2.46764	4.31639
PGSC0003DMG403019388	Gene of unknown function	NA	3.96639	4.34241	2.65817	4.71377	5.87982	1.82252	1.66603	3.38197	1.56001	2.77063	3.57514	1.96722	3.69986	0	4.88942	5.17379	5.04185	2.37327	2.83924	9.83693	2.35221	3.06606	5.62702	8.26967	0	3.30713	0	3.00878	4.81183	6.16334	8.11455	2.55439	3.0235	1.52309	1.94914	1.27226	3.39347	9.05577	4.69354	7.32454
PGSC0003DMG400019424	Gene of unknown function	NA	0	0	0	0	0	0	0	0	0	0	0	0	0	0	0	0	0	0	0	0	0	0	0	4.47156	0	0	0	0	0	2.86097	4.55754	0	0	4.31128	0	1.64764	2.90052	5.36959	7.95013	6.37163
PGSC0003DMG400019461	Gene of unknown function	NA	0	1.64402	1.14361	0	2.0756	0.784088	3.50419	1.58152	1.05971	0.794658	0	1.62759	2.89412	0.691421	2.80472	2.86724	3.21628	1.05885	1.09936	1.45344	1.65596	0.763684	0	2.05399	1.21901	3.45478	0.880026	2.48622	2.83135	2.35217	2.32104	1.29267	0.688329	2.43385	1.19165	1.21634	1.49239	4.89055	1.10936	3.17534
PGSC0003DMG400019482	Gene of unknown function	NA	0	1.45258	0	0	3.78243	0	4.17979	2.21342	3.15849	2.2468	1.39948	1.77169	1.54705	0	2.18075	0	0	2.49927	2.25567	0	1.66906	0	0	3.27962	0	2.31516	0	2.07756	1.28156	5.51204	0	1.44311	0	1.94091	0	2.12791	2.90094	2.05473	1.53432	1.19553
PGSC0003DMG400019553	Gene of unknown function	NA	0	1.04018	1.2381	0	4.3638	0	0	2.12803	0	1.17316	1.06289	1.20828	1.27616	0	0	1.31285	0	0	1.57316	0	1.70742	0	0	1.02109	0	1.00455	0.682364	0	0	3.55143	0	1.89571	0.677419	2.6784	1.94541	0.846545	1.88165	3.04849	1.0104	1.27807
PGSC0003DMG401019668	Gene of unknown function	NA	0.71349	3.23958	2.40225	4.62241	0	1.30856	3.12562	2.54688	2.86163	2.70304	1.86848	1.45216	1.75765	2.18318	8.62974	12.1505	7.02803	7.39296	1.37358	1.68161	4.53763	1.51869	7.54267	3.66221	2.04162	0.706497	2.07668	7.44855	4.61255	0.354734	1.95439	3.55196	0.854352	10.7179	6.87595	4.64598	10.457	1.93625	2.58013	2.6563
PGSC0003DMG401019682	Gene of unknown function	NA	11.6752	24.0353	15.3364	21.4176	50.3273	17.1286	29.3984	22.4977	8.57851	7.31818	12.021	14.5867	13.8946	9.59406	24.8492	11.2197	21.6241	28.4347	21.9472	16.4175	23.1482	13.2277	57.1738	51.854	17.2299	13.3858	10.7375	27.5876	19.7206	29.2674	20.6744	19.359	14.2847	26.7175	15.4886	13.7067	25.1809	58.805	20.1145	39.1752
PGSC0003DMG400019687	Gene of unknown function	NA	1.48301	6.94547	4.06217	5.25794	10.4615	1.58516	5.40163	8.28422	4.3552	3.77306	4.7525	4.85444	9.9841	1.93435	13.021	1.22699	0.865846	5.43728	1.963	1.33732	2.85986	0.886718	4.45051	3.4	3.58872	10.4422	1.68284	10.881	0.866973	9.17792	1.10046	2.58479	0.65787	4.01786	2.63037	1.98583	5.00342	3.73264	1.17711	1.40802
PGSC0003DMG400019689	Gene of unknown function	NA	2.01363	3.81328	3.27682	1.49112	1.45443	1.93908	2.94139	2.63008	2.35701	2.60202	1.78122	2.15645	2.57071	0.546424	2.77624	0.459439	0.563618	2.01302	0.774463	1.63415	2.31418	1.40126	2.28241	4.32112	0.828982	2.01974	0.245409	2.10449	0.472071	0.92696	0.914697	2.09384	0.963019	4.65504	2.35302	1.9585	4.8189	4.68185	3.35972	4.59862
PGSC0003DMG400019739	Gene of unknown function	NA	0	0	0	0	0	0	0	0	0	0	0	0	0	0	0	0	0	0	0	0	0	0	0	0	0	0	0	0	0	0	0	0	0	0	0	0	0	0	2.91987	4.33357
PGSC0003DMG400019770	Gene of unknown function	NA	1.26018	3.88186	2.44168	2.54699	6.89953	1.18253	5.88341	3.68526	0.918663	0.922438	1.9406	2.41649	2.6911	0.474023	5.73251	1.05721	2.33426	1.65926	1.64989	1.10124	3.76276	0.661891	1.47283	3.61452	1.87721	3.55264	0.468697	6.3046	2.17201	10.0896	1.51639	4.55593	0.555877	5.04181	3.54171	1.85191	4.21016	14.4849	3.22201	7.50497
PGSC0003DMG401019781	Gene of unknown function	NA	0	3.58552	2.34449	4.47367	6.60176	1.12041	0.880876	2.98324	5.429	4.28951	4.00091	3.7524	4.0611	3.23698	3.42879	3.57609	1.61117	4.21914	4.03251	2.3394	2.96352	1.7785	0	1.45211	3.44208	5.5467	4.58977	4.57785	1.75624	7.44838	2.82308	2.62502	2.04023	3.16095	2.80079	1.43564	3.92853	3.0976	2.79845	3.08955
PGSC0003DMG402019781	Late blight resistance protein	NA	1.67378	1.71505	1.83975	0	0	1.29308	2.44643	1.79821	1.72875	2.24365	0.789479	2.20833	4.09073	0	0	0	0	3.40798	0	4.42203	0	2.87069	0	3.36715	0	8.536	1.56435	5.44103	4.96511	7.03727	12.3875	2.7327	6.82771	0	1.6863	1.07438	0.711797	1.48999	0.915697	1.14398
PGSC0003DMG400019808	Gene of unknown function	NA	0.747339	4.01292	2.67406	4.36579	2.61889	0.975171	6.65411	4.11111	4.34638	3.74644	3.07777	3.25047	3.74673	1.48459	3.34659	2.47039	1.20015	5.81765	1.1376	1.51067	2.03174	1.00777	2.59011	1.68611	1.7401	3.47433	1.23897	3.5403	1.03038	2.90845	1.66418	1.85239	1.08247	6.85703	4.5909	1.49295	7.85985	7.86831	2.54521	2.51479
PGSC0003DMG400019813	Gene of unknown function	NA	0.804707	1.80414	1.64537	0.88587	3.96401	0.806674	3.7555	2.08822	1.62579	1.81234	1.13584	1.53502	2.67498	1.25199	2.52178	2.37684	2.28565	2.71063	0.702729	2.45125	1.09903	0.877259	1.46912	4.87057	0.505872	2.71791	1.09521	2.58832	2.13621	4.88021	2.67192	0.797381	0.474397	2.54252	1.37706	1.216	2.96191	3.33137	2.01547	1.63457
PGSC0003DMG400019838	Gene of unknown function	NA	1.62337	3.13937	1.81034	5.06888	4.02812	2.08316	28.5116	6.1241	3.67766	6.33373	2.21167	3.03232	10.1099	1.57864	2.64686	0.826917	0	4.21345	3.45826	0	3.86488	0.824261	16.7261	7.6374	3.17288	10.9145	2.62162	2.52891	0	5.09712	0.970135	2.76773	0.48286	2.84971	1.24953	3.55472	1.83704	6.28049	2.31659	5.39905
PGSC0003DMG400019846	Gene of unknown function	NA	5.50107	2.51377	2.87386	0	0	5.61358	0	0	8.79305	0	2.64153	2.01605	0	0	0	2.53818	3.01932	10.94	2.87631	6.32721	2.88839	3.73665	8.49762	12.3382	0	4.75431	0	0	0	2.00848	7.11415	0	5.00783	3.56878	3.4147	2.59137	5.67506	23.9684	11.0875	35.3125
PGSC0003DMG400019887	Gene of unknown function	NA	0	0	0	0	12.5038	0	2.05954	0	0	0	0	0	0	2.03211	0	0	0	0	0	0	0	0	0	0	0	0	1.69392	2.30077	0	17.2234	0	0	0	0	0	0	0	2.96634	0	0
PGSC0003DMG402019930	Extensin class 1 protein	NA	13.3495	6.14985	13.1849	0	0	0	0	5.1889	6.22655	3.26588	3.39662	0	0	0	0	0	0	8.8569	0	0	0	1.51592	0	0	0	0	0	0	0	0	0	0	1.58535	0	0	0	0	0	0	0
PGSC0003DMG400019949	Gene of unknown function	NA	2.24944	4.26852	3.75205	0	3.1921	2.69347	2.79956	4.22517	2.23508	2.79341	3.33612	3.54724	1.78036	1.33678	1.97186	0	1.70905	2.79159	1.8249	2.25405	2.80275	1.70834	0	4.12586	2.24969	2.19658	1.04446	2.55354	1.05012	2.30173	2.41038	3.10176	2.54508	4.27779	2.63747	1.99534	2.85115	1.77848	2.74202	1.77729
PGSC0003DMG400020185	Gene of unknown function	NA	2.78773	2.15446	0	0	0	0	2.6635	1.75106	2.44363	1.99965	3.01949	1.87697	1.5849	0	0	0	0	4.01255	2.53585	3.64818	1.90971	0	9.22599	11.0822	0	1.89145	0	2.70625	0	0	3.64931	1.85571	0	0	1.01805	3.74092	0	0	0	0
PGSC0003DMG403020232	Gene of unknown function	NA	42.9411	91.3192	98.1635	83.6511	81.6414	38.3838	71.166	49.3434	44.7533	58.9417	86.3237	58.5635	46.133	16.5514	58.1013	18.7328	43.6761	30.9938	15.8037	31.7321	26.7643	32.6401	9.78728	25.9265	57.596	21.192	8.35469	26.7744	18.8955	77.9915	8.43275	13.6064	13.3161	61.5683	61.3463	25.9273	71.2178	23.0194	35.0512	18.3953
PGSC0003DMG400020272	Gene of unknown function	NA	1.02854	1.23544	0.905847	0	0	1.03114	0.987294	0	0.875979	0	0.676293	1.47994	1.04665	0	0.965789	0	2.78231	1.56298	0	1.67849	0.760474	0	1.95713	1.98633	0	1.3394	0	1.38406	2.43933	0	1.19981	1.22023	0	3.09519	1.49144	2.13282	3.16494	4.07088	3.11921	2.60637
PGSC0003DMG401020303	Gene of unknown function	NA	0.158253	1.71345	2.45112	0.498938	2.66143	1.04237	2.31818	1.68659	0.887428	1.50131	1.59595	0.784258	1.55074	1.26174	2.36997	1.51564	0.119341	0.979615	0.896848	0.439379	1.37394	0.871371	0.248257	1.45996	1.7595	0.611175	0.780651	1.75446	0.898025	1.23941	0.0345109	0.954303	0.519675	0.818099	1.00406	0.653768	1.37602	1.88752	0.519574	0.539327
PGSC0003DMG400020314	Gene of unknown function	NA	0	0	0	0	0	0	9.50471	0	0	0	0	0	0	0	0	3.17824	7.35138	0	0	0	0	0	0	0	0	0	0	0	4.75557	0	0	0	0	1.53339	0	0	0	0	0	1.83867
PGSC0003DMG403020329	Gene of unknown function	NA	1.30918	0	0	0	0	0	2.70695	0.985613	1.05054	1.33018	0	1.65979	4.40659	0	1.39023	1.49619	1.6948	2.67784	1.29758	0	1.17263	1.13071	0	2.49337	0	1.58391	0	0	0	3.86859	0	0	0	3.40295	1.56264	1.83765	2.80296	6.09918	2.85692	4.39572
PGSC0003DMG400020376	Gene of unknown function	NA	4.45397	8.36034	5.43496	2.19283	14.9777	4.45334	5.94951	4.52807	4.77363	1.98554	4.15415	4.73696	9.11542	3.51753	17.0456	2.92898	10.0558	16.0162	3.73749	16.3386	8.21111	2.09576	15.6442	36.1289	3.75106	10.1147	3.73322	16.5898	7.79594	16.777	15.5101	9.45995	2.15621	9.57724	5.94093	4.24047	9.20645	26.1264	27.1115	42.5183
PGSC0003DMG401020445	Gene of unknown function	NA	2.88328	7.91145	5.85305	7.13686	11.726	2.86854	8.2836	5.87493	3.76158	3.9135	6.13908	5.11897	7.65998	1.58387	8.13236	3.83062	6.99259	7.60909	6.1257	4.65807	8.61961	2.14915	5.99525	10.0371	2.94339	6.33804	1.44368	7.00035	5.47943	11.4614	4.93805	8.12523	1.82409	10.9343	7.58263	5.49735	8.95851	20.9763	9.87626	17.5429
PGSC0003DMG400020451	Gene of unknown function	NA	1.16356	2.07896	1.62196	1.92138	1.69834	1.3998	5.66939	2.63991	0	0	1.60665	2.02428	3.43373	0	4.1309	1.48175	2.87651	3.15617	0.649668	2.09871	2.9107	0.681686	5.51197	7.20284	0.498725	2.81825	0	4.68033	1.87662	2.82152	2.36674	2.98012	0.518314	6.28083	2.92517	2.09005	5.52168	15.4141	6.1966	14.7341
PGSC0003DMG400020528	Gene of unknown function	NA	3.29583	12.1238	7.65712	6.59682	9.77157	0	14.3052	8.79721	11.7347	12.8367	8.72257	5.53265	7.82565	1.33542	4.69482	4.08051	3.46716	8.76466	2.83109	5.28415	3.19836	3.21817	0	9.49273	0	9.1996	0	3.18961	3.58787	8.11032	4.55413	4.74191	2.70115	2.1696	1.87535	1.17463	3.38373	3.9059	4.04023	6.27921
PGSC0003DMG400020572	Gene of unknown function	NA	0	1.16135	1.00257	0	0	0	7.90219	0.831885	2.61814	1.1227	0.782444	0	4.15176	0	1.22941	0	0	0.813738	0	0.40883	0.733198	0	0	0.964645	0	2.21981	0	1.83505	0	0.326757	0	0.13482	0	1.56669	0.633139	0.145409	0	3.0311	1.75106	1.21163
PGSC0003DMG402020596	Gene of unknown function	NA	0	0	0	0	0	0	0	0	0	0	2.432	0	0	0	1.04666	0	1.39623	0	0	0	0	0	0	0	0	0	0	1.59205	0	0	0	0	0	0	0	0	0	0.873948	2.49151	1.3869
PGSC0003DMG400020663	Gene of unknown function	NA	0.939065	2.22081	1.67841	3.36832	2.1887	0.993751	2.22088	1.8337	1.16646	1.43119	1.56093	0.740564	3.50389	0.786263	0.925916	0.830282	0	4.16242	10.5771	1.06644	4.0056	0.713361	2.5491	2.17954	1.20771	2.38909	0.943086	0	0.732698	2.55128	0.706635	2.95677	0	2.83889	2.15383	3.13866	2.66654	2.30377	1.73148	1.61925
PGSC0003DMG400020686	Gene of unknown function	NA	0	0	0	0	0	120.984	0	0	0	0	0	0	0	0	0	0	0	0	0	0	0	43.7798	0	0	0	0	0	0	0	0	0	0	47.7269	0	0	0	0	0	0	0
PGSC0003DMG400020748	Gene of unknown function	NA	0	1.88814	3.50822	0	2.34123	0	0	1.88342	9.05084	3.45459	2.95283	2.64326	1.43607	0	4.89195	3.88087	1.95722	0	0	0	0	0	0	0	1.3195	1.58012	0	5.2483	1.72664	1.47694	0	0	0	0	0	0	0	0	2.77898	2.57798
PGSC0003DMG400020777	Gene of unknown function	NA	1.73947	3.01653	1.95845	0	16.3444	5.14438	0	1.16074	9.93809	2.12084	1.60124	0.796366	1.06205	28.8407	0	0	0.914944	16.4678	0	2.71913	0	6.28437	0	1.25625	8.87226	0.83323	30.759	0	0	15.5124	1.8999	0	5.13594	7.93911	5.88463	5.45551	20.081	0	0	0
PGSC0003DMG402020784	Gene of unknown function	NA	4.51651	4.18075	2.53255	5.72262	0	22.7641	0.835422	4.49774	1.77037	2.02082	2.86074	3.03524	0.421652	0.443235	1.25313	4.26531	22.0128	0	0	0.946674	9.36454	5.86661	1.96288	6.54079	1.27873	0.464132	0.713001	1.38348	17.5461	1.18113	1.06339	9.88784	5.20916	1.92754	2.26342	2.57549	1.58819	3.95926	1.9891	1.57048
PGSC0003DMG400020788	Gene of unknown function	NA	0	0	0	0	0	0	0	0	0	0.136353	0	0	0	0	0	0	0	0.707536	19.2965	0	3.67406	0	0	0	0	0	0	0	0	0	0	0	0	0	0	0	0	0	0.54754	0.82309
PGSC0003DMG400020797	Gene of unknown function	NA	3.7076	8.93331	6.51993	7.48992	6.96175	4.64813	8.61013	8.37579	4.95243	5.57008	7.45794	7.19836	8.71444	1.68389	5.81281	1.33027	2.02666	3.98336	1.44532	4.3499	5.27962	3.33669	3.28147	5.13296	4.28749	8.29214	1.267	5.97724	1.62533	8.19432	4.73799	5.36435	2.71617	13.2887	13.6672	5.66791	12.737	5.25302	3.66813	5.13418
PGSC0003DMG400020815	Gene of unknown function	NA	0.429186	2.80976	2.29693	2.72982	4.6875	1.25486	3.66753	3.53871	1.79563	1.34024	1.91473	1.6258	1.37782	3.00889	1.45363	0.527035	0.737456	2.14904	1.19748	0	2.15359	0.510974	1.9085	1.21379	3.65486	1.15881	1.87354	1.07755	0.498508	2.68007	0	1.76302	0.308321	2.13526	1.20562	0.655255	1.43544	4.23662	1.77256	3.07945
PGSC0003DMG400020855	Gene of unknown function	NA	0.832238	3.61286	2.0628	4.16585	5.97443	1.76602	3.19095	4.5755	6.43131	5.47	3.25945	3.67537	5.67542	3.45091	10.5906	3.21618	1.9586	3.4795	4.44395	1.77963	3.76586	0.993534	1.20508	3.38609	1.96653	5.70098	3.33166	9.82389	1.82712	6.34391	1.2981	3.48182	0.874715	7.8752	6.07523	2.01298	8.29315	7.62401	1.49148	2.39191
PGSC0003DMG400020904	Gene of unknown function	NA	0.48127	2.32201	1.40743	1.77318	0.957907	0.635951	1.61721	1.73222	1.82574	4.24526	1.91302	1.16177	1.04622	0	1.55301	0	0	0.88426	2.1422	0	4.50992	0	1.68398	4.11294	0	1.47102	0.394566	1.87085	0	0.707684	0	3.19571	0	8.19487	5.82536	2.44488	12.7213	8.38916	2.31757	2.13123
PGSC0003DMG402020927	Gene of unknown function	NA	0	0	0	0	0	0	0	0	0	0	0	0	2.59012	0	0	3.41642	1.63972	0	0	5.65517	3.8745	0	0	4.40294	0	2.51539	0	0	2.27847	0	6.01849	4.82436	0	0	0	0	0	1.06379	0	2.23766
PGSC0003DMG400020966	Gene of unknown function	NA	1.39087	4.48158	2.46595	4.80307	6.86274	2.33899	1.47744	3.07216	1.09683	1.63708	2.37917	2.7919	1.62794	0.429707	5.78033	3.2928	3.00996	2.06851	0.772824	3.03813	2.34173	1.99392	2.02485	2.4125	1.02513	2.04853	0	5.26858	2.83592	8.87707	2.66412	3.13895	2.05757	7.20932	4.93632	3.84934	7.00248	6.48815	3.44712	4.04801
PGSC0003DMG400020984	Gene of unknown function	NA	1.13884	11.0527	8.71758	5.15609	6.86495	1.76957	10.2327	14.1856	6.48558	5.56778	6.75216	5.34952	7.03558	5.38768	3.66501	0.556609	0.41339	4.17966	2.18951	0	4.27666	0.57672	1.49443	3.52783	12.3452	7.234	5.82284	4.4341	0.479869	8.75606	0	3.84071	0.631764	3.68725	1.87967	0.755637	3.78005	3.75265	2.20067	4.86991
PGSC0003DMG400021020	Gene of unknown function	NA	1.78885	1.99906	1.86865	2.06354	0.319026	4.22718	1.52174	2.51712	1.394	0.454929	1.41814	1.94283	1.42149	1.40122	3.14504	0.472697	1.49013	1.46923	2.42434	0.799884	3.30661	1.56953	1.38529	0.789106	5.31063	0.943747	1.93057	2.55801	1.20239	0.284765	0	3.00752	0.95521	4.69966	3.29558	1.43314	5.0953	2.02288	1.30488	1.29996
PGSC0003DMG400021045	Gene of unknown function	NA	0	0	0	0	0	0	0	0	0	0	0	0	0	0	0	0	0	0	0	0	0	0	0	0	0	0	0	0	0	0	0	0	0	0	0	0	0	0	0	5.81886
PGSC0003DMG400021073	Gene of unknown function	NA	1.89455	2.78296	1.17134	0	0.785963	1.09238	1.49491	0.558745	1.17425	0	0.577896	1.5559	1.84165	0	3.17708	0	1.4578	2.83619	0	1.68692	1.04257	0	2.78427	4.71052	0	2.80372	0	3.51523	2.51025	0.514908	2.25893	1.06426	0	6.92606	2.97316	2.93114	4.99127	9.96124	5.6079	7.74505
PGSC0003DMG402021138	Gene of unknown function	NA	0.402524	1.98201	1.87871	2.03166	1.60111	0.1563	0.689217	2.77954	0.532653	1.38759	1.13563	1.78352	1.38242	0.100139	1.96304	0.600688	1.89248	0.989745	0.143585	1.93844	0.650814	0.428788	0.63547	1.51487	0.311825	0.90937	0.193339	1.14582	1.53803	0.372251	1.19284	0.898445	0.141894	4.05772	3.45753	2.20536	3.26834	2.15099	1.68144	1.637
PGSC0003DMG401021193	Gene of unknown function	NA	0.00593838	0.847074	0.578042	0.178312	0.602606	0.251749	0.488953	0.448431	0	0	0.487047	0.00800753	0.216177	0	0.755956	0	0.0078794	0	0	0.579574	0.206662	0.414508	0	0.754566	0.294362	0.00423385	0	0.926066	0.259383	0.335404	0.609915	0.256378	0.926244	0.872126	0.219421	0.110957	0.652584	0.621764	0.225565	0.182769
PGSC0003DMG400021222	Gene of unknown function	NA	21.6731	9.76119	14.6244	13.9928	6.66972	9.3865	44.5919	16.3732	46.505	24.9584	29.2312	25.1364	46.0214	18.0161	36.9154	57.915	18.1127	33.8698	11.4962	23.2082	10.5288	24.6406	6.7976	18.8167	11.6409	41.7568	17.9069	40.8492	21.165	6.95501	25.7356	11.2537	25.3064	9.14236	12.722	16.612	11.3841	19.6353	22.9245	24.8021
PGSC0003DMG400021237	Gene of unknown function	NA	3.43672	0.780978	0.796782	0	0	2.60732	1.0404	0	1.66124	0.754991	0	2.72156	1.41779	0	1.34346	0.68999	0	0.790427	0.558506	0.335069	0.721097	0	1.92503	2.29994	0.477743	0.648077	0.154077	0.502262	0	5.42551	0.126992	0.0738016	0.625748	0	0.172969	1.43009	1.18672	4.27394	2.99819	2.87703
PGSC0003DMG402021412	Gene of unknown function	NA	0	0.0810499	0.0779112	0	0	0	0.196927	0.109389	0.0495192	0.0969469	0.127767	0.252766	0.0351326	0	0.315854	0.20315	0	0	0	0	0	0	0	0.0758794	0	0.0191551	0	1.29605	0.0359534	0.0721633	0	0	0	0.224686	0.028072	0	0	1.33355	0.0164119	0.298436
PGSC0003DMG400021481	Gene of unknown function	NA	1.21913	6.69143	4.42835	4.35768	10.2173	1.8045	7.3266	5.4721	3.17306	3.27684	3.38454	3.4667	4.14778	1.33604	7.15611	2.39054	2.62287	4.66096	2.67411	1.51229	5.60344	1.26592	1.31725	5.43848	2.47164	3.26707	1.10962	6.43327	1.88063	10.2077	1.14972	4.99602	1.00143	8.68143	6.50401	2.74106	8.35473	11.3376	4.63936	7.68954
PGSC0003DMG402021510	Gene of unknown function	NA	2.06882	5.81566	4.99129	4.50275	5.47394	1.91853	3.8804	4.50833	3.64788	4.99024	4.71172	2.84077	4.10266	1.6083	5.23434	1.92076	2.55624	2.69355	5.14947	1.55391	6.73578	3.08074	3.21397	4.85297	2.48214	4.11707	2.23714	3.92717	2.20611	7.98782	2.62404	8.28453	2.91223	8.30715	4.17208	4.21663	4.43687	3.94912	3.42079	4.89714
PGSC0003DMG402021681	Gene of unknown function	NA	4.0011	4.2052	3.26062	0	0	5.77612	4.6609	4.27188	2.38533	2.43916	2.94653	4.98247	2.1172	0	3.99838	0	0	3.40486	1.92467	0	4.96994	4.68818	10.8984	5.61411	2.46952	2.12768	1.34892	4.39722	2.98371	2.20724	3.11301	4.52284	4.62613	5.19749	3.17903	8.39622	3.21322	3.30625	1.0647	2.17277
PGSC0003DMG400021688	Gene of unknown function	NA	5.06492	4.53465	4.82756	0	4.79162	3.38514	2.94167	3.67189	3.35506	3.24017	3.1083	4.29413	3.24516	0	3.20659	1.99073	4.53884	4.78906	0	8.12049	2.42722	3.66338	0	3.87081	0	3.01267	0	2.59426	2.7205	3.44514	6.82168	2.43966	3.5912	1.81115	3.37686	0	4.45103	5.32011	4.98391	4.62309
PGSC0003DMG400021702	Gene of unknown function	NA	2.95594	5.9128	6.1347	9.16104	0	2.29425	15.0595	9.0777	17.2434	9.30069	9.56757	7.07205	12.42	6.02715	9.0273	3.13688	1.30402	8.31721	1.1467	2.98111	4.03032	1.48969	3.67007	8.55885	3.35134	10.6511	7.35933	10.9632	1.51167	1.6121	3.52197	2.65326	1.57118	2.42708	1.53891	0	1.91441	5.74623	6.15487	5.61085
PGSC0003DMG400021703	Gene of unknown function	NA	0	4.15865	4.76896	5.42335	0	1.29352	3.95029	4.05622	13.974	8.12794	4.39453	3.78055	3.80753	2.34213	7.01246	14.3314	2.53369	8.69243	3.47275	2.48239	4.52612	2.01578	0	5.32477	1.40101	3.67004	1.42455	7.5461	2.86454	1.52103	2.11342	3.41173	1.47851	1.50998	0.9077	0	1.33449	6.21797	9.8892	3.86477
PGSC0003DMG400021734	Gene of unknown function	NA	1.59652	2.73922	2.83015	3.18071	5.14141	1.02381	3.24447	2.9812	2.71789	2.89843	3.2675	3.53856	6.57035	0.907946	21.5028	3.45678	2.77321	3.69526	3.81631	2.09711	2.87003	1.61768	2.89594	3.99941	1.69264	6.13813	0.838769	17.7394	2.01537	5.87708	1.12627	2.38397	1.4489	6.37965	5.31872	4.0077	7.73887	11.7601	3.28418	7.44365
PGSC0003DMG400021749	Gene of unknown function	NA	1.88553	3.54296	3.44098	0	3.56957	1.80909	8.57575	2.88274	1.75764	1.28232	2.84495	1.79017	3.22624	1.11605	14.8006	1.08671	6.88576	2.9825	0	1.25912	2.17993	0.886576	0	2.30031	2.20715	3.22431	0.957809	11.5433	7.86872	2.73428	1.73762	2.6155	0.950724	2.68517	4.17606	1.91499	4.17904	3.2352	2.64994	2.42075
PGSC0003DMG400021823	Gene of unknown function	NA	0	1.04533	1.59973	0	1.55541	1.35322	3.74002	2.1491	1.97649	1.51582	1.17715	1.49614	1.30128	0.898105	2.89582	0	0	1.43583	1.7087	0	2.26741	0	3.57573	3.22503	0.852606	0.86297	0.644811	2.57968	0	1.2571	0	2.58318	0	1.74594	1.47725	1.37738	1.167	3.73405	2.29607	5.42007
PGSC0003DMG401021876	Gene of unknown function	NA	0.670526	1.69018	1.15866	1.17841	2.62362	0.3508	1.93988	1.7908	1.2424	1.67644	2.13411	1.73746	2.69686	0.786749	18.018	2.13383	2.00644	1.94634	2.10065	0.972538	1.28571	0.713423	1.16158	2.65563	1.37728	1.45858	0.520154	17.5447	1.83631	2.49876	0.619255	1.21806	0.3912	2.31571	2.08094	0.79957	1.76977	4.16035	2.02811	4.00006
PGSC0003DMG400021894	Gene of unknown function	NA	1.32208	3.28969	1.96476	4.62142	4.48368	1.86934	7.55229	7.37166	1.68833	1.15465	2.07968	4.27338	4.00924	1.75091	6.71271	3.81406	8.90767	2.76949	1.51808	6.43176	2.51738	1.39321	4.5538	5.35053	2.64737	2.8123	1.56236	6.1528	7.36356	5.83608	7.94511	2.95301	1.21091	6.18979	5.68546	3.64939	6.4445	9.7135	2.50212	4.93051
PGSC0003DMG402021901	Gene of unknown function	NA	1.78006	2.04371	2.09164	4.21856	3.7398	2.67672	2.05956	2.76098	1.06496	1.19886	2.65893	4.06263	2.43896	2.46248	1.85561	0.804486	0.879515	1.72538	1.76509	1.44295	1.53603	1.06857	3.51389	1.15546	6.25462	1.4744	3.44811	0.305738	1.04225	2.42954	1.772	1.15255	1.45669	2.69666	4.67558	3.96491	2.75954	1.14355	0.63861	1.13247
PGSC0003DMG400021905	Gene of unknown function	NA	3.34633	11.9038	12.4207	21.2529	7.27952	4.51604	9.51473	17.864	13.4278	9.28461	12.9141	9.54568	7.85824	3.75476	3.72314	4.50726	1.89553	9.72039	2.10057	3.09525	10.658	3.39315	8.3833	5.4443	6.39918	7.81175	4.1989	2.9832	2.16495	10.2706	2.66213	7.9418	2.91502	8.58542	7.19025	8.29336	5.05059	4.74461	3.71698	4.85356
PGSC0003DMG400021914	Gene of unknown function	NA	0.509455	0.640302	1.28315	1.93584	0	0.275059	0.626517	2.26333	4.70025	2.10983	1.52515	0.916421	1.16025	1.0254	1.45248	2.1507	0.625814	0.754176	0.339603	0	0.322729	0	0	0.705751	1.30452	1.47998	0.725858	1.04768	0.622202	0.516472	0	0.484366	0	0	0.201274	0	0	0.419592	1.80128	2.37564
PGSC0003DMG400021915	Gene of unknown function	NA	0.482284	0.66634	1.21472	1.83259	0	0.260389	0.849679	1.93809	4.22143	1.9973	1.39059	1.07729	1.0981	0.970717	1.44995	2.03599	0.65268	0.713953	0.32149	0	0.404312	0	0	0.668111	0.939703	0.996275	0.686085	0.834263	0.491872	0.489073	0	0.457825	0	0	0.190539	0	0	0.397362	1.76951	2.17858
PGSC0003DMG400021931	Gene of unknown function	NA	0.998882	0.524918	0	0	0	2.60365	2.12581	0	0	0	0	0	1.21976	0	0	0	0	0	0	0.960893	0	0	4.14037	1.75197	0	0.436317	0	0	0	0	1.23116	0.0794989	0	0.876732	0.930061	1.02528	0.638102	2.00599	0.555684	1.29895
PGSC0003DMG400021953	Gene of unknown function	NA	2.71051	3.4746	2.51159	2.48174	8.7163	1.56568	3.54874	3.47373	5.24935	3.08066	3.00207	3.44879	1.58879	0.982757	6.22115	0	3.96208	0	0	0	0	0	0	5.49863	1.53581	2.20338	0.990581	7.20339	4.09863	7.98098	0	0.912373	0	0.806556	0.684222	0	0	0	0.766919	0.426636
PGSC0003DMG402021955	Gene of unknown function	NA	4.27566	2.10547	1.00601	0	0	0.962248	2.07408	4.13626	4.28418	7.80388	2.24138	3.86603	1.93377	5.2462	0	0	0	0.965699	0	0	2.57325	0	7.60817	0.110017	3.20245	2.14823	0.843784	0	0	0	0	1.33262	0	1.31646	2.23889	1.23104	3.26956	0	0	0
PGSC0003DMG400021985	Gene of unknown function	NA	19.2457	33.3313	39.0304	49.9943	17.1304	47.5646	26.2435	62.4635	114.155	71.7736	46.6947	42.9829	48.3652	6.02148	69.2067	31.5237	32.6579	80.9986	14.9506	28.1731	38.544	37.7478	20.8105	28.403	8.10561	44.4932	6.71733	64.1114	38.4336	14.1546	26.5979	41.7285	43.1243	9.03366	6.49265	2.76752	11.2254	12.0996	14.211	15.1551
PGSC0003DMG400021990	Gene of unknown function	NA	0.140612	1.05285	0.254033	0.575903	1.51028	0.31182	2.46337	0.596924	0.211102	0.238866	0.514079	0.543571	1.11112	0.140341	0.83714	0.770561	0.662227	0.564763	0.364952	0.189164	0.46988	0.195045	0.472264	0.952104	0.261203	0.990527	0.0751762	0.465535	0.291166	0.639145	0.286813	0.547811	0.114526	0.497562	0.394884	0.27554	0.475874	2.14405	0.872207	0.735888
PGSC0003DMG400022049	Gene of unknown function	NA	0	0.603181	0.6213	1.07501	0	0	0.481809	0.913206	2.7168	1.64951	0.995185	0.650783	0.90579	0.331282	0	8.63573	1.25581	3.7782	0.64063	0.481029	1.18958	0	0	2.94028	0	0.852846	0.44263	0	1.35906	0.735661	1.09398	1.55482	0	0.628415	0.581659	0.204177	0.610304	3.5833	1.72095	1.78183
PGSC0003DMG400022069	Gene of unknown function	NA	2.8523	12.7406	21.1225	31.043	16.1	4.3786	16.174	24.5054	64.2983	46.2781	21.9077	19.2612	37.2791	13.6951	25.4329	56.4705	10.877	44.5628	14.7771	10.6109	10.9949	3.91652	5.27802	19.5878	11.4614	38.9126	10.8578	25.5225	12.6247	16.1017	12.1756	10.8969	3.53304	18.5415	15.4643	7.42085	14.3978	44.1138	28.0332	30.719
PGSC0003DMG400022070	Gene of unknown function	NA	0	4.2642	1.93355	0	0	0	5.04947	4.41204	1.79171	0	3.59651	3.4398	2.59953	0	0	0	2.84543	0	0	0	2.72205	0	0	0	2.06105	3.45455	0	0	1.52447	2.41891	2.29113	2.54195	0	3.82488	2.05209	1.79946	3.70262	2.71779	1.25029	2.0412
PGSC0003DMG400022073	Gene of unknown function	NA	6.6237	7.95221	8.51253	3.60926	4.09223	5.23491	13.7646	7.32661	14.7069	5.49641	9.01564	9.30462	11.4764	6.22864	9.29663	5.5016	5.58043	13.387	1.96845	4.31396	5.01317	5.94999	2.60394	8.89151	5.22357	9.57254	5.01297	9.07294	5.16383	6.22362	4.56265	4.38986	4.9128	9.51058	6.93874	4.71723	8.36201	19.611	11.7213	11.0071
PGSC0003DMG400022083	Gene of unknown function	NA	3.2909	9.77315	7.42468	8.9523	16.4792	3.06222	10.9447	10.786	9.62207	6.46268	5.7978	7.02122	7.19361	2.20288	7.5779	11.5869	6.25819	5.47279	5.88042	3.46496	10.081	3.05967	4.75477	8.9742	3.38042	6.65992	1.26154	7.00785	4.50405	14.8898	3.77714	7.91714	1.90532	9.52511	9.72898	2.65235	9.47235	11.0327	9.1328	9.92521
PGSC0003DMG400022092	Gene of unknown function	NA	2.74299	6.66427	4.00473	4.87882	6.50919	2.714	9.94875	5.20747	2.20453	1.99671	4.04171	4.0503	3.30629	0.684745	8.4262	1.14326	4.67902	4.00215	2.28108	3.03153	5.62623	1.68027	5.59778	8.24304	3.50671	3.07088	0.716145	7.37664	3.65429	10.1463	2.90037	6.07787	1.19165	12.8542	8.68049	4.20214	11.1704	18.8861	8.82045	11.1052
PGSC0003DMG401022115	Gene of unknown function	NA	0.946936	1.62893	1.66189	0	2.35645	1.98538	4.24357	2.4897	1.49709	1.1373	1.82302	1.81333	1.92763	0	3.73617	0.730995	1.35869	1.37386	1.03547	2.48487	1.29969	1.26092	0	3.46435	1.3286	3.52384	0.713001	3.02152	1.43373	2.38312	1.99805	1.84421	1.15827	4.39885	3.45829	1.89028	3.14311	3.62855	2.46875	2.56121
PGSC0003DMG401022142	Gene of unknown function	NA	1.39964	5.45387	3.37053	3.55828	4.63321	1.59317	4.5239	4.29837	3.25411	2.87636	2.9581	4.99449	5.25196	0.956341	5.29913	1.34173	1.95823	4.67923	2.54899	1.35133	4.35492	1.05456	4.52327	5.8883	1.546	5.41701	1.17339	4.36147	1.4675	5.7647	1.4153	3.52306	0.77487	6.35321	3.51751	1.73736	6.00011	9.97226	4.48611	5.19678
PGSC0003DMG402022142	Gene of unknown function	NA	1.8109	3.53813	2.15616	3.30276	3.9629	1.45635	3.00126	2.5032	2.11	4.00324	2.66357	2.48221	3.46092	1.49566	3.75688	1.53093	1.94691	3.93968	2.7693	2.10025	2.83637	1.47466	2.22288	3.58029	1.29452	6.91312	2.32538	6.41957	3.33447	7.24717	3.07883	4.10878	2.15935	2.86142	3.2707	0.887887	3.74713	3.79703	1.86782	2.14805
PGSC0003DMG400022158	Gene of unknown function	NA	6.44424	4.21963	4.68003	0	0	11.6684	10.3009	9.57373	4.73244	9.34386	3.41752	2.95334	5.65672	2.24875	0	0	0	7.97099	0	0	2.7989	11.7197	10.7892	7.20073	3.68236	8.84235	3.40361	0	0	0	0	5.17859	9.48611	4.63167	4.78362	3.64707	7.12091	10.1647	4.02349	5.03933
PGSC0003DMG400022333	Gene of unknown function	NA	1.18514	2.14267	1.82996	3.70257	1.99014	0.902982	2.12624	2.10932	0	0.770886	1.00369	3.08312	0.965724	0	11.5418	0	2.69322	0.605121	2.60654	1.08361	1.96282	0.601752	2.3867	0.831695	1.87012	0.870073	0	8.02394	1.66212	0.911645	0	0.904637	0.568221	16.8115	9.00517	8.191	2.72552	3.62599	0.791384	1.99701
PGSC0003DMG400022334	Gene of unknown function	NA	0	0	0	0	0	0	0	0	0	0	0	0	0	0	5.3753	0	0	0	0	0	0	0	0	0	0	0	0	12.2151	2.65941	0	0	0	0	0	0	0	0	0	0	0
PGSC0003DMG400022337	Gene of unknown function	NA	0	2.79141	2.48043	5.14454	1.71947	0.944807	2.01526	3.65894	1.02154	1.13164	2.83922	2.90258	0	0	1.57716	7.72818	21.7211	2.09611	15.5284	10.9202	20.5452	0	10.6537	1.94465	4.3332	0	0	2.54369	16.9035	3.16174	9.12097	20.3872	0.70424	3.60952	2.44635	4.73897	1.32918	2.44409	1.43102	1.8053
PGSC0003DMG402022351	Gene of unknown function	NA	3.009	2.91922	4.71563	0	5.06764	3.24864	5.70373	2.47126	0	3.29243	4.04831	0	2.82643	0	0	0	0	0	5.56705	4.17485	3.59385	2.93809	0	2.38804	2.77784	5.42718	3.3746	3.559	0	6.71695	5.56274	4.56396	4.4788	0	3.30455	2.37579	3.80215	3.86917	1.53351	2.98723
PGSC0003DMG400022445	Gene of unknown function	NA	0.560282	1.95796	1.33088	1.6582	2.0372	0.904403	2.345	2.2731	1.76594	1.87944	1.02268	1.45421	1.43085	0.750865	1.86831	0.752439	0.477858	8.01255	1.70865	0.583439	3.69537	0.278806	4.92573	3.03941	0.619279	1.29451	0.864945	1.9582	0.417737	3.05201	0.532629	4.04282	0.309499	6.14623	5.0257	1.75667	3.2616	4.77747	0.725625	1.87588
PGSC0003DMG400022446	Gene of unknown function	NA	1.99423	1.60279	0	0	0	0	5.12445	1.25246	1.16559	0	1.40382	0	2.50682	0	1.54247	0	2.09789	1.74696	0	3.94961	1.61903	1.25997	0	1.33131	0	2.77849	0	0	1.57429	0	4.03297	0	0.883214	0	0	0.668932	0	1.51835	1.04309	0.943386
PGSC0003DMG400022451	Gene of unknown function	NA	0	2.03819	0	0	0	2.333	1.52053	1.2078	0	1.37926	0	0	2.17075	2.263	5.35487	0	0	2.26914	0.832908	0	1.33825	0	12.0574	2.20087	0	0	0	0	0	0	0	0	1.63603	0.680849	0	0	2.47768	1.62436	2.4679	0.716631
PGSC0003DMG400022520	Gene of unknown function	NA	6.05053	4.4025	4.24206	0	0	0	0	0	2.77472	0	0	2.3439	0	0	9.79177	0	0	0	0	4.75707	0	4.99903	0	3.84151	0	2.30924	0	13.0158	0	2.13249	5.92362	1.91252	5.40527	0	0	0	0	0	1.67016	5.43429
PGSC0003DMG402022539	Gene of unknown function	NA	1.01368	0.522587	0.00264143	0	0.458106	0.623884	1.11706	0.125712	0	0.241171	0.00260165	0.459263	0.311962	0.441765	0.384766	0	0.00341046	0.305039	0.12493	0.5901	0.124694	0.243752	0	0.503412	0.51964	0.139004	0.312934	0.293598	0.112482	0.591012	0.540812	0.78045	0	0.00190962	0.198695	0.125239	0.00232256	0.528587	0.517276	0.619641
PGSC0003DMG402022579	Gene of unknown function	NA	8.13659	29.1673	19.7076	23.9842	12.0765	18.9468	54.1001	40.9628	18.3745	12.0627	23.9332	23.5344	25.6456	2.73332	12.3502	5.41578	9.14272	7.27763	3.46293	7.20463	20.6074	5.85038	12.4831	11.2547	8.21099	22.1583	2.38207	10.1544	6.75508	14.8499	6.39326	18.3435	4.29965	20.8386	13.1073	5.14578	17.4813	15.8849	7.12884	12.5
PGSC0003DMG400022591	Gene of unknown function	NA	0.748421	1.25277	0.71341	2.66337	0	0	1.76441	1.47989	1.65268	16.5618	1.37802	1.97989	0	0	0	0	0	0	0	0	0	0	0	0	0	0	0.50138	0	0	0	0	0	0	2.33584	0.46457	0	2.38848	0	0.262734	0.623565
PGSC0003DMG402022631	Gene of unknown function	NA	0.0780583	0.0419777	1.41281	2.25329	0.771145	0.868265	0.870786	0.82844	0.00809854	0.696806	0.0201918	0.654613	0.41729	1.40663	0.571893	0.853258	0.485317	0.673737	0.914278	1.29969	0.908381	0.646122	1.93061	1.73762	0.323569	0.910692	0	0.401855	0.00484815	0.593433	0	0.515525	0	0.550633	0.419294	0.209717	0.491276	1.1804	0.798547	0.958063
PGSC0003DMG400022859	Gene of unknown function	NA	6.89052	26.5176	18.0894	15.8241	30.1114	8.21474	16.5735	27.4103	7.89676	7.96768	13.5256	14.3291	12.9756	7.27405	53.5079	5.74466	6.84585	12.4416	10.0213	4.27055	13.9243	4.8708	9.89761	18.2396	12.9102	16.2547	6.85689	60.3435	6.86595	39.5282	5.03113	16.1013	4.88403	19.1617	16.3665	8.10492	17.8561	24.5553	8.90303	14.2757
PGSC0003DMG400022996	Gene of unknown function	NA	1.82118	0	0	0	0	0	0	0	0	1.54199	1.73407	1.30796	2.16212	0	2.19511	0	0	0	0	2.1899	0	0	5.39629	0	0	0	0	0	0	0	0	0	0	2.18623	1.88412	1.90393	4.29351	11.1174	2.53771	4.77533
PGSC0003DMG400022998	Gene of unknown function	NA	0	0	0	0	0	0	0	0	0	2.82969	0	0	4.48725	0	0	0	0	2.71563	0	0	0	0	0	2.87337	0	3.97732	0	0	0	0	0	0	0	0	0	0	0	4.62551	0	2.70992
PGSC0003DMG400022999	Gene of unknown function	NA	0	1.19976	1.31147	0	0	0	0	2.10385	0	0	1.50117	0.895912	0	0	0	0	0	1.47447	0	0	0	0	0	3.86971	0	0	0	0	0	1.56751	0	0	0.669572	0	0	0	0	0.740284	2.58825	6.92462
PGSC0003DMG400023041	Gene of unknown function	NA	1.83851	4.24032	2.9571	6.13317	3.72709	3.02072	5.2055	3.9077	3.39983	2.64633	3.71392	3.50713	4.78113	1.88718	4.432	4.87764	3.22347	3.63973	4.60619	3.37752	4.36122	3.78984	3.78008	5.42705	1.6636	5.11596	1.25824	3.14457	2.99397	4.09	2.35064	4.01789	2.87676	1.74816	2.88477	1.31049	2.79636	5.14249	4.53002	4.75706
PGSC0003DMG400023097	Gene of unknown function	NA	6.85361	29.8464	21.2176	16.0224	14.5671	8.31786	18.0633	24.7472	10.7212	11.9908	15.5262	14.1589	15.5383	8.71103	13.2138	4.21571	11.1872	16.7399	10.3398	3.79399	17.3395	3.80193	10.2655	19.2909	16.3284	21.0608	9.46681	13.3304	11.3309	22.3526	4.98943	19.6495	3.54539	14.5316	10.8321	5.33093	15.3211	13.4406	10.2618	9.46679
PGSC0003DMG402023109	Gene of unknown function	NA	16.5146	52.282	50.9141	64.7516	47.723	19.7548	102.772	45.6119	202.869	86.9085	63.1568	55.3004	55.0876	30.3822	44.5511	117.464	36.4032	89.2918	59.5137	30.1576	79.7332	21.356	56.4077	72.3091	17.1736	47.1046	21.826	34.3038	33.4077	38.8129	25.7592	66.998	18.0709	24.9523	24.8044	17.77	27.5774	38.4679	32.4265	29.0307
PGSC0003DMG402023118	Gene of unknown function	NA	2.10009	6.74427	6.50544	4.90404	0	5.73134	0	6.74741	3.82558	1.30397	6.22923	4.16635	0	7.94197	0	0	0	2.97856	0	0	4.22692	1.25315	0	4.33341	8.40128	1.43267	11.8728	0	0	5.28475	0	4.66142	1.31744	1.53606	1.37602	1.33061	0	0	1.42653	0.86613
PGSC0003DMG400023166	Gene of unknown function	NA	1.82481	5.04338	3.5057	3.35088	0.657198	0	0.9336	5.06458	1.93092	2.01808	4.79105	4.35842	0.489011	0	18.5688	0	0.534943	0.259316	0.125672	0	0.423306	0	0	0.615654	0.753854	0.698612	0	16.2428	0	0.475995	0	0	0.3389	0.313079	0.254156	0	0.518671	0.658377	0.686261	1.1239
PGSC0003DMG400023172	Gene of unknown function	NA	2.30892	8.29124	5.77689	5.77683	3.51054	5.11174	5.17246	11.5556	9.46351	4.20317	5.1365	5.37347	3.23066	4.4906	0	0	2.32774	5.01447	0.826393	2.08229	3.98335	3.38177	3.70287	4.56582	7.91719	3.86272	4.15252	1.82221	2.48896	4.58362	3.02763	5.43155	2.01797	8.44405	6.03151	2.41384	9.76345	3.19199	4.49659	3.36136
PGSC0003DMG400023239	Gene of unknown function	NA	0	0.993396	1.02568	0	0	1.23832	0.369041	1.4862	0.747868	0.764422	1.1693	1.28098	0.765923	0.564063	0	0	0	1.40086	0	0	0	2.86025	0	0.832876	0.460446	0	0	0	0	0	0	0	3.04627	4.49644	2.22889	1.9243	3.85635	5.92407	3.38512	7.6157
PGSC0003DMG400023244	Gene of unknown function	NA	0	2.62307	2.23012	0	0	0	9.31834	2.59064	2.06652	0	1.91453	1.90435	3.80954	0	0	2.20711	0	5.75208	1.78653	0	0	0	0	0	1.96117	0	0	0	0	0	0	1.69894	0	3.10329	1.5492	0	4.74503	8.30163	2.75959	4.35167
PGSC0003DMG400023245	Gene of unknown function	NA	0	0	2.20878	0	0	0	7.15261	2.38258	0	0	0	0	0	0	0	0	0	0	0	0	0	0	0	0	0	0	0	0	0	0	0	0	0	2.5312	1.40651	0	2.81978	5.70313	1.36675	2.40882
PGSC0003DMG400023266	Gene of unknown function	NA	6.21158	11.0132	7.85174	10.1586	40.8631	6.4044	22.7677	13.2998	9.38298	9.33853	8.50714	8.69269	23.7933	7.51358	17.3639	10.7446	10.4392	19.7414	5.53085	17.3674	8.82122	7.59384	13.3817	14.6668	7.51095	22.2389	7.79604	16.8297	10.7568	44.5286	15.3803	7.66709	5.91319	18.8601	15.94	16.5007	21.9139	25.1307	9.52266	15.1001
PGSC0003DMG400023287	Gene of unknown function	NA	0.766859	0.529993	0.707109	0	0.678815	1.50943	0.533377	0.562107	0.265801	0.605664	0.229835	0.333535	0.585738	0.173425	0.515895	0.321735	0.31635	0.496067	0	0.395123	1.59848	0.816042	0.679135	25.2344	0.281684	0	0	0	0	0	0	0.963138	0	0.272759	0.166052	0.152544	0.329993	0.569857	0.421227	0.431022
PGSC0003DMG400023546	Gene of unknown function	NA	0	0	0	0	0	0	0	0	0	0	0	0	3.29861	0	0	0	0	0	0	5.84675	0	0	0	0	0	1.99564	0	0	0	0	5.97237	0	0	1.77822	4.9046	3.00374	0	0	0	0
PGSC0003DMG400023747	Gene of unknown function	NA	4.24102	2.95905	3.0193	6.32074	6.95025	4.56186	3.98395	3.77336	4.12308	4.21612	2.86488	3.18873	10.1658	0	4.38426	3.68192	1.96703	4.76172	5.40956	7.87718	3.13184	4.41339	10.3107	6.10191	3.68421	9.43004	3.61203	4.66921	2.75501	11.7253	10.2657	5.25004	3.93432	3.73377	3.58748	2.18964	3.04287	8.83015	2.07228	5.50952
PGSC0003DMG400023749	Gene of unknown function	NA	0	0	0	0	0	0	0	0	11.2746	0	0	0	0	0	0	0	0	0	0	0	0	0	0	0	6.00722	0	0	0	0	0	0	0	0	0	0	0	0	0	0	0
PGSC0003DMG400023826	Gene of unknown function	NA	0	0	0	0	0	0	0	0	0	0	0	0	0	0	0	0	0	0	0	0	0	0	0	0	0	0	0	0	0	0	0	0	0	0	0	0	0	0.69152	6.31231	6.39419
PGSC0003DMG402023885	Gene of unknown function	NA	0.180459	1.58542	0.919315	0.383429	2.63178	0.709097	5.78515	0.610428	1.85103	1.14858	1.05279	1.13758	2.22121	0.908543	0.826955	1.89874	0.0142462	0.591814	1.5565	0.244284	0.971401	0.310562	1.10797	0.780853	0.613059	1.33235	0.0233314	0.49391	0.0133109	4.22405	0.372316	0.79106	0.282126	0.572023	0.642	0.518237	0.635432	1.70367	0.740792	0.51978
PGSC0003DMG400023901	Gene of unknown function	NA	0	0	0	0	6.10156	0	0.891423	0.669654	0	0	0	0	1.37518	0	1.16004	0	0	1.14177	0.371023	0.882942	0	0	0	0.954776	0	1.10143	0	2.29956	0	7.43667	0	0	0	0	0	0	0	1.64461	0	0
PGSC0003DMG400023959	Gene of unknown function	NA	4.40934	16.9771	11.1445	17.6456	45.6339	4.8965	47.8607	32.7098	10.6161	9.59126	11.2031	16.1742	46.7751	12.763	35.9234	8.31779	18.5712	15.1044	12.8201	9.46642	13.8812	4.5708	21.593	31.3146	31.9565	40.4886	13.5913	30.747	16.8119	53.5204	10.3189	13.6415	4.86067	22.2492	16.3295	10.4304	25.3877	42.2931	7.78065	27.2681
PGSC0003DMG400024005	Gene of unknown function	NA	6.59958	8.5271	7.29835	8.46421	5.39341	3.92749	7.77901	11.1946	25.3488	8.94278	10.3151	8.68527	20.0093	5.48303	14.9107	9.3404	4.33881	17.0287	11.0315	4.29826	8.88838	5.0353	6.09981	11.7043	5.42299	20.3695	4.49685	12.3095	4.63715	6.17114	4.18151	4.08698	4.3706	8.68651	7.89324	3.99659	7.33851	21.2572	17.3579	16.2163
PGSC0003DMG400024028	Gene of unknown function	NA	0	0	0	0	0	0	7.40301	1.30676	3.83077	1.49227	0	0.924566	2.98915	0	0	0.974141	0	1.36703	0	0	0	0	0	1.70472	0	2.96144	0	1.24061	1.30098	1.34054	0	0.80209	0	0	0	0	0	2.08229	4.08719	9.4972
PGSC0003DMG402024031	Gene of unknown function	NA	0.228773	0.368138	0.755783	0	0.004287	0.217199	0.00156013	0.00263622	0.449169	0.00207475	0	0.171227	0.640331	0.0026915	0.714841	0.00292198	0	0.247926	0	0.00631745	0	0.00459866	0.0263261	0.223722	0.279429	0	0	0	0	0.000943391	0	0	0	0	0.343426	0.00158901	0	0	0.225645	0.199266
PGSC0003DMG400024116	Gene of unknown function	NA	4.25661	6.11899	6.11393	5.42502	8.4986	3.30107	13.1331	8.82466	13.0481	10.9348	6.98671	6.80178	14.3837	7.53634	14.2563	6.56266	6.799	8.54351	3.31174	5.06931	2.97825	4.70493	4.16077	9.75261	7.15998	14.1783	6.9077	15.0479	6.34412	8.27692	6.78826	3.94502	3.83644	5.28671	5.03469	4.28112	5.16635	6.01519	7.60392	7.74169
PGSC0003DMG400024123	Gene of unknown function	NA	1.84975	2.94583	4.50773	0	0	1.06737	1.82075	3.84007	11.1838	2.16379	3.76662	3.56191	2.79447	0	2.5786	0	0	0	0	0	0	0	0	1.2144	1.53728	3.33981	0	3.34965	0	0	0	0	0	0	0	0	0	0.761812	1.86903	2.45621
PGSC0003DMG400024136	Gene of unknown function	NA	0	1.00551	0.940369	0	16.0006	6.63393	20.0927	2.62457	0.9506	0	0.954075	0.730002	1.46032	1.6281	0	0	0.838699	10.7704	2.12299	2.68427	3.78242	1.86833	9.20575	4.03048	1.0935	1.52497	1.3843	0	0.994143	16.0025	2.82521	2.90486	1.4873	5.38816	3.76112	0.86379	1.96444	0.879032	0.532842	2.02649
PGSC0003DMG400024164	Gene of unknown function	NA	1.07957	10.2976	5.92822	8.88872	6.20719	1.09865	10.04	11.7151	5.42815	5.76666	5.8722	7.26386	7.50686	3.31499	1.90154	0.555467	0.670964	3.25366	0.758731	0	2.25754	0.622856	1.25915	2.0757	5.67857	5.7104	3.21014	1.52606	0.511027	7.03453	0	1.99892	0.555289	4.00531	2.71079	0.578257	4.68706	2.68506	1.17834	1.28116
PGSC0003DMG400024191	Gene of unknown function	NA	0	2.53448	0	0	4.39975	0	2.5422	2.83956	3.80553	2.52204	1.95869	2.85747	2.02088	0	2.98431	1.50534	2.53682	1.50891	3.65546	0	1.46833	0	0	0	0	2.00275	1.42843	0	2.27394	5.98271	0	1.48244	0	2.24108	1.58493	1.53689	3.17144	3.2085	1.73188	1.97151
PGSC0003DMG400024193	Gene of unknown function	NA	0	1.7459	0.890616	0	3.53594	0	0	1.97065	3.57621	1.96911	1.01944	0.760517	0	0	0	0	0	2.65054	3.09167	0	0.716459	0	0	5.42722	0	0	0	0	0	0.421984	0	0	0	0	0.687428	1.57877	1.51597	4.43852	1.67707	1.69709
PGSC0003DMG402024195	Gene of unknown function	NA	18.4351	35.0187	26.1618	22.7508	32.6795	18.421	18.2408	26.9716	29.7523	19.1157	23.6839	23.6134	17.9708	11.5672	21.402	7.27634	5.63446	17.7309	3.64487	10.6943	10.6241	9.89476	13.9248	26.1122	17.5846	33.5023	16.7549	37.157	7.70189	57.3611	20.3095	16.4074	16.9196	18.3982	19.1863	9.10538	20.902	10.2846	12.2047	10.524
PGSC0003DMG400024240	Gene of unknown function	NA	6.08121	13.9826	7.6368	16.9396	43.5089	0	6.29522	0	2.8358	9.39072	10.8201	12.6843	3.284	0	117.684	0	1.78778	0	0	2.87716	0	0	0	0	8.8607	3.86117	0	98.5739	1.48396	52.6192	2.55168	0	0	0.462464	0	0	2.00351	0.970244	0	0
PGSC0003DMG400024256	Gene of unknown function	NA	0	0	0	0	0	0	0	1.59427	0	0	0	0	11.6122	0	0	0	0	0	0	0	0	0	0	0	0	11.1078	0	0	0	0	0	0	0	0	0	0	0	0	0	0
PGSC0003DMG400024277	Gene of unknown function	NA	4.15766	1.73364	3.64657	0	0	2.81591	6.47185	4.40282	14.6972	3.95809	6.31922	7.4939	6.40262	5.52428	4.68855	2.38361	1.80662	19.0423	4.42153	2.54332	2.44812	2.64325	0	10.06	1.47217	4.97644	5.98523	4.3105	2.23913	0	2.75334	4.00028	2.51241	2.34623	2.06886	1.12873	4.50244	4.80592	6.64613	3.52554
PGSC0003DMG402024284	Gene of unknown function	NA	2.50975	0	2.27713	0	0	0	2.37868	2.74831	3.0692	0	2.1326	2.82835	2.75038	0	0	0	3.24949	2.0536	0	0	1.66531	0	0	2.39018	1.65496	4.48443	2.29633	0	1.64913	2.5108	0	0	0	4.74457	1.31821	1.65133	4.58077	5.22466	2.13649	2.02145
PGSC0003DMG400024287	Gene of unknown function	NA	3.14605	5.12104	3.68022	6.22693	6.14319	0	17.0965	4.32408	9.40242	6.85009	6.17989	3.25132	6.96907	4.06188	4.83592	2.89579	1.96251	5.0046	3.63375	2.77942	7.26597	1.4141	4.49323	5.91765	5.06034	5.76521	5.2493	5.32365	3.07349	8.97359	0	7.06295	0	3.56921	3.55259	2.09009	4.74131	5.08418	4.53209	7.44587
PGSC0003DMG400024298	Gene of unknown function	NA	0.455575	2.21996	1.59874	3.23297	3.55149	0.99649	5.14929	2.61628	2.55139	2.69313	1.86812	1.25143	3.45589	1.00687	5.17347	3.03263	2.7884	2.51115	2.2057	1.09562	2.57222	1.17276	3.92386	2.7347	1.0651	2.49796	0.950206	4.09311	2.42251	5.8709	0.783167	2.2757	0.949445	6.76133	3.85624	2.07829	4.45992	8.27022	2.31179	4.91503
PGSC0003DMG401024306	Gene of unknown function	NA	3.34618	8.07314	5.53567	8.17915	3.75029	1.2885	2.93462	9.59794	3.23688	3.12127	5.72558	5.41201	5.98289	2.39856	5.91179	0.795717	3.38315	3.48722	1.12723	2.66609	5.44619	3.0388	0	4.89815	7.60345	5.88194	2.15252	6.79775	2.65616	7.40446	2.97914	4.30714	3.16297	6.32814	3.33743	1.90627	5.04545	7.48045	4.82284	4.34084
PGSC0003DMG402024306	Gene of unknown function	NA	0.948693	1.87664	1.50164	2.22862	3.60248	0.438698	3.45604	2.48113	0.7961	0.847759	0.962158	1.07379	1.19455	0.464248	1.36158	0.443527	0.376343	0.706808	0.800691	0.400783	1.10291	1.41975	0	1.50798	1.39576	1.06607	0	0.568621	0.385944	1.24473	0.0211639	1.13438	0.38597	2.13725	1.66794	0.527208	1.7204	0.99926	1.64647	1.55403
PGSC0003DMG400024335	ATATH11; ATPase, coupled to transmembrane movement of substances / transporter	NA	50.0042	45.5464	46.7196	36.0026	51.7242	42.1083	37.5375	55.0004	97.3719	56.4136	57.2279	57.8954	79.1133	32.9497	66.7449	24.94	16.8461	79.0084	12.6467	40.117	22.0595	38.9772	27.7039	60.0898	37.7658	75.5481	35.7988	76.0788	17.0227	31.6202	45.1226	25.0465	53.335	33.2053	44.267	29.6628	46.5889	20.4779	31.0364	27.5551
PGSC0003DMG400024339	Gene of unknown function	NA	1.66957	4.70856	4.19005	4.30922	3.12665	1.25019	13.4307	2.89234	6.907	2.90662	3.80345	6.56337	7.89828	1.28716	9.24448	4.42661	6.35414	9.39137	1.81132	3.73891	3.40136	1.56899	1.35194	7.02649	1.37424	6.60804	1.93631	8.85015	5.7071	3.60281	3.75348	3.13513	1.78385	10.0103	6.68321	4.60129	8.72584	15.4513	16.6815	14.1323
PGSC0003DMG400024341	Gene of unknown function	NA	1.14537	3.57236	2.97609	4.64431	8.19594	0.698979	0.582353	2.54371	2.38571	3.63932	3.0528	1.56904	4.96191	2.62813	3.43394	7.62597	5.07873	6.01726	9.40188	2.28716	2.83465	1.4641	0	2.94994	3.89966	7.67567	3.59403	8.02435	8.17923	11.4741	2.35388	4.00858	2.8296	6.6269	4.38543	1.27204	5.23726	3.45651	5.49828	3.53185
PGSC0003DMG402024463	Gene of unknown function	NA	0.564405	1.03035	0.00388861	2.84815	0	0.415126	0.542338	0.601407	0.232452	0.590262	0.791813	0.816669	0.492717	0.00611799	0.253655	0	0	10.6648	14.7159	0	26.6921	0.253314	52.6188	27.0052	0.00873352	0.141529	0.123881	0.271077	0	0	0	22.3832	0.121542	0	0	0	0.382823	0	0.329438	0.483028
PGSC0003DMG400024668	Gene of unknown function	NA	0	4.9909	5.51689	8.91283	3.79156	5.75285	0	7.48333	3.6378	5.83135	9.47322	6.25134	1.61043	1.82838	3.12262	9.55531	7.07681	3.1578	0	2.26029	13.2307	6.95744	0	0	0	0	1.68371	2.74429	4.73995	0	0	9.3552	5.92626	2.34479	3.37755	0	6.31977	1.40166	6.83914	3.655
PGSC0003DMG400024675	Gene of unknown function	NA	3.08814	9.38393	8.33586	9.07801	15.7811	3.77242	14.2608	9.81665	6.85145	6.95159	6.57078	6.47855	8.28661	3.49881	11.2022	2.55441	2.36881	6.82018	5.76041	3.10901	9.13418	2.56566	8.30746	9.51541	5.42604	7.75484	3.0108	8.7429	1.73359	16.3027	2.62372	8.42441	1.96319	12.3883	8.49624	4.39715	10.5967	10.0262	3.90093	8.11357
PGSC0003DMG400024786	Gene of unknown function	NA	1.52666	2.74554	2.03716	1.83343	1.60934	0.918308	5.35804	3.50144	2.32594	3.2057	2.15487	2.11235	2.89993	0.593837	2.09662	16.3811	9.10078	2.88702	3.29304	2.28449	5.20906	0.861285	3.41512	7.77044	0.878455	2.88884	0.638246	1.58303	7.58886	2.14395	2.47014	4.51925	0.801417	1.33997	0.821297	0.619065	1.23842	4.03729	3.5996	3.41633
PGSC0003DMG400024844	Gene of unknown function	NA	0	2.828	0	0	0	0	0	2.87284	0	0	3.46769	2.46376	2.73811	0	0	0	16.7006	0	0	0	0	0	0	0	2.53726	3.18395	0	4.93515	17.329	3.89749	0	0	0	0	1.83726	0	0	0	0	0
PGSC0003DMG402024899	Gene of unknown function	NA	0.337426	0.473639	0.62936	0.875568	0.253351	0.215701	0.00714157	0.282907	0.146496	0.390614	0.41164	0.390161	0.346154	0.158851	0.421271	0.282595	0.755319	0.681266	0.543903	0.370775	1.26383	0.253671	0.0506052	0.64128	0.216159	0.474996	0.164938	0.2795	1.30014	0.136387	0.300579	1.03226	0.449955	0.321768	0.572026	0.298083	0.433263	1.94345	1.20962	1.46386
PGSC0003DMG400025044	Gene of unknown function	NA	0	0	0	0	0	0	27.8294	0	0	0	0	0	0	0	2.45736	0	0	0	0	0	0	0	0	0	0	0	0	2.42315	0	0	0	0	0	0	0	0	0	0	1.35451	0.467979
PGSC0003DMG400025049	Gene of unknown function	NA	0	4.0072	3.57725	0	8.1157	0	2.66914	2.96825	6.1561	7.42489	3.80222	2.76377	1.61659	1.69934	11.28	7.58643	7.35332	4.39365	2.59277	2.86539	2.87773	2.17167	0	5.57267	3.54076	3.94123	3.74803	11.9997	6.99836	7.79047	3.08916	2.30821	1.44969	4.46195	3.64863	2.26474	6.66896	2.97438	4.8442	4.50984
PGSC0003DMG401025107	Gene of unknown function	NA	1.15332	2.2312	0	0	2.74925	0	0	0	1.0059	3.66509	1.63459	0	1.43622	0	0	2.31737	43.7741	0	0	13.6457	0	1.34557	0	8.4873	0	0	0	0	46.5384	0	32.2079	0	2.62756	9.85092	5.11925	7.77417	3.82251	1.56196	0	0
PGSC0003DMG402025107	Gene of unknown function	NA	0	0	0	0	0	0	0	0	0	0	0	0	0	0	0	0	0	0	0	0	0	0	0	0	0	0	0	0	0	0	0	0	0	35.7042	7.61159	13.9831	1.40492	0	0	0
PGSC0003DMG400025109	Gene of unknown function	NA	0	0	0	0	0	0	0	0	0	0	0	0	0	0	0	0	5.82266	0	0	0	0	4.68387	0	0	0	0	0	0	8.94126	0	0	0	4.10833	5.44257	2.1379	2.66541	7.07173	0	0	0
PGSC0003DMG400025205	Gene of unknown function	NA	0	0	0	0	0	0	0	0	0	0	0	0	0	0	0	0	0	0	3.90356	0	6.9459	0	0	0	0	0	0	0	0	0	0	6.12546	0	0	0	0	0	0	0	0
PGSC0003DMG400025236	Gene of unknown function	NA	0	0	0	0	0	0	0	0	0	0	0	0	4.60282	0	0	0	4.75832	0	0	3.45244	0	0	0	3.53976	0	7.74939	0	0	3.56752	3.08576	5.39913	0	0	0	2.80678	1.95602	3.41642	34.1277	8.93491	14.0144
PGSC0003DMG400025271	Gene of unknown function	NA	0	0	0	0	0	0	13.4957	0	0	0	0	0	0	0	0	0	0	0	0	0	0	0	0	0	0	0	0	0	0	0	0	0	0	0	0	0	0	3.02553	2.50606	1.74486
PGSC0003DMG401025430	Gene of unknown function	NA	0	0	0	0	0	0	0	0	0	0	0	0	3.54267	0	0	0	0	0	0	0	0	0	0	0	0	3.92618	0	0	0	0	0	0	0	23.5355	8.39552	46.4215	0	0	0	0
PGSC0003DMG400025453	Gene of unknown function	NA	0	0	0	0	0	0	0	0	0	0	0	0	0	0	0	0	0	0	0	0	0	0	0	0	0	0	0	0	0	0	0	0	0	15.7168	6.38532	23.5722	0	0	0	0
PGSC0003DMG400025467	Gene of unknown function	NA	1.51478	9.93858	5.79492	14.8389	14.05	1.19489	76.7256	21.8805	2.89084	14.1365	5.05251	15.0323	24.6715	8.26241	8.78212	5.19911	10.8577	3.19383	9.33301	8.39585	7.90733	0.559179	16.2424	13.5672	17.7169	36.9316	13.211	10.8422	12.2205	21.5745	12.0625	12.4193	0.548631	25.1683	8.21724	8.83552	26.8304	32.2303	3.64878	6.75248
PGSC0003DMG401025508	Gene of unknown function	NA	3.58446	6.94708	6.13595	10.6218	11.7045	4.24159	5.76416	7.5436	4.84141	6.47657	5.06068	6.28879	4.4071	2.74483	4.78114	6.2617	1.75179	5.54362	7.68644	4.53542	6.00208	7.45662	6.91413	7.5597	2.45775	3.68303	2.50097	4.60401	2.4268	8.19426	2.46937	5.9267	5.90552	4.26278	7.66617	4.61841	5.4712	5.21385	8.02058	4.04717
PGSC0003DMG400025513	Gene of unknown function	NA	0	0	0	0	0	1.1414	0	0	0	0	0	0	0	0	0	0	0	0	0	4.28732	0	0	0	0	0	0	0	0	0	0	9.47068	0	0	1.59531	2.52624	1.17791	0.823983	0	0	0
PGSC0003DMG400025543	Gene of unknown function	NA	0	0.940752	0.506956	1.75213	1.06432	0.974025	8.16469	1.73067	0.635439	0.720489	0.866165	1.09144	3.21946	0.680682	2.26865	3.85374	2.9057	1.11838	1.00728	1.00891	2.09361	0.594069	1.39943	0.498318	0.676294	2.84095	0.886783	1.41183	1.49298	0.91703	0.815926	1.806	0.558396	0.534215	0.767482	0.332716	1.20767	6.94973	1.58976	3.15268
PGSC0003DMG400025564	Gene of unknown function	NA	0	3.20397	2.00131	2.24144	1.92966	1.93349	2.85711	2.82302	1.54541	1.20102	1.77537	1.59503	1.13956	0.786491	1.8815	4.09336	5.89028	2.38242	0	1.12214	2.09295	1.09346	0	2.31074	0.85331	0	0.512273	2.33788	4.68695	1.29286	1.26666	1.86484	0.83219	1.69278	1.19716	0.709532	1.81683	3.06971	4.40502	3.05011
PGSC0003DMG400025673	Gene of unknown function	NA	0.620825	1.70652	1.43381	0	0	1.8193	5.61659	0.679836	1.75568	0	0.615453	1.13691	2.62421	0	2.32337	0	1.50715	3.20034	0	0.746517	1.07105	0	3.39339	4.48363	0	3.00826	0.43108	1.91623	0.866832	0	0	1.38907	0	4.73649	1.89719	1.49777	3.92235	9.86766	5.30275	8.00859
PGSC0003DMG400025702	Gene of unknown function	NA	1.20649	1.36961	1.7443	0	1.02298	1.13702	6.76376	2.72678	1.82234	1.07873	1.71961	1.66627	4.06195	1.24371	0	0	0	0.924122	0	0.940512	0	0.589032	0	0.846522	1.40672	3.37389	0.831834	0.710186	0	1.41251	0.783548	0.417414	0.571986	0.677796	0.335715	0	0.572596	0.595839	0.622509	0.530718
PGSC0003DMG400025708	Gene of unknown function	NA	0	0	0	0	0	0	2.43224	0	0	0	0	0	0.259998	0	0	0	0	0	9.65678	0	3.08552	0	0	0	0	0	0	0	0	0	0	4.22322	0	0	0	0	0	0.492131	0	0.235024
PGSC0003DMG402025754	Gene of unknown function	NA	0	0	0	0	6.53058	0	0	0	2.17343	0	0	0	2.2259	0	0	12.6616	4.60219	2.32679	2.39139	9.32543	2.2299	3.49502	7.65375	5.94969	0	2.4907	0	3.58485	5.44332	6.23561	8.36669	1.78285	2.59575	0	1.7281	1.8143	0	3.71458	1.86991	3.67314
PGSC0003DMG402025809	Gene of unknown function	NA	0.627602	2.08205	2.08231	2.364	2.64834	1.25843	9.80126	2.47441	1.79762	1.31289	1.37081	1.49869	3.84505	1.1849	1.84448	1.44909	1.39522	1.89072	1.00846	2.56049	1.09313	0.42042	0.910288	2.06937	1.51885	3.52903	0.693291	0.884376	1.04053	1.74638	2.18636	1.02034	0.290188	1.82473	1.2222	0.49696	1.58331	3.64261	1.03263	2.20858
PGSC0003DMG402025826	Gene of unknown function	NA	0.275012	1.56644	1.07322	0.613809	0.168795	1.85738	0.465587	1.38318	0.493126	0.278845	0.727589	0.843879	0.0819115	0.454724	0	0	0	0.299683	0.194535	0	0.28857	0.253461	0	0.126455	0.928886	0	0.227323	0	0	0.086062	0	0.245841	0.173338	0.497052	0.452346	0.0311731	0.309142	0.103139	0.186244	0.0528146
PGSC0003DMG400025950	Gene of unknown function	NA	0.735598	6.59129	4.33787	5.34667	3.47574	1.1644	68.6434	10.7809	5.86595	3.8348	4.15159	5.44124	11.9958	23.4339	1.32346	0.698455	0.610923	2.63551	1.42987	0	1.28571	0	0	1.39803	21.4189	11.3014	20.8608	1.18849	0	4.16133	0	1.00225	0.314735	2.56546	2.01864	0.794778	3.48013	3.37778	0.447508	1.38326
PGSC0003DMG400025955	Gene of unknown function	NA	1.71943	4.82396	3.26194	4.36812	8.61607	3.8447	9.42408	6.10818	4.97032	7.52556	2.86078	4.77296	5.54563	1.80067	3.82609	11.6784	7.02602	11.9868	5.81737	4.8833	12.3032	2.45379	10.537	52.8662	1.87066	4.07552	2.10397	3.0683	7.79349	9.944	3.65076	11.3508	1.7989	5.94444	6.23926	3.22049	10.2834	16.1921	19.324	24.3856
PGSC0003DMG400025979	Gene of unknown function	NA	5.3565	8.23453	7.11528	5.04064	8.60605	5.45016	4.56702	7.89564	6.51386	8.61037	7.58026	8.1988	7.64737	5.67536	19.1324	4.41176	2.01848	22.7063	69.567	4.90283	34.7573	2.49804	35.7421	21.1983	10.1431	6.67329	6.14786	19.5021	1.12989	10.6979	6.32027	36.6038	4.53422	33.2611	21.8356	32.0037	36.8447	26.5478	8.54911	13.5309
PGSC0003DMG402026018	Gene of unknown function	NA	5.39577	13.2163	10.4438	7.9627	15.2675	5.27186	11.7803	9.15403	9.08699	9.66373	6.73492	6.53164	12.8428	5.02475	13.8891	22.9528	10.6309	12.1602	11.5087	11.6568	10.0977	8.70662	10.0184	16.3234	5.44863	11.0825	3.93815	13.3878	8.56005	15.6382	10.7577	9.55745	8.22541	9.95349	8.62881	6.85778	9.38927	23.0295	8.34435	14.0319
PGSC0003DMG400026059	Gene of unknown function	NA	0	0.930691	1.17359	0	1.03883	0	1.38939	1.69679	0.918376	1.40859	0	1.11356	0.841542	0	0	0	0	5.43335	3.89464	0	15.9872	0	8.0652	2.68495	0	1.17561	0.439209	0	0	1.68591	0	16.4859	0.432422	0.811148	0.422749	0.277399	0.799096	0.474034	0.420675	0
PGSC0003DMG400026143	Gene of unknown function	NA	0	0	0	0	0	0	0	0	0	0	0	0	0	0	1.68861	0	0	0	58.1095	0	4.64189	0	1.1725	1.8086	0	0	0	1.41169	0	0	0	6.28284	0	0	0	0	0	0	0	0
PGSC0003DMG402026219	Gene of unknown function	NA	18.7755	41.6795	36.7383	57.3256	39.5384	31.9026	28.927	44.2929	20.8382	30.9476	46.6483	38.2482	25.8548	23.9689	31.8985	16.5158	14.4828	27.5738	12.179	10.9254	21.3662	17.3991	12.5907	17.3482	35.0875	24.2048	19.8826	25.3466	12.7776	48.7742	8.75878	20.694	15.9805	46.9637	39.7078	20.0151	58.2619	38.176	19.1479	20.4806
PGSC0003DMG400026267	Gene of unknown function	NA	7.85706	6.98087	6.42729	4.13426	20.3945	6.09038	3.4477	9.08066	4.34611	5.10258	7.75466	5.85925	4.69831	3.07198	5.85791	1.37534	1.61901	9.30555	6.33166	12.8568	6.00891	5.93189	19.1856	25.4053	3.54127	4.57902	1.87581	7.64349	1.88598	19.1228	12.258	6.03277	6.52986	8.60253	6.23471	11.0393	7.76168	9.9282	2.52618	9.33969
PGSC0003DMG400026394	Gene of unknown function	NA	0	1.93813	2.58577	0	0	0	9.21548	2.90281	4.08742	0	2.21985	0	3.32001	0	0	0	0	0	0	0	1.83541	0	0	0	0	4.00549	0	0	0	1.41409	0	1.48244	0	3.61063	2.2013	2.58845	1.16477	0	1.33827	1.44575
PGSC0003DMG400026396	Gene of unknown function	NA	0	0	0	0	0	0	6.14599	0	0	0	0	0	0	0	0	0	0	0	0	0	0	0	0	0	0	0	0	0	0	0	0	0	0	0	0	0	0	5.90898	3.20783	2.20744
PGSC0003DMG402026412	Gene of unknown function	NA	2.24507	1.89473	2.08096	0	2.02715	1.92257	3.8052	2.77567	4.82137	4.76528	2.43134	1.95185	3.87588	0	1.11296	2.11173	1.41085	1.97764	0	1.31356	2.03365	1.34777	0	3.0002	0	2.05689	0	0	1.26783	1.42454	0	1.49156	1.46267	0	0.964412	0	0.641754	1.38659	1.74195	0.703076
PGSC0003DMG400026440	Late blight resistance protein	NA	0.503517	0.728094	0.521921	0	1.26801	0.295562	1.71928	0.650795	0.804128	1.22364	0.273861	0.150129	0.659425	0.313885	1.29444	3.19108	4.5825	0	1.18073	3.48832	0.450926	0.676431	0	0.19801	0.252729	3.05461	1.02063	1.49775	8.36681	5.35933	11.7767	1.27859	1.48797	2.38818	1.554	4.42295	1.10151	1.07757	0.615904	0.979872
PGSC0003DMG402026447	Gene of unknown function	NA	0	0	0	0	0	0	0	0	0	0	0	0	0	0	0	0	1.77932	0	0	0	0	0	0	0	0	0	0	0	0.590999	0	0	0	0	0	0	0	0	0	0	0
PGSC0003DMG400026498	Gene of unknown function	NA	0	0	0	0	0	0	2.51259	0	0	0	0	0	0	0	2.26888	0	0	0	0	0	0	0	0	1.78026	0	0	0	0	0	2.24625	0	0	0	3.63483	1.82086	1.18075	0	4.00735	1.43386	3.72416
PGSC0003DMG400026499	Gene of unknown function	NA	2.94478	17.5877	13.1329	10.5087	21.6166	0	9.39165	13.6123	42.137	32.6321	12.0703	14.1805	10.7566	2.10571	9.56766	11.6152	2.80876	7.18501	12.4894	1.75178	4.87366	2.23393	0	6.36542	1.81236	10.7826	3.66216	8.1178	4.41841	18.5328	3.62206	6.45524	1.85086	4.95724	2.47292	1.86794	5.59755	4.53111	4.04124	6.00208
PGSC0003DMG402026585	Gene of unknown function	NA	21.3345	46.2253	43.6413	44.0162	28.1457	34.0019	100.856	53.6846	145.289	60.1387	48.2418	58.5041	123.135	26.279	89.049	52.5954	49.4907	170.263	17.7622	91.3013	37.4668	23.6093	36.6035	120.61	15.0999	121.949	25.7814	84.9334	54.407	26.2993	92.0551	38.3999	21.1301	45.3253	36.673	20.6505	51.9192	145.427	163.573	139.385
PGSC0003DMG400026610	Gene of unknown function	NA	0	0.835346	0	1.98856	1.32928	0	4.03669	0.913345	0.92135	1.07673	0	0	2.10325	0	0	1.68691	0	0.915907	0.967198	0	1.65686	0	0	0	0	2.35352	0	0	0.933045	1.73292	0	1.51657	0	1.13354	0	0	0	2.88922	1.21829	1.45879
PGSC0003DMG400026612	Conserved gene of unknown function	NA	1.91578	3.74123	3.18437	0	1.68643	1.83363	1.96057	1.60673	1.02421	0.979109	1.26732	1.93425	3.28213	0.956271	2.75185	0.66788	2.5034	2.28149	0.54061	3.70873	1.18747	0.84488	3.72641	3.63304	1.34877	3.55692	0.869802	2.78288	1.91098	2.273	3.82345	1.54306	1.16296	2.96903	2.27569	2.52798	3.31717	11.0139	5.92552	8.88875
PGSC0003DMG400026660	Gene of unknown function	NA	0	0.978147	0	0	0	1.91755	1.44775	1.24207	2.56829	1.4184	0.761452	1.27825	0.894275	0.854589	0	0.987903	0	7.53311	1.33219	0	3.21204	0	0	3.03859	0	1.13098	0	0	0	0	0	2.59644	0	0	0	0	0	1.30555	2.07066	1.21599
PGSC0003DMG400026789	Gene of unknown function	NA	5.37496	9.40605	10.5848	15.1105	7.45052	2.11394	13.7563	12.3606	17.1806	13.2313	12.7792	13.0478	19.9424	8.71865	19.5199	27.9643	14.4103	17.9638	7.53437	6.62571	6.26464	5.23103	2.25585	9.25693	7.70176	20.0228	9.00594	20.3285	14.8728	5.90017	6.45475	4.27888	5.34008	8.33711	6.80701	4.78878	7.00805	10.2552	15.7846	13.2846
PGSC0003DMG400026814	Gene of unknown function	NA	0	5.36444	3.09344	0	4.45378	0	7.70564	5.92338	7.7175	4.73499	3.4728	3.65754	10.6137	0	7.58673	4.00352	7.23702	3.30482	0	6.93799	3.25423	0	0	6.41077	1.90235	9.78345	0	3.71374	4.3908	5.42551	4.6949	3.09225	0	5.45381	3.58153	2.02473	5.67056	6.28124	5.39395	6.82289
PGSC0003DMG400026864	Gene of unknown function	NA	0	0.819802	0	0	0	0.959659	2.34312	0.757106	0	0	0.652896	0	1.76784	0	1.58519	0	1.00718	0.716642	0	0	0.580996	0	4.51405	2.08524	0	1.59997	0	1.1446	0.823735	1.11856	1.06114	1.12124	0	3.17457	1.73887	1.03119	1.71502	7.04913	1.79401	5.47253
PGSC0003DMG400026876	Gene of unknown function	NA	9.31206	7.3601	7.84563	13.2571	0	12.5252	32.7897	5.24884	18.1378	8.78262	5.25967	8.81601	20.7085	6.38574	14.5484	16.4963	5.2773	21.6772	3.76859	21.1683	4.40895	3.97515	5.1613	13.6446	0	30.4939	10.7711	19.3565	12.4956	4.22583	37.3316	10.0539	11.715	9.00249	9.29692	12.4927	13.1123	15.1409	28.9986	30.7003
PGSC0003DMG402027064	Gene of unknown function	NA	0	0	0	0	0	0	0	0	1.59341	0	0	0	1.38082	0	0	0	1.42747	0	0	0	0	0	0	0	0	0	0	1.67976	1.34703	0	0	0	0	1.40754	1.30173	1.05515	1.57606	1.67591	8.15527	10.6035
PGSC0003DMG400027100	Gene of unknown function	NA	0	0	0	0	0	0	0	0	0	0	0	0	0	0	2.34181	4.83079	0	0	0	0	0	0	0	0	0	0	0	0	3.55496	0	0	0	0	0	0	0	0	0	0	0
PGSC0003DMG400027112	Gene of unknown function	NA	0	0	0	0	0	0	0	0	0	0	0	0	0	0	0	0	0	0	0	0	0	16.0484	0	0	3.57491	0	0	0	0	0	0	0	14.0983	0	0	0	0	0	0	0
PGSC0003DMG400027114	Conserved gene of unknown function	NA	1.53973	5.96495	4.07345	3.56622	14.537	1.66757	6.79713	5.7224	5.22161	5.10604	3.7597	4.23732	8.64272	2.43531	12.8945	8.62566	5.42498	6.43746	7.15509	2.04928	5.16312	2.31796	1.9595	2.86981	2.71677	12.7787	3.27503	15.514	5.57216	20.2272	2.55794	6.74283	2.91408	8.74393	7.98061	4.31832	8.75451	12.3039	3.87258	6.20725
PGSC0003DMG400027223	Gene of unknown function	NA	0	0	0	0	0	0	0	0	0	0	0	0	0	0	0	0	0	0	4.71571	0	3.48933	0	0	7.25386	0	0	0	0	0	0	0	2.37423	0	0	0	0	0	0	0	0.656181
PGSC0003DMG403027324	Gene of unknown function	NA	2.57627	6.02313	3.70917	3.25797	3.52539	4.92964	4.33059	6.06435	2.69209	2.89252	4.08675	3.01077	2.96783	0.494316	2.31712	0.682595	1.99758	3.02863	2.82545	3.13855	4.38729	6.75431	8.53661	2.90375	0.75573	2.9411	1.11888	3.00818	1.46176	4.77697	3.59632	3.10803	1.81715	10.0586	6.29176	4.56175	6.8372	3.78518	3.1179	6.03636
PGSC0003DMG400027339	Gene of unknown function	NA	28.4854	22.1136	33.3211	27.5358	18.702	19.2546	15.2281	26.6884	61.3244	42.9749	32.2807	31.0224	41.1745	16.998	25.6796	20.6108	10.1022	38.4497	8.52697	17.9048	12.8442	23.5999	14.6951	27.3852	20.534	42.3099	18.0523	34.547	9.84261	18.3145	16.4333	15.3149	27.6401	22.9185	22.1693	12.7364	25.3064	17.9557	29.8186	17.2304
PGSC0003DMG400027365	Gene of unknown function	NA	0	0	0	0	0	0	7.06288	0	2.59254	0	0	0	0	0	0	2.53818	2.97357	0	0	0	0	0	0	0	0	2.7358	0	0	2.98948	0	0	0	0	0	0	0	0	0	0	1.33735
PGSC0003DMG400027366	Gene of unknown function	NA	0.431696	1.62921	1.43078	2.17966	0	0.550817	9.407	2.46164	0.740896	0.937003	1.2283	1.36551	2.03673	0.343473	0.412825	12.7941	13.5292	0.521676	0	2.97301	0.676894	0	1.8591	1.78156	0.672847	2.26443	0.321408	0	9.46829	0	2.38416	0.554225	0	1.58451	0.560298	0.369228	0.465593	2.60214	1.89484	1.69478
PGSC0003DMG400027367	Gene of unknown function	NA	0.12298	0.599466	0	0	4.22707	1.36399	0.87479	0.374791	0	0	0.27456	0.418065	0	0	2.99992	0	0.923452	0.765353	1.31988	0.961209	1.12057	0.265698	2.41693	0.815246	0.49682	0	0	0	0	16.5704	0	0.72568	0.0483954	3.04282	1.81412	0.520719	3.42046	4.96343	1.41882	1.35432
PGSC0003DMG400027368	Gene of unknown function	NA	4.5232	16.2472	16.3418	7.40167	18.9084	2.4603	23.0803	16.8452	13.7924	10.6125	14.8068	11.4769	10.9908	5.21778	20.2139	13.4382	20.6155	16.8985	12.0068	3.81538	18.2244	2.80089	2.23266	8.29771	10.9833	2.37735	0	3.79786	10.8641	6.47846	1.98376	1.24831	1.88858	12.9488	14.3704	5.47542	10.7265	9.01504	6.69959	2.81041
PGSC0003DMG400027369	Gene of unknown function	NA	2.63015	7.37143	5.62182	7.03018	4.50031	1.50162	2.43064	6.75613	2.86141	3.14751	5.32268	4.8749	4.25909	0.820469	7.08114	1.68813	2.51817	4.77732	2.919	1.9599	3.88635	1.59273	1.1441	6.57231	2.30398	4.88962	0.983116	6.73588	1.50097	4.24131	1.80065	2.89518	1.31447	5.06953	3.86091	1.64941	3.88358	8.76149	2.5098	4.1461
PGSC0003DMG400027422	Gene of unknown function	NA	2.57529	11.6671	13.2872	18.3616	12.6215	2.58256	5.58899	4.43951	2.71868	3.43379	11.8504	5.00927	0	0	2.53817	0	3.0468	0	0	0	2.08269	4.71731	0	0	6.75949	0	0	3.4554	0	8.19866	0	0	2.42211	5.9306	9.0917	4.03911	12.9254	4.87902	4.50678	1.67189
PGSC0003DMG400027444	Gene of unknown function	NA	0.91976	0.669238	1.66902	0	1.16177	1.13487	9.82675	0	1.75748	0.718854	0.455901	0.583042	0.647966	0	0.930299	0.600653	0.893142	0.301038	0	0	1.0375	0	1.88526	1.4599	0.667152	0.859365	0.116749	0.0951445	0.586907	0	1.34715	0.0559215	0.158049	0.745186	0.966183	1.25069	1.61417	1.74461	0.630806	1.84318
PGSC0003DMG400027530	Gene of unknown function	NA	2.25865	7.95162	5.16175	12.1081	7.66649	1.53991	10.8281	17.6791	6.95957	6.55622	6.88353	6.83516	8.75203	3.28163	6.95606	26.343	8.90946	7.1005	4.36596	6.41007	5.15416	1.49309	1.80259	6.4993	4.72818	8.0355	2.50139	6.31716	8.82993	9.06542	5.70923	4.39758	1.63732	6.82098	5.37234	1.70565	6.75468	20.8854	12.3384	9.95343
PGSC0003DMG402027564	Gene of unknown function	NA	0	0	0	0	0	0	5.00961	0	0	0	0	0	0	0	0	0	0	0	0	0	0	0	0	0	0	0	0	0	0	0	0	0	0	0.997027	0	0	0	0.444097	0	0.938674
PGSC0003DMG400027568	Gene of unknown function	NA	0.782265	4.89446	3.67216	4.11263	5.7579	1.07146	6.41561	5.93194	3.54778	2.94786	3.0951	3.6087	5.42898	2.36096	4.75199	1.92297	1.32117	3.73005	4.16435	0.715923	5.57201	1.2164	2.04897	3.41852	3.13403	5.59634	2.50254	5.06977	1.0092	4.49966	0.97888	5.37716	0.676267	7.98478	5.27386	1.88944	7.54035	11.8189	3.08972	5.47361
PGSC0003DMG400027573	Gene of unknown function	NA	0	0.603955	0.409064	0	1.15056	0.329218	1.11957	0.596305	0.528779	0.390527	0.25427	0.328055	0.727115	0	2.27699	1.89503	11.987	0.395313	0.481007	0	0.363159	0	0	0.270965	0.250828	0.395334	0	1.54093	9.00176	0.885829	0	0	0.315065	1.24355	0.748723	0.674092	0.989815	1.00541	0.220983	0.720912
PGSC0003DMG400027639	Gene of unknown function	NA	6.27028	9.49401	6.11176	4.94173	4.26282	4.71842	15.2827	8.04912	6.62913	3.00421	6.87023	12.3971	18.6715	4.06273	8.04163	0.700686	8.88563	15.7548	1.62739	6.45469	7.29809	1.9544	10.2733	15.3573	4.63924	14.0592	3.88088	7.23208	6.24062	5.02913	6.48955	5.10263	1.10016	12.9401	9.44301	6.65038	15.4444	20.3087	13.8484	13.2763
PGSC0003DMG401027680	Gene of unknown function	NA	2.75805	11.7878	10.0995	8.54107	27.6127	3.15135	16.0488	11.874	1.33745	8.78429	9.23192	7.03215	13.7684	5.22392	12.8556	11.5951	15.1935	10.2867	17.8978	11.9342	8.54612	4.80429	11.7339	10.071	9.2184	1.18486	0.376276	1.88487	1.80496	0.846369	3.2568	1.56651	1.62394	12.5538	10.7471	14.5993	12.587	20.8622	7.42967	9.67305
PGSC0003DMG400027705	Gene of unknown function	NA	2.51121	12.2346	6.82439	5.79877	13.6805	5.03819	30.9956	14.62	5.19849	5.49316	5.47931	10.2663	25.268	8.10374	10.6964	1.28541	4.87217	25.8834	4.11734	3.29876	11.2893	1.01763	26.0989	25.6495	14.7149	23.3371	8.68979	13.2452	4.82236	19.432	3.88691	10.4877	0.911117	29.5328	11.458	5.45319	26.9531	53.4717	12.3828	24.5764
PGSC0003DMG400027707	Gene of unknown function	NA	0.677081	1.60308	1.26397	2.2828	1.22082	0.529959	9.03497	1.21464	0	0.309137	1.0465	0.80046	1.06434	0.4325	2.68456	2.89327	3.92783	0.57436	0.483269	1.84769	0.623392	0.583118	0	1.05163	0	1.2423	0	2.13804	1.51044	1.13344	1.5734	0	0	0.687239	0.455438	0.303711	0.565664	1.94055	1.77165	2.83757
PGSC0003DMG400027715	Gene of unknown function	NA	4.16047	9.22069	6.10989	3.80166	1.32014	5.03237	3.03923	6.84009	6.78501	6.75432	5.32851	5.46582	4.87797	0.747599	0	25.0992	7.61172	4.90665	1.28191	7.61296	3.00369	5.51961	0	9.23809	0.814095	4.79698	0.630499	0	7.19681	1.25401	7.09185	2.45155	4.71957	4.48524	2.66676	3.84235	3.38413	15.047	10.8015	8.51192
PGSC0003DMG400027729	Gene of unknown function	NA	0.740995	1.44878	1.2	1.55731	1.01396	0.464247	3.7897	2.00778	1.26993	2.46564	0.876669	1.50663	2.77096	0	0.974332	0	0.288862	3.47272	5.76024	0.445509	2.37804	0.361767	0	3.85729	0.775315	2.71069	0	0.88975	0	1.19906	0.49992	2.49856	0.273704	4.69873	3.58063	2.18659	3.39481	2.30883	0.858446	1.09627
PGSC0003DMG400027731	Gene of unknown function	NA	0	1.78141	2.54445	0	0	0	0	2.94052	0	0	0	0	1.89727	0	0	0	0	1.80297	1.89273	0	2.77793	0	0	4.72154	0	1.50565	0	0	0	0	0	4.66372	0	2.08276	1.68339	1.06318	0	0	0	0
PGSC0003DMG400027760	Gene of unknown function	NA	1.52572	2.2143	1.71354	2.50852	2.45209	2.18517	5.89996	2.32721	0.830013	0.738091	1.8058	1.29729	3.77061	0.847742	3.00946	1.1951	1.71977	2.89817	2.09084	2.92645	2.66298	1.13519	8.8198	4.83506	1.8062	3.15346	1.01962	3.27478	1.26636	4.5552	2.27397	3.50491	1.46151	3.18803	2.81827	2.44452	1.92253	6.81065	2.30729	5.72203
PGSC0003DMG400027785	Gene of unknown function	NA	3.99335	8.01528	6.7816	7.01094	14.6126	3.74231	6.10158	11.1581	17.0993	8.38077	7.38838	7.07887	13.4419	4.20944	47.4891	16.0041	13.6327	6.67822	6.48598	7.88404	5.70913	2.91015	5.04213	6.66401	4.83061	9.87813	3.12862	26.7002	12.5688	13.3636	7.03563	6.39641	2.85773	9.98604	9.11212	6.2158	9.6721	10.9923	3.40262	6.71952
PGSC0003DMG400027829	Gene of unknown function	NA	0.453706	2.86597	2.69712	2.35545	1.25839	0	2.77106	2.33686	9.8078	3.71388	2.8922	2.39505	3.15612	0.449546	2.39072	4.16318	1.88136	2.92888	0.359856	0.734154	0.715639	0	0	0.696765	0.908239	3.74127	0.492229	3.69038	3.52291	2.06926	1.04903	0.969524	0.315938	0.821066	0.671337	0.193809	1.05755	1.84304	0.874032	1.58981
PGSC0003DMG400027842	Gene of unknown function	NA	0	3.80703	3.44018	9.01094	3.58765	0	2.43438	4.60404	1.23399	3.36489	7.24045	5.11719	1.15846	5.67741	0	1.31794	1.08873	2.64212	7.91205	0	3.12456	0	0	0	7.3636	0	0	0	0.975881	0	0	0	0	9.26539	3.66178	2.06555	2.36118	9.7947	2.11708	1.01906
PGSC0003DMG401027917	Gene of unknown function	NA	0.542613	2.38379	1.41662	1.4493	1.18674	0.372326	1.67512	1.3293	0.9208	0.794787	0.87333	0.993908	2.02552	0.372638	1.21541	0.750038	0.350987	0.640953	0.324372	0.61995	0.926885	0.278174	1.08561	1.13332	0.291025	0.912176	0.20008	0.934655	0.172432	1.48215	0.283008	0.457681	0.683787	1.03702	1.07115	0.370865	1.23769	1.86923	1.39302	1.01372
PGSC0003DMG400027929	Gene of unknown function	NA	3.5284	5.72535	5.40755	6.23745	8.16431	2.83305	9.97375	4.70922	4.22677	3.53861	5.0738	4.65231	4.76681	1.10968	6.34311	2.2846	3.9935	3.79715	1.84917	1.81679	2.99498	3.5854	1.78896	4.00257	2.2989	3.74708	0.943298	6.83025	3.32686	8.90783	1.83544	2.7112	3.08458	7.85777	5.33434	2.34141	5.64323	7.93045	6.98467	6.48253
PGSC0003DMG400027930	Gene of unknown function	NA	4.9428	6.44173	4.45206	7.71681	7.57528	4.85617	6.533	5.893	4.61657	6.02649	7.46205	5.52153	4.62743	1.73038	6.88923	1.88833	5.51173	5.4681	1.86816	3.80386	4.86057	3.2819	3.51222	6.11952	5.76253	4.83507	2.21692	5.62079	3.54979	9.03889	3.24836	6.05668	4.29796	8.41642	6.01361	3.38229	10.3748	7.30107	4.01482	4.40777
PGSC0003DMG400027941	Late blight resistance protein	NA	0	0	0	0	0	0	0	0	0	0	0	0	0	0	11.3208	0	0	0	0	0	0	0	0	0	0	0	0	16.7244	0	0	0	0	0	0	0	0	0	0	0	0
PGSC0003DMG400027956	Gene of unknown function	NA	0.941597	4.72244	2.6445	4.01026	11.8245	2.88138	4.11944	3.80852	2.79528	2.75839	3.71224	3.48507	5.56182	1.75457	13.9349	5.7246	9.32671	5.00611	7.4005	1.97046	7.35735	2.06888	4.96586	5.1948	1.85612	7.60615	2.0124	16.7439	8.48299	20.4006	3.36605	7.85881	4.39124	11.5132	9.50423	7.19373	10.0937	24.6428	6.56725	12.9473
PGSC0003DMG400027973	Gene of unknown function	NA	2.62726	6.2989	4.05255	5.38403	6.49525	2.94772	8.73282	6.7135	6.42727	4.34118	4.81188	4.05211	5.78555	3.02575	6.9465	2.09708	1.57996	4.62342	3.93745	2.12881	4.6593	1.96766	2.6094	3.9814	5.0316	5.74946	2.76099	3.58827	1.39668	12.6579	1.42787	4.37359	1.10741	7.52544	5.16432	2.93752	6.58696	4.71267	2.49866	4.09476
PGSC0003DMG400028003	Gene of unknown function	NA	0	0	0	0	0	0	0	0	0	0	0	0	0	0	49.9653	0	0	0	0	0	0	0	0	0	0	0.464448	0	41.4662	0	0	0	0	0	0.400819	0.31675	0	0	0	0	0.55051
PGSC0003DMG400028006	Gene of unknown function	NA	1.58473	0	0	0	2.52965	1.45634	3.40219	1.40998	2.88679	0	0	0	2.15017	0	3.12563	0	2.56996	0	0	2.54077	0	0	0	3.95125	0	1.16259	0	0	1.88971	3.14076	2.91599	1.69463	0	1.27503	1.47554	0	2.16932	5.03816	2.05324	3.83639
PGSC0003DMG400028036	Gene of unknown function	NA	0	0	0	0	0	0	0	0	5.05846	3.37344	2.03757	0	0	0	0	0	0	0	0	0	0	0	0	0	0	0	0	0	0	0	0	0	0	0	0	0	0	0	0	0
PGSC0003DMG402028079	Gene of unknown function	NA	1.04658	1.71595	2.18833	0.836254	0.862366	2.09194	3.61863	0.959065	2.05774	0.872381	1.48183	1.10013	3.42616	0.756002	1.54082	0.525463	1.5776	1.78608	0.85553	1.9326	1.15883	0.675754	2.68806	2.18642	0.622051	3.35933	0.760538	2.49074	1.82258	1.64604	1.82682	0.599402	0.988843	1.89097	1.90976	1.1192	2.09804	5.91623	1.3568	3.02834
PGSC0003DMG400028094	Gene of unknown function	NA	0	0	0	0	0	0	5.27598	0.532928	0	0	0	0.4306	5.03115	0	0	0	0	0	0	0	0	0	0	0.826204	0	5.97956	0	1.03924	0	0	0	0	0	0	0	0	0	2.8664	0.943421	2.74839
PGSC0003DMG402028122	Gene of unknown function	NA	0.874834	0.943971	0.781326	0.871877	0.676465	1.03695	0.826855	0.477863	0.252906	0.575766	0.365341	0.61778	0.252099	0.434554	0.833952	0	0.720218	0.473412	0.281325	0.295485	0.653572	0.556136	1.06798	0.810467	0.46	0	0	1.178	0.254864	0.561756	0	0.745308	0.216352	0.861292	0.842288	0.370106	0.91088	0.666983	0.598493	0.662841
PGSC0003DMG400028297	Gene of unknown function	NA	2.76268	5.64591	2.38616	0	3.08033	2.61579	16.1601	7.85192	3.81257	2.18322	3.39087	3.23231	9.21487	2.08955	3.73331	0	0	1.63263	0	0	0	1.49866	0	1.58351	6.05226	9.2354	0	3.36822	0	4.11714	0	0	0	0	0	0	1.54074	0	0	0
PGSC0003DMG400028298	Gene of unknown function	NA	0	2.19295	2.38649	0	0	0	7.79037	4.45545	0	0	1.66462	2.29261	4.38805	0	3.10936	0	0	0	0	0	0	0	0	0	3.69653	5.15189	0	2.47169	0	2.34699	0	0	0	0	0	0	0	0	0	0
PGSC0003DMG402028367	Gene of unknown function	NA	0	1.36469	1.21827	0	0	0.813581	2.6361	0.938659	0.967623	0.824548	0.747046	0	0.825819	0	0	0.947331	1.62206	0.863249	0.697099	0	1.33005	0	5.04571	1.17219	0	0.846982	0	0	1.4172	1.68496	0	2.18626	0	0.99721	0.705245	0	0.740601	0.736811	1.08468	0.653999
PGSC0003DMG400028402	Gene of unknown function	NA	1.03273	1.13063	1.10737	1.5503	4.39651	0	1.01216	1.07199	0.897868	0.480925	1.14872	0.866809	1.13848	0	2.94218	2.00923	2.58023	1.8309	0	2.12143	0.482533	0.420163	0	1.02109	0	0.704714	0	3.5069	1.52492	4.37558	1.86058	0.3379	0.509331	0.566524	0	0.220838	0	4.11123	1.48904	2.96745
PGSC0003DMG400028486	Gene of unknown function	NA	0	0	0	0	0	0	2.88757	0	0	0	0	0	0	3.0083	0	0	0	0	0	0	0	0	0	0	4.19885	0	5.78575	0	0	0	0	0	0	0	0	0	0	0	0	0
PGSC0003DMG402028487	Gene of unknown function	NA	0.397855	1.37054	0.903797	1.9653	1.95179	0.478289	2.46092	0.92722	1.00514	0.40521	0.491526	0.325312	1.0893	0	0.406521	1.27316	0.812145	0.446719	0	0.516885	0.936206	0.399012	1.61599	0.765449	0	1.09505	0	0.47736	0.557125	2.47461	0.5276	0.574696	0.850563	1.43413	0.944436	0.364181	1.53874	2.17615	0.586769	0.921904
PGSC0003DMG403028512	Gene of unknown function	NA	0.544243	0.797284	1.20934	0.640402	0.481989	0.298679	1.80931	0.799842	0.300394	0.533661	0.50457	0.770754	0.713373	0.259406	0.550791	0.150999	0.421991	0.599229	0.428924	0.339427	0.580093	0.272094	0.374636	0.863347	0.20321	0.915341	0.160387	0.917125	0.605229	1.15631	0.512435	0.69388	0.399835	1.15201	1.29229	0.969288	1.16162	1.23127	0.915682	1.15721
PGSC0003DMG402028515	Gene of unknown function	NA	0.448086	1.97658	0.879958	1.06758	0.94265	0.567131	2.49431	1.36965	0.926468	0.850063	1.22925	0.997839	1.48457	1.22049	0.487039	1.76737	0.886842	1.10087	0.984931	0.564765	1.20374	0.93394	1.74263	0.455832	0.9512	0.835548	0.545315	1.97765	0.884499	1.67383	0.567613	1.30925	0.406702	1.68272	1.12897	0.739442	1.02644	1.69347	0.396925	1.34503
PGSC0003DMG403028522	Gene of unknown function	NA	4.88917	4.63847	5.53346	0	4.2112	9.1216	6.76849	5.19531	19.7652	9.86469	6.37474	6.6513	7.32334	9.37588	9.73092	4.1789	3.999	11.2662	2.79955	7.59239	6.38369	6.89571	10.6551	13.6597	4.88943	6.82104	6.94189	11.3146	5.14882	3.12495	5.25258	6.75922	7.39483	9.17801	6.74357	3.71677	8.30249	9.74391	18.2049	12.5447
PGSC0003DMG400028553	Gene of unknown function	NA	1.87658	1.47961	0	0	0	0	4.2957	2.33225	1.39939	1.30652	1.96255	1.62575	6.13487	1.39716	1.77039	2.84722	1.54586	1.94196	0.665081	2.18305	2.32383	1.136	0	13.4521	0.882897	4.51827	0	2.25088	2.2629	0	2.95101	1.27408	0	1.28926	1.21644	0.768107	1.06173	2.02224	3.70771	5.73571
PGSC0003DMG402028577	Gene of unknown function	NA	1.39628	4.4025	2.21807	3.26052	9.5296	0	3.41756	1.70242	2.56919	2.57462	3.28471	1.60995	2.94696	0.553178	10.6078	4.50012	4.24336	4.6758	17.4577	1.61678	9.0555	0.757429	0	5.4955	2.17222	2.14397	0.63715	7.82331	2.17805	14.4951	0.770211	7.4466	1.11172	6.62693	3.85207	3.92207	3.53954	12.1612	8.71239	6.58306
PGSC0003DMG400028609	Gene of unknown function	NA	0	0	0	0	0	0	0	0	0	0	0	0	0	0	4.61616	0	0	0	0	0	0	1.80418	0	0	0	0	0	6.89457	0	0	0	0	1.41394	0	0	0	0	0	0	0
PGSC0003DMG402028616	Gene of unknown function	NA	2.23938	0.933836	0.930977	1.0153	1.24014	2.12419	4.89294	1.08135	1.50146	0.758322	1.42326	1.15939	2.51041	0.527626	1.88443	0.428204	1.36934	2.26444	0.88286	2.93356	1.34281	3.03533	3.54786	2.28068	1.1216	2.15329	0.811835	1.33659	0.84232	2.00003	3.29365	0.894737	3.57037	1.03324	1.69019	1.87954	1.08341	2.02706	1.58574	2.52227
PGSC0003DMG400028653	Gene of unknown function	NA	0	1.27786	0	0	0	2.2162	12.3806	0	0	0	1.22097	0	1.12477	0	0	0	0	0	1.42418	0	0	0	0	0	0	2.03293	0	0	0	0	0	0.881924	0	0	0	0	0	3.57799	3.50272	5.74585
PGSC0003DMG401028685	Gene of unknown function	NA	0.782668	2.12922	0.678062	2.11919	2.98725	1.78322	1.7728	2.02974	1.79121	1.11415	1.69518	0.583676	0.722785	0	0.473782	1.22308	0	0.852799	0	1.67525	0.516997	1.55121	0	0.221222	0	0.816598	0	0.187615	0	1.84544	0.708062	0.357206	0.912808	0.622142	0.757062	0	0.624761	0.687052	0.104583	0.23287
PGSC0003DMG400028705	Gene of unknown function	NA	6.44561	10.7368	7.49832	13.6924	14.6446	4.81593	9.39928	7.68254	3.80643	6.11651	7.75257	6.29163	8.97232	1.77396	13.3526	4.9688	7.9321	5.10994	2.61166	8.70114	4.642	6.5906	3.78072	6.21092	6.82859	10.7371	2.50265	13.7057	6.49184	19.7047	9.32343	4.60319	9.0346	10.621	8.94557	3.97023	9.2118	10.2651	5.7298	7.88756
PGSC0003DMG402028727	Gene of unknown function	NA	2.36129	4.02634	3.32846	4.48966	11.1846	1.66081	10.0943	2.32134	1.93928	2.90548	2.59848	2.52172	3.78581	2.32579	4.22028	4.18381	1.09944	4.19325	4.2734	3.26825	3.14528	1.86272	5.23113	6.46366	3.59161	3.37068	2.56328	4.25025	2.34871	9.76934	3.55373	2.71246	1.40754	4.93919	2.97461	2.43277	4.15117	6.62239	2.41246	5.83656
PGSC0003DMG400028758	Gene of unknown function	NA	0.903501	1.75663	1.16257	0	2.63751	1.17752	7.8937	2.33123	1.79547	0	0	1.90276	2.20657	0	3.74209	0.958808	1.99598	1.63383	0	2.30384	1.24698	0.793989	3.74502	2.74954	0.619612	1.8113	0	1.95306	1.12947	0.833385	2.83942	0.932685	0	2.69625	1.85075	1.28791	3.05076	5.15323	1.9361	4.10936
PGSC0003DMG402028834	Gene of unknown function	NA	5.23883	7.59956	5.36765	7.43022	13.6937	1.63254	6.79084	9.11281	1.29244	2.99323	3.78128	5.43712	3.74245	2.82634	8.99447	1.83683	5.21098	5.30957	3.44494	2.3772	6.45081	3.81717	2.57675	10.0114	5.00338	4.89865	2.48803	8.55828	3.60137	14.5931	1.78894	5.91517	4.27057	4.24718	5.13176	2.23975	5.59247	7.7304	3.8607	2.78584
PGSC0003DMG402029009	Gene of unknown function	NA	0.207373	1.83254	0.355419	2.68087	1.09385	0.00617144	0.466468	0.773741	0.514107	0.350916	0.263474	0.616501	0.728662	0.254363	0.475238	0.00462011	0.402075	0.654392	0.383232	0.269795	0.428537	0.0094848	0.40662	1.52598	0.611731	0.790729	0.17069	0.960338	0.503246	2.12702	0.260532	0.492231	0.197992	1.67789	1.40159	0.420488	1.93689	0.775581	0.47375	0.235945
PGSC0003DMG400029044	Gene of unknown function	NA	0	0	0	0	0	0	0	0	0	0	0	0	0	0	38.4931	0	0	0	0	0	0	0	0	0	0	0	0	40.8193	0	0	0	0	0	0	0	0	0	0	1.22663	2.17511
PGSC0003DMG400029093	Gene of unknown function	NA	0	0	0	0	0	0	0	0	0	0	0	0	0	0	0	0	0	1.64509	0	0	0.924646	2.0936	0	0	0	0	0	0	0	0	0	1.53156	1.61261	2.24862	1.06514	0.643508	4.47024	0.614454	0	0
PGSC0003DMG400029094	Gene of unknown function	NA	0	0	0	0	0	1.12023	0	0	0	0	0	0	0	0	0	0	0	2.66041	0	0	1.37713	4.88444	0	1.50487	0	0	0	0	0	0	0	1.18775	5.43496	1.07396	1.15608	1.69922	4.75911	0	0	0
PGSC0003DMG400029156	Gene of unknown function	NA	0.3379	1.27523	0.853173	1.51187	3.38105	4.48943	30.8436	1.13325	1.83974	1.14793	0.699213	0.712559	1.36958	0.750975	3.00945	1.7891	0.809268	3.3794	4.61406	0	11.182	3.96866	6.11314	4.57906	1.06274	1.65178	1.13749	2.70147	0.435612	4.74551	0	10.6368	4.21623	0.611918	0.469111	0	0.232703	7.43481	1.90553	2.35951
PGSC0003DMG400029197	Gene of unknown function	NA	0	0	0	0	0	0	0	0	0	0	0	0	0	0	1.8057	0	0	0	1.53351	0	0	0	0	0	0	0	0	0	0	0	0	0	0	2.77226	0	0	4.13567	0	0	0
PGSC0003DMG400029203	Gene of unknown function	NA	0	1.64444	1.04858	0	1.87339	0.85776	6.73622	2.74059	0.534409	0	0.675141	0.895403	4.52775	0.665664	0	2.07551	3.54911	5.43505	0.420001	5.05628	0.843532	1.62325	6.51436	3.32942	0.670631	3.9249	0	0	2.54217	2.80531	5.16034	0.807409	1.44886	3.66923	2.79226	3.6525	8.85723	5.81346	1.30935	3.11228
PGSC0003DMG400029383	Gene of unknown function	NA	0	0	0	0	0	0	0	0	0	0	0	0	0	0	12.0077	0	0	0	0	0	0	0	0	0	0	0	0	12.9461	0	0	0	0	0	0	0	0	0	0	0	0
PGSC0003DMG400029427	Gene of unknown function	NA	0.551082	3.34437	2.22263	2.21054	3.55955	0.907796	3.42022	2.43746	1.45762	2.14156	1.42703	2.3553	2.5863	1.27793	2.17691	3.01955	2.92098	1.75937	4.38951	0.965054	2.61655	0.77867	1.59499	1.45676	1.38359	2.83823	1.00829	2.18487	1.99365	5.27151	0.766952	1.97646	0.532046	4.12305	2.97808	1.23058	3.41771	3.1388	1.94311	2.79365
PGSC0003DMG400029428	Gene of unknown function	NA	0	0	0	0	0	0	4.34436	0	0	0	0	2.13082	2.56543	0	0	2.26378	2.85611	2.26914	0	0	0	0	0	0	0	3.11925	0	0	2.48536	2.22531	0	0	0	2.21276	2.16679	1.99053	0	1.62436	1.073	1.49284
PGSC0003DMG400029434	Gene of unknown function	NA	2.4837	4.95711	2.71702	6.70333	3.57038	2.06245	9.46978	4.75442	2.34326	2.29418	3.85657	5.53589	5.84634	0.487943	2.67201	0	0	7.07207	0	0.784365	0.84396	3.50305	9.0927	0	0	5.41537	0.576791	2.35028	0	3.74817	0.74705	0.631491	2.71432	7.17846	3.86188	0.629482	3.91499	19.8514	1.52564	10.4074
PGSC0003DMG404029558	Gene of unknown function	NA	0	1.83325	0	0	4.33969	0	3.55229	0	0	0	0	0	3.87268	0	0	0	0	2.0241	2.31558	2.86012	2.3253	0	0	4.66242	1.90305	0	0	0	0	4.37413	0	0	0	0	1.18116	1.53719	0	5.3747	2.37372	2.74011
PGSC0003DMG400029607	Gene of unknown function	NA	0.399231	2.82075	1.36521	1.27541	2.3765	1.32972	1.83787	2.50467	1.09807	2.04314	1.75647	1.34542	1.17641	0.477556	10.4535	0.318594	0.264925	0.55992	0.135487	0.746351	0.251202	0.187471	0.647486	0.355435	1.3066	1.60035	0.461098	12.3026	0	2.7731	0.918206	0.543579	0.320109	2.98195	3.06365	0.904447	2.78933	0.769322	0.263928	0.253559
PGSC0003DMG400029610	Gene of unknown function	NA	0.894266	2.25888	1.65937	2.57871	2.84948	1.45392	6.68997	3.03586	2.98554	3.45959	1.54769	1.49176	3.04707	1.09068	1.78205	14.509	3.6746	3.43265	3.95827	2.47372	2.76827	0.539827	1.7669	7.45306	1.30084	2.38235	1.21581	1.53152	4.34068	3.6269	2.66185	2.88938	0.444081	2.97566	1.9186	0.700132	2.29673	2.30811	1.8463	2.51455
PGSC0003DMG402029709	Gene of unknown function	NA	0.906579	5.48096	5.31003	8.89932	1.77762	0.832262	2.15651	7.82062	5.10666	14.4547	6.10818	7.17895	5.57147	1.09984	2.97835	5.57699	1.24544	6.74849	0	0.991583	2.09928	0	0	0	3.3184	5.26638	0.831621	2.90748	1.25147	2.45637	1.70768	1.69662	0	11.3169	7.13208	0.514763	11.3362	13.7065	9.93499	7.34931
PGSC0003DMG400029782	Gene of unknown function	NA	1.58124	3.23622	2.46938	2.75905	4.62542	1.75491	2.1503	4.08343	1.24406	1.56009	2.08277	1.94983	3.70632	0.782726	2.33899	3.58414	4.32048	3.04239	11.4358	1.47496	7.5606	1.13336	4.72134	4.7063	1.93492	3.05492	0.768678	1.52673	4.69508	4.06095	1.29753	7.25828	1.13296	3.57882	2.40835	1.48002	2.38556	1.45182	1.21226	1.89698
PGSC0003DMG400029816	Gene of unknown function	NA	0	2.54149	0	0	3.10408	0	1.57313	1.9517	0	0	0	1.49159	2.3058	0	26.9016	0	0	0	0	0	0	0	0	0	0	0	0	12.4348	0	2.44628	0	0	0	0	0	0	0	1.48815	0	2.14736
PGSC0003DMG400029817	Gene of unknown function	NA	1.65772	2.96911	1.95541	2.12813	7.60261	0.402411	1.46559	2.1655	2.94269	2.534	3.68802	2.37454	8.77328	0	31.5678	1.43376	0.203727	0.909402	0	0.579198	0.126355	1.14907	0	0.896959	0.332026	6.34837	0	28.6318	0	8.4379	0	0	0	0.311238	0.56894	0.0646541	0.543396	0.87511	0.180754	1.74697
PGSC0003DMG400029842	Gene of unknown function	NA	5.56003	5.25724	5.75796	0	18.036	4.95852	6.10595	5.62445	2.28249	2.1821	4.13279	3.03163	14.1974	4.51251	8.73863	9.4933	11.9102	10.0993	5.13832	9.84922	6.89217	4.57728	19.6588	17.2939	3.29365	10.6214	0	7.59158	6.16135	22.417	10.1858	6.15494	3.98231	5.06229	8.92094	3.04647	7.39944	17.5274	7.42339	15.6716
PGSC0003DMG400029910	Gene of unknown function	NA	1.03368	2.32188	1.27135	2.81436	2.34493	0.799767	5.69448	2.89723	0.423314	0.453773	1.29321	1.81333	4.17372	0.411095	4.03785	1.06464	1.67498	1.497	2.18162	1.16874	2.9795	1.06236	1.22076	2.88467	1.18359	5.83679	0.933235	6.32076	1.55316	4.30207	1.6036	3.63855	1.20731	2.42662	2.39746	1.18201	2.46097	4.96662	1.42467	2.34397
PGSC0003DMG401029949	Gene of unknown function	NA	0	4.54101	2.31645	0	4.36347	0	6.22225	2.47126	3.67974	8.30947	1.5625	2.82582	3.9256	1.50056	3.04348	11.299	9.09041	0	1.59058	0	1.86348	0	0	2.22883	4.8943	3.27773	2.46767	3.59869	5.22326	5.20347	0	0	0	5.14663	1.91568	0	3.59075	3.73676	3.08064	5.1633
PGSC0003DMG400030051	Gene of unknown function	NA	0	0.690667	0.546485	0	0.929856	0	4.32642	0.572778	1.01279	0	0.506158	0.442095	0.846104	0	0.493699	0	0.366833	0	0	0	0.300794	0	0	0.608772	0	0.714027	0	0	0.220228	1.00291	0	0.377707	0	0.223634	0	0	0	0.174504	0.217269	0.26677
PGSC0003DMG400030076	Gene of unknown function	NA	0	0	0	0	0	0	0	0	0	0	0	0	0	0	4.4399	0	0	0	0	0	0	0	0	0	0	0	0	0	2.94767	0	0	0	0	0	0	0	0	0	0	0
PGSC0003DMG400030178	Gene of unknown function	NA	5.75394	6.47942	3.74597	0	5.62399	3.91432	6.21482	4.93662	3.67535	3.3407	6.05339	5.26856	3.97319	0	4.05313	0	4.53978	3.71609	0	4.07691	6.91281	0	0	6.3605	3.0826	7.18184	2.2766	5.42324	3.69752	5.42051	0	6.03952	2.37073	2.34479	3.25262	3.74985	5.06304	4.69683	6.64677	3.79413
PGSC0003DMG400030216	Gene of unknown function	NA	0	9.65289	4.4317	16.5448	25.1355	0	0	10.0102	9.81019	3.49938	3.59319	4.41505	3.50478	9.1546	4.22678	0	0	6.10605	0	0	9.30888	0	0	12.7922	29.7213	2.48369	6.29851	3.52892	0	25.0769	0	8.67366	0	8.66585	6.4137	0	13.6201	3.69098	1.5214	0
PGSC0003DMG401030227	Gene of unknown function	NA	1.61746	5.79756	3.82473	4.48289	3.6323	2.41166	24.8544	6.93744	4.78047	4.76183	3.818	4.86106	7.175	2.09731	7.41694	5.19373	7.50466	3.08832	0.926309	3.19187	3.79236	1.13395	4.29764	5.81963	2.27549	8.15595	1.44141	7.15995	7.66018	4.2735	2.71548	2.76169	0.681411	13.1054	7.41468	2.50701	7.41853	18.5835	9.9077	11.3106
PGSC0003DMG401030235	Gene of unknown function	NA	2.64765	3.13279	2.82734	3.16683	12.5793	2.90485	5.32842	2.13372	0.854792	1.97392	1.98808	3.21262	4.0255	0	8.24064	1.24386	3.28397	1.30572	0	6.42105	0.632154	2.37484	0	0.521982	0.832533	3.5033	0	6.41231	3.34974	13.4556	5.27501	0.459027	2.57071	4.04945	3.67028	3.58103	3.63345	1.12165	1.05251	0.930397
PGSC0003DMG400030237	Gene of unknown function	NA	0	2.15696	0	0	7.14893	0	0	1.55505	0	0	0	0	0	0	0	1.3742	2.7292	0	0	3.86059	0	0	0	0	0	0	0	0	2.54515	9.99957	0	0	0	0.953999	0.675034	0.513268	0	0	1.47294	0
PGSC0003DMG400030280	Gene of unknown function	NA	0	1.14556	1.3721	0	0	0.712439	1.22011	1.85496	5.4132	1.58827	0.91626	0.954701	2.84495	0.783279	1.61918	5.17625	1.49541	5.04067	0	1.08231	1.22601	0	0	2.10126	0	2.06838	0.747433	2.18029	1.97727	0	1.23146	1.54504	0	0	0	0	0	8.19315	7.55013	6.86469
PGSC0003DMG400030282	Gene of unknown function	NA	0	0	0	0	1.83501	0	1.59993	1.12942	3.46792	1.55864	0	1.30881	1.6148	0	1.87817	5.6687	0.890253	3.26386	0.954691	0	0.821125	0	0	2.78387	0	1.57492	0	0	0.796689	0	1.0885	0.801605	0	0	0	0	0	11.5111	5.68848	8.28514
PGSC0003DMG400030300	Gene of unknown function	NA	2.22997	4.87878	2.97244	2.89479	1.0442	3.65665	9.6235	3.05678	2.69546	3.00163	2.27506	3.00824	3.40516	0.937885	3.40808	1.24753	1.52219	2.56481	0.414108	1.37758	3.06771	1.20646	3.65905	4.38421	1.39473	2.92233	0	3.559	1.0977	1.57659	1.71791	2.1869	1.07491	3.83649	2.75075	0.807971	5.52983	7.92704	4.62186	5.83709
PGSC0003DMG400030485	Gene of unknown function	NA	0	0	0	0	2.87723	0	0	0	0	0	0	0	0	5.06067	0	0	0	0	0	0	0	0	0	0	6.89446	0	6.50918	0	0	2.53766	0	0	0	0	0	0	0	0	0	0
PGSC0003DMG400030490	Gene of unknown function	NA	14.6428	8.56188	8.514	4.95354	0	9.71757	2.31006	9.26648	3.79101	2.51453	6.83453	5.28749	4.722	0	0	0	0	0	0	0	0	1.81239	0	0	5.3038	4.50771	0	0	0	0	0	0	2.78554	0	0	0	0	0	0	0
PGSC0003DMG400030655	Gene of unknown function	NA	0	0	0	0	0	0	0	0	0	0	0	0	0	0	0	0	0	1.15274	16.925	0	14.3191	0	0	0	0	0	0	0	0	0	0	26.1956	0	0	0	0	0	0	0	0
PGSC0003DMG400030673	Gene of unknown function	NA	0	1.31848	0.917157	6.67683	2.4969	0.685994	3.51289	9.03073	0.96319	1.21667	2.30961	3.28936	0.580261	0.720863	0.899741	1.57333	3.89912	1.45575	1.51843	5.21109	1.52481	0.835179	2.19475	1.23545	1.22204	0	0	1.07009	1.98028	2.72171	4.48358	1.34775	0.423232	0.800787	0.530936	0.747875	0.832612	2.48112	0.445207	0.743357
PGSC0003DMG402030716	Gene of unknown function	NA	0	0	0	0	0	0	0	0	0	0	0	0	0	0	0	0	0	0	0	0	1.04381	0	0	3.96892	0	0	0	0	0	0	0	0	0	0	0	0	0	0	0	0
PGSC0003DMG400030717	Gene of unknown function	NA	0	0	1.22288	0	0	0	0	0	0	0	1.04982	0	0	0	0	0	0	0	0	0	0	0	0	0	0	0	0	0	0	0	0	0	0	2.60256	3.04403	8.90947	1.45707	0	2.47228	10.3728
PGSC0003DMG400030727	Gene of unknown function	NA	1.44894	3.48078	4.04019	2.39605	9.24122	0.631598	2.99574	2.31914	1.78712	2.19078	2.31557	3.04642	4.84289	1.15507	5.31515	8.85944	6.03742	2.00382	1.51423	7.8515	1.7084	5.24174	1.0921	0.747452	1.72024	4.13936	0.821031	5.42523	7.29532	8.79885	6.36973	1.43743	4.83955	1.33314	2.04074	1.50713	2.33063	7.1623	5.49657	3.58809
PGSC0003DMG400030760	Gene of unknown function	NA	0	4.50746	3.89118	0	0	0	18.1065	0	5.24469	3.3519	3.79569	3.0207	5.0356	0	0	8.75234	0	6.3166	2.8338	0	0	0	0	0	0	9.75611	2.89934	0	2.91505	11.5369	0	0	0	3.76424	0	0	0	0	3.16938	0
PGSC0003DMG400030820	Gene of unknown function	NA	1.68574	6.49955	5.23934	5.2513	7.74705	0.912639	11.3058	7.02757	6.79168	4.304	5.72769	6.16642	15.3623	1.86822	18.5113	4.73747	2.69677	5.66272	5.70252	2.44214	5.83647	2.03558	3.28295	7.5905	2.58157	16.357	1.82067	16.9008	3.11285	11.1326	2.19649	6.16069	1.58207	15.0717	8.76376	4.27303	10.9057	18.2126	6.29673	11.695
PGSC0003DMG400030929	Gene of unknown function	NA	1.42464	1.20515	1.22954	0	1.8385	1.67208	11.4037	1.91677	1.20839	0.670786	0.383833	1.39991	4.06627	0.506847	1.82756	0.368742	0.95039	1.18277	1.10436	1.50416	1.64851	0.44107	1.13164	1.25473	0.834026	4.06538	0.312699	0.973006	0.828857	2.51711	1.87439	1.47057	0.487457	1.86038	3.3216	2.51641	2.72707	2.10132	0.834331	2.1382
PGSC0003DMG400030959	Gene of unknown function	NA	0	0	0	0	0	0	0	0	0	0	0	0	0	0	25.3214	0	0	0	0	0	0	0	0	0	0	0	0	22.9966	0	0	0	0	0	0	0	0	0	6.01906	8.06409	10.9325
PGSC0003DMG400031001	Gene of unknown function	NA	0	0	0	0	0	0	0	0	0	0	0	0	0	0	4.28854	0	0	0	0	0	0	0	0	3.70146	2.79588	0	0	0	0	0	0	3.29204	0	0	0	0	0	0	0	0
PGSC0003DMG400031002	Gene of unknown function	NA	0	0	0	0	0	0	0	0	2.55039	0	0	0	0	0	0	0	0	2.48213	0	0	0	0	0	4.38293	0	0	0	0	0	0	0	2.49339	0	0	0	0	0	0	0	0
PGSC0003DMG400031034	Gene of unknown function	NA	0	1.64317	2.1021	0	0	1.28798	5.22433	1.76794	2.6526	1.37951	0	0	0	0	0	1.68626	0	0	0	2.22211	0	0	0	1.07204	0	0	0	0	0	2.35926	0	0	0	0	0	0	0	1.29888	1.91649	3.12819
PGSC0003DMG400031059	Conserved gene of unknown function	NA	21.6145	0	8.35884	0	0	0	9.92231	4.09843	26.478	3.24017	10.831	12.1379	16.947	0	17.3347	0	17.6728	15.5311	0	30.6895	0	9.34163	0	13.1607	0	14.168	0	22.9819	24.2577	0	27.8915	0	9.04918	0	5.80914	18.3097	5.82057	3.10025	8.45582	13.7122
PGSC0003DMG400031107	Gene of unknown function	NA	0	2.28824	0	0	0	0	0	2.25789	0	1.12153	1.31996	0.86897	0.965982	0.713076	0	0	1.59512	3.43512	1.39337	0	3.12354	0	0	4.58655	0	0.991697	0	0	1.4654	0.950595	0	3.5317	0	5.73817	3.07954	0	2.6534	11.794	4.06457	4.10012
PGSC0003DMG400031108	Gene of unknown function	NA	1.5269	2.16297	1.21015	0	0	0.665543	1.26412	2.59892	0	0.674515	1.16112	1.15495	2.06036	0	1.30938	1.69081	1.22208	7.13219	1.08349	0	3.86533	0	3.7345	13.9722	0	1.38091	0.711326	0.981024	1.04526	0.715199	0.901969	4.24588	0	5.97231	4.49164	0.529988	4.21053	19.627	6.49379	6.6723
PGSC0003DMG402031123	Gene of unknown function	NA	0	0	0	0	0	0	5.8588	0	0	0	0	0	0	0	0	0	0	0	0	0	0	0	0	0	0	0	0	0	0	0	0	0	0	2.47206	1.87316	0	2.75389	2.72093	1.55771	2.60089
PGSC0003DMG401031174	Gene of unknown function	NA	1.30958	3.4457	2.15416	3.00565	1.3171	0.785566	0.789928	2.25021	5.21563	3.57675	2.14324	2.244	2.23771	1.62691	0.971122	0.97397	0	1.97028	0.634411	0.726711	1.10517	0.666624	0	1.14901	1.03113	2.32324	0.954786	0	0	1.28866	0	0.641403	0	0.697251	0.580046	0.232918	0.530981	1.55789	4.01098	4.53324
PGSC0003DMG402031174	Gene of unknown function	NA	1.82324	2.93772	2.46743	2.63864	1.51502	1.68596	1.11847	3.44647	9.63784	4.72529	2.92727	3.35807	3.10837	1.66766	1.06314	1.04252	0	1.81304	0.694521	0.750575	1.07197	0.916581	0	1.78013	1.23718	4.30355	1.3937	1.73856	0.601018	2.80209	0	0.995591	1.13281	1.0666	0.905886	0.436148	1.01969	1.89258	5.10711	6.09237
PGSC0003DMG400031211	Gene of unknown function	NA	0.537008	0.581995	0.269243	0	0	1.51473	0	0.386544	0.970466	0.236866	0	0	0.323197	0	0	0	0	1.38581	0	2.69081	0.237002	2.12063	0	0	0	0	0	0	0	0	3.06424	0	2.02731	5.82396	1.91206	3.16488	12.2705	0.432917	0	0
PGSC0003DMG400031267	Conserved gene of unknown function	NA	7.13529	4.87702	5.27097	6.00032	5.56586	2.19974	1.60846	5.79846	3.27928	4.35083	4.10516	3.49321	3.00343	1.02717	2.46057	2.45547	2.20315	2.1647	1.65283	2.3562	2.03868	5.3725	2.32216	1.3656	4.58393	4.4444	2.61041	3.41276	3.18728	6.54152	3.06642	1.76226	9.15832	4.09518	3.61648	1.7215	3.52905	1.74052	2.1899	2.30033
PGSC0003DMG400031278	F-box protein	NA	2.05009	2.85569	2.88522	3.84692	3.7404	2.05526	8.4968	2.96404	2.16431	2.86408	1.88718	2.11179	2.76492	0	3.11665	0	2.83061	1.90814	1.70584	0	4.11217	1.50133	6.44909	5.94877	1.09838	2.02847	0	2.0961	1.40075	5.1125	2.29656	4.72262	1.25736	4.49847	4.37442	2.33808	6.66508	1.82294	1.75806	3.48542
PGSC0003DMG400031331	Gene of unknown function	NA	0	0	0	0	0	0	1.68932	0	0	0	0	0	0	0	0	0	0	0	9.06861	0	2.95673	0	0	0	0	0	0	0	0	0	0	3.30286	0	0	0	0	0	0	0	0
PGSC0003DMG400031333	Gene of unknown function	NA	7.94803	14.4445	10.298	14.4171	9.36539	5.47806	19.1035	23.7193	7.07466	7.57078	19.2057	12.4325	19.2089	6.60187	13.2813	11.949	13.2385	15.8522	10.6676	12.1456	16.1401	5.82055	11.2757	11.1044	13.6267	19.2506	7.12716	10.2499	14.4721	4.94663	9.90561	16.199	4.54043	19.7656	18.7066	8.49801	19.1911	39.5392	24.2265	27.4779
PGSC0003DMG400031358	Gene of unknown function	NA	4.88319	6.49392	7.05277	7.18092	6.72753	1.39872	1.78601	5.94075	4.65398	3.18942	6.14644	4.74502	5.07057	1.06602	6.81401	2.69669	6.81443	3.92229	3.33857	4.43384	3.86838	4.96274	0	5.24373	1.87945	5.74573	0	5.93729	3.49599	7.65697	5.04943	2.3	5.30494	1.83687	1.85582	0.738767	3.45597	4.77746	5.71037	2.71534
PGSC0003DMG400031430	Gene of unknown function	NA	1.95302	8.08959	7.95444	4.98971	4.57996	0.416607	11.3716	10.2389	6.14174	3.56344	4.11656	4.9505	4.85535	3.15614	9.52946	0	2.42618	10.8343	8.80519	0	4.44152	0	8.69884	15.6315	5.98124	3.90295	3.0987	8.26965	1.67758	5.22498	0.561313	3.84926	0.614635	3.54514	1.85255	0.609112	1.93052	5.05486	0.997969	2.09263
PGSC0003DMG401031436	Gene of unknown function	NA	14.9098	21.9595	24.4527	48.8297	16.6203	29.5088	20.6319	41.9822	17.7513	19.1756	26.4161	24.0677	11.7026	19.5829	13.496	8.29154	10.9941	13.0762	9.98723	8.19707	14.7102	11.9784	12.0996	8.32946	24.1094	12.5045	10.1617	4.20415	6.6542	7.2922	3.59198	8.85596	5.90878	21.14	25.9053	15.0721	20.0641	7.0105	8.2509	6.40535
PGSC0003DMG400031453	Gene of unknown function	NA	2.85913	10.6906	9.96374	6.71293	8.42665	1.80056	6.34338	13.8606	7.35713	7.54173	8.43543	8.22286	4.12168	2.17437	7.39824	1.63377	2.31365	3.82115	3.41627	1.10192	5.56486	1.718	1.6279	4.99191	4.41474	3.91198	1.95011	5.7213	1.74953	7.37216	1.13747	5.23088	1.32676	6.80446	5.9157	3.38618	6.3055	10.0097	5.19831	7.80251
PGSC0003DMG400031455	Late blight resistance protein	NA	0	0	0	0	0	0	5.02317	0	6.12665	3.53101	0	0	3.9928	0	3.24321	4.28317	4.24591	5.24739	2.69654	0	0	0	0	0	0	0	0	0	1.93002	0	0	0	0	0	1.94861	2.8127	0	2.59602	2.97211	2.41207
PGSC0003DMG400031461	Gene of unknown function	NA	0	0	0	0	0	0	0	0	0	0	0	0	0	0	0	0	0	0	0	0	0	0	0	0	0	0	0	0	0	0	0	0	0	0	0	0	0	0	0	4.82742
PGSC0003DMG400031480	Gene of unknown function	NA	0	0	0	0	0	0	0	0	0	0	0	0	0	0	5.34613	0	0	0	0	0	0	0	0	0	0	0	0	6.57046	0	1.97991	0	0	0	0	0	0	0	0.865873	0	0
PGSC0003DMG402031484	Gene of unknown function	NA	1.3593	5.54524	3.53795	3.52604	4.21677	3.34452	6.03734	4.53406	3.65795	3.24134	2.93258	2.54655	3.48509	1.4098	3.17859	4.13488	4.99785	2.15393	0.414015	2.85881	1.41161	7.6109	0.53795	2.14693	2.26174	3.07638	2.10329	3.2937	6.58439	6.15934	3.51242	2.339	9.91612	3.58635	2.75041	2.55807	11.925	2.27518	3.07693	3.42383
PGSC0003DMG401031533	Gene of unknown function	NA	2.05464	3.43007	4.66491	11.1989	5.19654	0.745881	6.12488	1.81337	4.14701	6.80626	4.0119	1.34546	1.58923	0.0832278	0.693222	2.72607	2.89829	0.86451	4.20046	0.282752	1.61024	1.36417	0.0452052	2.61498	2.32304	1.26185	0.0273753	0.636802	1.44576	0.0332359	0.0234828	0.285303	0.461101	0.959088	1.48376	0.968349	1.2232	2.55455	1.09916	0.820932
PGSC0003DMG400031545	Gene of unknown function	NA	0	1.0306	0	0	4.51535	0	1.44529	0.508191	0	0.971768	0.810559	0	1.33215	0	1.50913	2.74226	2.6301	1.45818	2.64876	0	1.79023	0	0	2.33225	0.934244	0.932404	0	1.02689	0.883704	1.80967	0	0.984461	0	1.77652	0.783098	0	1.29473	1.64698	1.54947	1.67438
PGSC0003DMG400031563	Gene of unknown function	NA	1.20971	2.86692	2.63828	2.22427	6.72108	3.70331	0.807798	3.68042	1.76861	1.49586	2.348	2.08309	0.620623	0.682645	6.11263	0.792436	0.801663	1.10897	1.2673	0.499581	2.43109	0.846869	1.12696	1.6927	1.72145	1.19123	0.944052	5.86482	0.542364	9.83109	0	2.45434	0.656878	2.31743	1.6692	1.09569	2.73699	2.15173	1.61739	2.20846
PGSC0003DMG400031701	Gene of unknown function	NA	0	9.11032	5.78336	13.3016	13.7064	0	13.8087	5.99847	0	2.93572	5.14225	4.58579	8.62473	4.68295	3.29267	2.24859	0	5.32743	6.45308	3.24275	3.48933	0	0	4.17346	7.10041	0	2.12731	0	0	2.35787	0	2.03793	0	5.57931	4.3045	2.19685	5.09789	6.26799	2.23835	2.13562
PGSC0003DMG400031706	Gene of unknown function	NA	0.66687	0.700887	1.19178	2.22464	0	0.40856	0.788459	2.20852	4.6751	2.22091	1.6029	0.881999	1.35722	1.22493	1.70501	2.24102	0.740509	0.985232	0.350065	0	0.479368	0	0	0.955588	1.3974	1.18783	0.94134	1.32972	0.630961	0.283599	0	0.511012	0	0	0.298963	0	0	0.597246	2.29769	3.08285
PGSC0003DMG400031727	Gene of unknown function	NA	2.50628	4.03473	3.25823	2.2496	4.4928	3.81372	1.31951	3.15929	4.35229	2.61925	2.3695	2.57089	1.42399	3.9233	2.99328	4.36838	2.2232	5.65321	1.52938	3.19557	3.43034	3.56025	5.80234	4.67365	2.50055	1.44893	3.96767	3.33188	1.94552	2.7589	2.5044	2.69858	2.92255	4.73587	4.27742	5.24227	6.72949	3.04982	1.89237	1.11581
PGSC0003DMG400031728	Gene of unknown function	NA	0.81171	2.88747	1.80771	2.81196	3.75939	0.751161	0.839259	1.44441	2.54366	2.09354	2.41406	2.11537	0	0	7.5533	0	0	0.797019	5.4171	0	0.64632	1.58516	0	0.708619	1.17755	0.81099	0	7.03944	0	4.03677	0	0	0.835252	3.0142	2.28673	0.462868	3.19097	0	0.643954	0.464982
PGSC0003DMG400031783	Gene of unknown function	NA	2.26211	4.99329	3.86929	4.5275	8.05932	1.87908	7.31251	4.72612	2.96197	3.7469	3.71259	4.06406	6.23772	1.90698	4.76932	6.05806	6.12662	6.63079	3.83812	4.06345	4.13791	1.89326	4.53057	6.2471	2.52392	5.0055	2.145	4.88502	4.37233	10.629	3.53585	3.60306	1.80327	9.25193	8.34813	4.2876	9.8473	7.97695	2.94052	6.00344
PGSC0003DMG400031807	Gene of unknown function	NA	4.64764	9.89798	8.91796	9.18015	14.5047	3.43322	15.0695	10.3379	1.45831	9.69289	9.007	6.38337	17.5488	4.75745	12.8656	3.89379	6.56187	10.9284	9.35033	4.26499	7.3851	7.4043	7.6044	5.29981	6.29073	16.5428	6.74224	12.8207	6.26523	21.7787	6.56737	8.70978	9.21952	24.6905	19.8151	17.4359	21.7651	15.5885	6.93108	7.26132
PGSC0003DMG400031825	Gene of unknown function	NA	2.6081	7.50008	6.44775	8.70048	12.6233	1.34366	7.91187	6.05911	5.57882	6.66164	5.41856	5.00836	5.80562	4.57923	7.09692	10.8788	15.014	6.89724	5.63195	6.01094	4.99944	2.65276	3.86093	8.25937	5.86888	4.89423	4.56538	5.17014	12.2949	12.8124	6.25508	4.71435	3.53166	14.975	11.0065	7.83898	13.4544	6.12369	3.42824	5.30197
PGSC0003DMG400031885	Gene of unknown function	NA	18.3084	34.4866	21.344	72.6961	95.2907	49.6426	87.7741	58.941	16.0122	62.6293	26.2511	43.6331	80.5459	47.7529	33.0661	25.1637	16.6668	98.9936	88.2827	27.1586	48.8563	37.6035	144.802	114.932	71.5496	153.493	79.9938	54.499	24.5394	110.599	45.1703	77.3313	61.5467	41.6717	32.0031	26.8902	66.7343	86.4302	22.8375	38.175
PGSC0003DMG400031897	Gene of unknown function	NA	0	1.06643	0	0	0	0	3.06111	0	0	0	0	2.32164	0	0	0	0	0	0	0	0	0	0	0	1.43494	0.898343	1.66973	0	0	0	0	0	1.45486	0	10.2218	2.84246	1.67889	7.29946	6.36875	1.8339	3.20075
PGSC0003DMG401031907	Gene of unknown function	NA	1.8796	29.7998	17.5548	21.0037	19.1705	5.86942	47.0776	29.3408	11.0349	8.47129	9.54833	18.6469	25.317	20.1392	15.1994	2.33296	6.51822	27.0082	10.3463	5.8787	15.1819	1.11888	23.5132	30.966	35.7252	37.235	39.4858	24.1957	9.64989	40.1878	12.4436	23.0569	1.14109	66.9168	36.2258	9.23345	59.8404	47.3103	11.8437	37.9876
PGSC0003DMG400031908	Gene of unknown function	NA	0	2.70403	1.71491	2.89813	2.37388	0	27.1518	1.96304	0	0	1.61408	2.20243	1.94542	0	4.02715	0	3.15905	1.48051	0	0	2.82742	0.430689	3.65373	3.28788	0.488115	3.27258	0	4.75945	3.04305	3.58493	0	3.27139	0	4.77435	3.33602	0.924789	3.6751	17.7886	4.35816	7.13959
PGSC0003DMG400032078	Gene of unknown function	NA	0	0	0	0	0	1.40463	6.99082	1.2466	0	0	0	0	1.29614	0	0	0	0	0	0	0	0	0	0	1.31413	0	1.68009	0	0	0	0	0	0	0	3.80107	2.2138	0	3.02222	2.96579	2.15766	0
PGSC0003DMG401032165	Gene of unknown function	NA	4.5801	3.83514	2.84797	5.91144	5.85659	1.22143	2.93308	2.52428	1.10804	3.11285	4.6287	1.21812	2.43052	1.47332	1.9	1.1556	0.844188	1.71936	4.00415	1.41861	3.85082	2.6669	5.90042	1.92015	6.37532	1.76064	2.26512	2.214	0.461148	2.07968	0.884554	1.82608	1.72773	2.87999	2.6259	1.60011	3.89744	2.62394	1.65651	1.84299
PGSC0003DMG400032279	Gene of unknown function	NA	0.638519	2.34908	0	0	8.01651	0	0	0	2.7502	0	0	3.67158	2.45577	0	1.12004	3.27638	6.27155	0	0	0	0	0	0	0	0	2.89468	0	1.33649	6.71317	6.79883	0	0	0	0	0	0.485638	0	0	0	0
PGSC0003DMG400032475	Gene of unknown function	NA	0	0	0	0	0	0	6.23523	0	1.21656	0	1.12652	0	1.31104	2.75642	5.75894	4.1709	4.33721	2.39799	3.15492	0	3.44548	0	0	1.59521	3.31383	2.04099	1.83286	5.53434	3.52232	0	0	2.94342	0	5.87765	3.47792	1.83564	4.58511	5.92935	3.7191	4.35477
PGSC0003DMG400032486	Gene of unknown function	NA	1.16181	1.67449	1.85034	1.29522	0	0.670362	1.88454	0.976126	4.71514	1.37467	2.32933	2.45793	2.25781	0.503419	2.74725	0.755388	1.30359	1.99303	0	0.518745	0.646093	0.315928	0	1.48798	0.628685	2.31861	0.356356	3.03421	1.51339	0.430795	0.4732	0.412502	0.273035	0.908755	1.3237	0.502609	1.33585	1.77027	2.43356	1.74927
PGSC0003DMG400032488	Gene of unknown function	NA	0.463216	1.4106	1.10802	1.21243	1.51692	0.857326	1.94236	1.87047	1.38078	1.46021	0.732545	1.12017	1.18447	0.565952	1.56174	0.567197	0.262389	7.39102	1.26511	0.457024	3.14533	0.278339	4.39568	2.35279	0.519266	0.914315	0.439633	1.32165	0.26521	1.3939	0.338193	2.90133	0.255696	5.49391	4.48995	1.59163	3.02413	4.38104	0.662354	1.53355
PGSC0003DMG400032531	Gene of unknown function	NA	0.378273	1.29769	0.870242	1.03163	2.03886	0.737044	2.00434	1.31445	1.09207	1.22237	1.32147	1.06993	1.28135	1.14612	1.67309	1.10038	0.580269	0.929447	1.23573	0.258691	1.46001	0.304631	0.615795	1.46761	1.22194	0.99902	0.964298	1.57182	0.556215	2.07041	0	1.5218	0.204818	1.53397	1.95448	0.579759	1.75963	2.59971	4.75021	7.65119
PGSC0003DMG401032565	Gene of unknown function	NA	0.488862	0.64593	0.596074	0.836202	1.6438	0	1.24112	0.678835	0.273438	0.833577	0.785473	0.544144	0.335143	0	0.778166	0.774504	0.275188	0.587025	0.422127	1.6139	0.824041	1.00859	0	0.00526245	0.368573	0	0	2.45058	0.930799	0.00103086	1.48649	0	0	0.248073	0.53637	0.402062	0.382743	1.04911	0.4118	0.396051
PGSC0003DMG401032586	Gene of unknown function	NA	0.430027	0	0	0	0	0.247015	0.295566	0	0	0	0	0	0	0	0	0	0	0	0	0	0	0.130288	0	0.0936899	0	0	0	0	0	0	0	0	0	4.78878	3.32325	1.8442	2.62655	0.0601297	0	0
PGSC0003DMG402032586	Gene of unknown function	NA	0.10454	0	0	0	0	0.653567	0.109008	0	0	0	0	0	0	0	0	0	0	0	0	0	0	0.83451	0	0.055755	0	0	0	0	0	0	0	0	0	8.55641	7.38538	27.8966	7.90425	0.0340714	0	0
PGSC0003DMG400032746	Gene of unknown function	NA	71.1274	141.43	121.572	127.928	178.081	67.134	113.989	140.635	121.527	97.5156	101.311	87.5003	143.037	33.6787	151.079	118.248	79.1007	139.062	88.4935	136.167	108.532	68.1715	107.898	184.559	68.8165	134.419	41.831	174.451	91.6341	90.306	154.474	102.132	79.7232	129.184	106.039	85.7148	127.408	154.755	92.8195	138.283
PGSC0003DMG400032750	Gene of unknown function	NA	0	2.45364	1.81188	0	0	1.90759	8.29301	1.47474	0	0	0	1.79205	2.83945	0	2.32492	0	0	0	0	0	1.55301	0	0	2.07598	0	2.43239	0	0	0	2.85422	0	0	0	2.6139	2.00006	1.47003	2.28107	3.49017	1.38938	2.86281
PGSC0003DMG400032787	Gene of unknown function	NA	2.43116	2.12931	3.25861	0	4.43567	0	8.16944	1.80257	2.01303	3.08769	2.05148	2.7826	6.59722	0	4.2623	0	2.77067	3.87914	1.91432	4.14145	0	0	0	2.92633	0	6.7126	0	5.06169	2.08156	5.42234	0	1.81807	0	3.02297	3.39549	3.2348	0	4.56652	3.47328	2.49432
PGSC0003DMG400032810	Gene of unknown function	NA	0.669186	1.93361	1.60855	2.83754	2.11573	1.00155	2.16568	2.56346	0	1.01475	1.03164	1.31734	1.36311	0	1.5062	0.672825	2.037	1.03539	0	1.27374	2.2816	0.964501	2.41577	3.34528	0.647305	0	0	0	1.33132	3.17185	0	1.75547	0	2.54427	1.53502	0.916588	2.34885	9.0856	2.91159	5.07864
PGSC0003DMG400032827	Gene of unknown function	NA	0	0	0	0	0	0	0	0	0	0	0	0	0	0	0	0	0	0	0	0	0	0	0	0	0	0	0	0	2.37474	3.50725	0	0	0	0	0	1.44026	0	2.80515	8.24094	11.149
PGSC0003DMG400032839	Gene of unknown function	NA	1.4019	6.64965	4.19139	12.2503	9.44807	1.76382	39.4537	13.1497	3.50657	12.5451	4.51294	12.0017	20.5542	7.97183	8.14312	4.30539	8.17141	2.61834	8.86447	5.13369	5.88268	0.289834	14.3707	10.7544	15.3505	22.4378	8.45535	10.9881	5.33376	8.85981	5.2698	6.86156	0.729566	18.0301	6.27955	6.24886	21.5041	25.1483	3.07464	5.72369
PGSC0003DMG400032999	Gene of unknown function	NA	0	0.773727	0.701675	0	0	0	6.73415	2.03777	0.48765	0.997309	0.56473	1.3856	5.11908	0.994291	2.31243	0.998249	0.47327	1.95772	0	1.81962	0.423349	0	1.93743	0.801723	0.806376	3.54928	0.417563	1.58804	0.349855	0.312802	1.49135	0	0	3.62562	2.28485	2.35552	3.76971	3.53013	0.407211	2.26639
PGSC0003DMG400033075	ABC transporter A family member 2	NA	0	0	0	0	0	0	0	0	0	0	0	0	0	0	0	0	0	3.91671	0	0	0	0	0	17.8254	0	0	0	0	0	0	0	2.59267	0	0	0	0	0	3.63126	26.0378	45.2973
PGSC0003DMG400033090	Gene of unknown function	NA	11.9485	18.499	18.3695	12.5182	17.9307	5.83509	10.7508	12.3417	11.9559	14.4433	20.0021	16.4624	9.24029	6.6125	18.9859	8.24044	12.0841	12.219	17.8835	9.75796	13.9638	10.6562	7.62217	16.1674	10.2189	5.81653	2.78856	13.8588	8.54892	10.7541	5.16188	8.86814	4.9096	14.9453	15.2769	10.6593	14.8498	10.2006	15.0263	9.90446
PGSC0003DMG400033104	Gene of unknown function	NA	1.4213	3.29659	2.1114	3.27464	1.45478	1.25104	0.829948	3.17341	7.85148	3.64532	2.33894	3.04829	2.79798	1.51925	1.00582	0.846165	0	1.62359	0.632856	0.639193	1.08007	0.774452	0	1.44967	1.20089	5.235	1.82628	1.72701	0.695189	2.36874	0	1.77557	0.934694	1.09529	0.827124	0.362638	0.932947	1.65798	4.08616	5.06554
PGSC0003DMG400033146	Gene of unknown function	NA	0	0	0	0	0	0	1.75354	0	0	0	0	0	3.18616	0	1.47036	0	0	1.54634	0	0	0	0	0	1.1537	0	3.23293	0	0	0	0.858688	0	0	0	1.66852	0	0	0	6.08083	0.932473	3.14839
PGSC0003DMG402033165	Gene of unknown function	NA	5.80137	16.5802	8.25308	7.87263	10.9105	6.64486	31.8568	18.8383	3.57377	4.13466	5.56765	10.1902	15.7324	6.88578	8.28574	1.72356	5.31342	11.6844	3.62266	5.34008	9.72961	2.04859	32.2365	32.5791	20.3907	16.3855	8.88614	7.17441	4.07681	15.4699	7.69627	9.99137	2.4804	50.4817	25.442	9.8464	52.4871	37.6573	10.7005	26.5958
PGSC0003DMG400033168	Gene of unknown function	NA	0.703732	7.28326	4.10154	3.9404	10.3549	2.96723	9.06998	6.27751	3.02303	1.66132	3.9438	4.71523	4.21217	1.83157	6.6351	1.82294	3.57978	5.05079	17.324	1.6031	13.3122	1.28151	3.92198	9.79382	4.04224	4.74382	1.35678	6.30254	3.17161	9.36382	1.28601	11.5841	1.53062	12.9056	7.43122	5.35149	10.1432	13.6618	5.52259	9.1819
PGSC0003DMG400033172	Gene of unknown function	NA	0	0	0	0	4.18925	0	2.75557	2.48067	0	1.99965	0	1.65189	0	0	2.58783	0	0	0	0	0	0	0	0	0	0	0	0	0	0	2.76403	0	0	0	0	0	0	0	2.59331	2.18164	2.93436
PGSC0003DMG400033302	Gene of unknown function	NA	0	0	0	0	0	0	0	2.34645	5.491	3.70155	1.85022	1.37988	2.30212	0	0	15.1967	1.98293	10.4236	1.61813	0	2.70821	0	0	5.7022	0	0	0	0	0	0	0	0	0	1.32272	1.32633	0	1.8348	6.21258	5.0583	4.70543
PGSC0003DMG400033330	Gene of unknown function	NA	1.82514	8.23715	5.29557	3.22335	0	4.41292	34.5133	8.31046	0	0	3.06373	5.60336	3.05903	0	4.65857	1.13933	7.90594	2.39826	0	0	2.68568	0	0	2.6584	2.48492	3.94627	0	3.93219	7.27682	1.23689	0	2.99595	0	16.3964	12.2623	2.63252	17.342	20.0914	5.91029	7.8415
PGSC0003DMG400033340	Gene of unknown function	NA	2.00715	5.60333	4.18992	5.63962	5.10241	2.05448	5.53396	5.17465	2.4573	2.16828	3.85767	3.68236	4.02343	1.54091	9.99031	1.9961	3.30491	4.24226	2.50851	1.38573	5.85016	1.56781	3.05662	4.70255	2.49518	3.57247	1.16495	9.14447	2.40959	4.3523	1.53674	4.72821	1.51008	6.03869	4.68339	2.07105	5.7098	9.06476	3.31655	4.63471
PGSC0003DMG400033350	Gene of unknown function	NA	1.45936	4.53355	2.69945	4.58102	9.38359	1.56762	6.95969	5.20782	2.47798	1.75552	2.86881	4.61879	8.75702	1.16033	9.08224	4.31341	6.04586	6.23899	6.54702	2.83029	8.97419	1.41461	5.53369	10.6333	1.78522	10.3148	1.03265	10.4781	6.32706	13.5893	2.6952	9.90066	1.78579	17.8235	11.1877	7.39496	10.839	31.5394	8.66873	19.2705
PGSC0003DMG400033351	Gene of unknown function	NA	0	0	0	0	0	1.10405	0	0.78449	1.75148	1.56864	0	0	0	0	0	1.24882	0	6.8	1.13608	0	1.52114	0	0	7.89031	0	0	0	0	0	0	0	0	0	0	0	0	0	1.23436	0.896291	1.45237
PGSC0003DMG400033357	Gene of unknown function	NA	1.06617	3.86345	2.37975	1.35942	3.32263	0.786471	2.98412	3.94826	1.63101	0.640897	2.00844	2.14648	1.71114	1.04543	3.99953	2.29441	2.37608	2.36173	0.997102	1.54248	6.05059	0.667069	4.97804	2.86741	1.28423	2.33103	1.04519	2.78709	2.62434	4.87676	0	6.74819	1.00032	6.80444	5.68477	2.22629	7.45994	5.22139	2.7665	3.6457
PGSC0003DMG400033531	Gene of unknown function	NA	0	2.97799	3.65972	2.70678	0	0	3.17376	3.15126	6.78247	3.72948	2.9047	2.35858	3.27652	0	3.13297	3.75863	2.16781	2.46602	0	0.929214	0.666583	0	0	0.797273	0.883252	2.54828	0	1.74528	2.20985	0.587933	0	0	0	0.565218	0.599599	0	1.05783	2.10171	1.06166	1.29993
PGSC0003DMG400033543	Gene of unknown function	NA	0	2.68812	2.69157	0	4.58076	0	8.48987	3.18837	1.77308	0	1.72219	2.34091	3.04276	0	4.38181	0	2.68832	2.30366	0	0	2.85361	0	0	2.11905	1.66255	0	0	0	0	5.14087	0	0	0	6.77018	5.25352	2.69434	4.78941	8.65777	3.08917	3.73202
PGSC0003DMG400033596	Gene of unknown function	NA	1.98823	3.87196	4.13345	6.20793	4.34941	1.03143	35.7365	4.48106	2.38392	2.78165	2.58825	4.5212	19.1711	2.20189	6.20852	13.567	3.68295	11.3951	3.68243	7.94972	2.9256	1.76502	2.6835	8.69413	1.37278	11.2699	1.75753	6.94464	3.69251	4.09854	2.83731	2.65346	0.906274	4.38692	3.72652	1.63812	6.43197	17.0947	8.2204	12.2244
PGSC0003DMG400033600	Gene of unknown function	NA	0	0	0	0	0	0	0	0	0	0	0	0	0	0	0	0	0	0	12.847	0	9.04903	0	0	0	0	0	0	0	0	0	0	12.3738	0	0	0	0	0	0	0	0
PGSC0003DMG402033653	Gene of unknown function	NA	2.04037	4.2889	3.50056	0	4.09494	0	3.19959	3.08615	2.43281	0	3.00518	0	2.49155	0	3.21945	0	0	0	1.75266	2.69881	0	0	0	2.10509	0	2.19331	0	2.83303	2.27186	2.65226	0	0	0	0	0	0	0	2.89055	1.46677	1.25592
PGSC0003DMG400033673	Gene of unknown function	NA	3.54594	12.6451	8.1636	8.91379	14.1923	4.64676	3.45343	12.3029	6.13311	4.36993	8.06004	7.5118	3.62232	2.86192	6.771	2.14239	1.48962	5.14737	3.75673	1.02772	5.5305	2.17055	5.77723	4.29138	6.08234	5.46476	3.4774	7.06695	1.61696	15.8987	0.788178	5.51109	2.29493	6.80392	5.18502	2.37148	6.53598	8.86572	6.19274	10.7566
PGSC0003DMG400033675	Gene of unknown function	NA	0	0	0	0	0	1.09853	4.32807	0	0	0	0	0.580873	1.11505	0	0	0	0	1.34963	0	0	0	0	0	0	0.494382	1.0974	0	0	0	0	0	0	0	1.82229	0.680176	0	1.68418	0.636682	0	0.393796
PGSC0003DMG400033679	Gene of unknown function	NA	0.378273	1.29769	0.870242	1.03163	2.03886	0.702209	1.96541	1.31445	1.09207	1.22237	1.32147	1.03811	1.28135	1.14612	1.67309	1.10038	0.580269	0.929447	1.23573	0.258691	1.43004	0.287707	0.615795	1.39591	1.19216	0.99902	0.93587	1.47915	0.470471	2.04364	0	1.3584	0.179163	1.47298	1.88978	0.540131	1.69621	2.55452	4.692	7.75918
PGSC0003DMG400033706	Gene of unknown function	NA	0	0	0	0	0	0	1.26611	1.20023	0	0	0	0	0	0	0.672761	0	0	1.69371	0	0	1.06652	0	0	1.36532	0	0	0	0	0	5.2653	0	2.08514	0	2.1254	0.779018	0	1.78974	4.60161	2.03232	4.16329
PGSC0003DMG400033831	Gene of unknown function	NA	2.68353	2.04547	1.92121	0	2.17353	0	0	0	2.62856	1.58907	2.41906	1.61576	0	0	20.663	0	0	0	0	2.6026	0	0	0	0	1.66835	0.836182	0	10.8821	0	1.26643	0	0	0	1.14908	0.508136	4.25213	0	3.95218	0	0.523242
PGSC0003DMG400033933	Gene of unknown function	NA	0.57414	0.878203	0.981172	0.80235	1.05985	0.834744	4.20004	0.815106	0.644203	0.553458	0.72394	0.505645	1.22768	0.118753	0.779708	0.7157	0.432649	1.02251	0.730245	0.86669	0.89765	0.528486	2.20492	1.31866	0.58621	1.13838	0.334946	0.373043	0.429559	1.65988	0.637809	1.04639	0.6002	1.33062	0.724515	0.456083	0.9427	2.01991	0.914971	1.68238
PGSC0003DMG400033937	Gene of unknown function	NA	4.47746	9.97912	6.82219	8.52283	11.1959	5.00831	8.10475	9.93282	3.09042	4.05992	7.62652	6.76969	7.84413	2.16522	119.096	1.7732	4.15778	6.46045	4.01615	4.71738	7.33899	4.31197	7.29051	12.9668	3.49426	7.52813	1.99919	98.7255	3.33371	13.7876	3.79424	7.61073	3.47379	13.1693	12.0071	8.18961	14.4996	9.07541	3.89559	7.45123
PGSC0003DMG400033941	Gene of unknown function	NA	4.99799	10.7221	7.87317	4.79551	1.08105	0.671312	7.31257	8.41229	4.91464	5.7319	9.24865	7.47787	1.72999	1.25259	3.87528	0	0	0	0.596647	0	0.853341	1.10679	0	0.584412	3.62189	1.29061	1.1427	3.93193	0	1.3292	0	0	0.420155	1.67329	1.38164	0	2.56255	0.368217	0.89098	1.35955
PGSC0003DMG400034091	Gene of unknown function	NA	7.14265	21.2222	22.4176	18.0158	7.99386	1.95739	110.047	26.4403	14.4324	25.8867	15.8696	20.7564	49.4313	6.06669	18.1599	31.6374	27.8246	17.8824	6.70896	16.6636	12.365	8.1836	7.89602	11.7918	17.5138	49.4548	5.45397	15.8464	26.5435	7.10006	19.0232	12.4184	13.4826	44.7676	18.4169	9.20586	34.3339	13.3931	22.5252	14.395
PGSC0003DMG400034100	Gene of unknown function	NA	1.94348	4.08611	3.72834	3.51253	6.60514	1.68902	3.6579	3.90687	3.39978	3.36501	3.96359	4.23887	7.1519	1.10824	21.8922	3.94103	3.36762	4.93331	4.57364	2.85327	3.67976	1.84221	4.54982	5.23919	2.60306	7.9081	1.23072	20.9776	3.07304	5.69021	2.27503	3.43495	1.79465	8.50994	6.61211	5.21687	10.3058	13.5557	3.65278	8.72864
PGSC0003DMG400034114	Gene of unknown function	NA	4.22557	12.1806	8.45437	8.09002	8.68705	7.27513	30.25	13.3082	8.61016	6.44001	7.69496	7.69601	13.4607	6.28281	4.75094	3.5094	2.57694	5.24399	2.56445	2.17235	4.34476	2.51148	4.44221	6.63412	10.2631	12.2898	5.73108	3.67118	2.71751	8.1898	2.39274	4.21959	2.89107	7.13526	4.72307	2.09529	6.92998	13.7693	6.6644	7.11965
PGSC0003DMG400034296	Gene of unknown function	NA	8.28885	29.1708	11.9269	37.7321	40.101	29.701	96.0211	32.5458	6.21715	10.0522	18.3627	17.4812	20.0805	6.08443	20.8833	10.3859	28.4098	20.3088	38.0811	11.1246	41.9786	8.30216	60.007	62.458	18.8879	16.6138	4.98465	17.6998	15.8404	40.7891	11.1513	35.814	7.63165	39.6629	28.5152	11.222	33.528	76.1125	24.2947	44.0707
PGSC0003DMG400034550	Gene of unknown function	NA	0	0	0	0	0	0	0	0	0	0	0	0	3.43605	0	0	0	2.96011	0	3.14218	0	0	0	0	0	0	0	0	0	0	4.2879	0	0	0	0	2.79464	0	3.33827	5.41186	2.94334	6.29374
PGSC0003DMG400035006	Gene of unknown function	NA	0	0	0	0	0	0	0	0	0	5.94031	0	0	0	0	0	0	0	0	0	0	0	0	0	0	0	0	0	0	0	0	0	0	0	0	0	0	0	0	0	0
PGSC0003DMG400035528	Gene of unknown function	NA	0	0	0	0	0	0	0	0	0	0	0	4.17144	0	0	0	0	17.7325	0	18.3927	8.21716	28.6874	0	0	0	0	0	0	0	12.4709	0	0	12.6747	0	0	0	6.23487	0	0	0	4.69935
PGSC0003DMG400036516	Gene of unknown function	NA	0	0	0	0	0	0	0	0	0	0	0	0	0	0	0	0	0	0	0	0	0	0	0	2.50946	0	0	0	0	0	0	0	0	0	3.2023	0	2.35789	0	6.56357	2.684	7.1703
PGSC0003DMG400036544	Gene of unknown function	NA	3.98533	4.81657	5.76588	0	0	3.59481	8.03495	5.67053	21.5673	5.26047	7.88467	15.3231	20.6764	4.45468	23.0503	3.38122	6.28726	21.818	0	4.31287	3.60845	0	0	6.16324	0	9.3719	3.56416	24.1134	8.42274	0	5.87661	0	0	6.99512	6.67741	4.77142	11.4545	8.2237	9.87949	8.58543
PGSC0003DMG400036549	Gene of unknown function	NA	3.62889	6.76118	4.59867	7.92377	6.62094	4.96098	8.49897	5.28338	0	0	3.64421	3.77587	3.02136	0	8.89255	0	4.16457	2.63192	0	0	6.26056	3.06019	0	2.72291	1.69681	3.51278	0	6.57919	4.05843	7.45491	0	3.86694	3.51737	5.79113	5.22188	2.6337	9.33299	16.5009	3.8396	6.00388
PGSC0003DMG400038055	Gene of unknown function	NA	0	3.81035	3.88746	0	0	0	0	4.03205	3.00189	3.06963	0	0	4.91898	0	3.97254	0	5.08516	0	0	0	3.38789	0	0	0	0	6.09987	0	0	3.71147	2.52971	0	3.03116	0	5.56863	3.56317	0	4.96281	5.22338	4.81778	7.21203
PGSC0003DMG400038374	Gene of unknown function	NA	0	0	0	0	0	0	0	0	0	0	0	0	0	0	0	0	0	0	0	0	0	0	0	0	0	0	0	0	0	0	0	0	0	0	0	0	0	0	78.6386	71.9652
PGSC0003DMG400039169	Gene of unknown function	NA	0	0	0	0	0	0	0	0	0	0	0	0	0	0	5.19346	0	0	0	0	0	0	0	0	0	0	0	0	4.45165	0	0	0	0	0	0	0	0	0	0	0	0
PGSC0003DMG400039851	Gene of unknown function	NA	6.41368	15.1669	7.56498	15.8863	16.6751	5.94763	11.4944	12.6968	6.0541	6.35363	10.9225	11.3048	12.2373	10.4469	10.9633	7.65707	6.40972	19.1027	7.43754	7.905	9.68176	7.35849	26.11	52.7716	18.9683	17.907	13.6504	12.1157	6.65839	36.9782	11.8078	16.3137	8.41633	10.5551	11.844	5.57742	20.3395	31.8814	8.88889	14.8417
PGSC0003DMG400040326	Gene of unknown function	NA	0	0	0	0	0	0	0	3.01793	0	0	2.64205	0	0	0	0	0	0	0	0	0	0	0	0	0	0	0	0	0	3.17271	2.58686	0	0	0	0	2.10551	0	0	4.6892	1.58196	2.72142
PGSC0003DMG400040542	Gene of unknown function	NA	6.92788	14.5626	25.7894	17.0856	6.09374	0	47.7821	20.0328	40.5632	23.2535	28.4704	21.9756	28.3249	19.2485	16.9175	22.8436	5.98658	40.926	8.28887	4.16525	7.78987	3.62391	0	10.2634	11.4535	27.7774	15.9773	18.0554	9.42415	5.4756	4.21396	7.75502	3.65295	6.73219	7.67924	7.05454	7.45134	13.5881	28.8649	14.1279
PGSC0003DMG400040570	Gene of unknown function	NA	2.87012	5.17119	3.22412	0	4.73784	0	5.81731	2.43203	5.7036	2.63842	3.64855	3.25372	3.61604	2.39232	3.05507	5.22139	3.45065	5.08837	0	2.3008	0	0	0	4.37125	1.75741	3.2522	1.26002	2.80052	1.26685	5.13669	2.45469	2.63363	1.44731	1.55947	2.29061	0.857295	2.36981	3.71074	3.03482	2.28024
PGSC0003DMG400040579	Gene of unknown function	NA	0	0	0	0	0	4.05263	0	0	0	0	0	0	0	0	0	0	0	0	0	0	0	0	0	0	0	0	0	0	0	0	0	0	0	0	0	0	0	2.83088	0	2.45999
PGSC0003DMG400040696	Gene of unknown function	NA	0	0	0	0	0	0	0	0	0	0	0	0	0	0	0	0	0	0	0	0	0	0	0	0	0	0	0	0	0	0	0	0	0	0	0	0	0	0	2.09747	9.18905
PGSC0003DMG400040934	Histidine-rich glycoprotein	NA	0	0	0	0	0	0	0	0	0	0	0	0	0	0	0	0	0	0	0	0	0	0	0	0	0	0	0	0	0	0	0	0	0	0	0	0	0	0	25.7871	31.341
PGSC0003DMG400042108	Proteophosphoglycan ppg4	NA	25.6713	11.7305	17.4396	8.13837	0	21.8999	31.1653	13.3356	52.1242	12.4747	19.6686	26.6449	39.996	7.90793	43.9239	10.4911	16.4381	74.3741	2.60237	24.2541	9.49043	20.863	8.96971	48.2829	4.78406	38.9987	8.33114	47.0883	23.913	2.44347	27.9094	13.2589	20.495	18.6137	20.29	22.3676	23.7914	26.4551	58.1128	42.0637
PGSC0003DMG400044407	Gene of unknown function	NA	3.15894	1.51775	1.35491	0	2.47008	3.52884	4.04381	2.08788	1.16583	1.83406	2.16017	1.73548	0	0	1.66147	0	1.04442	1.63212	0	2.38763	1.32352	2.99637	3.47387	1.76925	0	0	1.04736	1.46323	1.50434	4.71759	1.47985	1.64837	2.97078	1.10906	2.29701	2.26455	1.89443	3.04208	2.10998	3.97037
PGSC0003DMG400044969	Conserved gene of unknown function	NA	0	0	0	5.00611	0	0	1.21223	0.345516	0.0415982	0.333939	0.247622	0.169638	0.383422	0	0.455575	0	0.132125	0.546686	0	0	0.123698	0	0	0	0.122929	0	0	1.55128	0	0	0	0	0	0.414341	0.356056	0.105646	0.267443	1.49363	0.432958	0.103082
PGSC0003DMG400046525	Gene of unknown function	NA	3.2597	6.60127	5.20033	6.92233	12.4749	2.15205	7.65859	5.87124	7.58373	6.38161	4.5376	4.65907	12.3784	3.47913	7.31783	7.50907	3.76369	6.17371	3.89275	5.35367	2.05742	2.17368	3.06008	7.0543	2.38541	11.405	2.03772	6.21402	3.10619	16.1418	5.09269	3.21152	2.19499	3.62868	3.15849	1.94948	3.62778	9.79739	3.18824	5.42194
