# Supplementary material for: The Transcriptome of the Reference Potato Genome Solanum tuberosum Group Phureja Clone DM1-3 516R44
Source: PLoS One. 2011 Oct 28;6(10):e26801. doi: 10.1371/journal.pone.0026801 (PMC3203163; doi:10.1371/journal.pone.0026801)
Supplement: Table S8 — List of asterid-specific genes identified in tissue-related co-expression modules. (XLSX) [file pone.0026801.s009.xlsx]

## Sheet: Table_S8.txt
Table S8. List of asterid-specific genes identified in tissue-related co-expression modules.
Gene ID	Putative function	Pfam ID
PGSC0003DMG400027483	Conserved gene of unknown function	PF10536(Aminotransferase-like, plant mobile domain)
PGSC0003DMG400002374	Gene of unknown function	PF09331(Domain of unknown function DUF1985)
PGSC0003DMG400020133	Gene of unknown function	PF07333(S locus-related glycoprotein 1 binding pollen coat)
PGSC0003DMG400018494	Gene of unknown function	PF05938(Plant self-incompatibility S1)
PGSC0003DMG400010012	Gene of unknown function	PF05498(Rapid ALkalinization Factor)
PGSC0003DMG400007676	Gene of unknown function	PF04043(Pectinesterase inhibitor)
PGSC0003DMG400016866	Gene of unknown function	PF02797(Chalcone/stilbene synthase, C-terminal)
PGSC0003DMG400019571	Gene of unknown function	PF02671(Paired amphipathic helix)
PGSC0003DMG400026848	NAC transcription factor	PF02365(No apical meristem (NAM) protein)
PGSC0003DMG401000528	Gene of unknown function	NA
PGSC0003DMG403000585	Gene of unknown function	NA
PGSC0003DMG400000769	Gene of unknown function	NA
PGSC0003DMG401000895	Gene of unknown function	NA
PGSC0003DMG400000904	Gene of unknown function	NA
PGSC0003DMG402000943	Conserved gene of unknown function	NA
PGSC0003DMG400001188	DVL protein	NA
PGSC0003DMG400001275	Gene of unknown function	NA
PGSC0003DMG404001341	Gene of unknown function	NA
PGSC0003DMG400001490	Gene of unknown function	NA
PGSC0003DMG400001553	DNA mismatch repair protein	NA
PGSC0003DMG400001900	Gene of unknown function	NA
PGSC0003DMG400002003	Gene of unknown function	NA
PGSC0003DMG400002255	Gene of unknown function	NA
PGSC0003DMG400002285	Gene of unknown function	NA
PGSC0003DMG400002456	Cysteine-rich extensin-2	NA
PGSC0003DMG400002458	NBS-LRR resistance protein	NA
PGSC0003DMG400002595	Ulp1 protease family, C-terminal catalytic domain containing protein	NA
PGSC0003DMG401002635	Gene of unknown function	NA
PGSC0003DMG400002715	Gene of unknown function	NA
PGSC0003DMG401003005	Gene of unknown function	NA
PGSC0003DMG400003201	Gene of unknown function	NA
PGSC0003DMG400003268	Gene of unknown function	NA
PGSC0003DMG401003567	Gene of unknown function	NA
PGSC0003DMG400003609	Gene of unknown function	NA
PGSC0003DMG400003631	Conserved gene of unknown function	NA
PGSC0003DMG401003646	Gene of unknown function	NA
PGSC0003DMG400003858	Gene of unknown function	NA
PGSC0003DMG403004013	Gene of unknown function	NA
PGSC0003DMG400004182	Gene of unknown function	NA
PGSC0003DMG401004219	Gene of unknown function	NA
PGSC0003DMG403004334	Gene of unknown function	NA
PGSC0003DMG400004347	Gene of unknown function	NA
PGSC0003DMG402004867	Ubiquitin conjugating enzyme 2	NA
PGSC0003DMG400004971	Gene of unknown function	NA
PGSC0003DMG400005067	HR7 protein	NA
PGSC0003DMG400005070	HR7 protein	NA
PGSC0003DMG400005087	Gene of unknown function	NA
PGSC0003DMG400005241	Gene of unknown function	NA
PGSC0003DMG400005423	RNA-directed DNA polymerase (Reverse transcriptase)	NA
PGSC0003DMG400005431	Gene of unknown function	NA
PGSC0003DMG400005497	Gene of unknown function	NA
PGSC0003DMG403005658	Conserved gene of unknown function	NA
PGSC0003DMG401005711	Gene of unknown function	NA
PGSC0003DMG401005827	Gene of unknown function	NA
PGSC0003DMG400006015	Gene of unknown function	NA
PGSC0003DMG401006561	Gene of unknown function	NA
PGSC0003DMG400006898	Ulp1 protease family, C-terminal catalytic domain containing protein	NA
PGSC0003DMG400006904	Gene of unknown function	NA
PGSC0003DMG400006905	Gene of unknown function	NA
PGSC0003DMG400007168	Gene of unknown function	NA
PGSC0003DMG401007388	MRNA, 1346 bp sequence	NA
PGSC0003DMG401007414	Esterase/lipase superfamily protein	NA
PGSC0003DMG400007477	Gene of unknown function	NA
PGSC0003DMG400007627	Gene of unknown function	NA
PGSC0003DMG400007674	Gene of unknown function	NA
PGSC0003DMG400007764	Gene of unknown function	NA
PGSC0003DMG400007850	Gene of unknown function	NA
PGSC0003DMG401008032	Gene of unknown function	NA
PGSC0003DMG400008469	Gene of unknown function	NA
PGSC0003DMG401008541	Gene of unknown function	NA
PGSC0003DMG400008559	Gene of unknown function	NA
PGSC0003DMG400009751	Gene of unknown function	NA
PGSC0003DMG400009779	Gene of unknown function	NA
PGSC0003DMG400009780	Gene of unknown function	NA
PGSC0003DMG400009786	Gene of unknown function	NA
PGSC0003DMG400009845	Gene of unknown function	NA
PGSC0003DMG402009870	Gene of unknown function	NA
PGSC0003DMG400009962	Gene of unknown function	NA
PGSC0003DMG400010113	Gene of unknown function	NA
PGSC0003DMG400010114	Methyltransferase family protein	NA
PGSC0003DMG401010281	Conserved gene of unknown function	NA
PGSC0003DMG400010455	Gene of unknown function	NA
PGSC0003DMG400010597	Gene of unknown function	NA
PGSC0003DMG400010759	Gene of unknown function	NA
PGSC0003DMG400010760	Gene of unknown function	NA
PGSC0003DMG400010777	Gene of unknown function	NA
PGSC0003DMG400010799	Gene of unknown function	NA
PGSC0003DMG400010818	Gene of unknown function	NA
PGSC0003DMG400010877	Gene of unknown function	NA
PGSC0003DMG400010949	Gene of unknown function	NA
PGSC0003DMG402011006	Oxysterol-binding protein	NA
PGSC0003DMG400011119	Gene of unknown function	NA
PGSC0003DMG403011138	Gene of unknown function	NA
PGSC0003DMG401011155	Gene of unknown function	NA
PGSC0003DMG400011177	Gene of unknown function	NA
PGSC0003DMG400011229	Gene of unknown function	NA
PGSC0003DMG400011289	Transcription factor Myb	NA
PGSC0003DMG400011453	Gene of unknown function	NA
PGSC0003DMG400011629	Gene of unknown function	NA
PGSC0003DMG400011912	Gene of unknown function	NA
PGSC0003DMG400011938	Gene of unknown function	NA
PGSC0003DMG400011943	Gene of unknown function	NA
PGSC0003DMG400012130	Gene of unknown function	NA
PGSC0003DMG402012433	Gene of unknown function	NA
PGSC0003DMG400012596	Gene of unknown function	NA
PGSC0003DMG401012710	Gene of unknown function	NA
PGSC0003DMG400012782	Conserved gene of unknown function	NA
PGSC0003DMG400012814	Gene of unknown function	NA
PGSC0003DMG400012959	Gene of unknown function	NA
PGSC0003DMG400013024	Indole-3-acetic acid amido synthetase	NA
PGSC0003DMG400013081	Cysteine-rich extensin-2	NA
PGSC0003DMG400013336	Gene of unknown function	NA
PGSC0003DMG401013388	Lipid binding protein	NA
PGSC0003DMG400013469	Conserved gene of unknown function	NA
PGSC0003DMG402013522	PRF	NA
PGSC0003DMG400013527	Gene of unknown function	NA
PGSC0003DMG400013529	Gene of unknown function	NA
PGSC0003DMG400013668	Gene of unknown function	NA
PGSC0003DMG400013787	Gene of unknown function	NA
PGSC0003DMG400013823	Gene of unknown function	NA
PGSC0003DMG400013907	Gene of unknown function	NA
PGSC0003DMG400014211	Gene of unknown function	NA
PGSC0003DMG400014603	Gene of unknown function	NA
PGSC0003DMG400014639	Gene of unknown function	NA
PGSC0003DMG400014679	PGPS/NH21	NA
PGSC0003DMG400014780	Gene of unknown function	NA
PGSC0003DMG402014790	Gene of unknown function	NA
PGSC0003DMG401014833	Gene of unknown function	NA
PGSC0003DMG402014833	Gene of unknown function	NA
PGSC0003DMG400015093	Gene of unknown function	NA
PGSC0003DMG402015329	Ring finger protein	NA
PGSC0003DMG400015528	Gene of unknown function	NA
PGSC0003DMG400015741	Gene of unknown function	NA
PGSC0003DMG400016000	Gene of unknown function	NA
PGSC0003DMG402016070	Gene of unknown function	NA
PGSC0003DMG400016081	Gene of unknown function	NA
PGSC0003DMG400016082	Gene of unknown function	NA
PGSC0003DMG400016312	Gene of unknown function	NA
PGSC0003DMG400016346	Gene of unknown function	NA
PGSC0003DMG400016352	Gene of unknown function	NA
PGSC0003DMG400016774	Gene of unknown function	NA
PGSC0003DMG400017016	Gene of unknown function	NA
PGSC0003DMG402017236	1-aminocyclopropane-1-carboxylate oxidase	NA
PGSC0003DMG400017261	Gene of unknown function	NA
PGSC0003DMG400017365	Gene of unknown function	NA
PGSC0003DMG400017422	Gene of unknown function	NA
PGSC0003DMG402017657	Gene of unknown function	NA
PGSC0003DMG400017688	Uncharacterized serine-rich protein C215.13	NA
PGSC0003DMG400017701	Gene of unknown function	NA
PGSC0003DMG400017869	Gene of unknown function	NA
PGSC0003DMG401017938	Gene of unknown function	NA
PGSC0003DMG400017952	Conserved gene of unknown function	NA
PGSC0003DMG401018005	Gene of unknown function	NA
PGSC0003DMG401018040	Gene of unknown function	NA
PGSC0003DMG401018257	Gene of unknown function	NA
PGSC0003DMG400018394	Gene of unknown function	NA
PGSC0003DMG400018724	Gene of unknown function	NA
PGSC0003DMG400019217	AN2	NA
PGSC0003DMG400020007	Gene of unknown function	NA
PGSC0003DMG400020119	Gene of unknown function	NA
PGSC0003DMG401020120	Gene of unknown function	NA
PGSC0003DMG401020132	Gene of unknown function	NA
PGSC0003DMG400020143	Gene of unknown function	NA
PGSC0003DMG400020180	Gene of unknown function	NA
PGSC0003DMG400020183	Gene of unknown function	NA
PGSC0003DMG401020250	Gene of unknown function	NA
PGSC0003DMG400020331	Gene of unknown function	NA
PGSC0003DMG400020465	Gene of unknown function	NA
PGSC0003DMG400020698	Gene of unknown function	NA
PGSC0003DMG400020737	NBS-LRR resistance protein	NA
PGSC0003DMG400020756	Gene of unknown function	NA
PGSC0003DMG400020845	Gene of unknown function	NA
PGSC0003DMG400020911	Gene of unknown function	NA
PGSC0003DMG403021159	Gene of unknown function	NA
PGSC0003DMG400021313	Gene of unknown function	NA
PGSC0003DMG400021640	Gene of unknown function	NA
PGSC0003DMG400021840	Gene of unknown function	NA
PGSC0003DMG400021850	Gene of unknown function	NA
PGSC0003DMG400021897	Gene of unknown function	NA
PGSC0003DMG400021916	Gene of unknown function	NA
PGSC0003DMG400022484	Conserved gene of unknown function	NA
PGSC0003DMG400022835	Gene of unknown function	NA
PGSC0003DMG400022879	Gene of unknown function	NA
PGSC0003DMG400023113	Gene of unknown function	NA
PGSC0003DMG400023268	Gene of unknown function	NA
PGSC0003DMG402023580	Lipid binding protein	NA
PGSC0003DMG402023626	Conserved gene of unknown function	NA
PGSC0003DMG400023653	Gene of unknown function	NA
PGSC0003DMG400023654	Gene of unknown function	NA
PGSC0003DMG402023672	Gene of unknown function	NA
PGSC0003DMG400023778	Gene of unknown function	NA
PGSC0003DMG400023811	Gene of unknown function	NA
PGSC0003DMG400023980	Gene of unknown function	NA
PGSC0003DMG400024058	Gene of unknown function	NA
PGSC0003DMG400024112	Gene of unknown function	NA
PGSC0003DMG400024132	Gene of unknown function	NA
PGSC0003DMG400024146	Gene of unknown function	NA
PGSC0003DMG400024307	Gene of unknown function	NA
PGSC0003DMG400024350	Gene of unknown function	NA
PGSC0003DMG400024402	Gene of unknown function	NA
PGSC0003DMG400024415	Gene of unknown function	NA
PGSC0003DMG400024514	Gene of unknown function	NA
PGSC0003DMG400024545	Gene of unknown function	NA
PGSC0003DMG400024670	Gene of unknown function	NA
PGSC0003DMG400024673	Gene of unknown function	NA
PGSC0003DMG400024684	Gene of unknown function	NA
PGSC0003DMG401024767	Gene of unknown function	NA
PGSC0003DMG400025344	Gene of unknown function	NA
PGSC0003DMG400025379	Gene of unknown function	NA
PGSC0003DMG400025443	Gene of unknown function	NA
PGSC0003DMG400025445	Gene of unknown function	NA
PGSC0003DMG400025446	Gene of unknown function	NA
PGSC0003DMG400025588	Gene of unknown function	NA
PGSC0003DMG400025608	Gene of unknown function	NA
PGSC0003DMG400026065	Gene of unknown function	NA
PGSC0003DMG400026282	Gene of unknown function	NA
PGSC0003DMG401026539	Gene of unknown function	NA
PGSC0003DMG400026822	Gene of unknown function	NA
PGSC0003DMG402027044	Gene of unknown function	NA
PGSC0003DMG400027306	Gene of unknown function	NA
PGSC0003DMG401027350	Gene of unknown function	NA
PGSC0003DMG400027360	Gene of unknown function	NA
PGSC0003DMG400027545	Gene of unknown function	NA
PGSC0003DMG400027548	Conserved gene of unknown function	NA
PGSC0003DMG400027549	Conserved gene of unknown function	NA
PGSC0003DMG400027570	Gene of unknown function	NA
PGSC0003DMG403027860	Gene of unknown function	NA
PGSC0003DMG400028064	Gene of unknown function	NA
PGSC0003DMG400028483	Gene of unknown function	NA
PGSC0003DMG401028496	Gene of unknown function	NA
PGSC0003DMG400028550	Gene of unknown function	NA
PGSC0003DMG401028595	Gene of unknown function	NA
PGSC0003DMG400028692	Conserved gene of unknown function	NA
PGSC0003DMG400028824	Gene of unknown function	NA
PGSC0003DMG400028862	Reverse transcriptase	NA
PGSC0003DMG400029054	Gene of unknown function	NA
PGSC0003DMG400029064	Gene of unknown function	NA
PGSC0003DMG400029096	Gene of unknown function	NA
PGSC0003DMG400029228	Gene of unknown function	NA
PGSC0003DMG400029248	Gene of unknown function	NA
PGSC0003DMG401029710	Zinc finger protein	NA
PGSC0003DMG400029749	Conserved gene of unknown function	NA
PGSC0003DMG400029783	Gene of unknown function	NA
PGSC0003DMG400029860	Gene of unknown function	NA
PGSC0003DMG400029893	Gene of unknown function	NA
PGSC0003DMG400029947	Gene of unknown function	NA
PGSC0003DMG401030024	Endo-1,4-beta-glucanase	NA
PGSC0003DMG400030218	Gene of unknown function	NA
PGSC0003DMG402030227	Gene of unknown function	NA
PGSC0003DMG400030299	Conserved gene of unknown function	NA
PGSC0003DMG400030408	Gene of unknown function	NA
PGSC0003DMG400030483	Gene of unknown function	NA
PGSC0003DMG400030582	Gene of unknown function	NA
PGSC0003DMG400030589	Gene of unknown function	NA
PGSC0003DMG400030759	Conserved gene of unknown function	NA
PGSC0003DMG400030780	Gene of unknown function	NA
PGSC0003DMG400030885	Gene of unknown function	NA
PGSC0003DMG400031005	Gene of unknown function	NA
PGSC0003DMG400031106	Gene of unknown function	NA
PGSC0003DMG400031180	Gene of unknown function	NA
PGSC0003DMG400031186	Gene of unknown function	NA
PGSC0003DMG400031239	Gene of unknown function	NA
PGSC0003DMG400031279	F-box domain-containing protein	NA
PGSC0003DMG401031319	Gene of unknown function	NA
PGSC0003DMG400031329	Gene of unknown function	NA
PGSC0003DMG400031450	Gene of unknown function	NA
PGSC0003DMG400031526	Gene of unknown function	NA
PGSC0003DMG400032282	Cysteine-rich extensin-2	NA
PGSC0003DMG400032516	Gene of unknown function	NA
PGSC0003DMG400032517	Gene of unknown function	NA
PGSC0003DMG400032524	Chitin-binding lectin 1	NA
PGSC0003DMG400033323	Gene of unknown function	NA
PGSC0003DMG400033337	Gene of unknown function	NA
PGSC0003DMG400033676	Gene of unknown function	NA
PGSC0003DMG402033888	Gene of unknown function	NA
PGSC0003DMG400034336	Gene of unknown function	NA
PGSC0003DMG400036100	Gene of unknown function	NA
PGSC0003DMG400036921	Gene of unknown function	NA
PGSC0003DMG400037870	Gene of unknown function	NA
PGSC0003DMG400039410	Gene of unknown function	NA
PGSC0003DMG400039705	Gene of unknown function	NA
PGSC0003DMG400040532	Gene of unknown function	NA
PGSC0003DMG400042461	Gene of unknown function	NA
PGSC0003DMG400043040	Gene of unknown function	NA
PGSC0003DMG400043071	Gene of unknown function	NA
PGSC0003DMG400044283	Gene of unknown function	NA
PGSC0003DMG400045182	Gene of unknown function	NA
PGSC0003DMG400045260	Conserved gene of unknown function	NA
PGSC0003DMG400047097	Gene of unknown function	NA
