# Supplementary material for: The Transcriptome of the Reference Potato Genome Solanum tuberosum Group Phureja Clone DM1-3 516R44
Source: PLoS One. 2011 Oct 28;6(10):e26801. doi: 10.1371/journal.pone.0026801 (PMC3203163; doi:10.1371/journal.pone.0026801)
Supplement: Table S9 — List of potato-specific genes identified in tissue-related co-expression modules. (XLSX) [file pone.0026801.s010.xlsx]

## Sheet: table_S9
Table S9. List of potato-specific genes identified in tissue-related co-expression modules.
Gene ID	Putative function	Pfam ID
PGSC0003DMG400008324	Gene of unknown function	PF00646(F-box domain, cyclin-like)
PGSC0003DMG403009510	Gene of unknown function	NA
PGSC0003DMG402031174	Gene of unknown function	NA
PGSC0003DMG402031123	Gene of unknown function	NA
PGSC0003DMG402030716	Gene of unknown function	NA
PGSC0003DMG402028515	Gene of unknown function	NA
PGSC0003DMG402028487	Gene of unknown function	NA
PGSC0003DMG402027812	Gene of unknown function	NA
PGSC0003DMG402027564	Gene of unknown function	NA
PGSC0003DMG402027064	Gene of unknown function	NA
PGSC0003DMG402025809	Gene of unknown function	NA
PGSC0003DMG402024306	Gene of unknown function	NA
PGSC0003DMG402023885	Gene of unknown function	NA
PGSC0003DMG402021138	Gene of unknown function	NA
PGSC0003DMG402020790	Gene of unknown function	NA
PGSC0003DMG402020596	Gene of unknown function	NA
PGSC0003DMG402019311	Gene of unknown function	NA
PGSC0003DMG402018797	Gene of unknown function	NA
PGSC0003DMG402018040	Gene of unknown function	NA
PGSC0003DMG402016958	Gene of unknown function	NA
PGSC0003DMG402015175	Gene of unknown function	NA
PGSC0003DMG402013738	Gene of unknown function	NA
PGSC0003DMG402012897	Gene of unknown function	NA
PGSC0003DMG402012874	Gene of unknown function	NA
PGSC0003DMG402012699	Gene of unknown function	NA
PGSC0003DMG402012435	Gene of unknown function	NA
PGSC0003DMG402011139	Gene of unknown function	NA
PGSC0003DMG402009781	Gene of unknown function	NA
PGSC0003DMG402008474	Gene of unknown function	NA
PGSC0003DMG402008136	Gene of unknown function	NA
PGSC0003DMG402007971	Gene of unknown function	NA
PGSC0003DMG402007604	Gene of unknown function	NA
PGSC0003DMG402007173	Gene of unknown function	NA
PGSC0003DMG402006600	Conserved gene of unknown function	NA
PGSC0003DMG402004193	Gene of unknown function	NA
PGSC0003DMG402002349	Gene of unknown function	NA
PGSC0003DMG402001309	Gene of unknown function	NA
PGSC0003DMG402000817	Gene of unknown function	NA
PGSC0003DMG402000629	Stigma-specific protein Stig1	NA
PGSC0003DMG401031174	Gene of unknown function	NA
PGSC0003DMG401030108	Gene of unknown function	NA
PGSC0003DMG401029763	Gene of unknown function	NA
PGSC0003DMG401028685	Gene of unknown function	NA
PGSC0003DMG401025754	Gene of unknown function	NA
PGSC0003DMG401025107	Gene of unknown function	NA
PGSC0003DMG401020303	Gene of unknown function	NA
PGSC0003DMG401013738	Gene of unknown function	NA
PGSC0003DMG401012435	Gene of unknown function	NA
PGSC0003DMG401008965	Gene of unknown function	NA
PGSC0003DMG401008678	Gene of unknown function	NA
PGSC0003DMG400046842	Gene of unknown function	NA
PGSC0003DMG400045844	Gene of unknown function	NA
PGSC0003DMG400045181	Gene of unknown function	NA
PGSC0003DMG400043876	Gene of unknown function	NA
PGSC0003DMG400041746	Gene of unknown function	NA
PGSC0003DMG400041665	Gene of unknown function	NA
PGSC0003DMG400040934	Histidine-rich glycoprotein	NA
PGSC0003DMG400040696	Gene of unknown function	NA
PGSC0003DMG400040270	Gene of unknown function	NA
PGSC0003DMG400040013	Gene of unknown function	NA
PGSC0003DMG400038374	Gene of unknown function	NA
PGSC0003DMG400037878	Gene of unknown function	NA
PGSC0003DMG400036516	Gene of unknown function	NA
PGSC0003DMG400036491	Gene of unknown function	NA
PGSC0003DMG400035528	Gene of unknown function	NA
PGSC0003DMG400034550	Gene of unknown function	NA
PGSC0003DMG400033933	Gene of unknown function	NA
PGSC0003DMG400033831	Gene of unknown function	NA
PGSC0003DMG400033706	Gene of unknown function	NA
PGSC0003DMG400033679	Gene of unknown function	NA
PGSC0003DMG400033675	Gene of unknown function	NA
PGSC0003DMG400033600	Gene of unknown function	NA
PGSC0003DMG400033355	Gene of unknown function	NA
PGSC0003DMG400033146	Gene of unknown function	NA
PGSC0003DMG400033145	Gene of unknown function	NA
PGSC0003DMG400033104	Gene of unknown function	NA
PGSC0003DMG400033075	ABC transporter A family member 2	NA
PGSC0003DMG400032827	Gene of unknown function	NA
PGSC0003DMG400032750	Gene of unknown function	NA
PGSC0003DMG400032531	Gene of unknown function	NA
PGSC0003DMG400032486	Gene of unknown function	NA
PGSC0003DMG400032279	Gene of unknown function	NA
PGSC0003DMG400032078	Gene of unknown function	NA
PGSC0003DMG400031746	Gene of unknown function	NA
PGSC0003DMG400031728	Gene of unknown function	NA
PGSC0003DMG400031706	Gene of unknown function	NA
PGSC0003DMG400031461	Gene of unknown function	NA
PGSC0003DMG400031331	Gene of unknown function	NA
PGSC0003DMG400031211	Gene of unknown function	NA
PGSC0003DMG400031034	Gene of unknown function	NA
PGSC0003DMG400031002	Gene of unknown function	NA
PGSC0003DMG400031001	Gene of unknown function	NA
PGSC0003DMG400030959	Gene of unknown function	NA
PGSC0003DMG400030933	Gene of unknown function	NA
PGSC0003DMG400030929	Gene of unknown function	NA
PGSC0003DMG400030888	Gene of unknown function	NA
PGSC0003DMG400030797	Gene of unknown function	NA
PGSC0003DMG400030760	Gene of unknown function	NA
PGSC0003DMG400030746	Gene of unknown function	NA
PGSC0003DMG400030717	Gene of unknown function	NA
PGSC0003DMG400030675	Gene of unknown function	NA
PGSC0003DMG400030655	Gene of unknown function	NA
PGSC0003DMG400030282	Gene of unknown function	NA
PGSC0003DMG400030280	Gene of unknown function	NA
PGSC0003DMG400030237	Gene of unknown function	NA
PGSC0003DMG400030051	Gene of unknown function	NA
PGSC0003DMG400029817	Gene of unknown function	NA
PGSC0003DMG400029816	Gene of unknown function	NA
PGSC0003DMG400029782	Gene of unknown function	NA
PGSC0003DMG400029607	Gene of unknown function	NA
PGSC0003DMG400029428	Gene of unknown function	NA
PGSC0003DMG400029173	Gene of unknown function	NA
PGSC0003DMG400029094	Gene of unknown function	NA
PGSC0003DMG400029093	Gene of unknown function	NA
PGSC0003DMG400029044	Gene of unknown function	NA
PGSC0003DMG400029011	Gene of unknown function	NA
PGSC0003DMG400028805	Gene of unknown function	NA
PGSC0003DMG400028493	Gene of unknown function	NA
PGSC0003DMG400028486	Gene of unknown function	NA
PGSC0003DMG400028398	Gene of unknown function	NA
PGSC0003DMG400028298	Gene of unknown function	NA
PGSC0003DMG400028195	Gene of unknown function	NA
PGSC0003DMG400027707	Gene of unknown function	NA
PGSC0003DMG400027573	Gene of unknown function	NA
PGSC0003DMG400027444	Gene of unknown function	NA
PGSC0003DMG400027367	Gene of unknown function	NA
PGSC0003DMG400027365	Gene of unknown function	NA
PGSC0003DMG400027112	Gene of unknown function	NA
PGSC0003DMG400027101	Leucine-rich repeat/extensin	NA
PGSC0003DMG400027100	Gene of unknown function	NA
PGSC0003DMG400026847	Gene of unknown function	NA
PGSC0003DMG400026612	Conserved gene of unknown function	NA
PGSC0003DMG400026610	Gene of unknown function	NA
PGSC0003DMG400026607	Gene of unknown function	NA
PGSC0003DMG400026440	Late blight resistance protein	NA
PGSC0003DMG400026394	Gene of unknown function	NA
PGSC0003DMG400026143	Gene of unknown function	NA
PGSC0003DMG400025950	Gene of unknown function	NA
PGSC0003DMG400025708	Gene of unknown function	NA
PGSC0003DMG400025702	Gene of unknown function	NA
PGSC0003DMG400025667	Gene of unknown function	NA
PGSC0003DMG400025513	Gene of unknown function	NA
PGSC0003DMG400025271	Gene of unknown function	NA
PGSC0003DMG400025236	Gene of unknown function	NA
PGSC0003DMG400025205	Gene of unknown function	NA
PGSC0003DMG400025090	Gene of unknown function	NA
PGSC0003DMG400025044	Gene of unknown function	NA
PGSC0003DMG400024856	Gene of unknown function	NA
PGSC0003DMG400024844	Gene of unknown function	NA
PGSC0003DMG400024240	Gene of unknown function	NA
PGSC0003DMG400024228	Gene of unknown function	NA
PGSC0003DMG400024166	Gene of unknown function	NA
PGSC0003DMG400024123	Gene of unknown function	NA
PGSC0003DMG400023962	Gene of unknown function	NA
PGSC0003DMG400023826	Gene of unknown function	NA
PGSC0003DMG400023807	Gene of unknown function	NA
PGSC0003DMG400023546	Gene of unknown function	NA
PGSC0003DMG400023287	Gene of unknown function	NA
PGSC0003DMG400023239	Gene of unknown function	NA
PGSC0003DMG400023166	Gene of unknown function	NA
PGSC0003DMG400023009	Gene of unknown function	NA
PGSC0003DMG400022999	Gene of unknown function	NA
PGSC0003DMG400022580	Gene of unknown function	NA
PGSC0003DMG400022451	Gene of unknown function	NA
PGSC0003DMG400021990	Gene of unknown function	NA
PGSC0003DMG400021932	Gene of unknown function	NA
PGSC0003DMG400021915	Gene of unknown function	NA
PGSC0003DMG400021237	Gene of unknown function	NA
PGSC0003DMG400021045	Gene of unknown function	NA
PGSC0003DMG400020788	Gene of unknown function	NA
PGSC0003DMG400020748	Gene of unknown function	NA
PGSC0003DMG400020663	Gene of unknown function	NA
PGSC0003DMG400020633	Gene of unknown function	NA
PGSC0003DMG400020572	Gene of unknown function	NA
PGSC0003DMG400020272	Gene of unknown function	NA
PGSC0003DMG400019940	Gene of unknown function	NA
PGSC0003DMG400019793	Gene of unknown function	NA
PGSC0003DMG400019739	Gene of unknown function	NA
PGSC0003DMG400019553	Gene of unknown function	NA
PGSC0003DMG400019424	Gene of unknown function	NA
PGSC0003DMG400019376	Gene of unknown function	NA
PGSC0003DMG400019222	Gene of unknown function	NA
PGSC0003DMG400018932	Gene of unknown function	NA
PGSC0003DMG400018826	Gene of unknown function	NA
PGSC0003DMG400018780	Gene of unknown function	NA
PGSC0003DMG400018733	Gene of unknown function	NA
PGSC0003DMG400018732	Gene of unknown function	NA
PGSC0003DMG400018608	Gene of unknown function	NA
PGSC0003DMG400018553	Gene of unknown function	NA
PGSC0003DMG400018419	Gene of unknown function	NA
PGSC0003DMG400018309	Gene of unknown function	NA
PGSC0003DMG400018299	Gene of unknown function	NA
PGSC0003DMG400018207	Gene of unknown function	NA
PGSC0003DMG400018070	Gene of unknown function	NA
PGSC0003DMG400018034	Gene of unknown function	NA
PGSC0003DMG400018000	Gene of unknown function	NA
PGSC0003DMG400017272	Gene of unknown function	NA
PGSC0003DMG400017064	Gene of unknown function	NA
PGSC0003DMG400016948	Gene of unknown function	NA
PGSC0003DMG400016547	Gene of unknown function	NA
PGSC0003DMG400016443	Gene of unknown function	NA
PGSC0003DMG400016427	Gene of unknown function	NA
PGSC0003DMG400016347	Gene of unknown function	NA
PGSC0003DMG400015959	Gene of unknown function	NA
PGSC0003DMG400015943	Gene of unknown function	NA
PGSC0003DMG400015443	Gene of unknown function	NA
PGSC0003DMG400015176	Gene of unknown function	NA
PGSC0003DMG400015144	Gene of unknown function	NA
PGSC0003DMG400015143	Gene of unknown function	NA
PGSC0003DMG400015036	Gene of unknown function	NA
PGSC0003DMG400014969	Gene of unknown function	NA
PGSC0003DMG400014961	Gene of unknown function	NA
PGSC0003DMG400014741	Gene of unknown function	NA
PGSC0003DMG400014687	Gene of unknown function	NA
PGSC0003DMG400014685	Gene of unknown function	NA
PGSC0003DMG400014591	Gene of unknown function	NA
PGSC0003DMG400014365	Gene of unknown function	NA
PGSC0003DMG400014352	Gene of unknown function	NA
PGSC0003DMG400014332	Gene of unknown function	NA
PGSC0003DMG400014286	Gene of unknown function	NA
PGSC0003DMG400014081	Gene of unknown function	NA
PGSC0003DMG400013788	Gene of unknown function	NA
PGSC0003DMG400013774	Gene of unknown function	NA
PGSC0003DMG400013625	Gene of unknown function	NA
PGSC0003DMG400013585	Gene of unknown function	NA
PGSC0003DMG400013374	Gene of unknown function	NA
PGSC0003DMG400013326	Gene of unknown function	NA
PGSC0003DMG400013170	Conserved gene of unknown function	NA
PGSC0003DMG400012946	Gene of unknown function	NA
PGSC0003DMG400012943	Gene of unknown function	NA
PGSC0003DMG400012928	Gene of unknown function	NA
PGSC0003DMG400012921	Gene of unknown function	NA
PGSC0003DMG400012632	Gene of unknown function	NA
PGSC0003DMG400012597	Gene of unknown function	NA
PGSC0003DMG400012530	Gene of unknown function	NA
PGSC0003DMG400012004	Gene of unknown function	NA
PGSC0003DMG400011850	Gene of unknown function	NA
PGSC0003DMG400011759	Gene of unknown function	NA
PGSC0003DMG400011706	Gene of unknown function	NA
PGSC0003DMG400011616	Gene of unknown function	NA
PGSC0003DMG400011605	Gene of unknown function	NA
PGSC0003DMG400011338	Gene of unknown function	NA
PGSC0003DMG400011228	Gene of unknown function	NA
PGSC0003DMG400011129	Gene of unknown function	NA
PGSC0003DMG400010977	Gene of unknown function	NA
PGSC0003DMG400010864	Gene of unknown function	NA
PGSC0003DMG400010807	Gene of unknown function	NA
PGSC0003DMG400010723	Gene of unknown function	NA
PGSC0003DMG400010642	Gene of unknown function	NA
PGSC0003DMG400010605	Gene of unknown function	NA
PGSC0003DMG400010546	Gene of unknown function	NA
PGSC0003DMG400010500	Gene of unknown function	NA
PGSC0003DMG400010451	Gene of unknown function	NA
PGSC0003DMG400010321	Gene of unknown function	NA
PGSC0003DMG400010253	Gene of unknown function	NA
PGSC0003DMG400010016	Gene of unknown function	NA
PGSC0003DMG400009824	Gene of unknown function	NA
PGSC0003DMG400009778	Gene of unknown function	NA
PGSC0003DMG400009627	Gene of unknown function	NA
PGSC0003DMG400009464	Gene of unknown function	NA
PGSC0003DMG400009437	Gene of unknown function	NA
PGSC0003DMG400009138	Gene of unknown function	NA
PGSC0003DMG400009085	Hydroxyproline-rich glycoprotein GAS31	NA
PGSC0003DMG400008788	Gene of unknown function	NA
PGSC0003DMG400008770	Gene of unknown function	NA
PGSC0003DMG400008702	Gene of unknown function	NA
PGSC0003DMG400008662	Gene of unknown function	NA
PGSC0003DMG400008656	Gene of unknown function	NA
PGSC0003DMG400008620	Gene of unknown function	NA
PGSC0003DMG400008607	Gene of unknown function	NA
PGSC0003DMG400008527	Gene of unknown function	NA
PGSC0003DMG400008278	Gene of unknown function	NA
PGSC0003DMG400007721	Gene of unknown function	NA
PGSC0003DMG400007645	Gene of unknown function	NA
PGSC0003DMG400007490	Gene of unknown function	NA
PGSC0003DMG400007369	Gene of unknown function	NA
PGSC0003DMG400007254	Gene of unknown function	NA
PGSC0003DMG400007251	Gene of unknown function	NA
PGSC0003DMG400007250	Gene of unknown function	NA
PGSC0003DMG400007248	Gene of unknown function	NA
PGSC0003DMG400006980	Gene of unknown function	NA
PGSC0003DMG400006889	Gene of unknown function	NA
PGSC0003DMG400006849	Gene of unknown function	NA
PGSC0003DMG400006804	Gene of unknown function	NA
PGSC0003DMG400006728	Gene of unknown function	NA
PGSC0003DMG400006669	Conserved gene of unknown function	NA
PGSC0003DMG400006626	Gene of unknown function	NA
PGSC0003DMG400006510	Gene of unknown function	NA
PGSC0003DMG400006423	Gene of unknown function	NA
PGSC0003DMG400006197	Gene of unknown function	NA
PGSC0003DMG400006196	Gene of unknown function	NA
PGSC0003DMG400006119	Gene of unknown function	NA
PGSC0003DMG400006116	Gene of unknown function	NA
PGSC0003DMG400006071	Gene of unknown function	NA
PGSC0003DMG400005767	Gene of unknown function	NA
PGSC0003DMG400005761	Gene of unknown function	NA
PGSC0003DMG400005566	Gene of unknown function	NA
PGSC0003DMG400005559	Gene of unknown function	NA
PGSC0003DMG400005481	Gene of unknown function	NA
PGSC0003DMG400005447	Gene of unknown function	NA
PGSC0003DMG400005350	Gene of unknown function	NA
PGSC0003DMG400005298	Gene of unknown function	NA
PGSC0003DMG400005243	Gene of unknown function	NA
PGSC0003DMG400005089	Gene of unknown function	NA
PGSC0003DMG400004904	Gene of unknown function	NA
PGSC0003DMG400004833	Gene of unknown function	NA
PGSC0003DMG400004665	Gene of unknown function	NA
PGSC0003DMG400004664	Gene of unknown function	NA
PGSC0003DMG400004530	Gene of unknown function	NA
PGSC0003DMG400004385	Gene of unknown function	NA
PGSC0003DMG400004376	Gene of unknown function	NA
PGSC0003DMG400004345	Gene of unknown function	NA
PGSC0003DMG400004267	Gene of unknown function	NA
PGSC0003DMG400004203	Gene of unknown function	NA
PGSC0003DMG400004142	Gene of unknown function	NA
PGSC0003DMG400004136	Gene of unknown function	NA
PGSC0003DMG400003847	Gene of unknown function	NA
PGSC0003DMG400003332	Gene of unknown function	NA
PGSC0003DMG400003242	Gene of unknown function	NA
PGSC0003DMG400003131	Gene of unknown function	NA
PGSC0003DMG400002940	Gene of unknown function	NA
PGSC0003DMG400002432	Gene of unknown function	NA
PGSC0003DMG400002412	Gene of unknown function	NA
PGSC0003DMG400002315	Conserved gene of unknown function	NA
PGSC0003DMG400002298	Gene of unknown function	NA
PGSC0003DMG400002286	Gene of unknown function	NA
PGSC0003DMG400002273	Gene of unknown function	NA
PGSC0003DMG400002253	Gene of unknown function	NA
PGSC0003DMG400002246	Gene of unknown function	NA
PGSC0003DMG400002223	Gene of unknown function	NA
PGSC0003DMG400001901	Gene of unknown function	NA
PGSC0003DMG400001799	Gene of unknown function	NA
PGSC0003DMG400001480	Gene of unknown function	NA
PGSC0003DMG400001240	Gene of unknown function	NA
PGSC0003DMG400001234	Gene of unknown function	NA
PGSC0003DMG400001176	Gene of unknown function	NA
PGSC0003DMG400001142	Gene of unknown function	NA
PGSC0003DMG400001017	Gene of unknown function	NA
PGSC0003DMG400000907	Gene of unknown function	NA
PGSC0003DMG400000739	Conserved gene of unknown function	NA
PGSC0003DMG400000592	Gene of unknown function	NA
PGSC0003DMG400000471	Gene of unknown function	NA
PGSC0003DMG400000406	Gene of unknown function	NA
